# Supplementary material for: An Amish founder population reveals rare-population genetic determinants of the human lipidome
Source: Commun Biol. 2022 Apr 7;5:334. doi: 10.1038/s42003-022-03291-2 (PMC8989972; doi:10.1038/s42003-022-03291-2)
Supplement: Supplementary file 4 — Supplementary Data 1 [file 42003_2022_3291_MOESM4_ESM.xlsx]

## Sheet: Sheet1
	HAPI	GOLDN
N	650	847
Sex	365 M/ 285 F	402 M/ 445 F
Age (years)	43 (13)	48 (16)
BMI (kg/m2)	26 (4)	28 (6)
Cholesterol (mg/dL)	207(46)	190 (39)
LDL (mg/dL)	138 (42)	121 (31)
HDL (mg/dL)	55 (14)	47 (13)
Triglycerides (mg/dL)	67 (40)	137 (97)
