# Supplementary material for: An Amish founder population reveals rare-population genetic determinants of the human lipidome
Source: Commun Biol. 2022 Apr 7;5:334. doi: 10.1038/s42003-022-03291-2 (PMC8989972; doi:10.1038/s42003-022-03291-2)
Supplement: Supplementary file 5 — Supplementary Data 2 [file 42003_2022_3291_MOESM5_ESM.xlsx]

## Sheet: Sheet1
Metabolite	Class	Full class name	h2	h2_SE	h2_pval	h2 adjusted* (KINSHIP + 4V)	h2 adjusted (KINSHIP + 4V)_SE	h2 adjusted (KINSHIP + 4V)_pval	(KINSHIP + 4V) + TG	(KINSHIP + 4V)+ LDL	(KINSHIP + 4V) + HDL	(KINSHIP + 4V) + TC	Previously tested?	association analysis adjusted SNPs	λ
ACT(10:0)	ACT	Acylcarnitines	0.097013	0.071813	0.176909	0.101156	0.072296	0.16114					yes	none	1.03
ACT(10:1)	ACT	Acylcarnitines	0.062895	0.066834	0.354018	0.065275	0.065824	0.332883					yes	none	1.03
ACT(12:0)	ACT	Acylcarnitines	0.111898	0.078634	0.158011	0.09431	0.077362	0.227844					yes	none	1.02
ACT(12:1)	ACT	Acylcarnitines	0.01288	0.067407	0.850147	0.025734	0.067722	0.707978					yes	none	1.01
ACT(14:1)	ACT	Acylcarnitines	0.215705	0.087795	0.0136968	0.199868	0.086481	0.0209641					yes	none	1.03
ACT(14:2)	ACT	Acylcarnitines	0.157438	0.076869	0.0414519	0.15499	0.076849	0.04599					yes	none	1.02
ACT(16:0)	ACT	Acylcarnitines	0.148572	0.079031	0.0593135	0.159881	0.078872	0.0418414					yes	none	1
ACT(18:0)	ACT	Acylcarnitines	0.22302	0.086163	0.00921396	0.234825	0.08203	0.00470158	0.223048	0.198661	0.23483	0.198364	yes	none	0.98
ACT(18:1)	ACT	Acylcarnitines	0.013584	0.055821	0.807294	0	0	1					yes	none	1.02
ACT(18:2)	ACT	Acylcarnitines	0.195196	0.082625	0.0185597	0.205484	0.083606	0.0146422					yes	none	1.01
CE(16:0)	CE	cholesteryl ester	0.136581	0.070797	0.0595284	0.072552	0.061612	0.267096					yes	none	1.01
CE(16:1)	CE	cholesteryl ester	0.304387	0.092432	0.000752296	0.232656	0.0809	0.00519199	0.200646	0.221595	0.202061	0.22188	yes	APOB	1.05
CE(18:1)	CE	cholesteryl ester	0.256226	0.088618	0.00388435	0.128072	0.072897	0.103912					yes	APOB	1.02
CE(18:2)	CE	cholesteryl ester	0.331884	0.089128	0.000199305	0.215106	0.074006	0.00877075	0.215109	0.215113	0.173774	0.215105	yes	4 SNPS	1.01
CE(18:3)	CE	cholesteryl ester	0.272973	0.088371	0.00181228	0.157428	0.071313	0.0451003					yes	APOB	1.01
CE(20:3)	CE	cholesteryl ester	0.524739	0.10891	6.24207e-07	0.335527	0.088573	0.000753565	0.312218	0.33554	0.299081	0.299417	yes	4 SNPS	1.02
CE(20:4)	CE	cholesteryl ester	0.40717	0.095181	1.24497e-05	0.313203	0.086714	0.000581828	0.196284	0.233215	0.215696	0.205691	yes	APOB	1.01
CE(20:5)	CE	cholesteryl ester	0.424181	0.100687	1.69046e-05	0.377551	0.094976	0.000103406	0.284952	0.279805	0.249627	0.276877	yes	4 SNPS	1
CE(22:6)	CE	cholesteryl ester	0.395488	0.090616	1.39963e-05	0.325768	0.084195	0.000226866	0.235489	0.294609	0.284642	0.297458	yes	APOB	1.02
Cer(d32:1)	Cer	Ceramide	0.524445	0.103224	2.90495e-07	0.453153	0.089931	6.36741e-06	0.382273	0.329203	0.426538	0.379875	no	4 SNPS	1.03
Cer(d33:1)	Cer	Ceramide	0.313694	0.091392	0.00053784	0.216523	0.073546	0.0085011	0.216536	0.13789	0.199228	0.142761	no	APOB	1
Cer(d34:0)	Cer	Ceramide	0.342731	0.098256	0.000388747	0.287138	0.088624	0.00221844	0.26663	0.209845	0.265003	0.217165	no	APOB	1
Cer(d34:1)	Cer	Ceramide	0.351982	0.091541	0.000100862	0.292529	0.080781	0.000780378	0.234744	0.244195	0.260158	0.232632	no	APOB	0.99
Cer(d34:2)	Cer	Ceramide	0.546097	0.101645	6.69327e-08	0.444756	0.086022	5.9864e-06	0.3957	0.392773	0.43181	0.393273	no	APOB	1.03
Cer(d36:1)	Cer	Ceramide	0.335857	0.094159	0.000278953	0.310829	0.088763	0.000565361	0.310837	0.286807	0.310838	0.294468	no	APOB	1
Cer(d38:1)	Cer	Ceramide	0.569178	0.114636	1.90055e-07	0.486484	0.101291	3.60354e-06	0.421043	0.306676	0.483785	0.326402	no	4 SNPS	1
Cer(d39:1)	Cer	Ceramide	0.408246	0.103272	5.0091e-05	0.350979	0.092455	0.000265578	0.30785	0.20915	0.350989	0.243281	no	APOC3 and TIMD4	1
Cer(d40:0)	Cer	Ceramide	0.383891	0.099752	8.61198e-05	0.361455	0.095255	0.000186777	0.304614	0.223646	0.315044	0.284706	no	APOB	0.98
Cer(d40:1)	Cer	Ceramide	0.266991	0.087505	0.00198878	0.246086	0.081679	0.0033184	0.220977	0.149928	0.224826	0.157189	yes	APOC3 and TIMD4	1.01
Cer(d40:2)	Cer	Ceramide	0.404821	0.105603	7.73907e-05	0.329731	0.093601	0.00076436	0.276866	0.263754	0.322683	0.259424	yes	4 SNPS	1.02
Cer(d41:1)	Cer	Ceramide	0.251239	0.083578	0.00246109	0.247684	0.080109	0.00251351	0.230247	0.175618	0.218588	0.166447	no	APOC3 and TIMD4	1.03
Cer(d42:0)	Cer	Ceramide	0.312911	0.095047	0.000823829	0.30403	0.09268	0.00117024	0.237111	0.188399	0.256488	0.245114	no	APOB	0.98
Cer(d42:1)	Cer	Ceramide	0.200736	0.083564	0.0151634	0.194589	0.081393	0.0190182					yes	APOC3 and TIMD4	1.02
Cer(d42:2)A	Cer	Ceramide	0.30357	0.091376	0.000756366	0.285452	0.087651	0.00125306	0.28055	0.220245	0.242631	0.27071	yes	none	1.01
Cer(d42:2)B	Cer	Ceramide	0.371441	0.09873	0.00013004	0.360068	0.091388	0.00015041	0.289004	0.277889	0.36007	0.332199	yes	APOC3 and TIMD4	1.03
Cer(d43:1)	Cer	Ceramide	0.606426	0.109883	9.19692e-09	0.58879	0.106977	2.31568e-08	0.578003	0.269004	0.588788	0.551808	no	none	1
Cer(d44:1)	Cer	Ceramide	0.572842	0.103997	2.00668e-08	0.548101	0.099536	6.94345e-08	0.503817	0.346592	0.534473	0.459588	no	APOB	1.02
DAG(32:1)	DAG	Diglycerides	0.01888	0.058903	0.747563	0	0	1					no	APOC3 and TIMD4	1
DAG(34:1)	DAG	Diglycerides	0.174405	0.077349	0.0227791	0.129808	0.069826	0.075867					yes	APOC3 and TIMD4	0.99
DAG(34:2)	DAG	Diglycerides	0.104829	0.064566	0.103345	0.049235	0.055193	0.398137					yes	APOC3 and TIMD4	1
DAG(36:2)	DAG	Diglycerides	0.239007	0.084062	0.00409766	0.223962	0.079313	0.00675722					yes	APOC3 and TIMD4	1
DAG(36:3)	DAG	Diglycerides	0.286697	0.092859	0.00165066	0.263506	0.084634	0.00301661					yes	APOC3 and TIMD4	1
DAG(36:4)B	DAG	Diglycerides	0.198354	0.08297	0.0154911	0.147197	0.075515	0.0633072					no	APOC3 and TIMD4	1
DAG(38:5)	DAG	Diglycerides	0.220509	0.0818	0.00626066	0.20565	0.076194	0.00918508					no	APOC3 and TIMD4	1.01
FA(10:0)capric acid	FA	Fatty Acids	0.039117	0.055782	0.478564	0.052918	0.057806	0.352231					no	none	1.03
FA(11:0)undecylic acid	FA	Fatty Acids	0	0.059957	1	0	0	1					no	none	0.93
FA(12:0)lauric acid	FA	Fatty Acids	0.164115	0.077367	0.033607	0.179045	0.079834	0.024383					no	none	1.02
FA(13:0)tridecylic acid	FA	Fatty Acids	0.120701	0.075938	0.109611	0.136935	0.077008	0.0714276					no	none	1.01
FA(14:0)myristic_acid	FA	Fatty Acids	0.154695	0.075582	0.0386415	0.153644	0.075006	0.0386031					yes	none	1.03
FA(14:1)physeteric acid	FA	Fatty Acids	0.217763	0.088421	0.0119763	0.215411	0.087948	0.0123061					no	none	1.02
FA(15:0)pentadecylic acid	FA	Fatty Acids	0.093326	0.06997	0.180951	0.093469	0.069419	0.17667					yes	none	1.03
FA(15:1)	FA	Fatty Acids	0.246609	0.09147	0.00631962	0.249826	0.090043	0.0049418	0.243556	0.199123	0.249835	0.236032	no	none	1.02
FA(16:1)palmitoleic acid	FA	Fatty Acids	0.239156	0.089709	0.00669356	0.239566	0.089239	0.00626998	0.206104	0.219815	0.239556	0.239555	yes	none	1.02
FA(17:0)margaric acid	FA	Fatty Acids	0.138504	0.074094	0.0598611	0.130866	0.073869	0.0746101					yes	none	1.02
FA(18:1)oleic acid	FA	Fatty Acids	0.217068	0.084102	0.009003	0.21441	0.084008	0.00976838	0.16527	0.194343	0.214419	0.214416	yes	none	1.02
FA(18:2)linoleic acid	FA	Fatty Acids	0.287407	0.090157	0.00120523	0.303125	0.091162	0.000702142	0.239495	0.290713	0.288016	0.286766	yes	none	1
FA(18:3)linolenic acid	FA	Fatty Acids	0.299615	0.090088	0.000746051	0.312059	0.091158	0.000479463	0.262466	0.303332	0.292062	0.297422	yes	none	1.03
FA(20:0)arachidic acid	FA	Fatty Acids	0	0.058563	1	0	0	1					yes	none	1.02
FA(20:1)eicosenoic acid	FA	Fatty Acids	0.209823	0.085302	0.0125679	0.198679	0.084175	0.0167446					yes	none	1.03
FA(20:2)eicosadienoic acid	FA	Fatty Acids	0.296305	0.089893	0.000828292	0.309752	0.090996	0.000529902	0.243505	0.280347	0.30256	0.296048	yes	none	1.01
FA(20:3)eicosatrienoic acid	FA	Fatty Acids	0.444832	0.102314	6.89998e-06	0.427771	0.101088	1.30993e-05	0.332669	0.29992	0.358281	0.386089	yes	none	1.01
FA(20:3)homo gamma linolenic acid	FA	Fatty Acids	0.2055	0.083212	0.0122874	0.210009	0.083442	0.0106766					yes	none	1.02
FA(20:4)arachidonic acid	FA	Fatty Acids	0.269206	0.092001	0.00288064	0.266361	0.091654	0.00306822	0.224901	0.259688	0.258127	0.252197	yes	none	1.02
FA(20:5)eicosapentaenoic acid	FA	Fatty Acids	0.240988	0.086971	0.0047577	0.218232	0.083684	0.00866795	0.190413	0.170055	0.17792	0.210585	yes	none	1.02
FA(22:0)behenic acid	FA	Fatty Acids	0.076118	0.066632	0.253778	0.066164	0.063754	0.305758					yes	none	1.03
FA(22:2)docosadienoic acid	FA	Fatty Acids	0.313188	0.090024	0.000408122	0.318958	0.09068	0.000326778	0.303771	0.3012	0.318966	0.302337	no	none	1
FA(22:6)docosahexaenoic acid	FA	Fatty Acids	0.182837	0.08018	0.0213449	0.184227	0.080113	0.0200836					yes	none	1.01
FA(24:0)lignoceric acid	FA	Fatty Acids	0.060383	0.062377	0.33438	0.062466	0.062517	0.321526					yes	none	1.02
FA(24:1)nervonic acid	FA	Fatty Acids	0.0975	0.07506	0.187962	0.090449	0.07489	0.219479					yes	none	1.01
FA(26:0)cerotic acid	FA	Fatty Acids	0	0.053547	0.999999	0	0	1					no	none	1.02
FA(28:0)montanic acid	FA	Fatty Acids	0	0.055124	0.999997	0	0	1					no	none	0.99
FA(8:0)caprylic acid	FA	Fatty Acids	0	0.065282	1	0	0	1					no	none	0.9
GlcCer(d34:1)	GlcCer	glycosphingolipid	0.350701	0.090561	0.000117067	0.354757	0.087494	9.78042e-05	0.314096	0.354744	0.307481	0.32904	no	APOB	1.03
GlcCer(d38:1)	GlcCer	glycosphingolipid	0.692439	0.112158	1.01239e-10	0.638837	0.098167	2.40313e-09	0.638845	0.616786	0.636943	0.602527	no	4 SNPS	1.02
GlcCer(d40:1)	GlcCer	glycosphingolipid	0.530444	0.097766	4.06896e-08	0.42464	0.085734	4.91681e-06	0.424641	0.386365	0.374383	0.415609	no	4 SNPS	1.03
GlcCer(d41:1)	GlcCer	glycosphingolipid	0.600683	0.104821	4.50566e-09	0.526205	0.090339	2.60306e-07	0.526233	0.515008	0.494946	0.515473	no	4 SNPS	1.01
GlcCer(d42:1)	GlcCer	glycosphingolipid	0.555422	0.099459	2.23463e-08	0.440152	0.085849	3.40778e-06	0.440153	0.401471	0.404841	0.430343	no	4 SNPS	1.03
GlcCer(d42:2)	GlcCer	glycosphingolipid	0.373793	0.092401	5.19534e-05	0.312861	0.081792	0.0004145	0.31286	0.287399	0.301937	0.294535	no	APOB	1.02
LPC(14:0)	LPC	lysophosphatidylcholines	0.137669	0.075643	0.0686588	0.131418	0.073255	0.0751389					yes	none	0.99
LPC(15:0)	LPC	lysophosphatidylcholines	0.204366	0.072794	0.00589273	0.196064	0.069426	0.00662382	0.169232	0.196076	0.141392	0.145102	yes	none	0.99
LPC(16:0)	LPC	lysophosphatidylcholines	0.181009	0.079683	0.02316	0.157097	0.07245	0.0373868					yes	APOC3 and TIMD4	1
LPC(16:1)	LPC	lysophosphatidylcholines	0.171477	0.078367	0.0281434	0.170029	0.077446	0.0288227					yes	none	1.03
LPC(17:1)	LPC	lysophosphatidylcholines	0.169747	0.076439	0.0258282	0.180549	0.076896	0.0194012					no	none	1
LPC(18:0)	LPC	lysophosphatidylcholines	0.070046	0.071572	0.32395	0.067412	0.071925	0.34574					yes	none	1.02
LPC(18:0)A	LPC	lysophosphatidylcholines	0.150281	0.076587	0.0522101	0.118431	0.066068	0.0930288					yes	4 SNPS	1
LPC(18:0)B	LPC	lysophosphatidylcholines	0.131533	0.075623	0.0865251	0.115957	0.067027	0.104509					yes	4 SNPS	1
LPC(18:1)	LPC	lysophosphatidylcholines	0.213506	0.080877	0.00789883	0.189299	0.077614	0.0164927					yes	APOC3 and TIMD4	1.01
LPC(18:2)	LPC	lysophosphatidylcholines	0.262958	0.084265	0.00171499	0.242868	0.082535	0.00333598	0.221205	0.23879	0.222111	0.24286	yes	none	0.99
LPC(18:3)	LPC	lysophosphatidylcholines	0.158772	0.076546	0.0366023	0.163372	0.076096	0.0314834					yes	none	1
LPC(20:0)	LPC	lysophosphatidylcholines	0.107393	0.077279	0.160445	0.107027	0.078275	0.168331					yes	none	1.02
LPC(20:1)	LPC	lysophosphatidylcholines	0.229583	0.085923	0.00728873	0.205	0.081934	0.0137006					no	none	1.01
LPC(20:2)	LPC	lysophosphatidylcholines	0.151447	0.075987	0.0469311	0.128438	0.071888	0.0803856					yes	none	1
LPC(20:3)	LPC	lysophosphatidylcholines	0.151127	0.07919	0.0543262	0.142484	0.078572	0.0687511					yes	none	1
LPC(20:4)	LPC	lysophosphatidylcholines	0.284516	0.09027	0.00159972	0.242375	0.085179	0.00512151	0.0553	0.060253	0	0.045573	yes	none	1
LPC(20:5)	LPC	lysophosphatidylcholines	0.350473	0.095543	0.000175365	0.365841	0.093811	8.44113e-05	0.213611	0.24432	0.177125	0.23702	yes	none	1.03
LPC(22:4)	LPC	lysophosphatidylcholines	0.353504	0.098766	0.000253662	0.351306	0.09773	0.000256301	0.212918	0.277524	0.212484	0.237954	yes	none	0.99
LPC(22:5)	LPC	lysophosphatidylcholines	0.357222	0.098769	0.000206373	0.325523	0.095097	0.000560087	0.217609	0.242697	0.201383	0.167611	yes	none	1.03
LPC(22:6)	LPC	lysophosphatidylcholines	0.283189	0.089311	0.00149974	0.288546	0.089142	0.00117482	0.249004	0.256832	0.273135	0.257042	yes	none	1.03
LPC(o-16:0)	LPC	lysophosphatidylcholines	0.215831	0.089705	0.015269	0.225231	0.091479	0.012585					yes	none	1.01
LPE(16:0)	LPE	Lysophosphatidylethanolamines	0.209419	0.082402	0.010558	0.210935	0.080293	0.00936681	0.188481	0.15855	0.191228	0.178385	yes	none	1.02
LPE(18:0)	LPE	Lysophosphatidylethanolamines	0.216069	0.079676	0.00593568	0.192027	0.076033	0.0118544					yes	none	1
LPE(18:2)	LPE	Lysophosphatidylethanolamines	0.253374	0.081863	0.00184783	0.25961	0.082543	0.00146933	0.21656	0.200197	0.259617	0.178983	yes	none	1
LPE(20:4)	LPE	Lysophosphatidylethanolamines	0.24285	0.081443	0.00283558	0.250155	0.082016	0.0021931	0.186108	0.151557	0.210914	0.125715	yes	none	1.01
LPE(22:6)	LPE	Lysophosphatidylethanolamines	0.195704	0.077905	0.0116397	0.214006	0.079214	0.00657665	0.214008	0.143417	0.208852	0.147876	yes	none	1.04
PC(28:0)	PC	phosphatidylcholines	0.060139	0.075392	0.423376	0.079479	0.076828	0.30505					yes	none	0.98
PC(30:0)	PC	phosphatidylcholines	0.164284	0.08548	0.0537245	0.134236	0.077428	0.100688					yes	APOB	0.99
PC(31:0)	PC	phosphatidylcholines	0.053576	0.067876	0.432173	0.053707	0.067249	0.431974					no	none	1
PC(31:1)	PC	phosphatidylcholines	0.1673	0.08507	0.0461215	0.187468	0.086012	0.028693					no	none	0.99
PC(32:0)	PC	phosphatidylcholines	0.524293	0.105168	4.2981e-07	0.428807	0.087263	2.25621e-05	0.362947	0.356314	0.309016	0.353037	yes	APOB	1.01
PC(32:1)	PC	phosphatidylcholines	0.257946	0.090158	0.00350483	0.268549	0.091423	0.00277618	0.25643	0.256921	0.249642	0.268538	yes	none	1.01
PC(32:2)	PC	phosphatidylcholines	0.162777	0.086078	0.0561723	0.189069	0.088693	0.0312627					yes	none	0.99
PC(33:0)	PC	phosphatidylcholines	0.190818	0.077811	0.0152605	0.199987	0.073632	0.00945512	0.199992	0.188573	0.144389	0.199992	no	APOC3 and TIMD4	0.99
PC(33:1)	PC	phosphatidylcholines	0.179825	0.077633	0.0201145	0.178326	0.0764	0.0220349					yes	APOC3 and TIMD4	1.02
PC(33:2)	PC	phosphatidylcholines	0.217175	0.090075	0.0162211	0.193839	0.087093	0.0273173					no	none	0.99
PC(34:0)	PC	phosphatidylcholines	0.467244	0.099748	3.24527e-06	0.335443	0.077016	0.000278003	0.206652	0.13284	0.208103	0.131092	yes	4 SNPS	1
PC(34:1)	PC	phosphatidylcholines	0.189006	0.077298	0.0141357	0.139268	0.070735	0.0623181					yes	APOB	1.01
PC(34:1e)	PC	phosphatidylcholines	0.350385	0.094225	0.00015604	0.30019	0.087285	0.000912047	0.294799	0.273353	0.266439	0.262406	yes	APOB	0.98
PC(34:1e)1	PC	phosphatidylcholines	0.342848	0.092941	0.000178793	0.277185	0.084467	0.00176888	0.277187	0.248997	0.256007	0.229215	yes	APOB	0.99
PC(34:2)	PC	phosphatidylcholines	0.512737	0.106629	9.45767e-07	0.431237	0.093621	2.17164e-05	0.407195	0.377088	0.414851	0.340973	yes	APOB	1.01
PC(34:3)B	PC	phosphatidylcholines	0.186339	0.080932	0.0203133	0.183411	0.080486	0.0222053					yes	none	1
PC(34:3)C	PC	phosphatidylcholines	0.240169	0.090861	0.00702662	0.252507	0.090762	0.0051965	0.116317	0.135167	0.191843	0.172319	yes	APOB	0.98
PC(34:4)	PC	phosphatidylcholines	0.424664	0.105011	3.19392e-05	0.433755	0.105463	2.18751e-05	0.21632	0.232348	0.209829	0.277651	yes	none	0.98
PC(35:1)	PC	phosphatidylcholines	0.182263	0.075866	0.0160727	0.145466	0.070086	0.0463944					no	4 SNPS	1.02
PC(35:2)A	PC	phosphatidylcholines	0.24991	0.091304	0.00648352	0.238	0.083943	0.00697808	0.238003	0.163696	0.204194	0.134667	yes	APOB	1
PC(35:2)B	PC	phosphatidylcholines	0.31008	0.093465	0.000923585	0.273232	0.085485	0.00233419	0.273238	0.200114	0.213721	0.157935	yes	4 SNPS	1
PC(35:3)	PC	phosphatidylcholines	0.213006	0.087037	0.0142393	0.201745	0.084348	0.0196989					no	APOB	1.01
PC(35:4)	PC	phosphatidylcholines	0.469105	0.101409	2.37125e-06	0.447873	0.098343	4.62417e-06	0.24606	0.234379	0.203913	0.232608	no	none	1
PC(36:1)	PC	phosphatidylcholines	0.033974	0.061811	0.579609	0	0	1					yes	4 SNPS	1
PC(36:2)	PC	phosphatidylcholines	0.397518	0.100128	5.56538e-05	0.319259	0.088751	0.00077099	0.29403	0.22869	0.277956	0.201022	yes	APOB	1.01
PC(36:3)A	PC	phosphatidylcholines	0.172554	0.080384	0.0311015	0.162805	0.078391	0.0396575					yes	none	0.97
PC(36:3)B	PC	phosphatidylcholines	0.361251	0.097157	0.000153883	0.351113	0.094887	0.000223614	0.30772	0.289702	0.289209	0.326571	yes	none	1
PC(36:3e)	PC	phosphatidylcholines	0.21875	0.085328	0.00904189	0.209655	0.085125	0.0125602					yes	none	0.98
PC(36:3e)1	PC	phosphatidylcholines	0.407249	0.095203	1.25913e-05	0.408106	0.095014	1.16982e-05	0.313434	0.340313	0.367263	0.326036	yes	none	1.03
PC(36:4)A	PC	phosphatidylcholines	0.346932	0.095426	0.000228847	0.324935	0.091981	0.000495682	0.312213	0.30313	0.324938	0.303604	yes	APOB	1
PC(36:4)B	PC	phosphatidylcholines	0.579733	0.10809	2.64704e-08	0.577158	0.106107	2.44808e-08	0.334617	0.244395	0.282421	0.254159	yes	none	1
PC(36:4)C	PC	phosphatidylcholines	0.328618	0.099425	0.000713624	0.338264	0.097963	0.000448608	0.323801	0.338273	0.276098	0.338258	yes	none	1.01
PC(36:5)A	PC	phosphatidylcholines	0.244518	0.081312	0.00246915	0.241932	0.080875	0.00284755	0.227642	0.228317	0.238517	0.207553	yes	none	0.99
PC(36:5)B	PC	phosphatidylcholines	0.266525	0.091517	0.00295097	0.281996	0.090239	0.00164746	0.161951	0.159154	0.130882	0.212619	yes	APOC3 and TIMD4	1
PC(36:5)C	PC	phosphatidylcholines	0.147827	0.076754	0.0554076	0.156031	0.076121	0.0430887					yes	none	1.03
PC(36:5)D	PC	phosphatidylcholines	0.05186	0.067981	0.44352	0.091466	0.069587	0.190749					yes	none	1
PC(36:6)	PC	phosphatidylcholines	0.342548	0.096916	0.000332034	0.368778	0.097681	0.000122117	0.199794	0.306211	0.2604	0.325965	yes	none	1.02
PC(37:2)	PC	phosphatidylcholines	0.389971	0.096923	4.6031e-05	0.327929	0.089267	0.000461082	0.320167	0.234604	0.234213	0.174527	no	4 SNPS	1
PC(37:3)	PC	phosphatidylcholines	0.221163	0.08602	0.0104677	0.233641	0.082209	0.00629129	0.191791	0.179314	0.223242	0.183893	yes	APOC3 and TIMD4	0.99
PC(37:4)	PC	phosphatidylcholines	0.48793	0.101379	9.79191e-07	0.461762	0.097829	2.38032e-06	0.216634	0.161878	0.159078	0.137888	yes	none	1.02
PC(37:5)	PC	phosphatidylcholines	0.322068	0.092367	0.000426232	0.342197	0.089306	0.000179017	0.150286	0.153845	0.127738	0.195364	no	APOC3 and TIMD4	1
PC(37:5e)	PC	phosphatidylcholines	0.299777	0.093644	0.00122139	0.277727	0.090435	0.0025295	0.218079	0.213791	0.224592	0.211384	no	none	0.99
PC(37:5e)1	PC	phosphatidylcholines	0.393646	0.094676	3.0791e-05	0.36559	0.090525	0.00010148	0.304853	0.292124	0.309768	0.272317	no	APOB	0.99
PC(37:6)	PC	phosphatidylcholines	0.305097	0.090063	0.000669824	0.304035	0.08701	0.000541632	0.242218	0.265688	0.250018	0.288455	no	none	1.03
PC(38:2)	PC	phosphatidylcholines	0.056525	0.073196	0.437385	0.03954	0.06401	0.560089					yes	APOB	1
PC(38:3)	PC	phosphatidylcholines	0.218301	0.0853	0.00973939	0.213499	0.084808	0.0118762					yes	none	0.98
PC(38:4)A	PC	phosphatidylcholines	0.623278	0.10946	3.49609e-09	0.623204	0.108784	3.2471e-09	0.317444	0.270483	0.355185	0.2474	yes	none	0.99
PC(38:4)B	PC	phosphatidylcholines	0	0.056479	1	0	0	1					yes	none	0.98
PC(38:4)C	PC	phosphatidylcholines	0.497723	0.103992	9.85538e-07	0.505312	0.103677	6.2917e-07	0.249474	0.257597	0.266419	0.273587	yes	none	0.99
PC(38:5)A	PC	phosphatidylcholines	0.483149	0.103911	1.74439e-06	0.461699	0.099926	3.90957e-06	0.235387	0.243914	0.262114	0.277797	yes	none	1
PC(38:5)B	PC	phosphatidylcholines	0.370856	0.100319	0.000148094	0.389206	0.100292	7.36971e-05	0.15873	0.161915	0.144615	0.221552	yes	none	0.99
PC(38:6)A	PC	phosphatidylcholines	0.389741	0.096575	4.73166e-05	0.403816	0.094568	2.30412e-05	0.222297	0.125067	0.279575	0.228001	yes	APOC3 and TIMD4	0.99
PC(38:6)B	PC	phosphatidylcholines	0.286518	0.086631	0.000902954	0.298809	0.084506	0.000485873	0.244099	0.241437	0.251555	0.254485	yes	none	1.03
PC(38:6)C	PC	phosphatidylcholines	0.081131	0.072551	0.264359	0.084846	0.072236	0.250915					yes	none	1.01
PC(38:6e)	PC	phosphatidylcholines	0.243283	0.087715	0.00475707	0.197938	0.082942	0.0174684					yes	APOB	1.01
PC(38:7)	PC	phosphatidylcholines	0.179594	0.081724	0.0261626	0.19287	0.080752	0.0164893					yes	none	1.01
PC(38:7e)	PC	phosphatidylcholines	0.170808	0.082694	0.0379043	0.148037	0.081043	0.0666006					yes	none	1.01
PC(39:4)	PC	phosphatidylcholines	0.455868	0.10459	8.83901e-06	0.443807	0.099934	1.13376e-05	0.231698	0.213518	0.314092	0.28484	no	APOC3 and TIMD4	1.01
PC(39:6)	PC	phosphatidylcholines	0.192354	0.083609	0.021085	0.203882	0.085517	0.0160517					no	none	1.04
PC(40:4)	PC	phosphatidylcholines	0.172907	0.082469	0.0330963	0.182774	0.082498	0.0255448					yes	none	0.98
PC(40:5)A	PC	phosphatidylcholines	0.237029	0.092698	0.00953787	0.233524	0.088622	0.00951609	0.123573	0.079639	0.109352	0.058701	yes	none	0.99
PC(40:5)B	PC	phosphatidylcholines	0.300606	0.092612	0.000856475	0.298514	0.092894	0.000979588	0.204459	0.214295	0.251827	0.22872	yes	none	1.02
PC(40:6)A	PC	phosphatidylcholines	0.433986	0.106864	2.61872e-05	0.442693	0.106702	1.73828e-05	0.244292	0.288394	0.304644	0.338778	yes	none	0.99
PC(40:6)B	PC	phosphatidylcholines	0.261697	0.084143	0.00176575	0.269191	0.083503	0.00125427	0.214135	0.235337	0.240295	0.232351	yes	none	1.03
PC(40:6e)	PC	phosphatidylcholines	0.476984	0.100568	1.73736e-06	0.44594	0.096292	6.40469e-06	0.403004	0.394245	0.307727	0.332767	yes	APOB	1.02
PC(40:6e)1	PC	phosphatidylcholines	0.233053	0.082403	0.0048824	0.203645	0.079929	0.0124085					yes	none	1.02
PC(40:7)A	PC	phosphatidylcholines	0.020586	0.064019	0.750677	0.026967	0.066253	0.685683					yes	none	1
PC(40:7)B	PC	phosphatidylcholines	0.311229	0.089818	0.000491964	0.303094	0.086673	0.000613	0.220275	0.243806	0.284238	0.295513	yes	none	1.03
PC(40:8)	PC	phosphatidylcholines	0.451808	0.102906	6.74666e-06	0.433274	0.098914	1.14693e-05	0.240581	0.171823	0.203669	0.189715	yes	APOC3 and TIMD4	1.01
PC(42:10)	PC	phosphatidylcholines	0.372359	0.09477	7.39083e-05	0.419588	0.093557	8.8488e-06	0.352708	0.349864	0.363848	0.377303	no	APOC3 and TIMD4	1.03
PC(42:5)	PC	phosphatidylcholines	0.306635	0.095001	0.000913841	0.320018	0.093168	0.000551941	0.265069	0.286774	0.26575	0.282083	yes	APOB	1.02
PC(42:6)	PC	phosphatidylcholines	0.180946	0.082276	0.0264731	0.193196	0.083631	0.0196918					yes	none	0.99
PC(o-32:0)	PC	phosphatidylcholines	0.617141	0.11449	1.40486e-08	0.588346	0.106463	8.66713e-08	0.524448	0.516396	0.519349	0.504751	yes	APOB	0.99
PC(o-34:0)	PC	phosphatidylcholines	0.341509	0.090265	0.000133187	0.252121	0.079409	0.00317712	0.238615	0.252121	0.248595	0.252121	yes	APOB	1
PE(34:1)	PE	phosphatidylethanolamine	0.245555	0.081229	0.00223182	0.215805	0.075275	0.00613068	0.172383	0.127056	0.206869	0.114041	yes	APOC3 and TIMD4	1.02
PE(34:2)	PE	phosphatidylethanolamine	0.388722	0.089162	1.16035e-05	0.329296	0.079259	0.000132013	0.285511	0.269837	0.313491	0.251464	yes	APOC3 and TIMD4	1.01
PE(36:1)	PE	phosphatidylethanolamine	0.253513	0.084395	0.00238025	0.262869	0.081451	0.00175015	0.180202	0.210857	0.25219	0.13941	yes	APOC3 and TIMD4	1.03
PE(36:2)	PE	phosphatidylethanolamine	0.355607	0.088705	5.13797e-05	0.310346	0.077804	0.000273996	0.22393	0.213903	0.264356	0.176436	yes	APOC3 and TIMD4	1.02
PE(36:3)	PE	phosphatidylethanolamine	0.29054	0.083067	0.000424107	0.25432	0.077151	0.0016397	0.177093	0.18317	0.208807	0.140311	yes	APOC3 and TIMD4	1.01
PE(36:4)	PE	phosphatidylethanolamine	0.386607	0.090173	1.54828e-05	0.350513	0.080932	5.65997e-05	0.306034	0.28924	0.327413	0.272499	yes	APOC3 and TIMD4	1
PE(38:2)	PE	phosphatidylethanolamine	0.40094	0.099761	4.50903e-05	0.319602	0.088642	0.000763834	0.290095	0.229955	0.264948	0.200452	yes	APOB	1.01
PE(38:4)A	PE	phosphatidylethanolamine	0.585131	0.108306	1.99291e-08	0.576208	0.106604	2.84144e-08	0.338885	0.22451	0.287188	0.244573	yes	none	1
PE(38:4)B	PE	phosphatidylethanolamine	0.308197	0.088607	0.000449644	0.270279	0.080174	0.00134522	0.192167	0.147442	0.229356	0.119029	yes	APOC3 and TIMD4	1
PE(38:6)	PE	phosphatidylethanolamine	0.375773	0.091666	3.36093e-05	0.333645	0.080852	0.000155829	0.30485	0.302161	0.282564	0.302553	yes	APOC3 and TIMD4	1.02
PE(40:6)	PE	phosphatidylethanolamine	0.201716	0.081357	0.013261	0.183409	0.076136	0.0197771					yes	APOB	1.04
PI(36:2)	PI	phosphatidylinositol.	0.27172	0.089525	0.00207144	0.242672	0.082273	0.00484999	0.183673	0.200095	0.179713	0.157541	yes	4 SNPS	1.02
PI(36:4)	PI	phosphatidylinositol.	0.050241	0.06486	0.435923	0.036342	0.061632	0.572871					yes	APOC3 and TIMD4	1.01
PI(38:4)	PI	phosphatidylinositol.	0.193401	0.088316	0.0272907	0.168336	0.074347	0.0409986					yes	APOB	1
PI(38:5)	PI	phosphatidylinositol.	0.207459	0.086905	0.0156704	0.18953	0.084495	0.0273972					no	APOC3 and TIMD4	1
SM(d30:1)	SM	sphingolipids	0.362074	0.103297	0.000329185	0.323602	0.094402	0.00101361	0.255798	0.295294	0.282734	0.32361	no	APOB	1.01
SM(d32:0)	SM	sphingolipids	0.492217	0.105025	1.70968e-06	0.402419	0.091637	8.9737e-05	0.402418	0.350602	0.378773	0.364848	no	APOB	1.01
SM(d32:1)	SM	sphingolipids	0.525712	0.107679	5.38618e-07	0.443306	0.093436	1.96892e-05	0.347127	0.380571	0.443307	0.414162	yes	APOB	1.01
SM(d32:2)	SM	sphingolipids	0.392574	0.109163	0.000228366	0.352413	0.100478	0.000695358	0.264578	0.309146	0.253983	0.335656	yes	APOB	1.01
SM(d33:1)	SM	sphingolipids	0.505004	0.101499	4.37298e-07	0.372975	0.082792	0.000129443	0.331703	0.325502	0.358443	0.350535	yes	APOB	1
SM(d34:0)	SM	sphingolipids	0.558615	0.096014	6.85678e-09	0.432289	0.075212	6.20762e-06	0.37891	0.420612	0.409412	0.390226	yes	4 SNPS	1.01
SM(d34:1)	SM	sphingolipids	0.634228	0.102171	3.57526e-10	0.496253	0.081984	1.36709e-06	0.45458	0.441454	0.450173	0.423291	yes	4 SNPS	0.99
SM(d34:2)	SM	sphingolipids	0.526555	0.105376	3.44904e-07	0.407501	0.089638	6.35633e-05	0.332413	0.336816	0.368542	0.347904	yes	4 SNPS	1.02
SM(d36:0)	SM	sphingolipids	0.496588	0.101424	4.26182e-07	0.435333	0.093267	7.64464e-06	0.43533	0.397646	0.431565	0.421877	no	APOB	1
SM(d36:1)	SM	sphingolipids	0.676479	0.112993	3.34088e-10	0.559917	0.091703	1.6721e-07	0.559923	0.529954	0.559929	0.523711	yes	APOB	1
SM(d36:2)	SM	sphingolipids	0.480192	0.102183	1.61754e-06	0.388324	0.089389	8.94326e-05	0.388313	0.374009	0.388321	0.361426	yes	APOB	1.03
SM(d36:3)	SM	sphingolipids	0.441106	0.101805	8.92404e-06	0.389585	0.094472	7.12395e-05	0.356869	0.372074	0.378321	0.341516	no	APOB	1.01
SM(d37:1)	SM	sphingolipids	0.502139	0.10491	8.39919e-07	0.446951	0.090899	8.58317e-06	0.445566	0.387464	0.446911	0.424479	no	APOB	1
SM(d38:0)	SM	sphingolipids	0.57936	0.108814	2.72069e-08	0.569642	0.105033	5.53162e-08	0.569661	0.412086	0.556026	0.495287	no	APOB	0.98
SM(d38:1)	SM	sphingolipids	0.595312	0.109868	1.89334e-08	0.518041	0.095084	5.97781e-07	0.48138	0.399197	0.518071	0.439818	yes	APOB	1
SM(d38:2)	SM	sphingolipids	0.583706	0.109137	3.3025e-08	0.542613	0.095871	2.5281e-07	0.533276	0.531848	0.542608	0.505918	yes	APOB	1.01
SM(d39:1)	SM	sphingolipids	0.523166	0.103158	2.26668e-07	0.454606	0.090845	4.75607e-06	0.427618	0.374554	0.454597	0.419283	no	4 SNPS	1
SM(d39:2)	SM	sphingolipids	0.519516	0.101569	1.80696e-07	0.455207	0.09	4.23091e-06	0.436426	0.427199	0.417711	0.403316	no	APOB	1.02
SM(d40:0)	SM	sphingolipids	0.564388	0.108606	6.62725e-08	0.548648	0.105832	1.59901e-07	0.521388	0.506305	0.502134	0.495756	no	APOB	0.99
SM(d40:1)	SM	sphingolipids	0.556848	0.104714	5.63128e-08	0.445929	0.089106	7.44957e-06	0.401565	0.334652	0.370966	0.322703	yes	4 SNPS	1.03
SM(d40:2)A	SM	sphingolipids	0.039758	0.064765	0.541131	0.025325	0.059018	0.681916					yes	APOB	1.02
SM(d40:2)B	SM	sphingolipids	0.482721	0.103506	1.88237e-06	0.392753	0.09164	5.86054e-05	0.369912	0.354301	0.360438	0.340319	yes	4 SNPS	1.02
SM(d40:3)	SM	sphingolipids	0.371835	0.092553	4.85263e-05	0.338925	0.082219	0.000228736	0.255735	0.31724	0.251874	0.338934	no	4 SNPS	1
SM(d41:1)	SM	sphingolipids	0.530026	0.099815	8.56898e-08	0.444857	0.084899	5.14672e-06	0.401538	0.36187	0.407054	0.371854	no	APOB	1.01
SM(d41:2)A	SM	sphingolipids	0.370755	0.092094	5.13177e-05	0.34892	0.082798	0.000109445	0.348917	0.288862	0.348913	0.315971	no	APOB	1.01
SM(d41:2)B	SM	sphingolipids	0.345992	0.091158	0.000140474	0.302274	0.083361	0.000621893	0.217415	0.286792	0.251631	0.290803	no	APOB	1.03
SM(d42:0)	SM	sphingolipids	0.35392	0.097683	0.000218597	0.365966	0.099042	0.000154195	0.35221	0.300329	0.335107	0.281917	no	none	1
SM(d42:1)	SM	sphingolipids	0.544126	0.101686	5.67649e-08	0.445346	0.087724	6.62844e-06	0.393538	0.337172	0.357355	0.337105	no	APOB	1.02
SM(d42:2)	SM	sphingolipids	0.361862	0.090297	5.97768e-05	0.301877	0.082257	0.000721617	0.28259	0.301876	0.301881	0.301876	yes	APOB	1.01
SM(d42:2)A	SM	sphingolipids	0.360017	0.088683	5.7897e-05	0.297935	0.074636	0.000648058	0.261603	0.26051	0.285092	0.240014	yes	APOB	1.02
SM(d42:2)B	SM	sphingolipids	0.560114	0.10436	4.90867e-08	0.446723	0.090084	9.08335e-06	0.412911	0.382136	0.359163	0.385047	yes	APOB	1.02
SM(d42:3)	SM	sphingolipids	0.35099	0.087847	7.24021e-05	0.310827	0.077526	0.000346316	0.221222	0.271598	0.270863	0.235	no	APOB	1.01
SM(d43:1)	SM	sphingolipids	0.651828	0.106508	2.78511e-10	0.615041	0.100119	3.37579e-09	0.615052	0.402439	0.610178	0.562703	no	APOB	1
SM(d43:2)	SM	sphingolipids	0.426989	0.096297	6.50875e-06	0.418174	0.090652	1.16017e-05	0.418173	0.274362	0.418177	0.390726	no	APOB	1.02
SM(d44:2)	SM	sphingolipids	0.385224	0.093812	3.49803e-05	0.309655	0.081034	0.000707983	0.283036	0.192655	0.303972	0.236711	no	APOB	1.04
17 alpha Hydroxyprogesterone	Sterols	Sterols	0.002304	0.058195	0.968128	0.004411	0.061188	0.942232					yes	none	0.99
17 OHpregnenolone	Sterols	Sterols	0.034011	0.06717	0.614516	0.017301	0.065867	0.79431					no	none	1
2 methoxyestradiol	Sterols	Sterols	0.067191	0.068942	0.322437	0.075079	0.070941	0.282452					no	none	1.01
20 hydroxyprogesterone	Sterols	Sterols	0.124223	0.083565	0.131997	0.125167	0.08458	0.133455					no	none	1.01
aldosterone	Sterols	Sterols	0.245306	0.087056	0.00467936	0.204959	0.083619	0.0153677					yes	none	1.02
allo pregnanolone	Sterols	Sterols	0.14685	0.079472	0.0611219	0.167539	0.081306	0.0355276					no	none	1.02
androstanediol	Sterols	Sterols	0.306593	0.087905	0.000396172	0.316741	0.08835	0.000264028	0.309142	0.316736	0.316734	0.316733	no	none	1
androstenediol	Sterols	Sterols	0.143868	0.075353	0.0523371	0.148539	0.074839	0.0443648					no	none	1
androstenedione	Sterols	Sterols	0.159326	0.081579	0.0483433	0.171061	0.083541	0.0378347					yes	none	1
beta pregnanolone	Sterols	Sterols	0.176898	0.080266	0.0269523	0.172846	0.080473	0.0318491					no	none	1.01
cis androsterone	Sterols	Sterols	0.169597	0.069995	0.0149165	0.129584	0.066446	0.0543413					no	none	1.01
cortexolone	Sterols	Sterols	0.191573	0.088443	0.0280156	0.199667	0.088898	0.0223622					no	none	1.01
cortexone	Sterols	Sterols	0.262692	0.089375	0.00330683	0.236593	0.086848	0.00699556	0.188285	0.221646	0.217298	0.219814	no	none	1.02
corticosterone	Sterols	Sterols	0.39825	0.103505	7.28061e-05	0.413907	0.104437	3.93112e-05	0.393379	0.396505	0.408193	0.393335	no	none	1.01
cortisol	Sterols	Sterols	0.1562	0.081674	0.0514908	0.167683	0.083283	0.0389395					yes	none	1.03
cortisol_sulfate	Sterols	Sterols	0.194749	0.086228	0.021234	0.20413	0.087822	0.0169526					no	none	1.03
cortisone	Sterols	Sterols	0.152015	0.075596	0.0437129	0.145432	0.074475	0.0503066					yes	none	1.01
dehydroepiandrosterone	Sterols	Sterols	0.345577	0.091653	0.000130513	0.342877	0.091792	0.000145106	0.335626	0.319199	0.342887	0.333094	no	none	1.02
dehydroepiandrosterone sulfate	Sterols	Sterols	0.452387	0.100534	4.4821e-06	0.462492	0.101873	3.15785e-06	0.462497	0.462501	0.424371	0.446413	yes	none	1.03
dihydroprogesterone	Sterols	Sterols	0	0.060233	0.999999	0	0	1					no	none	0.96
dihydrotestosterone	Sterols	Sterols	0.118471	0.078649	0.13306	0.097083	0.077557	0.214244					no	none	0.98
estradiol	Sterols	Sterols	0.081733	0.07045	0.24319	0.070025	0.071236	0.326195					yes	none	1.01
estriol	Sterols	Sterols	0.372835	0.095929	7.40707e-05	0.378369	0.094873	6.09963e-05	0.370968	0.369144	0.342709	0.378372	no	APOB	1.03
estrone	Sterols	Sterols	0.206831	0.07912	0.00870546	0.212909	0.080112	0.00747037	0.212908	0.212917	0.212917	0.212908	yes	none	1.02
pregnenolone	Sterols	Sterols	0.325473	0.092953	0.000369486	0.317688	0.092713	0.00049467	0.31007	0.272792	0.297663	0.298897	no	none	1.01
progesterone	Sterols	Sterols	0.20011	0.089112	0.0218943	0.210421	0.091324	0.0183563					yes	none	1.01
testosterone	Sterols	Sterols	0.059185	0.070442	0.406397	0.051785	0.071674	0.476133					yes	none	0.98
testosterone_glucuronide	Sterols	Sterols	0.086683	0.071321	0.223988	0.065322	0.068587	0.343206					no	none	1.04
trans_androsterone	Sterols	Sterols	0	0.060951	0.999999	0	0	1					no	none	0.96
TAG(40:0)	TAG	Triglycerides	0.085852	0.070708	0.222481	0.075201	0.068769	0.276939					no	none	1.02
TAG(40:1)	TAG	Triglycerides	0.10837	0.069432	0.118841	0.099915	0.069777	0.152852					no	none	1.01
TAG(42:0)	TAG	Triglycerides	0.026209	0.061803	0.669721	0.023161	0.059756	0.701519					no	none	1
TAG(42:1)	TAG	Triglycerides	0.034176	0.060439	0.569672	0.017267	0.057722	0.767104					no	none	1
TAG(42:2)	TAG	Triglycerides	0.091468	0.070191	0.186771	0.068732	0.068436	0.316174					no	none	1.02
TAG(44:0)	TAG	Triglycerides	0.044082	0.064266	0.488236	0.045335	0.064056	0.478989					no	none	0.99
TAG(44:1)	TAG	Triglycerides	0.058256	0.064925	0.365778	0.053723	0.063758	0.403082					yes	APOC3 and TIMD4	1.01
TAG(44:2)	TAG	Triglycerides	0.030413	0.061326	0.618956	0.030423	0.060753	0.621794					no	APOC3 and TIMD4	1.01
TAG(46:0)	TAG	Triglycerides	0.119168	0.07321	0.0980628	0.146123	0.075516	0.0496805					yes	none	1
TAG(46:1)	TAG	Triglycerides	0.097679	0.068174	0.148093	0.089453	0.066907	0.185903					yes	APOC3 and TIMD4	1
TAG(46:2)	TAG	Triglycerides	0.109686	0.070172	0.114592	0.097144	0.067819	0.160854					yes	APOC3 and TIMD4	1
TAG(46:3)A	TAG	Triglycerides	0.114093	0.072758	0.113719	0.109878	0.070069	0.124737					no	APOC3 and TIMD4	1
TAG(46:3)B	TAG	Triglycerides	0.111309	0.071122	0.115033	0.098729	0.068028	0.157388					no	APOC3 and TIMD4	1.01
TAG(46:4)B	TAG	Triglycerides	0.082781	0.069161	0.227724	0.072039	0.067097	0.289873					no	APOC3 and TIMD4	1.01
TAG(48:0)	TAG	Triglycerides	0.057264	0.06341	0.361803	0.068059	0.063671	0.285746					yes	none	1.01
TAG(48:1)	TAG	Triglycerides	0.156394	0.073793	0.0317813	0.152383	0.071607	0.0364909					yes	APOC3 and TIMD4	1
TAG(48:2)A	TAG	Triglycerides	0.120681	0.069473	0.0789961	0.114696	0.067431	0.094198					yes	APOC3 and TIMD4	1
TAG(48:2)B	TAG	Triglycerides	0.182068	0.075585	0.014715	0.171281	0.072364	0.0210926					yes	APOC3 and TIMD4	1.01
TAG(48:3)	TAG	Triglycerides	0.141174	0.073718	0.0527759	0.120091	0.069522	0.093897					yes	APOC3 and TIMD4	1
TAG(48:4)A	TAG	Triglycerides	0.113689	0.073524	0.118397	0.06811	0.067749	0.331008					yes	APOC3 and TIMD4	1
TAG(48:4)B	TAG	Triglycerides	0.17647	0.077779	0.0212776	0.157633	0.074823	0.0380314					yes	APOC3 and TIMD4	1
TAG(49:0)	TAG	Triglycerides	0.063184	0.063925	0.31738	0.070849	0.063737	0.26764					no	none	1
TAG(49:1)	TAG	Triglycerides	0.137028	0.069594	0.0464654	0.134943	0.067299	0.0492425					yes	APOC3 and TIMD4	1
TAG(49:2)	TAG	Triglycerides	0.140417	0.070774	0.044961	0.141545	0.068117	0.0419189					no	APOC3 and TIMD4	1
TAG(49:3)	TAG	Triglycerides	0.196703	0.078629	0.0113572	0.183714	0.073179	0.0154366					no	APOC3 and TIMD4	1.01
TAG(50:0)	TAG	Triglycerides	0.115734	0.071305	0.0999327	0.102329	0.069387	0.138296					no	none	1.02
TAG(50:1)	TAG	Triglycerides	0.1764	0.074814	0.0173284	0.172976	0.072456	0.0202786					yes	APOC3 and TIMD4	1.01
TAG(50:2)	TAG	Triglycerides	0.229333	0.080713	0.00411926	0.229528	0.077363	0.00414736	0.156994	0.190585	0.179075	0.190817	yes	APOC3 and TIMD4	1
TAG(50:3)A	TAG	Triglycerides	0.216012	0.081562	0.00723327	0.215449	0.077654	0.00717529	0.136801	0.15873	0.181214	0.149324	yes	APOC3 and TIMD4	1
TAG(50:3)B	TAG	Triglycerides	0.21536	0.081809	0.00758835	0.212475	0.078062	0.00818471	0.136648	0.159391	0.175364	0.143275	yes	APOC3 and TIMD4	1
TAG(50:4)	TAG	Triglycerides	0.168224	0.077523	0.0277676	0.141275	0.071769	0.0566563					yes	APOC3 and TIMD4	1
TAG(50:5)A	TAG	Triglycerides	0.08728	0.065969	0.180633	0.068594	0.062093	0.280044					yes	APOC3 and TIMD4	0.99
TAG(50:5)B	TAG	Triglycerides	0.145048	0.07281	0.0435332	0.132595	0.069231	0.0617021					yes	APOC3 and TIMD4	0.99
TAG(51:1)	TAG	Triglycerides	0.128417	0.069685	0.0623079	0.13532	0.068187	0.0512242					no	APOC3 and TIMD4	0.99
TAG(51:2)	TAG	Triglycerides	0.156727	0.072332	0.028876	0.151346	0.068358	0.0325996					yes	APOC3 and TIMD4	1
TAG(51:3)	TAG	Triglycerides	0.201164	0.078529	0.00996682	0.182485	0.071758	0.0161405					yes	APOC3 and TIMD4	1
TAG(51:4)	TAG	Triglycerides	0.212953	0.079122	0.00650737	0.178023	0.070932	0.0172929					no	APOC3 and TIMD4	1.01
TAG(51:5)	TAG	Triglycerides	0.217993	0.081165	0.00630685	0.188562	0.075065	0.0152752					no	APOC3 and TIMD4	1
TAG(52:0)A	TAG	Triglycerides	0.037255	0.065297	0.566287	0.043127	0.065741	0.509469					no	none	1.02
TAG(52:0)B	TAG	Triglycerides	0.018495	0.063946	0.771967	0.035978	0.06628	0.584544					no	none	0.98
TAG(52:1)	TAG	Triglycerides	0.113823	0.0685	0.0934903	0.129519	0.068696	0.0610672					yes	APOC3 and TIMD4	0.99
TAG(52:2)	TAG	Triglycerides	0.301458	0.085465	0.000416154	0.282708	0.080542	0.000921257	0.186759	0.249954	0.267903	0.282703	yes	APOC3 and TIMD4	1
TAG(52:3)	TAG	Triglycerides	0.337728	0.091243	0.0001945	0.316713	0.084196	0.000385629	0.215105	0.25918	0.289517	0.267991	yes	APOC3 and TIMD4	1
TAG(52:4)	TAG	Triglycerides	0.292702	0.089381	0.000862429	0.27852	0.08476	0.00138001	0.218813	0.182881	0.261648	0.186813	yes	APOC3 and TIMD4	1
TAG(52:5)A	TAG	Triglycerides	0.124161	0.072657	0.0834366	0.107521	0.068919	0.12725					yes	APOC3 and TIMD4	0.99
TAG(52:5)B	TAG	Triglycerides	0.179168	0.075951	0.0170904	0.151046	0.072352	0.0402033					yes	APOC3 and TIMD4	0.99
TAG(52:6)	TAG	Triglycerides	0.266721	0.088226	0.00214324	0.307485	0.088521	0.000504865	0.201204	0.243388	0.233783	0.241091	yes	none	0.98
TAG(53:0)	TAG	Triglycerides	0.090744	0.066496	0.170398	0.111116	0.067087	0.1005					no	none	1.01
TAG(53:1)	TAG	Triglycerides	0.130807	0.070297	0.0607407	0.146249	0.070382	0.040072					no	APOC3 and TIMD4	0.99
TAG(53:2)A	TAG	Triglycerides	0.237556	0.082928	0.00389635	0.233117	0.078825	0.00437838	0.155435	0.178812	0.200407	0.15263	yes	APOC3 and TIMD4	1.01
TAG(53:2)B	TAG	Triglycerides	0.258394	0.083596	0.00184009	0.251369	0.078938	0.0022639	0.173453	0.211002	0.231217	0.204935	yes	APOC3 and TIMD4	1
TAG(53:3)	TAG	Triglycerides	0.237612	0.082438	0.00375064	0.234399	0.077657	0.00375872	0.14466	0.157845	0.20424	0.147832	yes	APOC3 and TIMD4	1.01
TAG(53:4)	TAG	Triglycerides	0.290607	0.089695	0.000985571	0.265486	0.083064	0.00188377	0.217656	0.167158	0.232871	0.135011	no	APOC3 and TIMD4	1.01
TAG(53:5)	TAG	Triglycerides	0.16494	0.077474	0.0310306	0.147992	0.073919	0.0482408					no	APOC3 and TIMD4	1
TAG(54:0)	TAG	Triglycerides	0.022842	0.053447	0.668371	0.039018	0.055281	0.478981					no	none	1.01
TAG(54:1)	TAG	Triglycerides	0.17321	0.07412	0.0188395	0.205322	0.075136	0.0068551	0.12724	0.147601	0.179168	0.154365	yes	APOC3 and TIMD4	1
TAG(54:2)A	TAG	Triglycerides	0.430388	0.095651	5.60299e-06	0.394102	0.090869	2.22755e-05	0.360506	0.381704	0.394098	0.375309	yes	none	1.01
TAG(54:2)B	TAG	Triglycerides	0.179052	0.075493	0.0169309	0.198168	0.074763	0.00944642	0.118422	0.151784	0.165468	0.13355	yes	APOC3 and TIMD4	0.99
TAG(54:3)	TAG	Triglycerides	0.252744	0.084216	0.00270326	0.259108	0.08116	0.00211794	0.14915	0.218484	0.235956	0.203372	yes	APOC3 and TIMD4	1
TAG(54:4)	TAG	Triglycerides	0.158417	0.078071	0.0417048	0.175118	0.076986	0.0264931					yes	APOC3 and TIMD4	1.01
TAG(54:5)A	TAG	Triglycerides	0.080871	0.072591	0.261125	0.105094	0.072154	0.145864					yes	none	1
TAG(54:5)B	TAG	Triglycerides	0.424734	0.098845	1.1491e-05	0.439838	0.095433	5.82016e-06	0.329638	0.367231	0.431337	0.403614	yes	none	1.02
TAG(54:6)A	TAG	Triglycerides	0.140168	0.073295	0.053622	0.148623	0.072508	0.0402048					yes	none	1
TAG(54:6)B	TAG	Triglycerides	0.142012	0.076603	0.0601136	0.131974	0.075813	0.0817342					yes	none	1
TAG(54:6)C	TAG	Triglycerides	0.314521	0.09424	0.000625995	0.337477	0.093706	0.000264578	0.23873	0.273925	0.332553	0.296146	yes	none	1.01
TAG(54:7)A	TAG	Triglycerides	0.130514	0.070659	0.0623455	0.1396	0.070699	0.0470579					yes	none	1
TAG(54:7)B	TAG	Triglycerides	0.28056	0.090948	0.00162924	0.299727	0.090302	0.000801738	0.256383	0.282759	0.299717	0.292032	yes	none	1.01
TAG(55:1)	TAG	Triglycerides	0.177013	0.075582	0.0193637	0.186658	0.07434	0.0143735					no	none	1
TAG(55:2)	TAG	Triglycerides	0.196332	0.079424	0.0122925	0.20818	0.078498	0.00907078	0.159301	0.166328	0.1696	0.159015	no	APOC3 and TIMD4	1
TAG(55:3)	TAG	Triglycerides	0.274505	0.085073	0.00109448	0.258118	0.080139	0.00182622	0.184399	0.230341	0.224247	0.193804	no	APOC3 and TIMD4	1.01
TAG(56:0)	TAG	Triglycerides	0.052452	0.061281	0.400363	0.072993	0.063238	0.259095					no	none	0.99
TAG(56:1)	TAG	Triglycerides	0.277155	0.082719	0.000746716	0.300515	0.082642	0.000328205	0.238156	0.270053	0.300519	0.259465	no	none	1
TAG(56:2)	TAG	Triglycerides	0.295294	0.087036	0.000599461	0.332624	0.086031	0.000143277	0.227462	0.293038	0.308484	0.288281	yes	APOC3 and TIMD4	0.99
TAG(56:3)	TAG	Triglycerides	0.255685	0.086106	0.00269187	0.272106	0.083528	0.0014697	0.184202	0.234769	0.257255	0.209956	yes	APOC3 and TIMD4	1
TAG(56:4)	TAG	Triglycerides	0.269295	0.087674	0.00195685	0.260668	0.083583	0.00231338	0.142184	0.217369	0.245809	0.212598	yes	APOC3 and TIMD4	1
TAG(56:5)A	TAG	Triglycerides	0.292695	0.090074	0.000978059	0.291121	0.086357	0.00102489	0.174011	0.245272	0.264661	0.257894	yes	APOC3 and TIMD4	1
TAG(56:5)C	TAG	Triglycerides	0.398039	0.097444	3.02509e-05	0.412209	0.094452	1.62257e-05	0.328411	0.35622	0.39849	0.378847	yes	APOC3 and TIMD4	1.01
TAG(56:6)A	TAG	Triglycerides	0.175446	0.078066	0.0234625	0.161609	0.07476	0.0361834					yes	APOC3 and TIMD4	1.01
TAG(56:6)B	TAG	Triglycerides	0.43697	0.099183	8.33838e-06	0.419808	0.092323	1.61569e-05	0.223553	0.340743	0.390576	0.389602	yes	APOC3 and TIMD4	1
TAG(56:7)A	TAG	Triglycerides	0.121913	0.076172	0.106796	0.111473	0.073018	0.130603					yes	none	1.01
TAG(56:7)B	TAG	Triglycerides	0.380394	0.097324	6.01378e-05	0.404979	0.095902	2.39679e-05	0.358118	0.362157	0.392396	0.39987	yes	APOC3 and TIMD4	1.01
TAG(56:8)A	TAG	Triglycerides	0.040666	0.063189	0.520259	0.04665	0.062351	0.455024					yes	none	1
TAG(56:8)B	TAG	Triglycerides	0.275353	0.088487	0.00149796	0.291888	0.087968	0.000909592	0.239425	0.25983	0.279239	0.285962	yes	APOC3 and TIMD4	1.02
TAG(56:9)	TAG	Triglycerides	0.228141	0.082794	0.00511251	0.230436	0.08086	0.00419342	0.117071	0.138721	0.192987	0.162472	yes	none	1.01
TAG(57:2)	TAG	Triglycerides	0.164106	0.074841	0.0283704	0.155911	0.071213	0.034476					no	APOC3 and TIMD4	1.01
TAG(58:0)	TAG	Triglycerides	0.018037	0.059251	0.764281	0.028156	0.060612	0.65023					no	none	1.02
TAG(58:1)	TAG	Triglycerides	0.265201	0.083015	0.00135416	0.279336	0.082722	0.000898113	0.231955	0.262146	0.279341	0.269453	no	none	1
TAG(58:10)	TAG	Triglycerides	0.246045	0.083899	0.00284624	0.246257	0.083446	0.00271989	0.157419	0.13843	0.186421	0.149084	yes	none	1.02
TAG(58:2)	TAG	Triglycerides	0.306861	0.084324	0.000234833	0.314407	0.083257	0.000179128	0.276577	0.309002	0.314412	0.314406	no	none	0.98
TAG(58:3)	TAG	Triglycerides	0.294306	0.08773	0.000745818	0.260629	0.082697	0.00214723	0.20802	0.237801	0.248804	0.23749	no	APOB	1.02
TAG(58:5)	TAG	Triglycerides	0.286466	0.08878	0.00105771	0.281361	0.083769	0.00107727	0.221865	0.243113	0.278448	0.25487	no	APOC3 and TIMD4	1.01
TAG(58:6)	TAG	Triglycerides	0.429711	0.101455	1.37496e-05	0.43	0.097156	1.28206e-05	0.352055	0.392925	0.408017	0.409319	yes	APOC3 and TIMD4	1
TAG(58:8)	TAG	Triglycerides	0.4162	0.09812	1.3183e-05	0.445546	0.097044	3.22553e-06	0.383439	0.357862	0.414358	0.410695	yes	APOC3 and TIMD4	1.02
TAG(58:9)	TAG	Triglycerides	0.377061	0.095586	5.18923e-05	0.388233	0.094839	3.19336e-05	0.298019	0.288896	0.34711	0.340599	yes	none	1.03
TAG(59:2)	TAG	Triglycerides	0.124916	0.071583	0.0811755	0.136533	0.07015	0.0569339					no	APOC3 and TIMD4	1
TAG(60:1)	TAG	Triglycerides	0.229916	0.080046	0.00411524	0.232715	0.07894	0.0038141	0.19526	0.20085	0.232716	0.188374	no	none	1.01
TAG(60:2)	TAG	Triglycerides	0.231463	0.081113	0.0045842	0.235709	0.080832	0.00408771	0.224582	0.214768	0.235715	0.235701	no	none	0.99
TAG(60:3)	TAG	Triglycerides	0.288486	0.088349	0.000908496	0.226258	0.082127	0.00688538	0.221501	0.223817	0.214074	0.224158	no	APOB	1.03
HDL	TRAD	Traditional lipids	0.456998	0.101373	3.6681e-06	0.471168	0.097615	2.35582e-06					yes	none	1.02
LDL	TRAD	Traditional lipids	0.679331	0.103666	4.81649e-11	0.490918	0.072513	1.38174e-06					yes	none	1.03
TC	TRAD	Traditional lipids	0.689291	0.106509	5.93324e-11	0.512298	0.077905	9.05939e-07					yes	none	1.03
TG	TRAD	Traditional lipids	0.398449	0.093502	1.68664e-05	0.367953	0.086389	6.27233e-05					yes	none	1
SE: standard error
h2 adjusted (KINSHIP + 4V) : heritability adjusted for 4 Amish enriched lipid variants (APOB_rs5742904, APOC3_rs76353203, B4GALT1_rs551564683, TIMD4_rs898956003)
association analysis adjusted SNPs: The GWAS Amish SNP adjustment, if any
λ: Genomic inflation factor
