# Supplementary material for: An Amish founder population reveals rare-population genetic determinants of the human lipidome
Source: Commun Biol. 2022 Apr 7;5:334. doi: 10.1038/s42003-022-03291-2 (PMC8989972; doi:10.1038/s42003-022-03291-2)
Supplement: Supplementary file 6 — Supplementary Data 3 [file 42003_2022_3291_MOESM6_ESM.xlsx]

## Sheet: Sheet1
	HDL	LDL	TC	TG	ACT(10:0)	ACT(10:1)	ACT(12:0)	ACT(12:1)	ACT(14:1)	ACT(14:2)	ACT(16:0)	ACT(18:0)	ACT(18:1)	ACT(18:2)	CE(16:0)	CE(16:1)	CE(18:1)	CE(18:2)	CE(18:3)	CE(20:3)	CE(20:4)	CE(20:5)	CE(22:6)	Cer(d32:1)	Cer(d33:1)	Cer(d34:0)	Cer(d34:1)	Cer(d34:2)	Cer(d36:1)	Cer(d38:1)	Cer(d39:1)	Cer(d40:0)	Cer(d40:1)	Cer(d40:2)	Cer(d41:1)	Cer(d42:0)	Cer(d42:1)	Cer(d42:2)A	Cer(d42:2)B	Cer(d43:1)	Cer(d44:1)	DAG(32:1)	DAG(34:1)	DAG(34:2)	DAG(36:2)	DAG(36:3)	DAG(36:4)B	DAG(38:5)	FA(10:0)
TAG(60:3)	-0.081	-0.177	-0.165	0.134	-0.087	0.045	-0.136	-0.112	-0.157	-0.089	-0.251	-0.24	-0.006	0.055	-0.169	-0.162	-0.163	-0.128	-0.188	-0.204	-0.278	-0.217	-0.241	-0.207	-0.205	-0.124	-0.185	-0.233	-0.309	-0.075	-0.109	-0.015	0.018	-0.049	-0.111	0.019	0.089	-0.204	-0.054	-0.141	-0.109	0.085	0.072	0.115	0.078	0.117	0.184	0.136	-0.035
TAG(60:2)	-0.174	-0.008	-0.006	0.322	-0.102	-0.097	-0.132	-0.128	-0.179	-0.194	-0.176	-0.145	-0.068	-0.08	-0.237	-0.05	-0.215	-0.112	-0.187	-0.155	-0.235	-0.14	-0.195	-0.029	-0.025	0.011	-0.113	-0.107	-0.129	0.174	0.105	0.21	0.192	0.161	0.018	0.226	0.227	-0.119	0.088	0.051	0.109	0.244	0.218	0.137	0.277	0.2	0.144	0.182	-0.061
TAG(60:1)	-0.214	0.037	0.034	0.358	-0.106	-0.134	-0.126	-0.128	-0.232	-0.238	-0.075	-0.092	-0.053	-0.105	-0.185	0.088	-0.152	-0.093	-0.139	-0.129	-0.172	-0.036	-0.167	0.097	0.08	0.073	-0.063	-0.048	0.047	0.283	0.23	0.304	0.295	0.216	0.147	0.297	0.271	-0.028	0.123	0.111	0.179	0.389	0.295	0.186	0.3	0.183	0.123	0.284	-0.006
TAG(59:2)	-0.173	0.125	0.134	0.385	-0.095	-0.099	-0.063	-0.09	-0.208	-0.198	0.05	0.048	-0.095	-0.047	-0.172	0.076	-0.141	-0.038	-0.126	-0.089	-0.186	-0.013	-0.143	0.193	0.198	0.134	0.063	0.068	0.205	0.311	0.291	0.332	0.265	0.256	0.232	0.312	0.213	0.1	0.199	0.125	0.237	0.41	0.317	0.176	0.331	0.248	0.165	0.268	0.072
TAG(58:9)	-0.173	0.163	0.169	0.384	0.016	0.074	-0.018	0.008	-0.076	0.01	0.011	-0.121	0.015	0.025	-0.029	-0.074	-0.096	0.051	-0.001	-0.119	-0.052	0.328	0.247	0.196	0.119	0.129	0.034	0.134	0.183	0.223	0.161	0.218	0.224	0.184	0.211	0.223	0.205	0.259	0.289	0.087	0.228	0.278	0.231	0.217	0.296	0.343	0.367	0.543	0.051
TAG(58:8)	-0.213	0.247	0.241	0.426	0.031	-0.018	0.029	0.026	-0.006	-0.022	0.074	-0.025	0.054	-0.077	-0.076	-0.05	-0.113	0.044	-0.09	-0.091	-0.043	0.309	0.301	0.263	0.201	0.166	0.129	0.217	0.262	0.289	0.221	0.241	0.248	0.254	0.236	0.244	0.241	0.348	0.371	0.175	0.306	0.3	0.26	0.203	0.458	0.419	0.335	0.489	0.058
TAG(58:6)	-0.437	0.165	0.146	0.751	-0.001	-0.018	0.042	0.069	-0.024	-0.068	0.16	0.026	-0.007	-0.041	-0.329	0.076	-0.336	-0.151	-0.214	-0.314	-0.337	-0.003	-0.151	0.221	0.187	0.172	0.041	0.131	0.297	0.391	0.321	0.38	0.377	0.368	0.336	0.368	0.329	0.325	0.397	0.17	0.259	0.608	0.58	0.43	0.759	0.689	0.549	0.655	0.051
TAG(58:5)	-0.407	0.1	0.08	0.617	-0.038	-0.023	-0.011	-0.009	-0.075	-0.086	0.114	-0.007	-0.007	0.016	-0.213	0.039	-0.26	-0.074	-0.199	-0.267	-0.303	-0.07	-0.125	0.173	0.169	0.168	0.067	0.089	0.228	0.32	0.26	0.288	0.355	0.292	0.314	0.276	0.306	0.294	0.287	0.092	0.181	0.51	0.496	0.362	0.586	0.544	0.48	0.556	0.01
TAG(58:3)	-0.146	-0.146	-0.141	0.193	-0.083	0.053	-0.116	-0.103	-0.142	-0.081	-0.173	-0.173	-0.049	0.084	-0.148	-0.136	-0.161	-0.109	-0.201	-0.182	-0.294	-0.212	-0.255	-0.143	-0.138	-0.054	-0.15	-0.202	-0.23	-0.001	-0.052	0.089	0.064	-0.009	-0.066	0.107	0.076	-0.174	-0.058	-0.125	-0.083	0.15	0.135	0.167	0.116	0.152	0.206	0.133	-0.046
TAG(58:2)	-0.263	0.09	0.078	0.455	-0.059	-0.057	-0.094	-0.119	-0.226	-0.192	-0.13	-0.091	-0.107	-0.079	-0.256	-0.007	-0.225	-0.106	-0.177	-0.164	-0.253	-0.103	-0.197	0.066	0.062	0.076	-0.088	-0.035	-0.012	0.286	0.21	0.323	0.295	0.283	0.128	0.305	0.272	-0.037	0.162	0.077	0.168	0.386	0.298	0.201	0.393	0.331	0.257	0.316	-0.007
TAG(58:10)	-0.067	0.058	0.069	0.181	0.047	0.208	0.007	0.048	-0.043	0.136	-0.011	-0.134	-0.003	0.18	0.063	-0.101	0.004	0.111	0.127	-0.058	0.01	0.266	0.17	0.091	0.015	0.089	-0.057	0.041	0.068	0.061	0.028	0.139	0.139	0.026	0.144	0.14	0.147	0.151	0.121	0.009	0.127	0.116	0.061	0.129	0.039	0.191	0.331	0.449	0.03
TAG(58:1)	-0.246	0.106	0.108	0.487	-0.085	-0.119	-0.091	-0.113	-0.224	-0.236	-0.001	-0.019	-0.092	-0.086	-0.226	0.094	-0.22	-0.104	-0.157	-0.164	-0.201	-0.019	-0.155	0.138	0.112	0.104	-0.078	-0.023	0.082	0.33	0.268	0.388	0.328	0.27	0.179	0.376	0.289	0.009	0.176	0.106	0.2	0.485	0.4	0.24	0.417	0.287	0.196	0.356	0.023
TAG(58:0)	0.046	-0.044	-0.023	0.02	-0.07	-0.114	-0.087	-0.1	-0.124	-0.146	-0.099	-0.077	-0.076	-0.05	-0.128	-0.052	-0.071	-0.129	-0.088	-0.001	-0.155	-0.056	-0.138	-0.029	-0.009	-0.024	-0.032	-0.082	-0.059	0.048	0.044	0.057	-0.087	-0.018	-0.114	0.042	-0.043	-0.155	-0.036	-0.026	-0.003	0.057	-0.002	0.04	-0.021	-0.061	-0.069	0.012	0.006
TAG(57:2)	-0.324	0.167	0.149	0.554	-0.07	-0.116	-0.058	-0.082	-0.199	-0.222	0.062	0.033	-0.057	-0.132	-0.254	0.103	-0.257	-0.118	-0.194	-0.203	-0.256	-0.015	-0.149	0.219	0.208	0.164	0.029	0.063	0.239	0.374	0.351	0.4	0.326	0.28	0.289	0.369	0.243	0.156	0.238	0.172	0.285	0.546	0.476	0.318	0.5	0.385	0.268	0.424	0.075
TAG(56:9)	-0.166	0.021	0.019	0.315	0.031	0.21	-0.038	0.032	-0.064	0.119	-0.072	-0.172	-0.025	0.174	-0.028	-0.194	-0.114	0.048	0.042	-0.169	-0.169	0.176	0.052	0.071	0.007	0.045	-0.079	0.04	0.028	0.104	0.063	0.094	0.149	0.108	0.125	0.077	0.145	0.118	0.154	-0.01	0.077	0.182	0.125	0.18	0.161	0.329	0.483	0.483	-0.022
TAG(56:8)B	-0.328	0.184	0.16	0.547	0.015	0.075	0.015	0.044	-0.014	0.049	0.115	-0.03	0.041	0.079	-0.152	-0.053	-0.206	-0.026	-0.09	-0.228	-0.255	0.232	0.231	0.169	0.117	0.111	0.079	0.151	0.262	0.259	0.198	0.264	0.26	0.25	0.239	0.248	0.241	0.279	0.284	0.126	0.236	0.378	0.384	0.365	0.479	0.522	0.532	0.546	0.026
TAG(56:8)A	-0.129	0.051	0.052	0.269	0.064	0.247	0.046	0.118	0.033	0.216	-0.02	-0.097	-0.036	0.218	0.014	-0.171	-0.045	0.12	0.025	-0.14	-0.151	0.153	0.078	0.099	0.05	0.056	0.013	0.106	0.066	0.112	0.064	0.111	0.204	0.144	0.165	0.104	0.204	0.159	0.191	0.026	0.134	0.114	0.066	0.168	0.141	0.345	0.475	0.425	-0.008
TAG(56:7)B	-0.351	0.243	0.225	0.629	0.004	-0.03	0.026	0.034	-0.005	-0.032	0.176	0.031	0.065	-0.026	-0.207	0.007	-0.253	-0.063	-0.128	-0.242	-0.233	0.221	0.197	0.242	0.186	0.148	0.116	0.206	0.34	0.342	0.281	0.322	0.308	0.332	0.278	0.304	0.272	0.343	0.338	0.179	0.293	0.481	0.477	0.395	0.607	0.554	0.48	0.595	0.046
TAG(56:7)A	-0.22	0.178	0.186	0.469	0.054	0.102	0.064	0.098	0.046	0.076	0.108	0.017	-0.005	0.067	-0.132	-0.043	-0.183	0.027	-0.014	-0.164	-0.155	0.149	-0.021	0.219	0.185	0.164	0.054	0.229	0.248	0.278	0.216	0.258	0.258	0.301	0.23	0.257	0.217	0.188	0.333	0.128	0.245	0.327	0.257	0.269	0.416	0.505	0.456	0.536	0.046
TAG(56:6)B	-0.377	0.219	0.209	0.718	0.035	0.005	0.073	0.084	0.063	0.003	0.165	0.057	0.029	-0.025	-0.295	-0.014	-0.276	-0.062	-0.14	-0.309	-0.306	0.094	-0.085	0.285	0.23	0.183	0.048	0.247	0.279	0.402	0.333	0.343	0.4	0.424	0.357	0.339	0.359	0.34	0.467	0.203	0.3	0.509	0.512	0.38	0.742	0.716	0.563	0.667	0.034
TAG(56:6)A	-0.316	0.201	0.19	0.579	0.05	0.025	0.094	0.09	0.056	0.008	0.184	0.061	0.025	-0.036	-0.206	0.043	-0.175	0.017	-0.091	-0.238	-0.152	0.169	0.053	0.255	0.21	0.209	0.097	0.209	0.281	0.318	0.276	0.335	0.367	0.316	0.346	0.325	0.322	0.353	0.396	0.171	0.278	0.474	0.478	0.335	0.589	0.559	0.439	0.582	0.042
TAG(56:5)C	-0.361	0.227	0.214	0.666	0.01	-0.021	0.054	0.061	0.044	-0.038	0.156	0.088	0.019	-0.049	-0.278	-0.005	-0.254	-0.05	-0.175	-0.268	-0.231	0.021	-0.053	0.297	0.257	0.229	0.152	0.256	0.363	0.449	0.375	0.349	0.439	0.433	0.376	0.336	0.379	0.392	0.454	0.233	0.345	0.513	0.514	0.359	0.718	0.661	0.506	0.611	0.032
TAG(56:5)A	-0.435	0.168	0.155	0.764	-0.019	-0.046	0.01	0.023	-0.053	-0.093	0.138	0.042	0.009	-0.046	-0.342	0.065	-0.342	-0.137	-0.18	-0.321	-0.341	-0.032	-0.172	0.237	0.215	0.199	0.071	0.168	0.322	0.422	0.339	0.358	0.411	0.415	0.339	0.345	0.345	0.334	0.409	0.146	0.241	0.614	0.594	0.425	0.775	0.706	0.545	0.648	0.041
TAG(56:4)	-0.403	0.09	0.063	0.626	-0.025	0.01	0	0.025	0.002	-0.025	0.003	-0.013	-0.049	0.025	-0.327	-0.008	-0.262	-0.07	-0.246	-0.261	-0.416	-0.192	-0.169	0.115	0.137	0.128	0.083	0.1	0.141	0.302	0.211	0.248	0.343	0.31	0.203	0.258	0.33	0.249	0.319	0.087	0.162	0.393	0.455	0.301	0.697	0.686	0.522	0.392	-0.007
TAG(56:3)	-0.446	0.148	0.122	0.73	-0.05	-0.072	-0.006	-0.04	-0.073	-0.138	0.084	0.068	-0.053	-0.046	-0.373	0.013	-0.363	-0.158	-0.282	-0.324	-0.399	-0.147	-0.186	0.153	0.167	0.181	0.072	0.098	0.243	0.389	0.286	0.38	0.365	0.362	0.225	0.368	0.313	0.245	0.337	0.135	0.24	0.586	0.583	0.37	0.781	0.666	0.475	0.503	0.006
TAG(56:2)	-0.389	0.156	0.134	0.629	-0.067	-0.069	-0.049	-0.096	-0.192	-0.204	0.028	0.05	-0.107	-0.056	-0.309	0.049	-0.285	-0.097	-0.226	-0.23	-0.313	-0.098	-0.188	0.15	0.137	0.142	0.032	0.021	0.182	0.379	0.296	0.423	0.384	0.341	0.226	0.397	0.322	0.117	0.238	0.12	0.23	0.554	0.493	0.324	0.594	0.487	0.352	0.428	0.014
TAG(56:1)	-0.31	0.147	0.133	0.528	-0.083	-0.119	-0.08	-0.126	-0.233	-0.239	0.013	0.03	-0.102	-0.098	-0.239	0.097	-0.217	-0.086	-0.172	-0.163	-0.216	-0.029	-0.157	0.173	0.16	0.138	-0.001	0.015	0.142	0.379	0.307	0.418	0.38	0.319	0.224	0.386	0.313	0.066	0.196	0.125	0.231	0.522	0.435	0.269	0.468	0.341	0.222	0.372	0.018
TAG(56:0)	-0.099	0.053	0.052	0.174	-0.043	-0.098	-0.082	-0.105	-0.182	-0.17	-0.043	-0.052	-0.092	-0.069	-0.142	-0.006	-0.137	-0.152	-0.096	-0.025	-0.184	-0.026	-0.112	0.074	0.058	0.029	-0.012	-0.027	-0.022	0.157	0.127	0.188	0.037	0.08	-0.039	0.172	0.017	-0.145	0.024	0.051	0.089	0.205	0.134	0.116	0.123	0.043	0.028	0.098	0.02
TAG(55:3)	-0.473	0.18	0.145	0.723	-0.048	-0.102	-0.007	-0.022	-0.079	-0.163	0.132	0.089	-0.015	-0.093	-0.352	0.077	-0.32	-0.119	-0.253	-0.283	-0.406	-0.093	-0.153	0.227	0.234	0.127	0.137	0.14	0.326	0.405	0.349	0.34	0.352	0.367	0.29	0.32	0.29	0.296	0.354	0.201	0.249	0.563	0.596	0.398	0.776	0.65	0.451	0.498	0.046
TAG(55:2)	-0.445	0.193	0.161	0.674	-0.085	-0.194	-0.008	-0.07	-0.142	-0.242	0.2	0.149	0.008	-0.157	-0.302	0.208	-0.291	-0.123	-0.184	-0.214	-0.268	0.011	-0.13	0.29	0.293	0.197	0.149	0.147	0.401	0.446	0.41	0.401	0.418	0.367	0.361	0.37	0.305	0.317	0.313	0.229	0.283	0.64	0.613	0.381	0.69	0.498	0.285	0.474	0.059
TAG(55:1)	-0.282	0.146	0.133	0.486	-0.044	-0.162	-0.027	-0.08	-0.188	-0.241	0.142	0.099	-0.044	-0.15	-0.21	0.178	-0.204	-0.108	-0.123	-0.136	-0.167	0.07	-0.112	0.254	0.234	0.184	0.026	0.067	0.271	0.379	0.358	0.41	0.326	0.268	0.281	0.377	0.229	0.17	0.21	0.185	0.259	0.569	0.5	0.299	0.458	0.274	0.138	0.387	0.098
TAG(54:7)B	-0.31	0.075	0.062	0.516	0.005	0.118	-0.054	0.015	-0.082	0.014	-0.009	-0.116	-0.035	0.083	-0.194	-0.069	-0.217	-0.061	-0.056	-0.27	-0.325	0.071	-0.061	0.153	0.123	0.089	0.028	0.091	0.174	0.245	0.195	0.187	0.234	0.244	0.215	0.163	0.176	0.209	0.257	0.041	0.162	0.4	0.328	0.323	0.401	0.466	0.547	0.546	0.018
TAG(54:7)A	-0.245	-0.017	-0.055	0.276	0.056	0.334	-0.002	0.055	0.049	0.235	-0.125	-0.086	-0.11	0.315	-0.052	-0.236	-0.112	0.155	-0.029	-0.247	-0.346	-0.241	-0.03	-0.094	-0.047	0.021	0.025	-0.024	-0.062	0.006	-0.045	0.018	0.115	0.058	0.083	0.017	0.148	0.077	0.083	-0.061	0.024	0.061	0.072	0.167	0.162	0.473	0.679	0.193	-0.017
TAG(54:6)C	-0.352	0.117	0.1	0.565	0.004	0.121	-0.032	0.035	-0.081	0.009	0.033	-0.075	-0.017	0.089	-0.221	-0.042	-0.242	-0.064	-0.079	-0.283	-0.32	-0.029	-0.109	0.184	0.14	0.12	0.024	0.108	0.195	0.272	0.218	0.248	0.27	0.259	0.246	0.227	0.208	0.206	0.27	0.055	0.189	0.437	0.365	0.354	0.443	0.522	0.581	0.598	0.04
TAG(54:6)B	-0.289	-0.065	-0.109	0.308	-0.003	0.281	-0.068	0.021	-0.035	0.165	-0.169	-0.148	-0.04	0.283	-0.137	-0.299	-0.243	-0.025	-0.106	-0.296	-0.384	-0.25	-0.158	-0.149	-0.12	-0.002	-0.047	-0.076	-0.087	-0.017	-0.096	-0.012	0.059	0.009	-0.01	-0.007	0.06	-0.021	0.056	-0.125	-0.05	0.096	0.067	0.193	0.172	0.453	0.643	0.26	-0.061
TAG(54:6)A	-0.292	0.015	-0.022	0.37	0.047	0.358	0.009	0.079	0.067	0.269	-0.105	-0.077	-0.078	0.341	-0.101	-0.282	-0.161	0.109	-0.093	-0.289	-0.444	-0.265	-0.05	-0.091	-0.038	0.041	0.048	0.011	-0.05	0.037	-0.032	0.042	0.105	0.113	0.055	0.054	0.147	0.079	0.133	-0.053	0.055	0.104	0.135	0.212	0.284	0.608	0.766	0.264	-0.045
TAG(54:5)B	-0.412	0.148	0.123	0.649	-0.011	0.001	-0.018	0.018	-0.065	-0.069	0.079	-0.017	0.015	-0.03	-0.304	-0.005	-0.293	-0.133	-0.183	-0.31	-0.304	-0.05	-0.098	0.224	0.163	0.102	0.053	0.142	0.247	0.33	0.267	0.275	0.313	0.31	0.26	0.258	0.264	0.25	0.319	0.103	0.219	0.487	0.472	0.393	0.617	0.593	0.526	0.621	0.051
TAG(54:5)A	-0.298	0.03	-0.005	0.375	0.029	0.319	0.02	0.083	0.113	0.258	-0.103	-0.048	-0.073	0.334	-0.115	-0.285	-0.138	0.136	-0.135	-0.266	-0.379	-0.29	-0.057	-0.074	-0.025	0.049	0.068	0.052	-0.072	0.049	-0.048	0.045	0.148	0.143	0.05	0.065	0.2	0.08	0.172	-0.047	0.068	0.08	0.13	0.179	0.352	0.662	0.72	0.266	-0.055
TAG(54:4)	-0.426	0.101	0.055	0.584	0.028	0.184	0.042	0.075	0.101	0.138	-0.035	0.002	-0.071	0.176	-0.255	-0.156	-0.214	0.019	-0.238	-0.313	-0.435	-0.279	-0.087	0.006	0.049	0.096	0.082	0.102	0.038	0.192	0.08	0.174	0.267	0.269	0.152	0.184	0.302	0.157	0.279	0.035	0.148	0.262	0.346	0.283	0.657	0.802	0.688	0.368	-0.05
TAG(54:3)	-0.449	0.174	0.126	0.65	0.019	0.044	0.045	0.043	0.054	0.008	0.043	0.086	-0.057	0.022	-0.28	-0.024	-0.207	0.022	-0.187	-0.271	-0.342	-0.127	-0.025	0.128	0.143	0.134	0.148	0.163	0.212	0.316	0.207	0.261	0.368	0.349	0.237	0.26	0.337	0.264	0.354	0.133	0.24	0.364	0.47	0.312	0.763	0.757	0.55	0.401	0.002
TAG(54:2)B	-0.491	0.176	0.142	0.759	-0.016	-0.08	0.042	-0.008	-0.07	-0.138	0.174	0.146	-0.02	-0.085	-0.352	0.096	-0.371	-0.164	-0.251	-0.335	-0.335	-0.066	-0.13	0.189	0.182	0.193	0.08	0.114	0.356	0.4	0.313	0.422	0.405	0.359	0.272	0.396	0.314	0.276	0.327	0.15	0.254	0.666	0.671	0.432	0.802	0.644	0.439	0.561	0.049
TAG(54:2)A	-0.371	0.127	0.099	0.6	0.003	-0.036	0.019	0.003	-0.048	-0.1	0.06	0.073	-0.076	-0.086	-0.34	-0.02	-0.29	-0.118	-0.224	-0.29	-0.31	-0.089	-0.109	0.156	0.139	0.129	0.044	0.104	0.244	0.327	0.254	0.237	0.288	0.287	0.222	0.205	0.211	0.2	0.237	0.094	0.177	0.39	0.466	0.332	0.61	0.522	0.359	0.396	0.05
TAG(54:1)	-0.434	0.153	0.122	0.637	-0.042	-0.127	0.014	-0.075	-0.185	-0.225	0.179	0.179	-0.051	-0.118	-0.311	0.155	-0.331	-0.159	-0.226	-0.251	-0.26	-0.032	-0.158	0.197	0.173	0.176	0.065	0.047	0.333	0.375	0.33	0.422	0.368	0.303	0.26	0.376	0.247	0.188	0.224	0.125	0.213	0.654	0.608	0.373	0.608	0.427	0.263	0.46	0.071
TAG(54:0)	-0.123	0.033	0.029	0.191	0	-0.029	0.001	0.003	-0.082	-0.082	0.021	-0.001	-0.009	-0.037	-0.14	0.019	-0.122	-0.163	-0.128	-0.083	-0.174	-0.067	-0.121	0.023	0.034	0.022	0.011	-0.04	0.014	0.109	0.102	0.078	0.026	0.068	-0.016	0.065	-0.001	-0.08	-0.012	0.025	0.048	0.2	0.192	0.127	0.211	0.114	0.067	0.102	-0.003
TAG(53:5)	-0.47	0.139	0.101	0.715	-0.004	0.144	-0.004	0.032	-0.053	0.047	0.03	-0.035	-0.062	0.119	-0.269	-0.085	-0.336	-0.053	-0.181	-0.356	-0.496	-0.135	-0.107	0.111	0.123	0.131	0.048	0.068	0.163	0.276	0.23	0.249	0.29	0.294	0.239	0.227	0.242	0.232	0.291	0.106	0.182	0.477	0.458	0.403	0.634	0.759	0.76	0.559	0.015
TAG(53:4)	-0.456	0.162	0.132	0.742	-0.019	0.046	-0.002	0.024	-0.059	-0.012	0.098	0.038	-0.065	0.066	-0.26	-0.028	-0.303	-0.019	-0.191	-0.329	-0.393	-0.085	-0.05	0.165	0.173	0.136	0.068	0.123	0.259	0.324	0.265	0.295	0.368	0.328	0.292	0.28	0.318	0.312	0.341	0.168	0.247	0.511	0.527	0.408	0.713	0.779	0.684	0.563	0.039
TAG(53:3)	-0.512	0.214	0.175	0.814	-0.023	-0.037	0.029	0.016	-0.03	-0.072	0.178	0.113	-0.006	-0.024	-0.351	0.028	-0.388	-0.112	-0.25	-0.369	-0.442	-0.095	-0.107	0.211	0.211	0.173	0.104	0.148	0.328	0.401	0.351	0.359	0.385	0.392	0.312	0.336	0.318	0.339	0.4	0.211	0.274	0.622	0.656	0.457	0.85	0.805	0.631	0.611	0.071
TAG(53:2)B	-0.477	0.22	0.19	0.785	-0.022	-0.151	0.025	-0.013	-0.066	-0.182	0.198	0.127	0.011	-0.156	-0.365	0.132	-0.361	-0.164	-0.222	-0.311	-0.348	0.008	-0.092	0.277	0.263	0.182	0.12	0.161	0.393	0.446	0.406	0.391	0.402	0.4	0.334	0.364	0.312	0.345	0.394	0.248	0.292	0.657	0.684	0.437	0.864	0.677	0.43	0.574	0.086
TAG(53:2)A	-0.461	0.21	0.182	0.764	-0.032	-0.152	0.028	-0.017	-0.055	-0.184	0.214	0.156	0.002	-0.142	-0.344	0.142	-0.343	-0.149	-0.228	-0.318	-0.339	-0.007	-0.094	0.267	0.264	0.182	0.101	0.152	0.384	0.433	0.395	0.407	0.401	0.389	0.327	0.374	0.303	0.359	0.382	0.256	0.297	0.672	0.674	0.426	0.834	0.649	0.408	0.56	0.085
TAG(53:1)	-0.421	0.202	0.176	0.663	-0.04	-0.184	0.021	-0.059	-0.17	-0.25	0.253	0.184	0	-0.173	-0.279	0.247	-0.305	-0.146	-0.184	-0.23	-0.234	0.066	-0.108	0.294	0.272	0.204	0.095	0.111	0.417	0.432	0.417	0.452	0.407	0.339	0.354	0.404	0.276	0.278	0.282	0.221	0.274	0.712	0.671	0.424	0.651	0.422	0.239	0.502	0.105
TAG(53:0)	-0.204	0.077	0.069	0.349	-0.058	-0.148	-0.036	-0.097	-0.193	-0.226	0.135	0.13	-0.054	-0.118	-0.148	0.152	-0.157	-0.083	-0.1	-0.103	-0.147	0.047	-0.076	0.21	0.198	0.101	0.043	0.057	0.222	0.279	0.297	0.282	0.205	0.192	0.193	0.245	0.128	0.089	0.152	0.15	0.202	0.446	0.359	0.235	0.299	0.141	0.032	0.231	0.094
TAG(52:6)	-0.358	0.087	0.082	0.63	-0.092	-0.073	-0.099	-0.092	-0.187	-0.153	0.029	-0.076	-0.014	-0.049	-0.246	-0.001	-0.336	-0.189	-0.168	-0.313	-0.293	0.061	-0.12	0.171	0.111	0.085	-0.008	0.048	0.209	0.28	0.253	0.269	0.268	0.257	0.209	0.225	0.197	0.194	0.256	0.063	0.147	0.587	0.47	0.379	0.512	0.456	0.436	0.632	0.06
TAG(52:5)B	-0.455	0.126	0.075	0.63	0.013	0.191	0.014	0.042	-0.017	0.087	0.028	-0.011	-0.075	0.142	-0.225	-0.116	-0.316	-0.05	-0.09	-0.353	-0.43	-0.13	-0.121	0.101	0.099	0.111	0.047	0.09	0.167	0.231	0.178	0.215	0.258	0.259	0.198	0.179	0.196	0.195	0.245	0.05	0.128	0.41	0.406	0.363	0.517	0.653	0.696	0.486	0.003
TAG(52:5)A	-0.486	0.133	0.09	0.718	0.036	0.207	0.051	0.075	0.043	0.131	0.093	0.01	-0.046	0.196	-0.269	-0.097	-0.337	-0.014	-0.115	-0.397	-0.491	-0.117	-0.075	0.107	0.113	0.136	0.084	0.115	0.208	0.273	0.201	0.261	0.325	0.308	0.267	0.241	0.276	0.268	0.322	0.081	0.185	0.48	0.503	0.447	0.633	0.786	0.807	0.557	0.013
TAG(52:4)	-0.516	0.165	0.11	0.713	0.046	0.237	0.093	0.142	0.126	0.201	0.154	0.064	-0.029	0.252	-0.249	-0.12	-0.328	0.025	-0.206	-0.386	-0.448	-0.218	-0.055	0.097	0.096	0.142	0.119	0.139	0.22	0.259	0.18	0.288	0.319	0.302	0.241	0.278	0.298	0.271	0.323	0.103	0.204	0.426	0.484	0.451	0.655	0.865	0.857	0.545	0.004
TAG(52:3)	-0.554	0.202	0.149	0.805	0.02	0.075	0.085	0.104	0.113	0.071	0.208	0.114	-0.001	0.097	-0.331	0	-0.351	-0.041	-0.225	-0.376	-0.433	-0.144	-0.059	0.177	0.163	0.152	0.158	0.189	0.314	0.356	0.282	0.341	0.38	0.379	0.294	0.333	0.333	0.346	0.39	0.161	0.252	0.526	0.629	0.499	0.827	0.891	0.735	0.578	0.014
TAG(52:2)	-0.536	0.202	0.153	0.795	0.001	-0.089	0.056	0.048	0.047	-0.087	0.233	0.115	0.057	-0.093	-0.367	0.142	-0.349	-0.152	-0.22	-0.336	-0.345	-0.023	-0.084	0.217	0.18	0.157	0.132	0.153	0.362	0.388	0.315	0.377	0.391	0.372	0.301	0.358	0.31	0.337	0.368	0.197	0.26	0.615	0.71	0.502	0.877	0.714	0.496	0.573	0.038
TAG(52:1)	-0.448	0.152	0.126	0.703	-0.021	-0.118	0.041	-0.014	-0.114	-0.169	0.24	0.147	0.018	-0.101	-0.316	0.197	-0.373	-0.205	-0.211	-0.308	-0.28	0.003	-0.13	0.201	0.178	0.179	0.057	0.077	0.385	0.374	0.325	0.436	0.366	0.306	0.276	0.405	0.251	0.259	0.267	0.127	0.219	0.742	0.705	0.463	0.702	0.519	0.352	0.572	0.083
TAG(52:0)B	-0.164	0.049	0.038	0.188	-0.021	-0.041	-0.018	-0.039	-0.104	-0.122	-0.02	-0.032	-0.026	-0.075	-0.219	-0.103	-0.236	-0.243	-0.171	-0.089	-0.217	-0.028	-0.155	0.068	0.046	0.093	0.031	0.001	0.048	0.098	0.081	0.126	-0.099	0.055	-0.146	0.111	-0.131	-0.097	-0.036	0.032	0.055	0.209	0.18	0.129	0.169	0.071	0.05	0.132	-0.052
TAG(52:0)A	-0.073	0.023	0.009	0.042	-0.024	-0.06	-0.067	-0.071	-0.1	-0.121	-0.053	-0.054	0.055	-0.072	-0.145	-0.082	-0.138	-0.216	-0.071	0.021	-0.144	-0.004	-0.116	0.041	0.034	0.022	0.008	-0.014	-0.024	0.053	0.076	0.05	-0.158	0.04	-0.167	0.039	-0.161	-0.156	-0.029	0.011	0.028	0.083	0.063	0.023	0.071	0.004	0.011	0.026	0.004
TAG(51:5)	-0.471	0.083	0.043	0.691	-0.049	0.079	-0.08	-0.066	-0.16	-0.055	-0.027	-0.083	-0.053	0.052	-0.276	-0.167	-0.384	-0.115	-0.212	-0.407	-0.48	-0.111	-0.166	0.094	0.083	0.084	0.005	0.017	0.123	0.251	0.217	0.205	0.254	0.261	0.215	0.163	0.198	0.183	0.266	0.078	0.142	0.519	0.465	0.423	0.562	0.642	0.701	0.611	0.011
TAG(51:4)	-0.488	0.202	0.156	0.748	0.02	0.122	0.054	0.057	0.011	0.064	0.12	0.048	-0.038	0.098	-0.269	-0.082	-0.346	-0.03	-0.226	-0.393	-0.466	-0.136	-0.024	0.171	0.171	0.133	0.096	0.134	0.233	0.326	0.289	0.291	0.347	0.343	0.297	0.262	0.307	0.275	0.358	0.167	0.243	0.51	0.523	0.446	0.697	0.809	0.771	0.573	0.048
TAG(51:3)	-0.509	0.21	0.168	0.796	-0.002	-0.03	0.032	0.037	-0.032	-0.065	0.205	0.092	0.005	-0.03	-0.316	0.107	-0.359	-0.11	-0.234	-0.361	-0.387	-0.045	-0.073	0.233	0.226	0.159	0.103	0.15	0.318	0.382	0.353	0.344	0.367	0.371	0.329	0.316	0.288	0.341	0.39	0.201	0.253	0.627	0.637	0.463	0.808	0.758	0.601	0.61	0.084
TAG(51:2)	-0.474	0.212	0.186	0.793	-0.009	-0.147	0.05	0.004	-0.06	-0.17	0.243	0.119	0.033	-0.147	-0.352	0.195	-0.369	-0.202	-0.215	-0.327	-0.334	0.02	-0.107	0.271	0.249	0.181	0.082	0.141	0.384	0.425	0.392	0.402	0.385	0.375	0.338	0.376	0.294	0.321	0.366	0.211	0.265	0.727	0.713	0.471	0.847	0.651	0.423	0.622	0.103
TAG(51:1)	-0.434	0.204	0.182	0.714	-0.031	-0.189	0.026	-0.039	-0.135	-0.231	0.253	0.136	0.025	-0.189	-0.31	0.252	-0.342	-0.198	-0.181	-0.266	-0.267	0.077	-0.109	0.298	0.265	0.191	0.079	0.123	0.411	0.43	0.419	0.45	0.382	0.347	0.332	0.413	0.263	0.295	0.314	0.222	0.27	0.752	0.708	0.458	0.722	0.497	0.299	0.572	0.129
TAG(50:5)B	-0.459	0.11	0.081	0.721	-0.056	0.049	-0.078	-0.079	-0.183	-0.099	-0.012	-0.083	-0.078	0.031	-0.286	-0.045	-0.376	-0.142	-0.202	-0.386	-0.464	-0.111	-0.203	0.114	0.095	0.096	-0.031	0.02	0.127	0.269	0.237	0.25	0.262	0.275	0.222	0.209	0.189	0.168	0.26	0.038	0.12	0.594	0.506	0.413	0.588	0.63	0.635	0.596	0.051
TAG(50:5)A	-0.453	0.072	0.042	0.691	-0.044	0.072	-0.051	-0.045	-0.152	-0.052	0.022	-0.044	-0.07	0.075	-0.239	-0.024	-0.313	-0.095	-0.173	-0.393	-0.416	-0.099	-0.123	0.093	0.082	0.088	-0.02	0.005	0.134	0.241	0.202	0.246	0.331	0.242	0.258	0.211	0.254	0.229	0.234	0.028	0.106	0.571	0.52	0.409	0.56	0.616	0.636	0.559	0.046
TAG(50:4)	-0.52	0.121	0.078	0.772	-0.012	0.109	-0.009	0.018	-0.092	-0.011	0.045	-0.057	-0.043	0.078	-0.306	-0.027	-0.401	-0.128	-0.268	-0.433	-0.509	-0.192	-0.159	0.095	0.082	0.089	0.004	0.025	0.16	0.269	0.226	0.279	0.292	0.284	0.232	0.249	0.239	0.198	0.274	0.07	0.152	0.6	0.555	0.466	0.672	0.757	0.755	0.605	0.036
TAG(50:3)B	-0.546	0.167	0.127	0.848	-0.023	-0.003	0.015	0.031	-0.046	-0.07	0.16	0.005	0.001	-0.015	-0.364	0.091	-0.435	-0.202	-0.261	-0.421	-0.464	-0.113	-0.185	0.173	0.153	0.161	0.044	0.088	0.279	0.352	0.3	0.364	0.33	0.344	0.272	0.338	0.258	0.285	0.342	0.118	0.203	0.72	0.692	0.507	0.812	0.768	0.659	0.676	0.051
TAG(50:3)A	-0.548	0.169	0.127	0.846	-0.02	0.001	0.019	0.037	-0.037	-0.061	0.164	0.007	0.002	-0.011	-0.355	0.09	-0.429	-0.195	-0.257	-0.421	-0.464	-0.111	-0.18	0.171	0.149	0.157	0.046	0.088	0.281	0.346	0.293	0.362	0.329	0.339	0.272	0.337	0.256	0.288	0.341	0.118	0.202	0.712	0.69	0.51	0.812	0.773	0.664	0.678	0.052
TAG(50:2)	-0.518	0.182	0.148	0.831	-0.019	-0.105	0.051	0.031	-0.032	-0.12	0.266	0.101	0.031	-0.087	-0.334	0.22	-0.386	-0.175	-0.22	-0.367	-0.343	-0.01	-0.109	0.225	0.199	0.175	0.066	0.107	0.363	0.383	0.347	0.409	0.381	0.348	0.331	0.386	0.292	0.354	0.354	0.164	0.234	0.749	0.744	0.514	0.832	0.684	0.494	0.632	0.089
TAG(50:1)	-0.473	0.206	0.174	0.75	-0.004	-0.139	0.073	0.021	-0.047	-0.141	0.303	0.163	0.036	-0.13	-0.304	0.251	-0.339	-0.176	-0.189	-0.3	-0.258	0.045	-0.089	0.253	0.219	0.201	0.082	0.119	0.41	0.385	0.356	0.455	0.385	0.322	0.325	0.428	0.273	0.326	0.314	0.178	0.254	0.73	0.741	0.5	0.747	0.556	0.363	0.557	0.098
TAG(50:0)	-0.14	0.091	0.082	0.274	-0.041	-0.079	-0.046	-0.084	-0.073	-0.114	0.061	0.001	0.042	-0.063	-0.126	-0.005	-0.215	-0.138	-0.099	-0.096	-0.131	-0.013	-0.112	0.07	0.096	0.168	0.053	0.017	0.076	0.141	0.125	0.155	0.021	0.129	0.004	0.139	-0.005	0.058	0.109	0.03	0.102	0.327	0.292	0.137	0.267	0.188	0.143	0.233	-0.015
TAG(49:3)	-0.485	0.182	0.151	0.788	-0.052	-0.102	-0.023	-0.025	-0.129	-0.172	0.167	0.018	-0.008	-0.107	-0.33	0.149	-0.392	-0.196	-0.229	-0.363	-0.399	-0.005	-0.142	0.242	0.218	0.158	0.046	0.097	0.306	0.38	0.371	0.353	0.333	0.344	0.316	0.317	0.235	0.289	0.337	0.167	0.215	0.72	0.659	0.467	0.742	0.644	0.52	0.63	0.104
TAG(49:2)	-0.411	0.219	0.201	0.717	-0.03	-0.155	0.027	-0.017	-0.128	-0.203	0.257	0.129	0.025	-0.138	-0.248	0.268	-0.273	-0.132	-0.186	-0.285	-0.201	0.088	-0.046	0.313	0.279	0.191	0.065	0.138	0.376	0.421	0.409	0.414	0.44	0.357	0.414	0.376	0.334	0.358	0.344	0.211	0.274	0.746	0.678	0.429	0.722	0.533	0.349	0.599	0.131
TAG(49:1)	-0.409	0.201	0.185	0.7	-0.015	-0.179	0.038	-0.029	-0.131	-0.221	0.259	0.134	0.031	-0.18	-0.292	0.253	-0.314	-0.187	-0.187	-0.271	-0.25	0.085	-0.081	0.302	0.273	0.186	0.073	0.123	0.383	0.421	0.415	0.433	0.381	0.34	0.346	0.397	0.272	0.289	0.308	0.202	0.262	0.745	0.703	0.454	0.709	0.482	0.291	0.565	0.126
TAG(49:0)	-0.339	0.163	0.149	0.56	-0.043	-0.196	0.006	-0.071	-0.186	-0.252	0.245	0.121	0.013	-0.169	-0.218	0.283	-0.26	-0.175	-0.105	-0.176	-0.187	0.124	-0.093	0.292	0.253	0.198	0.068	0.083	0.36	0.372	0.377	0.433	0.321	0.265	0.297	0.397	0.202	0.224	0.228	0.182	0.239	0.699	0.621	0.387	0.532	0.31	0.156	0.472	0.135
TAG(48:4)B	-0.426	0.108	0.088	0.691	-0.072	-0.047	-0.076	-0.088	-0.216	-0.176	0.03	-0.061	-0.034	-0.043	-0.309	0.083	-0.366	-0.187	-0.21	-0.342	-0.41	-0.086	-0.209	0.162	0.125	0.105	-0.035	0.018	0.192	0.313	0.29	0.306	0.307	0.295	0.248	0.258	0.209	0.183	0.243	0.057	0.129	0.663	0.54	0.409	0.573	0.522	0.5	0.577	0.086
TAG(48:4)A	-0.454	0.09	0.056	0.67	-0.077	0.003	-0.095	-0.117	-0.256	-0.17	-0.043	-0.103	-0.052	-0.025	-0.294	0.03	-0.37	-0.175	-0.267	-0.371	-0.434	-0.153	-0.221	0.09	0.062	0.079	-0.046	-0.047	0.098	0.244	0.218	0.26	0.261	0.236	0.206	0.211	0.188	0.121	0.192	0.018	0.088	0.629	0.501	0.421	0.518	0.523	0.546	0.535	0.057
TAG(48:3)	-0.48	0.132	0.103	0.757	-0.063	-0.078	-0.052	-0.07	-0.197	-0.2	0.087	-0.031	-0.017	-0.089	-0.321	0.151	-0.384	-0.22	-0.244	-0.374	-0.389	-0.061	-0.195	0.177	0.141	0.123	-0.014	0.026	0.226	0.33	0.303	0.346	0.327	0.302	0.269	0.301	0.231	0.215	0.273	0.089	0.155	0.737	0.63	0.457	0.68	0.583	0.492	0.621	0.094
TAG(48:2)B	-0.461	0.166	0.141	0.749	-0.066	-0.149	-0.038	-0.076	-0.213	-0.246	0.166	0.026	-0.003	-0.146	-0.312	0.239	-0.374	-0.233	-0.205	-0.314	-0.33	0.01	-0.172	0.224	0.171	0.133	-0.019	0.03	0.288	0.353	0.346	0.398	0.338	0.295	0.291	0.353	0.225	0.229	0.265	0.125	0.174	0.767	0.676	0.466	0.675	0.511	0.384	0.597	0.121
TAG(48:2)A	-0.449	0.159	0.14	0.744	-0.042	-0.114	-0.011	-0.038	-0.165	-0.194	0.183	0.032	0.011	-0.106	-0.306	0.23	-0.36	-0.22	-0.171	-0.322	-0.326	0.027	-0.162	0.23	0.185	0.152	-0.002	0.065	0.305	0.364	0.343	0.408	0.348	0.313	0.294	0.371	0.245	0.245	0.283	0.127	0.192	0.773	0.677	0.471	0.69	0.541	0.417	0.633	0.116
TAG(48:1)	-0.438	0.157	0.137	0.724	-0.043	-0.174	0.001	-0.057	-0.176	-0.245	0.21	0.069	0.033	-0.174	-0.314	0.26	-0.369	-0.237	-0.216	-0.296	-0.287	0.032	-0.155	0.243	0.194	0.151	0.014	0.055	0.336	0.37	0.356	0.422	0.342	0.297	0.299	0.383	0.228	0.246	0.263	0.136	0.195	0.789	0.704	0.475	0.677	0.463	0.314	0.586	0.131
TAG(48:0)	-0.352	0.155	0.133	0.536	-0.061	-0.174	-0.025	-0.082	-0.189	-0.224	0.148	0.033	0.006	-0.166	-0.344	0.16	-0.408	-0.322	-0.168	-0.163	-0.31	-0.005	-0.203	0.216	0.169	0.175	0.026	0.032	0.272	0.302	0.315	0.379	0.109	0.22	0.081	0.339	0.014	0.068	0.153	0.099	0.16	0.607	0.539	0.388	0.471	0.288	0.183	0.427	0.074
TAG(46:4)B	-0.355	0.087	0.074	0.551	-0.1	-0.084	-0.087	-0.158	-0.275	-0.218	0.03	-0.032	-0.055	-0.068	-0.237	0.098	-0.282	-0.158	-0.188	-0.271	-0.312	-0.02	-0.193	0.173	0.145	0.12	-0.028	-0.023	0.167	0.287	0.282	0.286	0.289	0.22	0.251	0.232	0.192	0.145	0.181	0.073	0.124	0.596	0.46	0.352	0.399	0.328	0.333	0.474	0.119
TAG(46:3)B	-0.413	0.107	0.087	0.652	-0.09	-0.133	-0.081	-0.135	-0.276	-0.267	0.074	-0.03	-0.026	-0.127	-0.286	0.177	-0.339	-0.225	-0.237	-0.307	-0.329	-0.022	-0.205	0.196	0.161	0.121	-0.019	-0.002	0.21	0.321	0.313	0.349	0.308	0.262	0.269	0.3	0.206	0.177	0.216	0.091	0.151	0.725	0.569	0.422	0.541	0.414	0.346	0.551	0.12
TAG(46:3)A	-0.415	0.094	0.073	0.647	-0.092	-0.131	-0.082	-0.139	-0.284	-0.269	0.063	-0.036	-0.042	-0.126	-0.287	0.158	-0.345	-0.225	-0.231	-0.307	-0.33	-0.023	-0.211	0.184	0.149	0.114	-0.024	-0.014	0.198	0.315	0.309	0.334	0.294	0.255	0.258	0.284	0.193	0.16	0.208	0.081	0.145	0.724	0.563	0.407	0.537	0.418	0.35	0.554	0.107
TAG(46:2)	-0.407	0.112	0.093	0.65	-0.072	-0.142	-0.054	-0.115	-0.255	-0.262	0.115	-0.002	-0.004	-0.134	-0.284	0.211	-0.339	-0.239	-0.218	-0.299	-0.298	0	-0.19	0.199	0.152	0.12	-0.022	0.002	0.238	0.32	0.315	0.366	0.311	0.255	0.269	0.315	0.2	0.179	0.205	0.084	0.142	0.748	0.601	0.438	0.548	0.396	0.316	0.558	0.125
TAG(46:1)	-0.365	0.115	0.104	0.615	-0.053	-0.171	-0.023	-0.083	-0.213	-0.255	0.176	0.035	0.041	-0.153	-0.262	0.285	-0.306	-0.234	-0.161	-0.26	-0.228	0.067	-0.165	0.226	0.182	0.14	-0.008	0.038	0.281	0.334	0.325	0.387	0.323	0.262	0.282	0.344	0.212	0.208	0.212	0.091	0.159	0.763	0.626	0.438	0.544	0.34	0.233	0.551	0.135
TAG(46:0)	-0.316	0.083	0.076	0.511	-0.037	-0.17	0.001	-0.094	-0.199	-0.239	0.198	0.072	0.013	-0.124	-0.229	0.263	-0.274	-0.218	-0.139	-0.191	-0.178	0.08	-0.119	0.201	0.145	0.143	-0.004	0.009	0.263	0.266	0.277	0.365	0.251	0.183	0.232	0.326	0.164	0.152	0.15	0.069	0.128	0.697	0.584	0.366	0.472	0.263	0.143	0.49	0.141
TAG(44:2)	-0.342	0.054	0.04	0.54	-0.093	-0.153	-0.07	-0.157	-0.277	-0.278	0.094	-0.003	-0.026	-0.117	-0.256	0.167	-0.305	-0.229	-0.218	-0.27	-0.253	-0.015	-0.214	0.181	0.144	0.103	-0.019	-0.032	0.199	0.285	0.288	0.328	0.271	0.197	0.232	0.275	0.157	0.134	0.129	0.07	0.12	0.697	0.522	0.359	0.426	0.282	0.229	0.478	0.126
TAG(44:1)	-0.325	0.075	0.065	0.534	-0.082	-0.203	-0.058	-0.14	-0.265	-0.304	0.147	0.028	0.014	-0.167	-0.237	0.258	-0.274	-0.232	-0.174	-0.236	-0.196	0.061	-0.177	0.217	0.173	0.13	-0.012	0.004	0.244	0.303	0.307	0.358	0.289	0.216	0.259	0.31	0.173	0.165	0.158	0.089	0.14	0.718	0.564	0.364	0.462	0.253	0.153	0.491	0.154
TAG(44:0)	-0.305	0.08	0.072	0.503	-0.052	-0.176	-0.024	-0.107	-0.226	-0.261	0.188	0.065	0.028	-0.141	-0.218	0.275	-0.256	-0.205	-0.122	-0.201	-0.154	0.103	-0.133	0.235	0.187	0.136	0.02	0.033	0.277	0.309	0.31	0.37	0.299	0.217	0.276	0.326	0.189	0.182	0.168	0.101	0.159	0.7	0.55	0.366	0.432	0.232	0.141	0.475	0.154
TAG(42:2)	-0.277	0.051	0.036	0.417	-0.076	-0.128	-0.042	-0.144	-0.193	-0.219	0.111	0.034	0.004	-0.069	-0.204	0.143	-0.229	-0.179	-0.192	-0.203	-0.197	-0.039	-0.184	0.145	0.129	0.1	0.011	-0.03	0.152	0.229	0.22	0.267	0.211	0.143	0.172	0.218	0.13	0.105	0.096	0.068	0.123	0.57	0.43	0.272	0.309	0.17	0.147	0.368	0.109
TAG(42:1)	-0.272	0.05	0.044	0.447	-0.074	-0.192	-0.044	-0.149	-0.234	-0.284	0.121	0.028	-0.006	-0.155	-0.217	0.224	-0.243	-0.204	-0.167	-0.198	-0.173	0.055	-0.163	0.185	0.149	0.105	-0.005	-0.01	0.195	0.25	0.262	0.295	0.231	0.17	0.212	0.252	0.13	0.131	0.133	0.069	0.116	0.625	0.476	0.29	0.37	0.185	0.104	0.409	0.171
TAG(42:0)	-0.245	0.016	0.015	0.41	-0.066	-0.178	-0.045	-0.142	-0.24	-0.269	0.14	0.055	-0.006	-0.141	-0.187	0.222	-0.225	-0.176	-0.138	-0.186	-0.122	0.075	-0.144	0.202	0.153	0.119	0.012	0.009	0.216	0.246	0.251	0.287	0.238	0.16	0.22	0.245	0.139	0.132	0.121	0.062	0.113	0.603	0.457	0.282	0.341	0.165	0.084	0.393	0.18
TAG(40:1)	-0.14	0.067	0.078	0.274	-0.072	-0.145	-0.055	-0.132	-0.162	-0.209	0.087	0.04	-0.001	-0.104	-0.13	0.134	-0.126	-0.102	-0.086	-0.099	-0.044	0.056	-0.083	0.167	0.156	0.099	0.047	0.029	0.156	0.19	0.187	0.194	0.174	0.134	0.14	0.165	0.11	0.096	0.1	0.077	0.124	0.416	0.293	0.142	0.203	0.06	0.011	0.275	0.11
TAG(40:0)	-0.152	-0.014	-0.007	0.271	-0.047	-0.139	-0.016	-0.111	-0.172	-0.201	0.12	0.057	-0.005	-0.089	-0.127	0.168	-0.152	-0.107	-0.12	-0.148	-0.045	0.063	-0.087	0.152	0.12	0.087	0.05	0.009	0.173	0.176	0.169	0.185	0.194	0.108	0.183	0.16	0.136	0.118	0.114	0.044	0.086	0.45	0.308	0.176	0.217	0.073	0.012	0.255	0.166
trans_androsterone	-0.044	-0.061	-0.064	0.061	-0.019	0.025	0.011	-0.019	-0.005	0.029	-0.009	-0.071	0.002	0.055	-0.054	0.002	-0.062	-0.067	-0.01	-0.045	-0.07	-0.075	-0.078	-0.068	-0.077	-0.002	-0.055	-0.056	-0.037	-0.062	-0.076	0.003	-0.046	-0.074	-0.041	0.005	-0.031	-0.021	-0.028	-0.038	-0.072	0.06	0.024	0.04	0.048	0.052	0.058	0.054	0.03
testosterone_glucuronide	0.063	0.11	0.118	-0.011	0.439	0.355	0.402	0.379	0.347	0.362	0.045	0.063	-0.013	0.062	0.055	0.044	0.108	0.09	0.046	0.046	0.039	-0.001	0.037	-0.004	-0.007	-0.018	-0.039	0.076	-0.054	-0.036	-0.037	0.023	0.026	0.021	0.015	0.02	0.059	-0.059	0.028	0.006	0.027	-0.043	-0.026	-0.027	-0.023	0.039	0.05	-0.033	0.001
testosterone	0.078	0.103	0.111	-0.073	0.046	0.043	0.041	0.005	0.019	0.022	-0.088	0.054	-0.1	-0.062	0.026	-0.061	0.07	0.106	0.018	0.021	0.038	-0.041	0.035	-0.044	-0.027	0	-0.031	0.031	-0.113	-0.062	-0.043	-0.098	-0.061	-0.003	0	-0.12	-0.02	-0.047	0.008	-0.009	0.002	-0.049	-0.072	-0.1	-0.057	-0.004	-0.031	-0.046	0.055
progesterone	-0.063	-0.057	-0.08	-0.025	-0.003	-0.04	-0.023	-0.047	-0.023	-0.006	-0.038	-0.025	0.053	-0.016	-0.002	-0.11	-0.078	-0.081	-0.046	-0.029	-0.04	-0.127	-0.066	-0.081	-0.049	-0.09	0.009	-0.079	-0.024	-0.102	-0.123	-0.055	-0.095	-0.107	-0.108	-0.059	-0.108	-0.069	-0.114	-0.073	-0.097	-0.033	0.015	0.092	-0.015	0.02	0.011	-0.019	-0.054
pregnenolone	0.007	-0.018	-0.021	-0.038	0.114	0.144	0.12	0.112	0.152	0.168	0.017	0.046	-0.013	0.07	0.032	-0.112	0.045	0.033	0	-0.087	-0.024	-0.01	-0.03	-0.075	-0.074	0.007	-0.035	-0.032	-0.139	-0.075	-0.082	-0.047	-0.038	-0.032	-0.019	-0.028	-0.003	-0.054	-0.012	-0.055	-0.012	-0.061	-0.063	0.022	-0.042	0.014	0.028	-0.033	-0.027
estrone	0.006	0.108	0.113	0.024	0.085	0.046	0.066	0.046	0.005	0.035	0.04	0.05	-0.036	-0.007	-0.013	0.05	-0.016	0.025	0.072	0.081	0.039	0.089	0.052	0.077	0.088	0.108	0.017	0.019	0.054	0.1	0.082	0.137	0.051	0.094	0.032	0.107	0.039	0.011	0.049	0.093	0.114	0.031	0.007	0.032	0.047	-0.001	0.004	-0.031	-0.01
estriol	0.043	0.094	0.109	0.009	0.062	0.075	0.051	0.043	0.048	0.088	-0.032	0.019	-0.031	0.065	0.005	-0.065	0.029	0.109	0.042	0.019	-0.012	0.093	0.062	0.038	0.026	0.046	0.084	0.019	0.005	0.077	0.056	0.016	0.063	0.069	0.052	0	0.081	0.034	0.087	0.041	0.073	-0.041	0.006	0.023	0.009	0.034	0.047	0.015	-0.003
estradiol	-0.02	0.016	0.023	0.023	0.046	0.039	0.076	0.083	0.086	0.106	0.098	0.047	0.037	0.055	0.001	0.036	-0.035	-0.001	0.016	0.019	-0.014	0.043	-0.02	0.036	0.049	-0.018	0.022	0.028	0.064	0.047	0.069	0.038	0.07	0.062	0.046	0.042	0.017	0.021	0.044	0.068	0.086	0.049	0.051	0.045	0.025	0.057	0.054	0.005	-0.027
dihydrotestosterone	0.049	0.091	0.093	-0.07	0.022	0.032	0.042	0.014	0.048	0.036	-0.054	0.101	-0.118	-0.008	0.022	-0.106	0.057	0.076	-0.018	-0.01	-0.002	-0.069	0.021	-0.054	-0.026	-0.014	0.018	0.049	-0.089	-0.088	-0.059	-0.135	-0.076	-0.016	-0.008	-0.152	-0.054	-0.014	0.003	-0.039	-0.04	-0.069	-0.117	-0.102	-0.086	-0.029	-0.021	-0.105	0.027
dihydroprogesterone	-0.023	-0.017	-0.02	-0.052	0.033	0.079	0.057	0.058	0.061	0.071	0.001	0.014	-0.042	0.035	0.006	-0.057	0.023	0.03	0.017	-0.014	-0.026	-0.052	-0.043	-0.094	-0.061	0.021	-0.065	-0.062	-0.079	-0.094	-0.065	-0.008	-0.069	-0.062	-0.042	-0.001	-0.043	-0.071	-0.038	-0.005	-0.02	-0.008	0	0.042	-0.029	0.01	0.006	-0.039	-0.036
dehydroepiandrosterone sulfate	-0.032	0.021	0.024	0.088	0.054	0.072	0.072	0.091	0.112	0.107	0.058	-0.009	0.017	0.045	-0.07	-0.006	-0.051	-0.038	-0.025	-0.033	-0.088	-0.009	-0.016	0.065	0.038	0.08	0.065	-0.023	0.078	0.087	0.078	0.038	0.026	0.033	0.031	0.027	0.029	0.019	0.062	0.027	0.014	0.018	0.062	0.098	0.087	0.074	0.108	0.077	0.047
dehydroepiandrosterone	-0.018	-0.024	-0.002	0.083	0.118	0.083	0.114	0.088	0.082	0.122	-0.007	0.002	-0.036	0.043	-0.035	-0.027	-0.039	-0.001	0.007	-0.069	-0.076	-0.018	-0.047	0.007	-0.021	0.012	0.009	-0.004	0.041	0.067	0.048	0.032	0.065	0.064	0.042	0.017	0.066	0.035	0.035	0.017	0.017	0.02	0.081	0.03	0.091	0.076	0.083	0.035	-0.023
cortisone	0.077	0.039	0.078	-0.028	0.037	-0.031	0.047	0.02	-0.017	-0.018	-0.031	0.01	-0.069	-0.051	0.048	0.04	0.036	0.052	0.04	0.015	0.028	0.028	0.016	-0.014	-0.001	-0.071	-0.089	-0.041	-0.029	0.008	0.049	0.006	0.011	0.038	0.038	-0.001	0.017	0.016	0.006	0.035	0.017	0.023	-0.003	0.028	-0.019	-0.036	-0.044	-0.032	0.009
cortisol_sulfate	0.043	0.059	0.094	0.023	0.098	0.041	0.098	0.068	0.012	0.044	0.008	0.024	-0.025	-0.007	0.04	0.037	0.005	0.052	0.035	0.004	0.006	0.013	-0.027	0.032	0.046	0.028	-0.029	0.006	0.024	0.063	0.084	0.074	0.079	0.062	0.034	0.068	0.094	0.008	0.021	0.051	0.062	0.057	0.039	0.008	0.006	-0.015	-0.015	-0.009	0
cortisol	0.056	0.067	0.104	0.017	0.131	0.067	0.128	0.094	0.029	0.062	0.015	0.031	-0.04	-0.011	0.052	0.037	0.022	0.066	0.034	0.01	0.02	0.019	-0.016	0.045	0.058	0.039	-0.019	0.014	0.034	0.063	0.084	0.073	0.085	0.065	0.047	0.067	0.094	0.02	0.027	0.049	0.067	0.058	0.039	0.007	0.005	-0.015	-0.023	-0.011	0.004
corticosterone	0.074	0.01	0.044	-0.011	0.117	0.072	0.11	0.099	0.044	0.081	-0.026	-0.007	-0.029	0.002	0.069	0.014	0.044	0.057	0.04	-0.004	-0.002	-0.028	-0.038	-0.006	0.011	0.02	-0.059	-0.013	-0.011	0.004	0.019	0.011	0.041	0.016	-0.004	0.008	0.048	-0.037	-0.036	0	0.001	0.011	-0.011	-0.039	-0.039	-0.042	-0.03	-0.059	-0.02
cortexone	-0.11	-0.062	-0.088	0.034	0.09	0.042	0.079	0.084	0.107	0.08	-0.017	-0.05	0.055	0.008	-0.015	-0.001	-0.06	-0.047	-0.053	-0.068	-0.039	-0.081	-0.011	-0.143	-0.157	-0.071	-0.078	-0.121	-0.078	-0.134	-0.132	-0.041	-0.09	-0.092	-0.099	-0.046	-0.079	-0.071	-0.118	-0.108	-0.105	0.03	0.116	0.087	0.078	0.07	0.063	0.054	-0.056
cortexolone	-0.019	0.017	0.048	0.137	0.098	0.062	0.096	0.094	0.039	0.059	0.056	0.019	-0.038	0.05	0.004	0.056	-0.057	0.014	0.029	-0.056	-0.071	-0.009	-0.076	0.007	0.029	0.023	-0.083	-0.008	0.045	0.073	0.075	0.103	0.098	0.075	0.043	0.097	0.084	0.01	0.02	-0.004	0.006	0.182	0.149	0.069	0.114	0.106	0.099	0.093	-0.008
cis androsterone	0.057	0.005	0.012	-0.026	0.003	-0.057	-0.042	-0.019	-0.015	-0.018	-0.006	-0.035	-0.014	0.056	-0.04	-0.113	-0.056	-0.035	-0.007	0.01	-0.048	-0.021	0.025	-0.002	0.017	0.027	0.045	0.035	-0.04	-0.038	-0.02	-0.027	-0.154	-0.042	-0.083	-0.02	-0.158	-0.011	0.01	0.002	0.037	-0.019	-0.08	-0.133	-0.046	-0.038	-0.003	-0.037	-0.017
beta pregnanolone	0.03	-0.014	-0.014	-0.062	-0.019	-0.016	-0.009	-0.049	-0.032	-0.014	0.129	0.055	0.01	0.126	0.038	0.025	-0.001	0.005	0.067	0.025	-0.005	0.009	-0.038	0	0.011	0.044	-0.004	0.039	-0.026	0.001	-0.013	0.011	-0.016	-0.002	-0.046	0.018	-0.016	-0.027	-0.009	-0.073	-0.066	0.022	-0.029	0.056	-0.074	-0.066	-0.059	-0.006	-0.031
androstenedione	-0.003	0.008	0.033	0.102	0.051	0.013	0.041	0.026	0.035	0.072	-0.022	0.003	-0.133	0.046	-0.003	-0.06	0.005	0.056	0.02	-0.071	-0.067	-0.014	-0.044	-0.016	-0.001	-0.001	0.039	-0.013	0.035	0.068	0.029	0.018	0.089	0.07	0.064	-0.004	0.057	0.061	0.034	-0.043	-0.036	0.048	0.118	0.028	0.095	0.095	0.104	0.028	-0.02
androstenediol	0.043	0.009	0.015	-0.044	0.063	0.047	0.077	0.077	0.116	0.086	0.073	0.07	-0.026	0.05	-0.056	0.029	0.037	0.021	0.013	0.003	0.051	0.031	0.001	-0.018	-0.02	-0.03	-0.019	0.017	-0.033	-0.056	-0.034	-0.079	-0.033	0.001	-0.013	-0.067	-0.06	-0.038	-0.024	-0.014	-0.038	-0.076	-0.048	-0.028	-0.023	-0.04	-0.029	-0.052	-0.003
androstanediol	0.002	0.095	0.098	-0.023	0.002	-0.03	-0.004	-0.007	-0.024	-0.013	-0.013	0.023	-0.07	-0.01	-0.017	0.067	0.029	0.061	0.064	0.11	0.005	0.025	-0.029	0.049	0.048	0.052	0.059	0.027	0.007	0.053	0.037	0.043	0.006	0.041	-0.027	0.023	0.017	-0.029	0.016	0.014	0.035	-0.017	-0.005	0.046	-0.026	-0.036	-0.045	-0.053	-0.039
allo pregnanolone	0.08	-0.054	-0.037	-0.118	-0.01	0	0.01	0.022	0.038	0.034	0.129	0.041	0.003	0.188	0.03	-0.001	0.042	0.051	0.038	0.045	0.041	0.078	-0.037	-0.003	-0.01	-0.052	0.003	0.027	0.011	0.005	-0.008	-0.004	-0.001	-0.021	-0.03	0.026	-0.005	-0.052	-0.028	-0.041	-0.042	-0.023	-0.044	-0.045	-0.074	-0.086	-0.079	-0.043	0.03
aldosterone	-0.036	-0.092	-0.099	-0.038	0.109	0.112	0.1	0.102	0.104	0.106	0.033	0.044	0.065	0.039	-0.022	-0.061	-0.086	-0.063	-0.047	-0.076	-0.047	-0.033	-0.03	-0.158	-0.125	-0.056	-0.111	-0.15	-0.112	-0.158	-0.114	-0.084	-0.117	-0.106	-0.074	-0.072	-0.079	-0.067	-0.075	-0.012	-0.082	-0.027	-0.018	-0.01	-0.002	-0.015	0.001	-0.084	-0.075
2 methoxyestradiol	-0.051	0.055	0.031	0.002	0.017	-0.018	0.005	-0.005	0.015	0.008	-0.014	0.019	0.011	-0.029	0.002	-0.024	-0.002	-0.011	-0.034	0.052	0.01	-0.075	0.009	-0.029	-0.011	-0.019	0.013	-0.039	-0.015	-0.068	-0.072	-0.002	-0.057	-0.067	-0.052	0.005	-0.055	-0.093	-0.06	-0.034	-0.023	-0.045	-0.005	0.069	-0.04	-0.003	-0.011	-0.087	-0.022
20 hydroxyprogesterone	-0.054	-0.054	-0.082	-0.01	0.028	0.02	-0.001	0.008	0.008	0.047	-0.012	-0.015	0.053	0.024	-0.001	-0.124	-0.091	-0.07	-0.074	-0.058	-0.055	-0.125	-0.046	-0.079	-0.031	-0.065	0.008	-0.072	-0.033	-0.075	-0.091	-0.031	-0.088	-0.087	-0.067	-0.03	-0.084	-0.059	-0.082	-0.049	-0.076	-0.017	0.016	0.041	0.008	0.055	0.063	0.012	-0.05
17 OHpregnenolone	-0.017	-0.012	0.015	0.108	0.043	0.011	0.055	0.071	0.057	0.055	0.003	-0.007	-0.022	0.003	-0.033	0.017	-0.095	-0.053	-0.01	-0.085	-0.07	-0.035	-0.052	0.006	-0.015	0.046	-0.027	-0.002	0.06	0.043	0.044	0.044	0.045	0.06	0.036	0.031	0.032	0.054	0.039	-0.035	-0.025	0.062	0.096	0.065	0.09	0.066	0.067	0.035	-0.019
17 alpha Hydroxyprogesterone	-0.035	0.029	0.026	0.044	0.046	0.003	0.028	-0.016	0.006	0.023	-0.04	0.008	-0.042	-0.011	0.034	-0.067	-0.03	0.007	-0.022	-0.038	-0.02	-0.097	-0.036	-0.078	-0.053	-0.022	-0.033	-0.081	-0.051	-0.081	-0.089	-0.032	-0.038	-0.08	-0.052	-0.049	-0.059	-0.066	-0.064	-0.048	-0.049	0.038	0.073	0.06	0.034	0.065	0.06	0.017	0.018
SM(d44:2)	0.264	0.469	0.505	-0.113	0.052	-0.043	0.1	0.017	0.115	0.063	0.191	0.252	0.032	0.001	0.235	0.046	0.314	0.394	0.229	0.339	0.32	0.414	0.504	0.434	0.454	0.367	0.275	0.456	0.274	0.277	0.239	0.271	0.101	0.263	0.133	0.268	0.065	0.329	0.261	0.399	0.532	-0.105	-0.169	-0.199	-0.047	-0.04	-0.175	-0.144	0.064
SM(d43:2)	0.185	0.392	0.402	-0.112	-0.012	-0.121	0.035	-0.019	0.058	-0.046	0.176	0.178	0.052	-0.101	0.16	0.128	0.24	0.289	0.212	0.367	0.31	0.381	0.413	0.471	0.482	0.309	0.261	0.333	0.368	0.334	0.348	0.301	0.128	0.18	0.166	0.272	0.034	0.375	0.225	0.7	0.569	-0.068	-0.105	-0.146	-0.046	-0.098	-0.214	-0.14	0.097
SM(d43:1)	0.137	0.502	0.51	-0.053	0.04	-0.04	0.102	0.03	0.073	-0.013	0.186	0.219	0.005	-0.093	0.128	0.142	0.246	0.375	0.255	0.421	0.309	0.327	0.348	0.565	0.534	0.358	0.225	0.403	0.321	0.452	0.476	0.525	0.347	0.322	0.278	0.511	0.29	0.212	0.261	0.849	0.733	-0.03	-0.087	-0.108	-0.004	-0.01	-0.144	-0.071	0.1
SM(d42:3)	0.295	0.362	0.385	-0.251	0.061	0.04	0.085	0.052	0.181	0.163	0.133	0.18	0.008	0.093	0.275	-0.017	0.338	0.436	0.189	0.323	0.331	0.271	0.448	0.343	0.38	0.253	0.335	0.523	0.253	0.151	0.106	-0.014	-0.016	0.206	0.093	-0.006	-0.009	0.365	0.266	0.205	0.328	-0.265	-0.276	-0.259	-0.162	-0.06	-0.121	-0.197	0.058
SM(d42:2)B	0.328	0.574	0.629	-0.151	0.11	0.053	0.161	0.078	0.144	0.093	0.154	0.286	-0.097	0.01	0.232	0.071	0.427	0.573	0.32	0.452	0.366	0.322	0.378	0.594	0.582	0.376	0.252	0.716	0.204	0.441	0.406	0.347	0.379	0.566	0.306	0.369	0.417	0.199	0.431	0.443	0.623	-0.178	-0.261	-0.262	-0.069	0.02	-0.144	-0.102	0.065
SM(d42:2)A	0.25	0.511	0.536	-0.13	0.026	-0.081	0.065	-0.004	0.113	0.029	0.185	0.237	0.02	-0.027	0.214	0.109	0.339	0.428	0.243	0.392	0.348	0.38	0.481	0.495	0.526	0.38	0.398	0.55	0.349	0.295	0.231	0.2	0.098	0.277	0.172	0.201	0.073	0.444	0.318	0.335	0.487	-0.126	-0.162	-0.222	-0.01	-0.027	-0.188	-0.122	0.093
SM(d42:2)	0.191	0.338	0.351	-0.149	0.072	0.001	0.13	0.057	0.144	0.11	0.234	0.244	0.051	0.06	0.321	0.172	0.457	0.53	0.253	0.323	0.455	0.4	0.569	0.341	0.353	0.283	0.344	0.361	0.258	0.156	0.093	0.176	0.221	0.105	0.28	0.197	0.268	0.48	0.218	0.249	0.359	-0.111	-0.079	-0.152	0.014	-0.002	-0.143	-0.093	0.082
SM(d42:1)	0.144	0.647	0.671	0.019	0.099	0.059	0.161	0.075	0.123	0.082	0.181	0.255	-0.064	0.002	0.16	0.117	0.321	0.522	0.296	0.442	0.303	0.297	0.366	0.609	0.574	0.438	0.293	0.621	0.261	0.479	0.405	0.561	0.444	0.502	0.314	0.58	0.473	0.205	0.382	0.497	0.693	-0.021	-0.092	-0.117	0.082	0.148	-0.019	0.039	0.094
SM(d42:0)	-0.151	0.233	0.212	0.203	0.075	0.095	0.115	0.11	0.065	0.052	0.229	0.048	0.04	0.076	-0.039	0.147	-0.038	0.071	0.055	0.096	0.007	0.097	0.031	0.208	0.142	0.256	0.054	0.092	0.175	0.184	0.13	0.665	0.205	0.066	0.097	0.712	0.16	0.009	0.015	0.239	0.309	0.231	0.209	0.224	0.197	0.184	0.121	0.181	0.028
SM(d41:2)B	0.257	0.406	0.449	-0.101	0.114	0.015	0.166	0.096	0.101	0.031	0.28	0.33	-0.034	-0.029	0.236	0.183	0.395	0.442	0.255	0.329	0.372	0.395	0.373	0.534	0.518	0.319	0.255	0.541	0.371	0.388	0.436	0.199	0.353	0.397	0.477	0.203	0.296	0.36	0.468	0.376	0.483	-0.058	-0.091	-0.173	-0.009	-0.01	-0.173	-0.025	0.092
SM(d41:2)A	0.236	0.418	0.446	-0.11	0.017	-0.139	0.075	-0.008	0.04	-0.07	0.261	0.262	0.051	-0.094	0.224	0.234	0.376	0.433	0.235	0.384	0.375	0.441	0.444	0.568	0.57	0.313	0.349	0.448	0.456	0.431	0.45	0.2	0.281	0.294	0.369	0.184	0.204	0.51	0.345	0.491	0.493	-0.044	-0.064	-0.153	0	-0.076	-0.245	-0.103	0.134
SM(d41:1)	0.198	0.68	0.718	0.011	0.05	-0.042	0.136	0.04	0.062	-0.03	0.256	0.319	-0.038	-0.112	0.155	0.216	0.327	0.47	0.326	0.477	0.336	0.425	0.358	0.767	0.713	0.48	0.338	0.658	0.435	0.586	0.627	0.523	0.418	0.526	0.487	0.504	0.355	0.313	0.397	0.58	0.726	0.02	-0.059	-0.108	0.049	0.044	-0.129	0.016	0.109
SM(d40:3)	0.222	0.34	0.341	-0.248	0.008	0.084	0.045	0.06	0.1	0.119	0.084	0.092	-0.026	0.091	0.256	0.052	0.279	0.381	0.194	0.356	0.26	0.17	0.315	0.408	0.383	0.243	0.29	0.411	0.298	0.223	0.235	0.089	0.023	0.158	0.112	0.054	-0.057	0.219	0.122	0.285	0.304	-0.257	-0.263	-0.199	-0.262	-0.127	-0.103	-0.223	0.057
SM(d40:2)B	0.207	0.501	0.525	-0.109	0.129	0.175	0.167	0.141	0.203	0.171	0.097	0.238	-0.118	0.097	0.162	-0.026	0.322	0.497	0.24	0.358	0.262	0.175	0.281	0.48	0.476	0.322	0.25	0.649	0.202	0.46	0.368	0.329	0.405	0.585	0.239	0.337	0.432	0.106	0.39	0.407	0.554	-0.195	-0.221	-0.195	-0.043	0.104	-0.005	-0.099	0.017
SM(d40:2)A	0.095	0.312	0.321	-0.013	0.028	0.027	0.066	0.046	0.084	0.043	0.176	0.133	0.01	0.064	0.084	0.088	0.148	0.253	0.127	0.256	0.126	0.166	0.21	0.374	0.381	0.254	0.142	0.354	0.175	0.286	0.277	0.226	0.207	0.307	0.156	0.222	0.173	0.195	0.264	0.272	0.339	-0.049	-0.089	-0.072	-0.003	0.01	-0.054	-0.053	0.123
SM(d40:1)	0.115	0.647	0.671	0.073	0.083	0.059	0.154	0.084	0.102	0.042	0.206	0.285	-0.087	0.006	0.093	0.138	0.284	0.483	0.295	0.417	0.257	0.276	0.271	0.678	0.628	0.45	0.278	0.636	0.331	0.629	0.561	0.619	0.556	0.614	0.384	0.614	0.527	0.19	0.41	0.562	0.702	0.02	-0.051	-0.084	0.112	0.163	-0.016	0.052	0.087
SM(d40:0)	-0.149	0.396	0.369	0.234	0.087	0.102	0.15	0.118	0.085	0.043	0.256	0.143	0.011	0.046	0.021	0.208	0.033	0.166	0.119	0.182	0.087	0.153	0.126	0.345	0.272	0.368	0.079	0.194	0.241	0.286	0.231	0.812	0.287	0.176	0.136	0.825	0.224	0.048	0.075	0.418	0.501	0.24	0.207	0.159	0.238	0.211	0.095	0.181	0.064
SM(d39:2)	0.311	0.444	0.475	-0.239	0.038	-0.021	0.082	0.03	0.095	-0.013	0.144	0.261	-0.056	-0.06	0.24	0.114	0.368	0.406	0.249	0.362	0.362	0.357	0.337	0.537	0.539	0.289	0.3	0.572	0.341	0.436	0.478	0.148	0.223	0.43	0.304	0.108	0.112	0.226	0.285	0.444	0.487	-0.219	-0.268	-0.26	-0.191	-0.165	-0.271	-0.232	0.028
SM(d39:1)	0.239	0.575	0.627	-0.004	0.019	-0.09	0.1	0.016	0.021	-0.104	0.232	0.281	-0.031	-0.13	0.102	0.234	0.301	0.414	0.299	0.443	0.293	0.391	0.258	0.822	0.739	0.399	0.259	0.599	0.437	0.723	0.809	0.483	0.508	0.583	0.509	0.454	0.391	0.26	0.399	0.674	0.673	0.018	-0.064	-0.11	0.006	-0.019	-0.187	-0.024	0.104
SM(d38:2)	0.198	0.434	0.438	-0.178	0.081	0.14	0.096	0.1	0.157	0.131	0.095	0.213	-0.071	0.106	0.234	-0.019	0.306	0.432	0.245	0.344	0.267	0.228	0.37	0.402	0.436	0.272	0.324	0.576	0.398	0.389	0.304	0.124	0.189	0.396	0.183	0.107	0.145	0.245	0.307	0.341	0.444	-0.226	-0.231	-0.176	-0.138	-0.002	-0.046	-0.173	0.031
SM(d38:1)	0.131	0.583	0.605	0.047	0.042	0.002	0.103	0.056	0.077	-0.026	0.195	0.25	-0.056	-0.03	0.065	0.172	0.258	0.416	0.282	0.409	0.236	0.3	0.254	0.726	0.666	0.395	0.286	0.574	0.429	0.752	0.707	0.512	0.555	0.608	0.406	0.496	0.462	0.228	0.415	0.652	0.67	0.011	-0.051	-0.073	0.066	0.09	-0.069	-0.017	0.075
SM(d38:0)	-0.049	0.413	0.402	0.14	0.055	0.024	0.118	0.067	0.054	-0.018	0.247	0.188	0.022	-0.026	0.088	0.235	0.103	0.217	0.166	0.25	0.176	0.262	0.201	0.415	0.351	0.373	0.111	0.216	0.313	0.35	0.327	0.78	0.3	0.2	0.2	0.761	0.201	0.12	0.126	0.592	0.58	0.177	0.13	0.085	0.141	0.084	-0.027	0.067	0.082
SM(d37:1)	0.237	0.483	0.503	-0.138	-0.007	-0.123	0.04	-0.009	0.044	-0.094	0.2	0.248	0.011	-0.123	0.168	0.201	0.3	0.332	0.282	0.417	0.351	0.407	0.332	0.66	0.639	0.322	0.344	0.512	0.505	0.581	0.625	0.259	0.287	0.405	0.349	0.222	0.149	0.312	0.293	0.588	0.554	-0.106	-0.156	-0.169	-0.104	-0.144	-0.266	-0.17	0.09
SM(d36:3)	0.111	0.436	0.446	-0.009	0.097	0.168	0.194	0.202	0.26	0.179	0.164	0.271	-0.118	0.081	0.109	0.019	0.214	0.378	0.173	0.247	0.19	0.139	0.22	0.433	0.429	0.339	0.294	0.579	0.36	0.345	0.292	0.28	0.223	0.437	0.227	0.222	0.143	0.225	0.288	0.294	0.447	-0.122	-0.113	-0.094	0.043	0.134	0.037	-0.064	0.008
SM(d36:2)	0.132	0.544	0.566	0.033	0.073	0.036	0.159	0.12	0.198	0.061	0.278	0.341	-0.038	0	0.15	0.173	0.293	0.417	0.234	0.31	0.268	0.323	0.361	0.605	0.595	0.381	0.381	0.711	0.553	0.497	0.441	0.339	0.314	0.518	0.344	0.313	0.219	0.383	0.417	0.416	0.582	-0.014	-0.016	-0.074	0.093	0.107	-0.074	-0.009	0.075
SM(d36:1)	0.134	0.562	0.558	-0.066	0.019	-0.044	0.101	0.053	0.119	-0.007	0.241	0.343	-0.006	-0.066	0.168	0.201	0.27	0.36	0.236	0.387	0.328	0.283	0.307	0.585	0.592	0.383	0.443	0.561	0.592	0.523	0.477	0.335	0.3	0.417	0.305	0.293	0.161	0.357	0.313	0.496	0.568	-0.052	-0.089	-0.108	-0.028	-0.036	-0.166	-0.144	0.081
SM(d36:0)	-0.129	0.373	0.329	0.124	0.038	0.004	0.117	0.101	0.099	0.017	0.276	0.203	0.066	-0.042	0.074	0.221	0.014	0.114	0.053	0.178	0.181	0.2	0.235	0.298	0.273	0.354	0.232	0.189	0.443	0.213	0.173	0.592	0.117	0.065	0.119	0.563	-0.011	0.211	0.05	0.387	0.44	0.177	0.165	0.132	0.137	0.067	-0.025	0.031	0.076
SM(d34:2)	0.212	0.616	0.662	0.019	0.106	0.036	0.179	0.097	0.187	0.082	0.252	0.347	-0.046	0	0.162	0.166	0.33	0.486	0.284	0.347	0.323	0.337	0.357	0.676	0.658	0.459	0.376	0.82	0.38	0.508	0.469	0.378	0.375	0.587	0.352	0.366	0.33	0.311	0.455	0.42	0.608	-0.015	-0.075	-0.137	0.105	0.13	-0.075	0.006	0.066
SM(d34:1)	0.354	0.621	0.659	-0.253	0.052	-0.06	0.113	-0.014	0.099	0.014	0.15	0.365	-0.06	-0.072	0.281	0.099	0.468	0.576	0.371	0.517	0.492	0.35	0.426	0.62	0.623	0.425	0.45	0.694	0.297	0.381	0.365	0.273	0.263	0.414	0.277	0.267	0.248	0.261	0.321	0.436	0.565	-0.223	-0.305	-0.341	-0.142	-0.109	-0.303	-0.231	0.072
SM(d34:0)	0.248	0.51	0.512	-0.293	0.03	-0.019	0.064	-0.036	0.031	-0.003	0.074	0.245	-0.053	-0.055	0.299	0.046	0.405	0.507	0.301	0.468	0.36	0.277	0.433	0.384	0.396	0.393	0.376	0.425	0.144	0.156	0.157	0.392	0.116	0.158	0.122	0.392	0.127	0.111	0.123	0.381	0.476	-0.253	-0.297	-0.295	-0.206	-0.176	-0.293	-0.308	0.044
SM(d33:1)	0.326	0.578	0.625	-0.164	0.008	-0.155	0.066	-0.054	0.03	-0.103	0.19	0.33	-0.019	-0.154	0.207	0.185	0.382	0.465	0.323	0.471	0.391	0.413	0.374	0.768	0.749	0.408	0.4	0.65	0.396	0.563	0.63	0.332	0.367	0.476	0.375	0.308	0.263	0.288	0.337	0.628	0.632	-0.117	-0.202	-0.247	-0.106	-0.14	-0.315	-0.193	0.093
SM(d32:2)	0.142	0.463	0.509	0.105	0.045	-0.065	0.092	0.051	0.024	-0.074	0.225	0.186	-0.014	-0.083	0.075	0.315	0.227	0.309	0.256	0.337	0.206	0.404	0.209	0.687	0.615	0.375	0.261	0.634	0.359	0.522	0.554	0.374	0.342	0.508	0.373	0.338	0.266	0.263	0.38	0.413	0.483	0.151	0.039	-0.041	0.114	0.062	-0.115	0.096	0.099
SM(d32:1)	0.268	0.582	0.64	-0.021	0.005	-0.148	0.086	-0.025	0.007	-0.136	0.232	0.298	-0.021	-0.162	0.124	0.272	0.322	0.423	0.319	0.455	0.322	0.431	0.284	0.865	0.768	0.442	0.347	0.66	0.425	0.671	0.745	0.448	0.456	0.551	0.452	0.407	0.336	0.281	0.385	0.598	0.612	0.033	-0.075	-0.146	0.001	-0.06	-0.253	-0.045	0.104
SM(d32:0)	0.273	0.566	0.611	-0.112	0.01	-0.151	0.077	-0.045	-0.019	-0.145	0.202	0.266	-0.009	-0.195	0.198	0.271	0.349	0.425	0.343	0.503	0.389	0.466	0.34	0.738	0.664	0.461	0.308	0.533	0.338	0.487	0.564	0.554	0.321	0.367	0.358	0.516	0.23	0.223	0.27	0.646	0.629	-0.012	-0.128	-0.186	-0.086	-0.159	-0.33	-0.122	0.106
SM(d30:1)	0.2	0.448	0.502	0.038	0.003	-0.145	0.06	-0.014	-0.056	-0.174	0.178	0.179	-0.01	-0.181	0.061	0.347	0.226	0.269	0.272	0.382	0.225	0.408	0.151	0.762	0.659	0.371	0.252	0.522	0.359	0.591	0.677	0.397	0.379	0.471	0.403	0.343	0.265	0.222	0.328	0.503	0.485	0.139	-0.009	-0.08	0.013	-0.074	-0.226	0.015	0.113
PI(38:5)	-0.084	0.23	0.25	0.312	0.04	0.064	0.113	0.114	0.102	0.045	0.133	0.13	-0.166	0.039	-0.147	0.12	0.008	0.104	0.092	-0.023	-0.103	-0.003	-0.104	0.267	0.253	0.183	0.007	0.288	0.092	0.301	0.256	0.266	0.287	0.424	0.237	0.23	0.232	0.13	0.278	0.09	0.191	0.224	0.168	0.069	0.329	0.299	0.168	0.201	0.01
PI(38:4)	0.008	0.516	0.536	0.227	0.047	-0.042	0.138	0.059	0.105	-0.002	0.261	0.295	-0.012	-0.015	-0.01	0.163	0.08	0.246	0.141	0.176	0.131	0.205	0.178	0.538	0.555	0.381	0.192	0.532	0.374	0.515	0.462	0.421	0.364	0.524	0.328	0.408	0.3	0.285	0.387	0.4	0.509	0.204	0.106	0.043	0.249	0.212	0.046	0.141	0.092
PI(36:4)	-0.175	0.321	0.342	0.497	0.003	-0.102	0.058	0.042	-0.047	-0.116	0.264	0.112	-0.005	-0.082	-0.149	0.419	-0.075	0.006	0.081	-0.053	-0.054	0.183	-0.03	0.404	0.376	0.269	0.007	0.287	0.316	0.425	0.397	0.411	0.346	0.403	0.354	0.389	0.253	0.287	0.349	0.146	0.266	0.553	0.416	0.259	0.459	0.311	0.142	0.425	0.125
PI(36:2)	-0.151	0.32	0.305	0.243	0.01	0.162	0.068	0.064	0.077	0.144	0.088	0.147	-0.118	0.166	-0.044	-0.02	-0.015	0.278	0.022	-0.026	-0.185	-0.179	0.036	0.161	0.229	0.219	0.089	0.28	0.039	0.193	0.139	0.253	0.245	0.284	0.185	0.248	0.248	0.146	0.24	0.083	0.214	0.092	0.108	0.1	0.219	0.38	0.336	0.104	-0.005
PE(40:6)	0.069	0.447	0.476	0.187	0.098	-0.03	0.147	0.053	0.133	0.051	0.248	0.24	0.039	-0.04	0.083	0.004	0.103	0.258	0.043	0.102	0.164	0.412	0.649	0.445	0.455	0.302	0.23	0.471	0.3	0.337	0.309	0.255	0.202	0.362	0.234	0.263	0.214	0.381	0.419	0.341	0.49	0.124	0.093	0.009	0.265	0.231	0.066	0.137	0.115
PE(38:6)	-0.088	0.236	0.271	0.43	-0.011	-0.08	0.036	0.02	0.03	-0.053	0.172	0.111	0.082	-0.053	-0.118	0.013	-0.063	0.031	-0.131	-0.179	-0.131	0.166	0.247	0.323	0.343	0.184	0.108	0.346	0.273	0.369	0.328	0.245	0.272	0.387	0.262	0.258	0.266	0.332	0.404	0.204	0.342	0.325	0.339	0.239	0.452	0.405	0.262	0.398	0.077
PE(38:4)B	-0.04	0.305	0.365	0.433	-0.03	-0.088	0.028	-0.009	-0.025	-0.109	0.274	0.223	-0.025	0.064	-0.134	0.102	-0.007	0.112	-0.021	-0.111	-0.086	0.099	-0.016	0.502	0.511	0.348	0.104	0.466	0.355	0.582	0.516	0.459	0.469	0.563	0.401	0.483	0.385	0.325	0.441	0.271	0.413	0.373	0.311	0.18	0.416	0.384	0.193	0.38	0.107
PE(38:4)A	0.16	0.345	0.427	0.208	0.027	-0.103	0.086	0.035	0.041	-0.056	0.236	0.183	0.05	-0.103	0	0.137	0.07	0.147	0.106	0.136	0.358	0.341	0.155	0.576	0.5	0.338	0.047	0.461	0.335	0.443	0.421	0.379	0.329	0.42	0.34	0.37	0.288	0.317	0.38	0.321	0.434	0.239	0.11	0.009	0.247	0.142	-0.033	0.339	0.101
PE(38:2)	0.215	0.507	0.596	0.17	0.024	-0.005	0.087	0.01	-0.007	-0.034	0.154	0.31	-0.137	-0.005	0.045	0.123	0.206	0.472	0.234	0.195	0.071	0.167	0.161	0.609	0.634	0.448	0.153	0.593	0.333	0.574	0.57	0.456	0.507	0.617	0.448	0.435	0.434	0.319	0.469	0.425	0.566	0.115	-0.011	-0.07	0.159	0.212	0.05	0.056	0.082
PE(36:4)	-0.043	0.286	0.347	0.461	-0.04	-0.141	0.018	-0.014	-0.041	-0.147	0.248	0.198	0.014	-0.039	-0.164	0.161	-0.064	0.025	-0.072	-0.141	-0.107	0.059	-0.061	0.45	0.483	0.316	0.091	0.409	0.303	0.524	0.478	0.405	0.407	0.507	0.38	0.407	0.334	0.309	0.422	0.248	0.388	0.449	0.363	0.212	0.465	0.374	0.181	0.403	0.1
PE(36:3)	-0.144	0.113	0.133	0.403	-0.05	0.006	-0.017	-0.044	-0.096	-0.093	0.021	0.09	-0.094	0.061	-0.196	0.017	-0.102	0.024	-0.097	-0.215	-0.33	-0.195	-0.241	0.168	0.225	0.158	-0.024	0.178	0.065	0.32	0.283	0.269	0.327	0.363	0.217	0.26	0.273	0.082	0.257	0.087	0.204	0.3	0.251	0.193	0.344	0.384	0.295	0.261	0.067
PE(36:2)	-0.327	0.151	0.154	0.63	-0.067	-0.033	-0.033	-0.044	-0.128	-0.131	0.103	0.072	-0.036	0.023	-0.29	0.067	-0.257	-0.089	-0.195	-0.342	-0.421	-0.171	-0.254	0.214	0.241	0.18	0.007	0.176	0.214	0.409	0.36	0.378	0.393	0.402	0.287	0.367	0.306	0.188	0.299	0.115	0.233	0.526	0.489	0.388	0.536	0.537	0.443	0.461	0.091
PE(36:1)	-0.324	0.08	0.077	0.552	-0.07	-0.109	-0.028	-0.07	-0.143	-0.177	0.212	0.103	-0.019	0.052	-0.27	0.108	-0.24	-0.114	-0.203	-0.273	-0.307	-0.085	-0.199	0.19	0.179	0.151	0.012	0.118	0.247	0.376	0.31	0.377	0.371	0.313	0.252	0.368	0.268	0.195	0.27	0.065	0.165	0.521	0.482	0.357	0.522	0.418	0.287	0.47	0.052
PE(34:2)	-0.236	0.194	0.209	0.557	-0.052	-0.057	0.008	0.012	-0.047	-0.091	0.175	0.119	-0.016	0.017	-0.251	0.15	-0.185	-0.05	-0.127	-0.258	-0.345	-0.121	-0.212	0.292	0.346	0.216	0.043	0.258	0.245	0.429	0.386	0.374	0.376	0.423	0.304	0.366	0.303	0.238	0.338	0.164	0.278	0.486	0.434	0.326	0.493	0.482	0.357	0.403	0.097
PE(34:1)	-0.112	0.313	0.353	0.471	-0.024	-0.138	0.044	-0.01	-0.025	-0.141	0.29	0.267	-0.042	-0.014	-0.18	0.232	-0.066	0.077	-0.01	-0.104	-0.122	0.077	-0.067	0.466	0.494	0.321	0.087	0.427	0.339	0.535	0.49	0.461	0.445	0.529	0.391	0.45	0.343	0.326	0.43	0.269	0.413	0.46	0.382	0.206	0.49	0.386	0.144	0.373	0.133
PC(o-34:0)	0.396	0.257	0.326	-0.309	0.08	-0.012	0.153	0.062	0.11	0.073	0.305	0.443	-0.111	0.134	0.231	0.069	0.4	0.415	0.183	0.312	0.338	0.14	0.225	0.317	0.35	0.238	0.248	0.405	0.225	0.21	0.208	0.164	0.224	0.232	0.189	0.182	0.189	0.125	0.186	0.229	0.302	-0.261	-0.295	-0.304	-0.198	-0.168	-0.325	-0.293	0.089
PC(o-32:0)	0.49	0.154	0.228	-0.448	0.031	-0.044	0.056	-0.018	0.075	0.041	0.099	0.239	-0.047	0.06	0.301	-0.011	0.369	0.354	0.169	0.256	0.385	0.131	0.265	0.189	0.24	0.159	0.16	0.284	0.006	0.014	0.043	-0.023	-0.046	0.07	-0.004	0	-0.04	0.022	0.018	0.134	0.19	-0.367	-0.44	-0.421	-0.361	-0.318	-0.401	-0.368	0.057
PC(42:6)	-0.154	0.207	0.227	0.4	0.05	-0.022	0.098	0.097	-0.002	-0.031	0.245	0.104	-0.034	-0.028	-0.152	0.326	-0.072	-0.006	0.187	0.099	-0.04	0.234	-0.034	0.332	0.264	0.191	-0.02	0.169	0.271	0.319	0.291	0.345	0.311	0.262	0.294	0.334	0.274	0.198	0.284	0.158	0.177	0.412	0.315	0.22	0.37	0.252	0.141	0.363	0.1
PC(42:5)	-0.076	0.316	0.324	0.255	0.079	0.067	0.158	0.112	0.117	0.051	0.339	0.27	-0.057	0.113	-0.057	0.219	0.049	0.24	0.124	0.144	-0.02	0.131	0.17	0.334	0.31	0.257	0.134	0.265	0.328	0.341	0.289	0.383	0.323	0.288	0.293	0.391	0.29	0.233	0.331	0.292	0.342	0.243	0.21	0.101	0.303	0.289	0.157	0.123	0.094
PC(42:10)	0.182	0.255	0.318	0.104	0.079	-0.089	0.11	-0.034	-0.019	-0.061	0.189	0.232	-0.048	-0.083	0.143	0.038	0.155	0.208	0.094	0.097	0.225	0.454	0.527	0.322	0.272	0.158	0.044	0.281	0.161	0.211	0.244	0.179	0.183	0.224	0.248	0.185	0.206	0.259	0.336	0.206	0.308	0.11	0.033	-0.062	0.135	0.053	-0.084	0.131	0.139
PC(40:8)	0.335	0.313	0.425	0.067	0.009	-0.127	0.034	-0.104	-0.081	-0.12	0.101	0.194	-0.085	-0.066	0.119	-0.017	0.192	0.245	0.145	0.121	0.304	0.361	0.3	0.46	0.434	0.265	-0.007	0.435	0.136	0.365	0.378	0.216	0.254	0.419	0.287	0.223	0.245	0.224	0.365	0.208	0.356	0.076	-0.082	-0.162	0.078	0.039	-0.124	0.15	0.108
PC(40:7)B	0.161	0.34	0.378	0.048	0.112	0.042	0.131	0.052	0.153	0.12	0.125	0.191	-0.045	0.031	0.1	-0.069	0.223	0.355	0.13	0.138	0.08	0.29	0.514	0.298	0.294	0.16	0.18	0.403	0.124	0.188	0.169	0.087	0.174	0.276	0.19	0.113	0.224	0.305	0.398	0.25	0.321	-0.072	-0.075	-0.098	0.205	0.23	0.075	0.027	0.095
PC(40:7)A	-0.035	0.085	0.086	0.057	-0.055	-0.024	-0.005	0.013	-0.024	-0.031	0.062	0.013	-0.034	0.018	-0.031	0.124	0.002	-0.007	0.005	0.075	0.064	0.032	-0.028	0.119	0.105	0.077	0.028	0.066	0.092	0.131	0.105	0.121	0.145	0.087	0.118	0.131	0.123	0.031	0.067	0.086	0.113	0.077	0.071	0.004	0.056	0.038	0	0.045	-0.023
PC(40:6e)1	0.289	0.24	0.312	-0.093	0.027	0.029	0.112	0.045	0.104	0.093	0.211	0.267	-0.084	0.112	0.151	-0.045	0.247	0.397	0.174	0.211	0.249	0.312	0.347	0.345	0.32	0.196	0.168	0.388	0.204	0.227	0.215	0.146	0.237	0.281	0.26	0.16	0.244	0.256	0.331	0.219	0.301	-0.113	-0.163	-0.155	-0.008	0.059	-0.055	-0.008	0.035
PC(40:6e)	0.307	0.244	0.313	-0.119	0.063	0.069	0.137	0.087	0.161	0.158	0.246	0.288	-0.109	0.173	0.186	-0.027	0.309	0.442	0.214	0.24	0.273	0.368	0.387	0.36	0.326	0.227	0.198	0.434	0.221	0.211	0.178	0.124	0.22	0.272	0.241	0.133	0.228	0.279	0.329	0.216	0.31	-0.139	-0.193	-0.199	-0.027	0.04	-0.064	-0.024	0.092
PC(40:6)B	-0.095	0.274	0.274	0.272	0.077	0.017	0.107	0.045	0.086	0.049	0.188	0.112	0.055	-0.017	0.01	-0.023	-0.055	0.108	-0.064	-0.047	0.027	0.328	0.594	0.241	0.222	0.181	0.124	0.255	0.221	0.171	0.146	0.157	0.09	0.189	0.125	0.161	0.102	0.302	0.302	0.182	0.301	0.212	0.234	0.138	0.306	0.259	0.175	0.211	0.098
PC(40:6)A	-0.034	0.191	0.213	0.236	0.06	0.066	0.126	0.127	0.128	0.087	0.155	0.134	-0.088	0.048	-0.087	0.085	0.004	0.071	0.17	0.062	0.002	0.21	-0.033	0.266	0.236	0.162	-0.067	0.237	0.06	0.2	0.191	0.219	0.148	0.293	0.193	0.197	0.161	0.101	0.242	0.162	0.192	0.158	0.125	0.05	0.254	0.252	0.145	0.218	0.028
PC(40:5)B	-0.002	0.171	0.201	0.199	0.039	-0.032	0.106	0.072	0.069	-0.029	0.187	0.196	0.014	-0.066	-0.04	0.162	-0.028	0.033	-0.022	0.074	0.2	-0.069	-0.052	0.258	0.212	0.176	-0.03	0.155	0.21	0.183	0.175	0.245	0.158	0.166	0.171	0.224	0.117	0.122	0.112	0.131	0.131	0.219	0.163	0.057	0.212	0.125	0.021	0.204	0.045
PC(40:5)A	-0.1	0.293	0.318	0.38	0.05	0.004	0.123	0.089	0.084	0.038	0.302	0.21	-0.022	0.07	-0.111	0.211	-0.031	0.071	0.195	-0.007	-0.064	0.406	0.065	0.388	0.366	0.272	-0.003	0.331	0.264	0.368	0.354	0.367	0.267	0.393	0.301	0.359	0.227	0.247	0.336	0.254	0.321	0.368	0.299	0.178	0.345	0.307	0.183	0.321	0.091
PC(40:4)	-0.182	0.236	0.251	0.451	0.062	0.037	0.156	0.152	0.091	0.029	0.282	0.193	-0.013	0.02	-0.177	0.352	-0.114	-0.018	0.083	0.004	-0.007	0.016	-0.193	0.31	0.264	0.243	-0.056	0.221	0.282	0.32	0.274	0.417	0.322	0.33	0.279	0.4	0.263	0.188	0.255	0.151	0.211	0.464	0.373	0.222	0.418	0.329	0.205	0.4	0.073
PC(39:6)	0.083	0.071	0.081	-0.031	0.109	0.017	0.135	0.04	0.09	0.063	0.083	0.083	0.029	-0.031	0.119	-0.016	0.135	0.11	0.024	0.03	0.174	0.195	0.485	0.087	0.091	0.039	0.116	0.082	0.072	-0.032	-0.015	-0.057	-0.001	-0.03	0.035	-0.038	0.049	0.2	0.111	0.055	0.085	-0.022	0.013	-0.054	0.045	0.006	-0.035	-0.071	0.077
PC(39:4)	0.252	0.361	0.443	0.041	0.058	-0.091	0.12	0.041	0.043	-0.014	0.224	0.231	-0.011	-0.064	0.09	0.113	0.26	0.358	0.215	0.316	0.372	0.407	0.288	0.568	0.499	0.264	0.109	0.486	0.288	0.404	0.426	0.253	0.375	0.381	0.417	0.265	0.36	0.313	0.428	0.376	0.41	0.059	-0.053	-0.139	0.138	0.095	-0.092	0.181	0.108
PC(38:7e)	0.175	0.161	0.195	-0.093	0.043	-0.017	0.04	0.021	-0.018	0.008	0.068	0.067	0.021	-0.017	0.13	-0.007	0.155	0.168	0.075	0.127	0.251	0.374	0.339	0.203	0.148	0.062	0.095	0.193	0.127	0.088	0.101	0.126	0.094	0.077	0.107	0.122	0.099	0.109	0.131	0.14	0.186	-0.043	-0.095	-0.104	-0.06	-0.104	-0.145	-0.031	0.072
PC(38:7)	0.114	0.126	0.183	0.148	0.084	0.003	0.089	0.032	-0.012	0.005	0.095	0.039	-0.024	-0.062	-0.017	0.072	0.078	0.114	0.246	0.063	-0.005	0.457	0.187	0.301	0.275	0.139	-0.029	0.199	0.15	0.247	0.298	0.167	0.206	0.243	0.287	0.155	0.203	0.228	0.308	0.19	0.229	0.138	0.062	0.022	0.144	0.079	0.035	0.164	0.084
PC(38:6e)	0.127	0.247	0.286	-0.008	0.083	0.175	0.135	0.142	0.126	0.209	0.167	0.204	-0.03	0.217	0.151	-0.056	0.185	0.36	0.163	0.15	0.201	0.193	0.259	0.262	0.229	0.204	0.177	0.322	0.18	0.181	0.126	0.211	0.242	0.211	0.181	0.223	0.242	0.189	0.211	0.122	0.244	-0.063	-0.116	-0.074	0.027	0.14	0.11	0.109	-0.007
PC(38:6)C	-0.045	0.311	0.339	0.279	0.019	-0.007	0.078	0.047	0.016	-0.03	0.225	0.227	-0.074	0.034	-0.085	0.199	0.061	0.216	0.072	0.179	-0.042	0.088	0.014	0.42	0.407	0.272	0.153	0.346	0.28	0.425	0.391	0.374	0.447	0.385	0.379	0.348	0.374	0.227	0.366	0.302	0.345	0.221	0.19	0.082	0.353	0.324	0.158	0.135	0.096
PC(38:6)B	-0.029	0.297	0.307	0.215	0.118	0.019	0.169	0.078	0.169	0.103	0.283	0.237	0.09	0.012	0.061	-0.039	0.044	0.206	-0.004	0.021	0.111	0.357	0.644	0.289	0.259	0.206	0.244	0.301	0.254	0.211	0.188	0.162	0.187	0.217	0.212	0.177	0.217	0.361	0.4	0.246	0.339	0.134	0.179	0.109	0.319	0.284	0.152	0.165	0.078
PC(38:6)A	0.261	0.301	0.408	0.166	0.032	-0.037	0.077	0.015	-0.064	-0.049	0.176	0.238	-0.107	-0.008	0.038	0.09	0.163	0.305	0.24	0.143	0.171	0.357	0.062	0.502	0.448	0.289	-0.018	0.405	0.247	0.455	0.479	0.371	0.466	0.465	0.465	0.357	0.415	0.282	0.463	0.291	0.396	0.189	-0.012	-0.067	0.139	0.141	0.006	0.247	0.1
PC(38:5)B	0.024	0.253	0.306	0.291	0.045	-0.043	0.111	0.072	0.044	-0.039	0.192	0.14	0.014	-0.119	-0.052	0.158	-0.015	0.049	0.169	0.063	0.161	0.481	0.096	0.431	0.352	0.252	-0.022	0.303	0.279	0.343	0.348	0.309	0.264	0.353	0.305	0.282	0.209	0.256	0.307	0.232	0.302	0.298	0.22	0.103	0.277	0.153	0.048	0.367	0.072
PC(38:5)A	0.162	0.27	0.335	0.152	0.066	-0.028	0.139	0.085	0.169	0.06	0.217	0.23	-0.02	0.007	-0.046	0.057	0.13	0.146	0.21	0.074	0.133	0.377	0.079	0.411	0.388	0.236	-0.018	0.428	0.124	0.318	0.317	0.221	0.215	0.417	0.278	0.228	0.239	0.212	0.377	0.27	0.333	0.1	0.029	-0.061	0.234	0.199	0.009	0.181	0.044
PC(38:4)C	0.029	0.248	0.289	0.186	0.064	0.058	0.124	0.11	0.12	0.082	0.216	0.177	0.054	0.038	0.036	0.018	0.08	0.218	0.107	0.133	0.304	0.259	0.182	0.401	0.285	0.214	0.09	0.327	0.317	0.321	0.287	0.263	0.334	0.291	0.323	0.261	0.32	0.262	0.318	0.249	0.298	0.141	0.132	0.076	0.215	0.2	0.111	0.325	0.019
PC(38:4)B	-0.043	0.177	0.2	0.198	-0.003	0.02	0.062	0.051	0.06	0.03	0.14	0.126	-0.016	0.032	-0.04	0.088	0.002	0.089	0.054	0.07	0.135	0.102	0.011	0.217	0.19	0.225	0	0.17	0.176	0.191	0.154	0.2	0.204	0.17	0.235	0.182	0.171	0.171	0.179	0.148	0.198	0.192	0.143	0.022	0.235	0.19	0.098	0.22	-0.049
PC(38:4)A	0.131	0.356	0.419	0.158	0.053	0.022	0.113	0.066	0.09	0.042	0.176	0.192	0.034	-0.008	0.041	0.007	0.09	0.24	0.113	0.157	0.367	0.299	0.214	0.519	0.426	0.307	0.046	0.449	0.309	0.387	0.355	0.33	0.317	0.379	0.31	0.32	0.294	0.262	0.331	0.304	0.415	0.131	0.053	-0.012	0.175	0.167	0.056	0.317	0.057
PC(38:3)	-0.267	0.325	0.321	0.505	-0.012	-0.044	0.053	0.076	-0.022	-0.074	0.25	0.12	0.002	-0.044	-0.253	0.345	-0.16	-0.006	0.103	0.181	-0.152	0.107	-0.106	0.44	0.429	0.312	0.071	0.266	0.358	0.489	0.448	0.473	0.418	0.406	0.357	0.446	0.338	0.261	0.322	0.294	0.326	0.489	0.431	0.296	0.481	0.381	0.238	0.353	0.084
PC(38:2)	0.005	0.511	0.553	0.329	0.029	-0.066	0.085	0.055	0.026	-0.062	0.24	0.21	-0.044	-0.056	-0.065	0.363	0.096	0.264	0.22	0.214	0.025	0.232	0.122	0.57	0.564	0.38	0.161	0.533	0.365	0.547	0.507	0.457	0.439	0.563	0.413	0.435	0.354	0.38	0.47	0.325	0.459	0.314	0.219	0.081	0.349	0.266	0.063	0.194	0.131
PC(37:6)	0.152	0.28	0.322	0.072	0.098	-0.103	0.123	0.009	0.062	-0.013	0.233	0.211	0.044	-0.11	0.113	-0.002	0.127	0.24	0.072	0.119	0.167	0.484	0.643	0.392	0.361	0.164	0.191	0.313	0.253	0.255	0.314	0.131	0.185	0.239	0.269	0.131	0.187	0.359	0.396	0.345	0.361	0.044	0.02	-0.023	0.15	0.092	-0.034	0.069	0.135
PC(37:5e)1	0.475	0.312	0.414	-0.24	0.055	-0.133	0.109	0.016	0.028	-0.047	0.226	0.294	0.027	-0.132	0.224	0.117	0.361	0.368	0.222	0.388	0.499	0.437	0.357	0.519	0.475	0.2	0.151	0.421	0.275	0.308	0.379	0.143	0.245	0.255	0.313	0.144	0.218	0.235	0.308	0.403	0.386	-0.122	-0.257	-0.301	-0.167	-0.227	-0.381	-0.095	0.112
PC(37:5e)	0.39	0.291	0.374	-0.181	0.031	-0.092	0.079	0.035	0.016	-0.029	0.196	0.27	0.044	-0.093	0.214	0.124	0.301	0.313	0.229	0.358	0.476	0.407	0.329	0.448	0.438	0.216	0.166	0.402	0.298	0.315	0.341	0.148	0.232	0.269	0.247	0.14	0.213	0.23	0.312	0.365	0.381	-0.063	-0.184	-0.215	-0.096	-0.174	-0.298	-0.042	0.112
PC(37:5)	0.156	0.304	0.37	0.151	0.035	-0.125	0.067	-0.005	-0.037	-0.088	0.208	0.179	-0.022	-0.134	0.042	0.156	0.141	0.198	0.3	0.185	0.181	0.696	0.238	0.552	0.469	0.262	0.112	0.38	0.329	0.428	0.483	0.291	0.353	0.384	0.421	0.27	0.287	0.35	0.425	0.394	0.411	0.187	0.061	-0.003	0.162	0.053	-0.069	0.249	0.132
PC(37:4)	0.32	0.233	0.311	-0.072	0.026	-0.133	0.039	-0.059	0.022	-0.06	0.098	0.147	0.055	-0.134	0.134	-0.053	0.212	0.207	0.155	0.192	0.476	0.439	0.303	0.465	0.391	0.171	0.05	0.366	0.191	0.267	0.307	0.093	0.163	0.253	0.243	0.098	0.161	0.225	0.275	0.329	0.345	-0.053	-0.134	-0.173	0.002	-0.063	-0.183	0.147	0.081
PC(37:3)	0.104	0.403	0.45	0.168	0.005	-0.186	0.068	0.024	-0.017	-0.118	0.317	0.299	-0.028	-0.124	-0.028	0.296	0.162	0.272	0.235	0.393	0.12	0.379	0.208	0.634	0.63	0.302	0.27	0.468	0.461	0.541	0.58	0.33	0.47	0.441	0.482	0.311	0.384	0.427	0.498	0.519	0.456	0.19	0.097	-0.006	0.261	0.176	-0.054	0.109	0.147
PC(37:2)	0.345	0.334	0.417	-0.105	-0.002	-0.095	0.02	-0.088	-0.041	-0.065	0.025	0.176	-0.135	-0.056	0.12	0.037	0.315	0.45	0.267	0.259	0.114	0.204	0.191	0.446	0.486	0.227	0.111	0.444	0.075	0.345	0.426	0.133	0.287	0.406	0.321	0.136	0.274	0.193	0.339	0.374	0.389	-0.123	-0.221	-0.244	-0.066	0	-0.129	-0.158	0.066
PC(36:6)	0.001	0.277	0.316	0.29	0.039	-0.091	0.041	-0.038	-0.132	-0.138	0.143	0.074	-0.034	-0.146	-0.001	0.124	0.002	0.111	0.055	0.072	0.028	0.413	0.372	0.396	0.318	0.194	0.033	0.219	0.226	0.318	0.36	0.294	0.253	0.282	0.306	0.261	0.221	0.282	0.362	0.277	0.332	0.328	0.185	0.092	0.267	0.158	0.073	0.281	0.146
PC(36:5)D	0.016	0.174	0.223	0.273	0.078	-0.057	0.076	0.046	-0.062	-0.062	0.179	0.111	-0.034	-0.088	-0.04	0.19	-0.028	0.025	0.173	0.002	-0.008	0.457	0.065	0.342	0.32	0.206	0.026	0.233	0.265	0.315	0.346	0.266	0.285	0.301	0.313	0.245	0.208	0.267	0.307	0.199	0.241	0.336	0.212	0.157	0.244	0.133	0.04	0.295	0.116
PC(36:5)C	0.018	0.171	0.21	0.212	0.014	-0.066	0.067	0.041	0.034	-0.022	0.155	0.07	-0.081	-0.07	-0.05	0.152	-0.003	0.041	0.157	0.042	0.046	0.448	0.105	0.327	0.258	0.191	0.022	0.22	0.226	0.3	0.313	0.237	0.245	0.259	0.298	0.237	0.213	0.251	0.267	0.235	0.264	0.204	0.143	0.081	0.19	0.097	0.01	0.237	0.06
PC(36:5)B	0.022	0.17	0.217	0.246	0.011	-0.143	0.026	-0.022	-0.058	-0.125	0.174	0.051	0.043	-0.149	-0.043	0.196	-0.036	-0.035	0.205	0.02	0.045	0.668	0.134	0.407	0.332	0.217	0.03	0.227	0.266	0.343	0.381	0.272	0.214	0.287	0.283	0.247	0.152	0.27	0.28	0.242	0.295	0.329	0.22	0.135	0.202	0.041	-0.029	0.309	0.118
PC(36:5)A	0.229	0.153	0.211	-0.041	-0.001	0.124	-0.05	-0.096	-0.098	0.037	-0.111	0.062	-0.153	0.159	0.112	-0.103	0.16	0.316	0.289	0.1	-0.117	0.014	0.001	0.2	0.266	0.164	-0.014	0.225	-0.052	0.174	0.201	0.087	0.115	0.219	0.119	0.077	0.106	0.041	0.15	0.115	0.166	-0.105	-0.236	-0.155	-0.146	0.05	0.134	-0.08	0.032
PC(36:4)C	-0.021	0.152	0.177	0.188	-0.017	-0.064	0.004	-0.021	0.028	-0.049	0.085	0.072	-0.032	-0.056	-0.071	0.102	0.042	0.065	0.078	0.059	0.115	0.157	0.04	0.281	0.226	0.253	0.128	0.206	0.176	0.246	0.216	0.2	0.231	0.205	0.269	0.196	0.214	0.197	0.221	0.149	0.208	0.17	0.142	0.011	0.204	0.137	0.042	0.178	-0.015
PC(36:4)B	0.157	0.346	0.424	0.199	0.027	-0.099	0.087	0.032	0.044	-0.048	0.234	0.192	0.046	-0.097	0.001	0.113	0.062	0.142	0.101	0.138	0.362	0.333	0.149	0.564	0.483	0.327	0.045	0.448	0.328	0.433	0.41	0.364	0.318	0.403	0.335	0.352	0.278	0.3	0.371	0.312	0.426	0.231	0.091	0.002	0.229	0.134	-0.029	0.335	0.098
PC(36:4)A	0.382	0.228	0.323	-0.134	-0.025	0.039	-0.041	-0.091	-0.132	-0.044	-0.112	0.16	-0.222	0.062	0.146	-0.08	0.282	0.426	0.213	0.181	0.029	-0.017	0.027	0.258	0.325	0.2	0.012	0.324	-0.034	0.267	0.291	0.137	0.255	0.351	0.213	0.133	0.249	0.051	0.238	0.176	0.269	-0.158	-0.315	-0.272	-0.185	-0.015	-0.047	-0.182	0.019
PC(36:3e)1	0.083	0.038	0.059	-0.073	0.016	0.02	0.073	0.104	0.062	0.046	0.16	0.214	-0.105	0.116	0.082	0.162	0.16	0.201	0.17	0.212	0.016	-0.027	-0.04	0.105	0.17	0.086	0.173	0.131	0.141	0.127	0.123	0.123	0.228	0.127	0.189	0.119	0.184	0.071	0.079	0.061	0.077	-0.069	-0.094	-0.086	-0.015	0.035	-0.072	-0.146	-0.003
PC(36:3e)	0.324	0.077	0.147	-0.215	0.044	0.055	0.098	0.089	0.109	0.116	0.096	0.212	-0.084	0.143	0.117	-0.078	0.274	0.331	0.205	0.153	0.125	0.086	0.117	0.12	0.164	0.153	0.085	0.243	0.013	0.078	0.064	0.047	0.12	0.154	0.084	0.064	0.138	0.116	0.162	0.047	0.123	-0.249	-0.232	-0.257	-0.124	-0.048	-0.138	-0.158	0.003
PC(36:3)B	-0.163	0.354	0.367	0.439	0.031	0.016	0.095	0.132	0.038	-0.021	0.215	0.161	-0.109	-0.028	-0.208	0.301	-0.072	0.105	0.139	0.204	-0.179	0.047	-0.118	0.47	0.48	0.338	0.114	0.336	0.312	0.511	0.473	0.488	0.455	0.486	0.388	0.452	0.382	0.257	0.384	0.338	0.393	0.363	0.307	0.204	0.437	0.393	0.23	0.222	0.069
PC(36:3)A	0.176	0.243	0.294	0	0.078	0.041	0.096	0.018	0.028	0.017	0.023	0.198	-0.13	0.013	0.025	-0.018	0.19	0.302	0.135	0.158	0.039	-0.029	0.02	0.257	0.291	0.241	0.029	0.322	0.035	0.277	0.264	0.223	0.244	0.357	0.19	0.208	0.242	0.094	0.216	0.198	0.287	-0.035	-0.083	-0.162	0.049	0.084	-0.023	-0.091	-0.015
PC(36:2)	0.214	0.496	0.584	0.162	0.025	-0.003	0.085	0.012	-0.009	-0.033	0.15	0.312	-0.14	0.003	0.048	0.111	0.2	0.471	0.223	0.198	0.071	0.16	0.151	0.604	0.629	0.447	0.156	0.588	0.331	0.567	0.562	0.45	0.5	0.607	0.441	0.428	0.425	0.32	0.455	0.42	0.56	0.122	-0.019	-0.076	0.149	0.204	0.048	0.049	0.084
PC(36:1)	0.103	0.375	0.452	0.278	0	-0.229	0.066	-0.023	-0.043	-0.231	0.265	0.307	-0.073	-0.198	-0.081	0.412	0.156	0.161	0.227	0.118	0.099	0.309	0.034	0.533	0.52	0.336	0.082	0.437	0.319	0.542	0.544	0.422	0.47	0.562	0.441	0.403	0.372	0.324	0.444	0.335	0.424	0.339	0.218	0.02	0.359	0.117	-0.175	0.166	0.137
PC(35:4)	0.191	0.225	0.289	0.06	0.012	-0.221	0.048	-0.045	-0.018	-0.162	0.182	0.115	0.083	-0.248	0.025	0.144	0.085	0.067	0.123	0.206	0.398	0.441	0.181	0.538	0.417	0.192	0.04	0.287	0.252	0.347	0.43	0.238	0.204	0.25	0.3	0.209	0.168	0.217	0.242	0.364	0.321	0.141	0.035	-0.032	0.088	-0.078	-0.207	0.23	0.096
PC(35:3)	0.075	0.396	0.433	0.179	0.009	-0.054	0.09	0.051	0.021	-0.016	0.249	0.273	-0.054	-0.023	-0.033	0.27	0.159	0.293	0.22	0.276	0.015	0.2	0.021	0.519	0.553	0.369	0.193	0.415	0.321	0.481	0.507	0.391	0.457	0.446	0.438	0.363	0.389	0.316	0.449	0.448	0.439	0.178	0.024	-0.023	0.205	0.21	0.057	0.088	0.108
PC(35:2)B	0.311	0.399	0.495	0.036	0.05	-0.046	0.116	0.028	0.027	0.005	0.287	0.408	-0.096	0.05	0.111	0.086	0.291	0.512	0.261	0.262	0.161	0.321	0.312	0.581	0.589	0.345	0.263	0.533	0.388	0.505	0.538	0.321	0.508	0.49	0.491	0.316	0.45	0.414	0.527	0.491	0.53	0.003	-0.094	-0.129	0.124	0.173	-0.016	0.004	0.129
PC(35:2)A	0.286	0.371	0.452	-0.01	0.006	-0.108	0.085	-0.001	-0.017	-0.052	0.247	0.35	-0.072	-0.036	0.112	0.163	0.298	0.457	0.241	0.301	0.179	0.35	0.305	0.54	0.539	0.306	0.252	0.462	0.342	0.454	0.501	0.282	0.453	0.426	0.451	0.271	0.395	0.372	0.458	0.473	0.458	-0.002	-0.097	-0.133	0.087	0.086	-0.091	-0.037	0.111
PC(35:1)	0.328	0.302	0.386	-0.024	-0.007	-0.324	0.022	-0.106	-0.032	-0.24	0.195	0.286	-0.028	-0.267	0.037	0.265	0.282	0.171	0.246	0.171	0.246	0.428	0.188	0.504	0.523	0.23	0.151	0.432	0.225	0.416	0.48	0.162	0.271	0.45	0.337	0.153	0.199	0.315	0.402	0.414	0.417	0.057	-0.063	-0.195	0.114	-0.106	-0.377	-0.067	0.126
PC(34:4)	0.017	0.224	0.282	0.299	-0.017	-0.145	-0.016	-0.065	-0.196	-0.23	0.102	-0.002	-0.015	-0.2	-0.102	0.247	-0.066	-0.011	0.117	0.105	0.09	0.291	-0.065	0.5	0.365	0.239	-0.089	0.196	0.214	0.414	0.465	0.433	0.298	0.317	0.327	0.377	0.224	0.167	0.248	0.273	0.288	0.412	0.221	0.123	0.214	0.061	-0.005	0.396	0.123
PC(34:3)C	-0.002	0.25	0.312	0.362	0.086	0.018	0.106	0.083	-0.036	-0.033	0.164	0.167	-0.092	-0.041	-0.081	0.245	0.01	0.145	0.273	0.033	-0.047	0.245	-0.033	0.416	0.343	0.28	-0.003	0.258	0.265	0.4	0.404	0.397	0.425	0.385	0.388	0.358	0.332	0.273	0.371	0.238	0.323	0.357	0.193	0.128	0.331	0.25	0.137	0.344	0.129
PC(34:3)B	0.11	0.252	0.307	0.154	0.068	0.06	0.156	0.092	0.077	0.096	0.2	0.253	-0.104	0.069	-0.005	0.085	0.094	0.267	0.23	0.075	-0.049	0.186	0.039	0.342	0.347	0.268	0.036	0.276	0.213	0.317	0.339	0.334	0.331	0.324	0.305	0.31	0.275	0.245	0.321	0.261	0.33	0.143	0.048	0.005	0.139	0.189	0.108	0.108	0.079
PC(34:2)	0.22	0.505	0.592	0.16	0.028	0.006	0.102	0.044	0.048	0.025	0.222	0.31	-0.115	0.064	0.053	0.139	0.198	0.46	0.216	0.187	0.05	0.158	0.173	0.611	0.635	0.456	0.2	0.601	0.33	0.556	0.543	0.491	0.473	0.579	0.424	0.481	0.406	0.343	0.46	0.433	0.578	0.116	-0.021	-0.058	0.143	0.232	0.095	0.032	0.102
PC(34:1e)1	0.414	0.291	0.39	-0.185	0.09	-0.049	0.145	0.09	0.159	0.068	0.234	0.314	-0.036	0.056	0.179	0.178	0.442	0.447	0.277	0.347	0.325	0.247	0.287	0.416	0.443	0.269	0.236	0.499	0.221	0.282	0.247	0.152	0.295	0.308	0.246	0.201	0.307	0.258	0.349	0.251	0.359	-0.158	-0.225	-0.296	0.016	-0.008	-0.249	-0.131	0.104
PC(34:1e)	0.405	0.279	0.377	-0.174	0.093	-0.046	0.142	0.09	0.154	0.065	0.238	0.305	-0.041	0.059	0.199	0.185	0.444	0.464	0.281	0.33	0.328	0.253	0.296	0.402	0.429	0.258	0.226	0.483	0.211	0.271	0.239	0.142	0.294	0.298	0.254	0.191	0.315	0.285	0.354	0.244	0.347	-0.147	-0.213	-0.293	0.024	-0.004	-0.241	-0.121	0.112
PC(34:1)	0.067	0.393	0.458	0.317	0.005	-0.255	0.086	0.017	0.036	-0.175	0.323	0.282	-0.013	-0.19	-0.121	0.433	0.115	0.101	0.17	0.09	0.075	0.295	0.038	0.548	0.556	0.349	0.143	0.467	0.339	0.531	0.51	0.419	0.426	0.546	0.413	0.415	0.34	0.394	0.475	0.367	0.468	0.371	0.24	0.051	0.427	0.188	-0.126	0.192	0.128
PC(34:0)	0.152	0.683	0.724	0.126	0.012	-0.12	0.084	-0.05	-0.004	-0.103	0.27	0.403	-0.101	-0.086	0.105	0.164	0.296	0.463	0.261	0.321	0.27	0.382	0.324	0.777	0.755	0.492	0.32	0.713	0.409	0.707	0.68	0.508	0.523	0.671	0.486	0.49	0.438	0.352	0.516	0.559	0.683	0.105	-0.001	-0.116	0.149	0.12	-0.111	0.043	0.104
PC(33:2)	0.236	0.167	0.237	-0.016	-0.002	-0.111	0.023	-0.048	-0.068	-0.109	0.115	0.149	-0.065	-0.086	0.014	0.084	0.091	0.225	0.167	0.149	0.011	0.156	0.013	0.426	0.422	0.193	0.023	0.225	0.122	0.368	0.506	0.28	0.27	0.3	0.317	0.243	0.215	0.137	0.221	0.426	0.328	0.005	-0.104	-0.063	-0.072	-0.043	-0.059	-0.073	0.063
PC(33:1)	0.153	0.211	0.273	0.12	-0.036	-0.377	0.004	-0.102	-0.093	-0.306	0.23	0.162	0.025	-0.334	-0.056	0.445	0.12	-0.001	0.17	0.084	0.152	0.392	0.044	0.447	0.423	0.182	0.053	0.248	0.234	0.365	0.466	0.224	0.234	0.32	0.33	0.2	0.145	0.276	0.287	0.331	0.286	0.275	0.143	-0.009	0.197	-0.105	-0.334	0.084	0.151
PC(33:0)	0.165	0.27	0.326	0.058	-0.028	-0.303	0.029	-0.077	-0.105	-0.263	0.297	0.267	-0.022	-0.263	0.04	0.387	0.169	0.156	0.22	0.24	0.256	0.46	0.158	0.539	0.485	0.204	0.149	0.295	0.342	0.399	0.501	0.265	0.317	0.293	0.387	0.24	0.221	0.292	0.334	0.412	0.356	0.224	0.101	-0.036	0.097	-0.104	-0.288	0.072	0.153
PC(32:2)	0.023	0.234	0.285	0.26	-0.012	-0.052	-0.01	-0.04	-0.19	-0.162	0.063	0.017	-0.09	-0.101	-0.093	0.21	-0.054	0.094	0.125	0.103	-0.121	0.117	-0.11	0.42	0.347	0.239	-0.069	0.162	0.126	0.386	0.455	0.441	0.293	0.315	0.296	0.387	0.23	0.111	0.222	0.3	0.296	0.323	0.124	0.092	0.139	0.11	0.099	0.212	0.11
PC(32:1)	-0.098	0.149	0.187	0.379	-0.031	-0.229	0.023	0.033	-0.056	-0.209	0.236	0.023	0.046	-0.222	-0.189	0.564	-0.099	-0.15	0.07	-0.044	-0.075	0.202	-0.152	0.323	0.281	0.185	-0.047	0.123	0.238	0.309	0.354	0.339	0.232	0.256	0.284	0.318	0.138	0.235	0.217	0.171	0.188	0.525	0.379	0.232	0.367	0.107	-0.052	0.304	0.118
PC(32:0)	0.285	0.502	0.568	-0.05	0.011	-0.167	0.082	-0.036	0.04	-0.066	0.275	0.317	-0.019	-0.073	0.183	0.232	0.309	0.361	0.222	0.273	0.368	0.362	0.297	0.611	0.617	0.439	0.28	0.567	0.297	0.413	0.407	0.344	0.257	0.379	0.29	0.347	0.196	0.293	0.324	0.36	0.493	0.052	-0.105	-0.192	-0.013	-0.09	-0.268	-0.05	0.131
PC(31:1)	0.072	0.207	0.269	0.232	0.009	-0.255	0.067	0.02	-0.06	-0.209	0.259	0.129	-0.016	-0.247	-0.044	0.493	0.048	0.007	0.157	0.068	0.076	0.345	-0.012	0.439	0.401	0.211	0.021	0.223	0.291	0.369	0.446	0.322	0.314	0.299	0.378	0.297	0.213	0.297	0.32	0.287	0.271	0.385	0.197	0.081	0.25	0.02	-0.163	0.2	0.188
PC(31:0)	0.076	0.179	0.21	0.043	-0.006	-0.237	0.013	-0.104	-0.131	-0.246	0.171	0.157	-0.065	-0.247	0.061	0.249	0.133	0.09	0.127	0.18	0.178	0.365	0.11	0.386	0.343	0.173	0.124	0.207	0.233	0.302	0.377	0.213	0.261	0.221	0.318	0.189	0.179	0.183	0.213	0.287	0.275	0.208	0.102	-0.004	0.051	-0.123	-0.236	0.045	0.145
PC(30:0)	0.175	0.351	0.415	0.072	-0.03	-0.294	0.022	-0.104	-0.203	-0.308	0.234	0.235	-0.073	-0.282	0.075	0.438	0.201	0.186	0.213	0.282	0.281	0.399	0.085	0.559	0.49	0.275	0.121	0.31	0.299	0.41	0.49	0.392	0.35	0.309	0.405	0.35	0.256	0.24	0.294	0.342	0.361	0.29	0.075	-0.053	0.063	-0.143	-0.336	0.081	0.179
PC(28:0)	0.064	0.217	0.262	0.142	-0.027	-0.244	-0.015	-0.121	-0.261	-0.32	0.14	0.116	-0.046	-0.269	0.008	0.401	0.08	0.041	0.116	0.154	0.127	0.297	-0.008	0.413	0.341	0.18	0.044	0.175	0.199	0.315	0.387	0.323	0.278	0.227	0.322	0.267	0.186	0.142	0.212	0.214	0.232	0.374	0.143	0.029	0.095	-0.107	-0.23	0.137	0.184
LPE(22:6)	0.086	0.192	0.233	0.147	0.045	-0.059	0.087	0.011	0.062	0.017	0.183	0.176	-0.051	0.019	0.016	-0.042	0.05	0.103	-0.077	-0.04	0.045	0.235	0.4	0.255	0.237	0.134	0.09	0.29	0.124	0.2	0.199	0.068	0.122	0.252	0.16	0.082	0.127	0.249	0.296	0.149	0.286	0.083	0.03	-0.026	0.181	0.157	0.044	0.132	0.057
LPE(20:4)	0.064	0.127	0.176	0.184	0.003	-0.076	0.072	-0.008	0.016	-0.051	0.156	0.23	-0.113	-0.011	-0.103	0.041	0.025	0.03	-0.053	-0.048	0.059	0.022	-0.096	0.328	0.292	0.179	0.017	0.271	0.11	0.296	0.296	0.136	0.245	0.339	0.254	0.137	0.203	0.159	0.286	0.139	0.25	0.17	0.04	-0.053	0.189	0.145	0.011	0.197	0.021
LPE(18:2)	-0.05	0.032	0.047	0.189	0.002	0.072	0.028	-0.042	-0.129	-0.04	0.041	0.182	-0.163	0.106	-0.079	0.055	-0.002	0.085	-0.035	-0.098	-0.227	-0.167	-0.214	0.077	0.111	0.079	0.014	0.034	0.015	0.182	0.18	0.111	0.242	0.202	0.198	0.091	0.197	0.04	0.17	0.059	0.125	0.182	0.058	0.008	0.107	0.163	0.142	0.092	0.04
LPE(18:0)	-0.147	-0.011	-0.011	0.284	-0.109	-0.123	-0.093	-0.11	-0.139	-0.149	0.204	0.119	0.014	0.142	-0.122	0.017	-0.097	-0.133	-0.181	-0.223	-0.239	-0.1	-0.168	0.026	0.037	-0.015	0.029	-0.018	0.053	0.181	0.157	0.074	0.119	0.128	0.15	0.084	0.082	0.088	0.103	-0.025	0.04	0.302	0.315	0.247	0.235	0.213	0.133	0.245	0.016
LPE(16:0)	0.095	0.146	0.201	0.189	-0.1	-0.232	-0.048	-0.162	-0.162	-0.201	0.199	0.268	-0.147	-0.009	-0.028	0.026	0.047	0.056	-0.105	-0.102	-0.037	0.111	0.094	0.238	0.287	0.149	0.045	0.228	0.08	0.277	0.277	0.097	0.17	0.318	0.224	0.106	0.151	0.208	0.296	0.111	0.253	0.222	0.103	-0.033	0.2	0.146	-0.04	0.131	0.038
LPC(o-16:0)	-0.13	-0.082	-0.125	0.008	-0.035	0.038	-0.042	0.03	0.02	0.032	-0.019	-0.08	0.092	0.026	-0.044	-0.035	-0.077	-0.083	-0.043	-0.033	-0.028	-0.066	-0.067	-0.083	-0.107	-0.054	-0.007	-0.084	-0.031	-0.078	-0.084	-0.044	-0.081	-0.099	-0.074	-0.05	-0.082	-0.047	-0.106	-0.044	-0.073	0.029	0.071	0.304	0.019	0.012	0.05	0.091	-0.073
LPC(22:6)	0.036	0.117	0.119	0.043	0.204	0.133	0.193	0.089	0.115	0.118	0.176	0.172	0.049	0.012	0.156	-0.055	0.07	0.091	0	0.012	0.115	0.291	0.507	0.092	0.075	0.024	0.087	0.102	0.08	0.016	0.023	-0.052	-0.018	0.045	0.095	-0.044	0.034	0.181	0.197	0.056	0.146	0.064	0.062	0.015	0.071	0.058	0.015	0.061	0.058
LPC(22:5)	0.146	0.122	0.165	0.038	0.092	0.031	0.104	-0.004	-0.008	-0.004	0.192	0.263	-0.057	0.058	0.056	0.063	0.121	0.082	0.187	0.051	0.069	0.312	0.034	0.23	0.258	0.125	-0.054	0.205	0.02	0.183	0.22	0.067	0.094	0.246	0.202	0.071	0.11	0.095	0.214	0.121	0.185	0.117	0.036	-0.058	0.035	0.037	-0.082	0.076	0.096
LPC(22:4)	-0.015	-0.037	-0.018	0.133	0.101	0.094	0.12	0.081	0.031	0.011	0.159	0.148	0.025	0.053	-0.005	0.195	-0.001	-0.092	0.078	-0.027	0.048	-0.002	-0.227	0.022	-0.025	0.013	-0.101	-0.049	0.016	0.037	0.053	0.052	0.072	0.058	0.144	0.047	0.054	0.01	0.037	-0.075	-0.058	0.25	0.215	0.099	0.099	0.038	-0.003	0.238	0.048
LPC(20:5)	0.016	0.035	0.061	0.132	0.042	-0.03	0.033	-0.033	-0.112	-0.091	0.13	0.078	0.008	-0.064	0.023	0.112	0.014	-0.031	0.193	-0.007	0.039	0.578	0.101	0.206	0.138	0.07	-0.03	0.048	0.121	0.154	0.211	0.106	0.106	0.12	0.218	0.08	0.076	0.171	0.173	0.105	0.139	0.244	0.173	0.104	0.094	-0.013	-0.056	0.24	0.097
LPC(20:4)	0.165	0.004	0.044	-0.052	0.108	0.102	0.113	0.046	0.018	0.021	0.12	0.181	0.032	0.058	0.147	-0.038	0.15	0.083	0.086	0.082	0.309	0.182	0.022	0.169	0.102	0.038	-0.029	0.084	0.047	0.086	0.11	0.002	0.098	0.089	0.195	-0.002	0.117	0.098	0.131	0.055	0.1	0.06	-0.035	-0.083	-0.037	-0.049	-0.106	0.168	0.03
LPC(20:3)	0.014	0.193	0.224	0.222	0.033	-0.051	0.041	-0.024	-0.137	-0.142	0.19	0.235	-0.106	-0.043	-0.064	0.254	0.036	0.053	0.157	0.229	-0.036	0.126	-0.098	0.359	0.399	0.199	0.012	0.202	0.15	0.372	0.384	0.242	0.292	0.339	0.321	0.226	0.266	0.169	0.29	0.21	0.258	0.292	0.175	0.028	0.209	0.14	-0.038	0.148	0.133
LPC(20:2)	0.215	0.225	0.279	0.011	-0.013	-0.026	-0.019	-0.114	-0.133	-0.084	0.13	0.254	-0.148	0.116	0.1	0.039	0.198	0.26	0.143	0.128	0.033	0.057	0.059	0.255	0.324	0.165	0.033	0.298	0.029	0.252	0.251	0.096	0.181	0.322	0.228	0.104	0.174	0.157	0.271	0.094	0.218	0.047	-0.02	-0.142	0.014	0.068	-0.079	-0.026	0.132
LPC(20:1)	0.241	0.168	0.212	-0.103	-0.027	-0.073	-0.045	-0.153	-0.066	-0.076	0.094	0.21	-0.119	0.138	0.099	-0.12	0.249	0.269	0.078	0.111	0.095	0.059	0.166	0.175	0.26	0.131	0.052	0.28	-0.087	0.202	0.152	0.023	0.135	0.287	0.099	0.062	0.162	0.087	0.22	0.094	0.178	-0.092	-0.092	-0.227	0.001	0.055	-0.131	-0.122	0.041
LPC(20:0)	0.011	0.022	0.024	0.002	-0.027	0.102	-0.053	-0.065	-0.041	0.068	-0.075	0.03	-0.081	0.194	0.018	-0.222	0.083	0.189	0.043	-0.054	-0.136	-0.098	0.03	-0.053	-0.006	0.038	-0.013	0.036	-0.202	0.085	0.017	0.046	0.172	0.169	0.028	0.07	0.26	-0.045	0.117	0.071	0.096	-0.059	0.007	0.007	0.047	0.175	0.162	0.019	-0.003
LPC(18:3)	-0.087	-0.137	-0.144	0.056	-0.022	0.088	-0.076	-0.082	-0.127	-0.06	-0.113	-0.094	0.061	0.014	-0.029	-0.045	-0.104	-0.119	0.116	-0.125	-0.167	-0.029	-0.188	-0.114	-0.13	-0.048	-0.102	-0.201	-0.118	-0.112	-0.082	-0.1	-0.107	-0.128	-0.058	-0.124	-0.107	-0.073	-0.133	-0.118	-0.135	0.118	0.197	0.208	-0.04	-0.073	0.079	0.172	0.02
LPC(18:2)	0.277	0.092	0.151	-0.14	0.066	0.104	0.05	-0.068	-0.141	-0.036	0.006	0.258	-0.185	0.096	0.142	-0.07	0.209	0.263	0.136	0.107	0.047	0.021	0.009	0.151	0.234	0.124	-0.053	0.173	-0.099	0.16	0.191	0.037	0.131	0.235	0.158	0.027	0.145	-0.02	0.162	0.094	0.186	-0.066	-0.223	-0.246	-0.177	-0.074	-0.125	-0.136	0.033
LPC(18:1)	0.262	0.196	0.265	-0.006	0.008	-0.114	0.021	-0.12	-0.107	-0.163	0.133	0.319	-0.116	-0.027	0.066	0.077	0.242	0.194	0.141	0.109	0.103	0.137	0.057	0.282	0.359	0.18	0.014	0.302	0	0.297	0.298	0.084	0.214	0.391	0.232	0.083	0.212	0.144	0.323	0.166	0.273	0.067	-0.029	-0.186	0.077	0.009	-0.226	-0.05	0.08
LPC(18:0)B	0.072	0.377	0.415	0.187	-0.042	-0.058	-0.014	-0.129	-0.132	-0.117	0.224	0.364	-0.149	0.082	0.048	0.006	0.124	0.289	0.122	0.095	0.009	0.135	0.143	0.383	0.44	0.276	0.103	0.399	0.192	0.426	0.408	0.251	0.32	0.484	0.325	0.239	0.274	0.231	0.376	0.241	0.382	0.203	0.179	0.007	0.183	0.228	0.044	0.096	0.092
LPC(18:0)A	0.072	0.373	0.407	0.171	-0.003	-0.024	0.004	-0.115	-0.143	-0.114	0.207	0.34	-0.129	0.065	0.075	0.03	0.146	0.303	0.163	0.122	0.026	0.158	0.157	0.378	0.44	0.27	0.094	0.373	0.19	0.412	0.398	0.253	0.319	0.46	0.33	0.241	0.279	0.23	0.368	0.24	0.371	0.203	0.186	0.025	0.174	0.214	0.029	0.101	0.15
LPC(18:0)	-0.027	-0.036	-0.037	-0.001	-0.024	-0.002	-0.031	-0.011	-0.011	-0.019	0.008	0.007	0.041	0.022	-0.012	-0.011	-0.021	0.01	-0.02	-0.013	-0.012	-0.044	-0.025	-0.023	-0.012	-0.005	-0.003	-0.019	0.012	-0.002	0.007	-0.018	-0.004	-0.01	-0.008	-0.008	-0.001	-0.006	-0.001	-0.004	-0.022	0.013	0.032	0.113	0.009	0.017	0.012	0.02	-0.003
LPC(17:1)	-0.033	0.047	0.052	0.157	-0.008	-0.127	-0.009	-0.084	-0.139	-0.197	0.257	0.248	-0.024	-0.046	-0.013	0.321	0.089	-0.039	0.104	0.026	-0.052	0.172	-0.076	0.167	0.186	0.094	0.029	0.047	0.116	0.196	0.24	0.076	0.161	0.169	0.267	0.061	0.103	0.177	0.198	0.112	0.105	0.328	0.271	0.108	0.209	0.045	-0.122	0.121	0.124
LPC(16:1)	-0.064	0.146	0.168	0.299	-0.007	-0.084	0.028	0	-0.044	-0.11	0.301	0.188	-0.043	0.038	-0.104	0.328	0.001	-0.023	0.079	-0.021	-0.099	0.132	-0.082	0.265	0.302	0.193	-0.061	0.174	0.121	0.305	0.308	0.218	0.179	0.321	0.251	0.204	0.126	0.212	0.268	0.129	0.188	0.399	0.328	0.151	0.312	0.207	0.015	0.228	0.097
LPC(16:0)	-0.026	0.256	0.276	0.259	-0.04	-0.071	-0.016	-0.118	-0.137	-0.127	0.299	0.342	-0.117	0.115	-0.02	0.043	0.021	0.137	0.04	-0.01	-0.067	0.097	0.063	0.297	0.369	0.231	0.056	0.28	0.157	0.373	0.348	0.247	0.254	0.412	0.279	0.234	0.204	0.216	0.333	0.182	0.309	0.317	0.28	0.101	0.249	0.26	0.075	0.168	0.095
LPC(15:0)	-0.048	0.122	0.122	0.168	-0.01	-0.119	0	-0.101	-0.152	-0.203	0.294	0.265	-0.027	-0.056	0.01	0.151	0.042	0.065	0.062	0.044	0.006	0.221	0.09	0.295	0.283	0.085	0.07	0.093	0.17	0.287	0.38	0.179	0.23	0.229	0.332	0.135	0.167	0.187	0.236	0.281	0.223	0.299	0.271	0.174	0.157	0.058	-0.044	0.151	0.087
LPC(14:0)	-0.105	0.144	0.156	0.281	-0.032	-0.139	-0.036	-0.125	-0.269	-0.272	0.218	0.14	-0.083	-0.087	-0.088	0.238	-0.059	-0.023	0.059	0.042	-0.059	0.207	-0.047	0.359	0.323	0.188	-0.06	0.081	0.139	0.35	0.41	0.339	0.244	0.267	0.293	0.287	0.161	0.141	0.198	0.224	0.223	0.451	0.337	0.184	0.211	0.075	-0.041	0.255	0.132
GlcCer(d42:2)	0.203	0.176	0.186	-0.24	0.006	-0.071	0.012	-0.047	0.024	-0.001	0.061	0.134	-0.038	-0.01	0.314	0.109	0.346	0.37	0.139	0.254	0.336	0.203	0.371	0.105	0.169	0.116	0.244	0.187	0.126	-0.006	-0.042	-0.051	0.041	-0.007	0.09	-0.044	0.019	0.24	0.084	0.11	0.14	-0.198	-0.162	-0.231	-0.146	-0.162	-0.225	-0.253	0.103
GlcCer(d42:1)	0.128	0.181	0.204	-0.119	0.068	0.04	0.087	0.02	0.03	0.054	0.157	0.261	-0.073	0.082	0.301	0.143	0.333	0.391	0.208	0.198	0.312	0.175	0.354	0.131	0.169	0.124	0.115	0.155	0.081	0.073	0.041	0.174	0.306	0.097	0.194	0.189	0.302	0.117	0.105	0.206	0.216	-0.074	-0.094	-0.146	-0.051	-0.036	-0.11	-0.144	0.122
GlcCer(d41:1)	0.287	0.354	0.403	-0.192	0.004	-0.113	0.046	-0.067	-0.018	-0.068	0.154	0.304	-0.041	-0.079	0.242	0.086	0.293	0.337	0.237	0.316	0.316	0.269	0.34	0.386	0.43	0.279	0.198	0.366	0.238	0.242	0.298	0.185	0.119	0.241	0.191	0.163	0.044	0.171	0.164	0.344	0.367	-0.121	-0.198	-0.24	-0.152	-0.178	-0.283	-0.23	0.126
GlcCer(d40:1)	0.107	0.194	0.209	-0.106	0.087	0.068	0.11	0.044	0.054	0.078	0.143	0.288	-0.083	0.102	0.266	0.125	0.327	0.401	0.215	0.191	0.304	0.143	0.339	0.148	0.193	0.146	0.153	0.181	0.139	0.153	0.097	0.213	0.374	0.167	0.233	0.212	0.373	0.148	0.137	0.245	0.245	-0.098	-0.094	-0.157	-0.035	-0.012	-0.086	-0.169	0.12
GlcCer(d38:1)	0.279	0.414	0.468	-0.123	0.015	-0.068	0.049	-0.033	0.018	-0.057	0.147	0.316	-0.076	-0.026	0.185	0.087	0.29	0.385	0.24	0.31	0.267	0.228	0.286	0.463	0.493	0.302	0.211	0.425	0.277	0.429	0.425	0.256	0.273	0.378	0.217	0.242	0.182	0.16	0.253	0.443	0.432	-0.117	-0.188	-0.226	-0.092	-0.086	-0.214	-0.202	0.113
GlcCer(d34:1)	0.054	0.028	-0.013	-0.265	-0.006	0.068	-0.019	-0.014	0.074	0.117	-0.107	-0.006	0	0.082	0.156	-0.126	0.144	0.168	0.164	0.168	0.121	-0.061	0.007	-0.058	-0.063	-0.015	0.212	0.036	-0.117	-0.167	-0.185	-0.151	-0.134	-0.102	-0.101	-0.141	-0.086	-0.087	-0.146	-0.017	-0.018	-0.319	-0.219	-0.165	-0.227	-0.122	-0.05	-0.241	-0.043
FA(8:0)	0.018	0.003	0.01	0.059	-0.012	-0.034	-0.024	-0.034	-0.029	-0.016	-0.007	-0.054	0.007	-0.024	0.062	0.013	-0.044	-0.033	0.017	-0.065	-0.028	-0.002	0.011	0.029	0.019	0.023	0.012	-0.005	0.074	0.039	0.031	0.057	0.04	0.007	0.052	0.055	0.04	0.081	0.049	0.003	0.029	0.094	0.07	0.068	0.04	0.054	0.029	0.084	0.617
FA(28:0)	-0.01	0.066	0.071	0.064	0.037	0.053	0.053	0.071	0.055	0.03	0.114	0.067	0.052	0.034	-0.012	0.066	0.031	0.049	0.1	0.026	0.048	0.103	0.048	0.199	0.236	0.216	0.093	0.131	0.129	0.19	0.152	0.249	0.139	0.124	0.174	0.252	0.154	0.102	0.102	0.097	0.268	0.119	0.109	0.025	0.079	0.044	-0.003	0.119	0.063
FA(26:0)	0	0.082	0.086	0.041	0.031	0.034	0.05	0.041	0.061	0.022	0.102	0.097	0.012	0.037	-0.002	0.063	0.065	0.08	0.103	0.045	0.063	0.12	0.067	0.218	0.27	0.234	0.088	0.151	0.105	0.23	0.171	0.29	0.203	0.177	0.173	0.294	0.226	0.086	0.122	0.136	0.318	0.115	0.079	0.016	0.069	0.037	-0.009	0.101	0.057
FA(24:1)	0.094	0.046	0.053	-0.083	0.035	0	0.107	0.051	0.122	0.094	0.191	0.156	0.009	0.064	0.082	0.019	0.11	0.093	0.06	0.071	0.056	0.127	0.146	0.116	0.143	0.089	0.108	0.141	0.074	0.079	0.09	0.091	0.081	0.069	0.074	0.104	0.044	0.103	0.052	0.104	0.114	-0.068	-0.022	0.016	-0.028	-0.007	-0.055	-0.082	-0.015
FA(24:0)	0.038	0.084	0.097	-0.003	0.036	0.043	0.081	0.064	0.11	0.077	0.15	0.13	-0.002	0.097	0.035	0.047	0.121	0.145	0.129	0.089	0.108	0.135	0.113	0.217	0.253	0.216	0.09	0.161	0.063	0.239	0.167	0.322	0.26	0.182	0.186	0.343	0.298	0.07	0.135	0.162	0.325	0.044	0.02	-0.015	0.045	0.045	-0.011	0.064	0.057
FA(22:6)	0.049	0.139	0.158	0.044	0.293	0.19	0.312	0.268	0.268	0.302	0.28	0.107	0.069	0.116	0.127	0.041	0.067	0.137	0.101	0.034	0.052	0.401	0.516	0.16	0.142	0.091	0.037	0.203	0.147	0.092	0.1	0.099	0.056	0.116	0.105	0.117	0.068	0.216	0.189	0.108	0.203	0.052	0.082	0.051	0.086	0.081	0.049	0.079	0.084
FA(22:2)	0.004	0.069	0.077	0.042	0.063	0.089	0.153	0.196	0.344	0.31	0.324	0.17	0.02	0.25	0.036	0.043	0.041	0.156	0.145	0.044	0.04	0.069	0.108	0.203	0.212	0.217	0.184	0.265	0.186	0.154	0.109	0.144	0.137	0.131	0.196	0.177	0.128	0.276	0.148	0.097	0.192	-0.032	0.066	0.068	0.083	0.184	0.168	0.065	0
FA(22:0)	0.033	0.1	0.105	-0.03	0.036	0.046	0.086	0.066	0.152	0.091	0.181	0.139	-0.02	0.139	-0.004	0.03	0.108	0.147	0.125	0.083	0.062	0.117	0.093	0.226	0.266	0.234	0.097	0.201	0.08	0.253	0.18	0.317	0.195	0.198	0.117	0.342	0.215	0.045	0.126	0.173	0.309	0.007	0.038	-0.011	0.058	0.069	0.009	0.034	0.069
FA(20:5)	0.044	0.128	0.15	0.108	0.099	0.02	0.124	0.107	0.135	0.142	0.308	0.086	0.051	0.143	0.056	0.085	0.04	0.053	0.182	0.028	0.009	0.572	0.314	0.218	0.182	0.141	0.02	0.197	0.172	0.18	0.194	0.14	0.091	0.157	0.149	0.157	0.065	0.206	0.174	0.124	0.195	0.139	0.162	0.097	0.086	0.054	0.024	0.147	0.085
FA(20:4)	0.06	0.057	0.077	-0.01	0.088	0.077	0.131	0.132	0.196	0.209	0.508	0.259	0.038	0.45	0.116	0.113	0.104	0.131	0.165	0.088	0.133	0.156	0.118	0.165	0.162	0.136	0.031	0.191	0.16	0.164	0.119	0.179	0.12	0.126	0.117	0.202	0.066	0.116	0.064	0.048	0.099	0.086	0.155	0.076	0.013	0.051	-0.01	0.066	0.069
FA(20:3)w6	-0.097	0.105	0.107	0.204	0.159	0.131	0.234	0.272	0.333	0.323	0.425	0.146	0.093	0.271	-0.013	0.228	-0.033	0.042	0.171	0.108	-0.06	0.078	0.024	0.226	0.242	0.186	0.063	0.218	0.23	0.218	0.185	0.261	0.183	0.172	0.163	0.284	0.147	0.207	0.143	0.118	0.164	0.183	0.254	0.212	0.202	0.252	0.215	0.177	0.06
FA(20:3)w3	-0.014	0.093	0.121	0.193	0.167	0.027	0.235	0.257	0.331	0.223	0.399	0.127	0.101	0.092	-0.039	0.278	-0.005	-0.042	0.163	0.054	0.096	0.24	-0.007	0.299	0.247	0.193	0.013	0.231	0.241	0.249	0.232	0.273	0.196	0.196	0.218	0.284	0.153	0.225	0.185	0.158	0.216	0.219	0.234	0.154	0.228	0.138	0.044	0.257	0.049
FA(20:2)	0.005	0.057	0.064	0.045	0.167	0.192	0.27	0.306	0.477	0.458	0.353	0.168	0.07	0.317	0.058	0.04	0.036	0.159	0.131	0.009	-0.008	0	0.109	0.142	0.16	0.144	0.126	0.27	0.154	0.095	0.065	0.12	0.1	0.138	0.099	0.155	0.112	0.234	0.147	0.087	0.143	-0.068	0.035	0.08	0.077	0.217	0.219	0.03	0.011
FA(20:1)	0.086	0.09	0.109	-0.021	0.093	0.025	0.218	0.228	0.481	0.318	0.345	0.199	0.125	0.173	0.054	0.053	0.12	0.158	0.139	0.077	0.101	0.138	0.207	0.199	0.228	0.167	0.179	0.299	0.143	0.152	0.129	0.12	0.143	0.174	0.113	0.168	0.17	0.249	0.173	0.186	0.218	-0.125	0.002	0.014	0.095	0.127	0.03	-0.059	-0.041
FA(20:0)	0.001	0.084	0.08	-0.015	0.056	0.055	0.106	0.091	0.198	0.106	0.205	0.142	0.014	0.111	0.028	0.031	0.095	0.113	0.109	0.055	0.051	0.125	0.109	0.216	0.245	0.218	0.118	0.194	0.172	0.181	0.138	0.21	0.122	0.114	0.122	0.233	0.138	0.148	0.13	0.179	0.269	-0.019	0.049	0.033	0.056	0.066	0.011	0.05	0.137
FA(18:3)	0.031	0.051	0.06	0.037	0.271	0.307	0.302	0.341	0.467	0.492	0.256	0.114	0.038	0.286	0.075	-0.012	0.047	0.163	0.243	0.004	-0.079	0.09	0.113	0.127	0.131	0.121	0.062	0.231	0.109	0.076	0.071	0.082	0.055	0.101	0.083	0.104	0.076	0.166	0.12	0.084	0.128	-0.085	0.006	0.088	0.02	0.17	0.229	0.022	0.028
FA(18:2)	-0.01	0.043	0.044	0.039	0.246	0.315	0.314	0.385	0.523	0.541	0.299	0.129	0.049	0.337	0.067	0.006	0.042	0.164	0.15	0.002	-0.051	-0.027	0.096	0.079	0.085	0.115	0.079	0.231	0.094	0.042	0.012	0.109	0.077	0.1	0.051	0.14	0.11	0.151	0.105	0.067	0.124	-0.108	0.014	0.094	0.057	0.231	0.266	0.025	-0.014
FA(18:1)	0.015	0.073	0.083	0.039	0.192	0.117	0.286	0.332	0.541	0.391	0.35	0.163	0.118	0.167	0.01	0.111	0.078	0.128	0.132	0.054	0.056	0.091	0.153	0.182	0.174	0.136	0.146	0.287	0.179	0.126	0.111	0.117	0.111	0.148	0.102	0.16	0.133	0.215	0.146	0.155	0.179	-0.078	0.066	0.079	0.161	0.185	0.096	0.013	-0.035
FA(17:0)	-0.044	0.117	0.116	0.1	0.192	0.098	0.285	0.271	0.415	0.299	0.431	0.273	0.065	0.123	0.018	0.153	0.045	0.106	0.205	0.06	0.055	0.192	0.167	0.313	0.328	0.232	0.15	0.296	0.295	0.223	0.234	0.268	0.197	0.179	0.234	0.287	0.178	0.277	0.189	0.247	0.307	0.071	0.182	0.144	0.171	0.168	0.074	0.114	0.109
FA(16:1)	0.043	0.059	0.079	0.044	0.164	0.088	0.236	0.356	0.442	0.306	0.321	0.055	0.158	0.086	0.061	0.297	0.092	0.064	0.112	0.054	0.079	0.15	0.102	0.187	0.191	0.127	0.096	0.231	0.193	0.133	0.13	0.093	0.098	0.115	0.14	0.124	0.089	0.219	0.128	0.109	0.14	0.021	0.081	0.09	0.1	0.075	0.018	0.03	0.024
FA(15:1)	0.046	0.052	0.065	0.026	0.103	0.057	0.126	0.206	0.219	0.135	0.195	0.054	0.035	0.023	0.024	0.224	0.067	0.037	0.117	0.071	0.064	0.16	0.086	0.199	0.236	0.139	0.074	0.152	0.175	0.19	0.182	0.171	0.13	0.119	0.172	0.177	0.11	0.152	0.105	0.113	0.223	0.118	0.073	0.044	0.068	0.032	0.003	0.078	0.083
FA(15:0)	0.015	0.114	0.122	0.071	0.16	0.049	0.229	0.247	0.358	0.224	0.356	0.195	0.067	0.046	0.032	0.14	0.066	0.098	0.172	0.077	0.071	0.207	0.158	0.318	0.324	0.239	0.147	0.265	0.262	0.246	0.268	0.249	0.181	0.171	0.251	0.259	0.171	0.23	0.178	0.239	0.312	0.06	0.132	0.095	0.121	0.09	0.019	0.08	0.092
FA(14:1)	0.12	0.075	0.111	-0.012	0.233	0.098	0.278	0.366	0.387	0.259	0.293	0.051	0.109	0.015	0.087	0.311	0.142	0.066	0.158	0.111	0.114	0.213	0.089	0.279	0.275	0.145	0.052	0.243	0.194	0.202	0.239	0.109	0.147	0.165	0.203	0.128	0.11	0.189	0.143	0.155	0.168	0.035	0.032	0.028	0.012	-0.046	-0.105	-0.027	0.107
FA(14:0)	0.051	0.105	0.128	0.057	0.238	0.078	0.311	0.312	0.408	0.266	0.385	0.198	0.09	0.038	0.038	0.195	0.099	0.068	0.164	0.069	0.087	0.21	0.149	0.313	0.288	0.176	0.105	0.259	0.253	0.218	0.26	0.197	0.17	0.166	0.223	0.21	0.149	0.222	0.162	0.221	0.236	0.072	0.134	0.103	0.109	0.053	-0.039	0.048	0.12
FA(13:0)	0.092	0.088	0.11	0.006	0.195	0.103	0.254	0.216	0.284	0.206	0.242	0.161	0	0.022	0.021	0.035	0.066	0.1	0.118	0.045	0.053	0.184	0.161	0.252	0.265	0.205	0.085	0.188	0.188	0.189	0.219	0.159	0.16	0.153	0.224	0.165	0.161	0.188	0.147	0.175	0.243	0.022	0.053	0.009	0.035	0.02	-0.017	0.026	0.196
FA(12:0)	0.033	0.119	0.134	0.047	0.161	0.09	0.224	0.194	0.203	0.17	0.198	0.143	0.039	0.029	0.058	0.115	0.072	0.062	0.093	0.07	0.037	0.104	0.105	0.223	0.195	0.101	0.112	0.185	0.208	0.16	0.155	0.105	0.152	0.135	0.162	0.094	0.138	0.169	0.133	0.136	0.151	0.056	0.034	0.047	0.068	0.028	-0.025	0.01	0.363
FA(11:0)	0.022	0.095	0.096	0.037	0.055	0.008	0.087	0.041	0.055	0.055	0.131	0.104	0.021	-0.002	0.041	0.063	0.013	0.01	0.058	0	0.008	0.084	0.044	0.125	0.119	0.079	0.023	0.068	0.127	0.092	0.1	0.126	0.096	0.05	0.109	0.114	0.101	0.108	0.071	0.084	0.096	0.094	0.06	0.062	0.021	0.003	-0.02	0.071	0.707
FA(10:0)	0.07	0.088	0.106	0.031	0.029	-0.063	0.029	-0.042	-0.041	-0.039	0.068	0.061	-0.012	-0.069	0.021	0.05	0.009	-0.011	0.008	0.009	0.027	0.098	0.072	0.142	0.109	0.007	0.033	0.074	0.151	0.117	0.121	0.1	0.116	0.079	0.11	0.099	0.093	0.127	0.142	0.11	0.12	0.116	0.048	0.01	0.041	0.005	-0.057	0.053	X
DAG(38:5)	-0.405	0.074	0.054	0.625	-0.042	0.012	-0.032	-0.003	-0.063	-0.068	0.058	-0.084	0.074	-0.013	-0.234	-0.037	-0.342	-0.198	-0.197	-0.354	-0.266	-0.029	-0.176	0.128	0.055	0.094	-0.04	0.046	0.189	0.237	0.183	0.246	0.236	0.23	0.19	0.224	0.199	0.192	0.213	0.023	0.133	0.557	0.596	0.482	0.609	0.565	0.501	X
DAG(36:4)B	-0.534	0.028	-0.046	0.628	0.032	0.315	0.035	0.141	0.124	0.253	-0.037	-0.12	0.007	0.264	-0.276	-0.228	-0.415	-0.095	-0.25	-0.444	-0.574	-0.339	-0.181	-0.109	-0.094	0.017	0.038	-0.021	0.073	0.081	0.002	0.121	0.16	0.143	0.087	0.117	0.172	0.126	0.174	-0.061	0.025	0.333	0.445	0.467	0.545	0.805	X	0.737
DAG(36:3)	-0.511	0.176	0.123	0.732	0.061	0.181	0.103	0.139	0.147	0.159	0.147	0.097	-0.022	0.183	-0.283	-0.106	-0.328	-0.026	-0.213	-0.383	-0.454	-0.221	-0.072	0.085	0.1	0.116	0.114	0.171	0.213	0.271	0.176	0.265	0.329	0.338	0.231	0.274	0.324	0.282	0.369	0.093	0.211	0.44	0.584	0.462	0.817	X		0.59
DAG(36:2)	-0.509	0.187	0.147	0.787	0.033	-0.038	0.082	0.07	0.08	-0.045	0.192	0.113	0.043	-0.052	-0.365	0.062	-0.361	-0.175	-0.267	-0.385	-0.365	-0.097	-0.067	0.151	0.153	0.164	0.115	0.147	0.296	0.342	0.252	0.314	0.338	0.357	0.255	0.307	0.302	0.333	0.373	0.131	0.225	0.601	0.736	0.475	X	0.887	0.93	0.841
DAG(34:2)	-0.485	-0.011	-0.076	0.507	-0.004	0.072	0.034	0.077	0.042	0.026	0.162	-0.014	0.114	0.075	-0.252	0.046	-0.377	-0.248	-0.215	-0.345	-0.391	-0.148	-0.172	-0.065	-0.071	0.012	0	-0.114	0.138	0.08	0.05	0.19	0.111	0.045	0.083	0.176	0.078	0.09	0.052	-0.023	0.005	0.495	0.596	X
DAG(34:1)	-0.546	0.065	0.003	0.682	-0.007	-0.038	0.035	0.005	-0.021	-0.093	0.227	0.062	0.117	-0.035	-0.307	0.104	-0.396	-0.264	-0.243	-0.39	-0.354	-0.071	-0.13	0.055	0.043	0.093	0.06	-0.04	0.231	0.226	0.184	0.276	0.232	0.169	0.206	0.258	0.171	0.247	0.18	0.025	0.089	0.702	X		0.861	0.648	0.783	0.444
DAG(32:1)	-0.431	0.096	0.066	0.647	-0.042	-0.092	-0.007	-0.044	-0.135	-0.185	0.184	0.038	0.077	-0.085	-0.281	0.185	-0.379	-0.28	-0.247	-0.331	-0.294	-0.025	-0.191	0.15	0.145	0.109	0.009	0.008	0.258	0.302	0.264	0.329	0.265	0.231	0.225	0.299	0.184	0.22	0.218	0.085	0.144	X
Cer(d44:1)	0.027	0.587	0.594	0.177	0.072	-0.002	0.12	0.045	0.071	-0.025	0.22	0.308	-0.026	-0.084	0.048	0.155	0.198	0.354	0.207	0.244	0.162	0.33	0.308	0.657	0.665	0.459	0.333	0.58	0.438	0.657	0.63	0.643	0.556	0.603	0.512	0.63	0.526	0.413	0.549	0.793	X		-0.23	-0.37	0.076	0.072	-0.103	0.178
Cer(d43:1)	0.061	0.463	0.468	0.087	0.035	-0.062	0.098	0.033	0.057	-0.063	0.208	0.263	0.006	-0.116	0.011	0.163	0.178	0.293	0.233	0.288	0.163	0.311	0.247	0.581	0.574	0.337	0.199	0.42	0.375	0.595	0.645	0.553	0.51	0.492	0.468	0.532	0.457	0.36	0.463	X	0.91		-0.195	-0.084	0.156	0.155	0.041	0.165
Cer(d42:2)B	0.009	0.386	0.42	0.308	0.08	-0.021	0.129	0.077	0.089	0.005	0.238	0.294	-0.038	-0.055	-0.08	0.085	0.067	0.265	0.105	0.032	0.006	0.23	0.194	0.509	0.517	0.28	0.29	0.567	0.46	0.64	0.604	0.305	0.648	0.707	0.599	0.3	0.606	0.625	X	0.692	0.839		-0.244	-0.477	0.004	0.148	-0.003	0.091
Cer(d42:2)A	-0.054	0.285	0.297	0.261	-0.005	-0.098	0.088	0.062	0.111	0.021	0.298	0.278	0.065	0.004	0.042	0.175	0.139	0.246	0.126	-0.025	0.099	0.256	0.321	0.449	0.471	0.265	0.433	0.452	0.582	0.512	0.472	0.231	0.555	0.498	0.58	0.2	0.473	X	0.841	0.647	0.722		0.029	-0.117	0.37	0.501	0.417	0.23
Cer(d42:1)	-0.02	0.317	0.338	0.239	0.093	0.077	0.169	0.121	0.087	0.058	0.204	0.265	-0.046	0.045	0.026	0.191	0.235	0.382	0.18	0.081	0.151	0.191	0.224	0.418	0.403	0.205	0.182	0.397	0.303	0.57	0.519	0.416	0.858	0.601	0.721	0.428	X	0.867	0.972	0.78			0.254	-0.186	0.619	0.443	0.189	0.508	-0.086
Cer(d42:0)	-0.14	0.453	0.441	0.306	0.068	0.057	0.128	0.084	0.055	-0.005	0.283	0.192	-0.008	0.041	-0.021	0.253	0.054	0.22	0.185	0.146	0.04	0.226	0.119	0.458	0.42	0.446	0.117	0.327	0.298	0.484	0.426	0.96	0.477	0.395	0.333	X		0.675	0.533	0.683	0.824		0.136	0.282	0.301	0.288	0.185	0.283
Cer(d41:1)	0.004	0.347	0.377	0.242	0.067	-0.019	0.142	0.091	0.039	-0.044	0.287	0.303	-0.052	-0.06	0.036	0.284	0.245	0.353	0.18	0.078	0.171	0.298	0.175	0.545	0.508	0.252	0.241	0.438	0.445	0.615	0.677	0.352	0.772	0.587	X	0.741	0.898		0.952	0.668	0.88		-0.185	-0.476	0.248	0.219	-0.006	0.324
Cer(d40:2)	0.015	0.465	0.511	0.334	-0.014	-0.058	0.055	0.034	0.031	-0.073	0.196	0.276	-0.068	-0.055	-0.1	0.112	0.082	0.256	0.118	0.048	-0.01	0.178	0.075	0.65	0.659	0.366	0.299	0.687	0.489	0.843	0.79	0.429	0.702	X		0.553	0.937	0.885	0.867	0.602	0.763		-0.121	-0.064	0.171	0.319	0.254	0.238	-0.141
Cer(d40:1)	-0.05	0.367	0.393	0.311	0.038	0.009	0.124	0.098	0.033	-0.017	0.273	0.317	-0.049	0.019	-0.002	0.265	0.196	0.356	0.185	0.071	0.122	0.232	0.165	0.565	0.542	0.278	0.27	0.472	0.503	0.748	0.687	0.499	X	0.932			0.888	0.901	0.824	0.749	0.831	0.099	0.135	-0.149	0.445	0.398	0.134	0.36	-0.049
Cer(d40:0)	-0.173	0.489	0.469	0.339	0.054	0.046	0.118	0.07	0.023	-0.03	0.268	0.211	-0.008	0.001	-0.04	0.262	0.017	0.197	0.18	0.141	0.032	0.225	0.097	0.498	0.456	0.484	0.145	0.34	0.348	0.534	0.478	X	0.938	0.591	0.759			0.634	0.552	0.716	0.821		0.151	0.346	0.34	0.255	0.152	0.33
Cer(d39:1)	0.066	0.438	0.49	0.273	-0.042	-0.16	0.032	-0.02	-0.067	-0.201	0.243	0.267	-0.021	-0.146	-0.095	0.216	0.083	0.203	0.155	0.151	0.038	0.276	0.064	0.788	0.744	0.354	0.272	0.555	0.554	0.915	X	0.595		0.945		0.534	0.844	0.809	0.843	0.657	0.777		-0.083	-0.057	0.324	0.434	0.456	0.446
Cer(d38:1)	-0.023	0.484	0.516	0.341	-0.051	-0.122	0.004	-0.013	-0.047	-0.172	0.234	0.253	-0.037	-0.081	-0.11	0.204	0.064	0.212	0.137	0.129	0.025	0.242	0.081	0.78	0.761	0.414	0.37	0.618	0.624	X	0.987	0.516		0.938		0.479	0.874	0.823	0.814	0.558	0.701		0.052	-0.028	0.32	0.404	0.355	0.364
Cer(d36:1)	-0.095	0.367	0.367	0.261	-0.001	-0.074	0.094	0.093	0.081	-0.044	0.358	0.325	0.055	-0.016	-0.013	0.233	0.013	0.156	0.108	0.103	0.078	0.243	0.188	0.557	0.551	0.305	0.515	0.494	X	0.867	0.78	0.421	0.768	0.739	0.734	0.425	0.462	0.607	0.411	0.526	0.504		-0.037	-0.089	-0.007	0.163	0.161	0.133
Cer(d34:2)	0.143	0.576	0.612	0.062	0.033	-0.049	0.094	0.04	0.14	0.026	0.249	0.321	-0.041	-0.021	0.103	0.14	0.294	0.437	0.271	0.301	0.243	0.322	0.308	0.776	0.757	0.445	0.535	X	0.637	0.663	0.655	0.247	0.704	0.767	0.808	0.137	0.672	0.689	0.699	0.42	0.591		-0.543	-0.739	-0.333	-0.101	-0.132	-0.197	0.117
Cer(d34:1)	-0.128	0.357	0.303	0.041	-0.069	-0.073	-0.024	-0.048	0.074	-0.009	0.204	0.272	0.025	0.019	0.062	0.081	0.105	0.233	0.103	0.217	0.104	0.144	0.251	0.467	0.485	0.332	X	0.768	0.487	0.527	0.426	0.327	0.403	0.425	0.547	0.331	0.336	0.47	0.289	0.332	0.38		-0.237	-0.502	-0.002	0.105	-0.089	-0.212	-0.172
Cer(d34:0)	-0.001	0.415	0.421	0.137	-0.013	-0.009	0.045	0.006	0.068	0.003	0.191	0.206	-0.033	0	0.024	0.144	0.099	0.246	0.197	0.222	0.107	0.202	0.137	0.502	0.514	X		0.748	0.578	0.743	0.706	0.79	0.821	0.745	0.813	0.77		0.709	0.644	0.55	0.789	0.174	0.087	0.022	0.301	0.379	0.314	0.048	-0.823
Cer(d33:1)	0.116	0.55	0.585	0.116	-0.029	-0.148	0.034	-0.026	-0.005	-0.125	0.259	0.318	0.002	-0.117	0.045	0.254	0.229	0.326	0.256	0.34	0.206	0.329	0.226	0.879	X			0.943	0.819	0.911	0.847	0.448	0.845	0.849	0.897	0.328	0.695	0.738	0.724	0.534	0.712		-0.281	-0.375	-0.037	0.074	0.067	0.015
Cer(d32:1)	0.133	0.589	0.631	0.134	-0.01	-0.146	0.049	-0.027	-0.007	-0.138	0.235	0.267	-0.022	-0.162	0.056	0.255	0.25	0.363	0.286	0.375	0.274	0.426	0.26	X		0.955	0.815	0.906	0.763	0.821	0.785	0.524	0.826	0.836	0.86	0.433	0.746	0.735	0.75	0.457	0.718		-0.396	-0.539	-0.073	0.014	-0.082	0.1
CE(22:6)	0.194	0.339	0.341	-0.193	0.146	0.044	0.168	0.059	0.137	0.125	0.183	0.236	0.017	0.012	0.398	0.105	0.461	0.514	0.295	0.355	0.526	0.552	X	0.435	0.347	0.356	0.265	0.448	0.386	0.248	0.241	0.343	0.368	0.229	0.516	0.356	0.448	0.467	0.498	0.397	0.484	-0.89	-0.139	-0.902	-0.132	-0.277	-0.746	-0.262
CE(20:5)	0.254	0.326	0.366	-0.148	0.06	-0.103	0.081	0.012	0.006	-0.055	0.202	0.179	0.023	-0.128	0.301	0.305	0.403	0.365	0.549	0.415	0.537	X	0.681	0.672	0.57	0.636	0.221	0.426	0.353	0.528	0.559	0.452	0.54	0.432	0.69	0.367	0.568	0.465	0.53	0.571	0.595		-0.178		-0.165	-0.397	-0.642	-0.03
CE(20:4)	0.442	0.24	0.289	-0.476	0.049	-0.103	0.065	-0.013	0.033	-0.041	0.102	0.193	0.042	-0.113	0.488	0.283	0.586	0.491	0.421	0.555	X	0.755	0.819	0.555	0.465	0.424	0.361	0.51	0.457	0.25	0.189	0.197	0.276	0.204	0.275	0.136	0.202	0.233	0.377	0.299	0.43	-0.594	-0.593		-0.612	-0.701		-0.357
CE(20:3)	0.353	0.411	0.422	-0.444	0.031	-0.014	0.046	0.007	0.014	-0.009	0.053	0.135	-0.057	-0.067	0.366	0.321	0.543	0.521	0.531	X	0.796	0.717	0.464	0.662	0.738	0.646	0.785	0.505	0.414	0.365	0.272	0.254	0.29	0.196	0.374	0.185	0.168	0.207	0.28	0.238	0.333		-0.561	-0.909	-0.477	-0.644	-0.821	-0.421	0.77
CE(18:3)	0.282	0.279	0.304	-0.3	0.103	0.086	0.085	0.073	0.083	0.109	0.112	0.161	-0.02	0.067	0.348	0.343	0.494	0.472	X	0.779	0.657	0.739	0.628	0.553	0.64	0.702	0.77	0.628	0.363	0.361	0.22	-0.067	0.237	0.4	0.222	-0.182	0.301	0.394	0.556	0.335	0.471		-0.442	-0.535	-0.248	-0.249	-0.372	-0.252
CE(18:2)	0.319	0.441	0.482	-0.236	0.088	0.123	0.123	0.085	0.128	0.145	0.113	0.25	-0.136	0.117	0.426	0.173	0.592	X	0.839	0.673	0.662	0.66	0.674	0.788	0.826	0.776	0.642		0.459	0.519	0.494	0.445	0.456	0.612	0.645	0.452	0.534	0.609	0.648	0.475	0.718	-0.949	-0.584		-0.308	-0.182	-0.557	-0.465
CE(18:1)	0.442	0.248	0.296	-0.461	0.096	0.053	0.103	0.062	0.092	0.079	0.057	0.167	-0.083	0.016	0.617	0.305	X		0.515	0.655	0.811	0.712	0.76	0.557	0.458	0.309	0.395	0.633	0.213	0.303	0.234	-0.054	0.16	0.251	0.224	-0.116	0.249	0.187	0.181	0.218	0.384		-0.702		-0.594	-0.549	-0.823	-0.541
CE(16:1)	0.008	0.245	0.245	0.022	0.051	-0.084	0.112	0.125	0.08	-0.044	0.279	0.139	0.062	-0.079	0.131	X	0.669	0.347	0.484	0.641	0.489	0.589	0.336	0.087	0.1	0.109	0.023	-0.095	-0.119	0.01	-0.007	-0.017	0.049	-0.026	0.075	-0.051	-0.093	0.033	-0.129	0.01	-0.139	0.225	-0.312		-0.321	-0.718		-0.446
CE(16:0)	0.303	0.072	0.106	-0.374	0.072	0.071	0.044	0.019	0.014	0.079	0.011	0.097	-0.045	0.046	X	0.327	0.907		0.681	0.64				0.589	0.504	-0.222	0.435		0.585	0.193	0.401	-0.352	0.02	0.062	0.434	-0.363	0.01	0.252	0.414	0.436	0.446		-0.648		-0.698	-0.65	-0.779	-0.786
ACT(18:2)	-0.028	-0.176	-0.178	-0.058	0.111	0.369	0.179	0.252	0.276	0.422	0.531	0.335	0.016	X	-0.182	-0.527	0.095	-0.198	0.031	-0.219	-0.035	-0.127	-0.442	-0.326	-0.227	-0.233	0.09	-0.142	-0.332	-0.244	-0.352	-0.514	-0.39	-0.276	-0.563	-0.549		-0.047	-0.32	-0.392	-0.503	-0.087	-0.495		-0.277	-0.126	-0.464	-0.539	0.534
ACT(18:1)	-0.067	-0.041	-0.06	0.005	0.023	-0.029	0.036	0.068	0.097	0.041	0.143	0.013	X					0.367									-0.378					-0.827			-0.705	0.108	0.05		-0.326			0.06							-0.495
ACT(18:0)	0.069	0.215	0.226	-0.013	0.204	0.101	0.376	0.19	0.278	0.206	0.725	X		0.62		-0.207	0.164	0.54	0.456	0.307	0.433	0.694	0.514	0.252	0.216	0.615	0.586	0.393	0.329	0.011	-0.025	0.188	-0.17	0.105	0.136	0.048	-0.668	0.196	0.006	0.129	0.1		-0.292		-0.25	-0.017	-0.019	-0.203	-0.13
ACT(16:0)	-0.043	0.103	0.107	0.09	0.206	0.128	0.404	0.325	0.376	0.29	X	0.658		0.249		0.042	0.538		0.25	0.568	0.437		0.409	0.108	0.124	0.413	0.468	0.183	0.03	-0.026	-0.088	-0.265	0.029	0.066	0.153	-0.457	-0.898	0.577	0.217	-0.053	-0.076		-0.452		-0.403	-0.103	-0.212	-0.16
ACT(14:2)	-0.021	-0.042	-0.065	-0.082	0.693	0.753	0.778	0.794	0.804	X				0.693	0.374	-0.493	0.222	0.342	0.433	-0.001	0.109	0.038	0.089	0.107	0.202	0.319	0.358	0.332	0.199	-0.106	-0.023	-0.064	-0.096	0.109	0.044	0.022	-0.231	0.368	0.125	0.049	0.058		-0.267	-0.364	-0.175	0.133	-0.048	-0.201
ACT(14:1)	0.004	0.027	0.016	-0.044	0.617	0.547	0.768	0.759	X	0.902	0.7	0.812		0.16	0.46	0.012	0.266	0.504	0.445	0.07	0.087	0.136	0.236	0.191	0.274	0.487	0.22	0.315	0.239	0.107	0.255	0.093	0.152	0.334	0.324	0.065	0.136	0.411	0.329	0.208	0.172		-0.133	-0.017	0.006	0.101	0.041	-0.07
ACT(12:1)	-0.027	-0.02	-0.024	0.002	0.748	0.725	0.807	X					-0.055		-0.036		-0.506	-0.014			-0.417	-0.304	0.058	0.145	-0.41			0.113		-0.077	-0.172		-0.331	0.129	0.266	0.199			0.005	-0.809		0.397	0.389	0.706	0.16		0.252	0.593	0.094
ACT(12:0)	0.008	0.074	0.072	-0.005	0.839	0.651	X	0.724					-0.076												0.288		0.648		0.217	0.225	-0.096	0.785	0.152	0.147		0.262		0.418	0.041	0.24						-0.193	-0.376		0.051
ACT(10:1)	-0.112	-0.061	-0.1	-0.024	0.732	X		0.537					0.974								-0.448	0.048		-0.048	0.587				-0.551	-0.009	-0.285			-0.02						-0.093	0.145	0.258	0.027	0.819		0.917		0.026
ACT(10:0)	0.011	0.018	0.009	-0.047	X					0.57	0.463				-0.129		0.014	0.096		-0.99	-0.325	0.526	0.49	-0.143	-0.093	0.316		0.127	0.072	-0.059	-0.266	-0.066	-0.24	-0.009	-0.009	0.04	-0.285	0.494	0.567	0.185	0.227			0.288		-0.385	0.461
TG	-0.607	0.236	0.185	X				0.263	-0.138	-0.232	-0.462	-0.29		-0.433	-0.705	-0.441	-0.631	-0.436	-0.357	-0.628	-0.664	-0.165	-0.352	-0.042	-0.004	0.108	-0.074	-0.195	0.057	0.248	0.272	0.183	0.216	0.179	0.084	0.156	0.16	0.289	-0.006	0.122	0.044		0.86		0.938	0.768
TC	0.18	0.957	X	-0.069	-0.088			0.1	0.152	0.043	0.026	0.266		-0.453	0.502	0.142	0.683		0.645	0.587	0.546	0.629	0.624	0.894			0.665	0.821	0.637	0.68	0.714	0.674	0.76	0.797	0.695	0.614		0.736	0.703	0.617	0.746		-0.372	-0.523	-0.099	-0.07	-0.196	-0.182	-0.264
LDL	-0.048	X	0.975	0.024	-0.101			-0.292	0.12	0.024	0.113	0.313	0.036	-0.427	0.301	0.191	0.532	0.853	0.64	0.567	0.472	0.61	0.548	0.846			0.71	0.76	0.665	0.662	0.683	0.667	0.728	0.731	0.66	0.595	0.769	0.671	0.623	0.617	0.702		-0.169	-0.321	-0.016	-0.042	-0.189	-0.123	-0.502
HDL	X	0.214	0.42	-0.642	0.469			-0.264	0.35	0.23	0.255	0.121		0.176		0.219	0.786	0.696	0.266	0.447	0.623	0.257	0.496	0.392	0.279	0.198	-0.019	0.494	-0.004	0.103	0.133	0.086	0.1	0.313	0.203	0.115	0.135	0.201	0.454	0.097	0.322		-0.787		-0.626	-0.484	-0.619	-0.443
	HDL	LDL	TC	TG	ACT(10:0)	ACT(10:1)	ACT(12:0)	ACT(12:1)	ACT(14:1)	ACT(14:2)	ACT(16:0)	ACT(18:0)	ACT(18:1)	ACT(18:2)	CE(16:0)	CE(16:1)	CE(18:1)	CE(18:2)	CE(18:3)	CE(20:3)	CE(20:4)	CE(20:5)	CE(22:6)	Cer(d32:1)	Cer(d33:1)	Cer(d34:0)	Cer(d34:1)	Cer(d34:2)	Cer(d36:1)	Cer(d38:1)	Cer(d39:1)	Cer(d40:0)	Cer(d40:1)	Cer(d40:2)	Cer(d41:1)	Cer(d42:0)	Cer(d42:1)	Cer(d42:2)A	Cer(d42:2)B	Cer(d43:1)	Cer(d44:1)	DAG(32:1)	DAG(34:1)	DAG(34:2)	DAG(36:2)	DAG(36:3)	DAG(36:4)B	DAG(38:5)	FA(10:0)
[truncated: 311 more columns]
