# Supplementary material for: An Amish founder population reveals rare-population genetic determinants of the human lipidome
Source: Commun Biol. 2022 Apr 7;5:334. doi: 10.1038/s42003-022-03291-2 (PMC8989972; doi:10.1038/s42003-022-03291-2)
Supplement: Supplementary file 7 — Supplementary Data 4 [file 42003_2022_3291_MOESM7_ESM.xlsx]

## Sheet: Sheet1
	HDL				LDL				TC				TG
	h2	Lipidomic class	LRT p-value		h2	Lipidomic class	LRT p-value		h2	Lipidomic class	LRT p-value		h2	Lipidomic class	LRT p-value
ACT	0.381348	0.20569	8.27978e-08		0.532723	0.145196	4.85537e-17		0.551536	0.135388	2.84875e-19		0.339347	0.199137	2.15602e-07
CE	0.295144	0.265238	2.46614e-46		0.37359	0.252518	3.30956e-44		0.357939	0.251432	6.54035e-48		0.181952	0.418643	2.45868e-68
Cer	0.252694	0.373301	5.00436e-25		0.333728	0.300081	6.07064e-73		0.299318	0.295988	2.19446e-79		0.291057	0.406649	6.02765e-47
DAG	0.261199	0.2724	6.14636e-74		0.604042	0.116606	1.57467e-12		0.548321	0.181771	1.44377e-14		0.188461	0.479786	6.58906e-175
FA	0.282548	0.340275	1.95293e-10		0.672728	0.02112	1.87759e-07		0.674809	0.036774	6.12589e-09		0.254583	0.43563	8.39768e-19
GlcCer	0.37988	0.114824	2.12058e-16		0.496612	0.204178	1.0497e-28		0.445655	0.287658	1.52997e-40		0.295586	0.133722	1.31944e-16
LPC	0.22846	0.441801	5.42629e-35		0.363304	0.421493	5.19507e-33		0.290237	0.527244	5.02562e-41		0.209441	0.499857	1.26409e-46
LPE	0.358184	0.111942	1.41982e-09		0.648905	0.023155	6.09405e-09		0.620191	0.041947	2.05327e-12		0.39494	0.063225	6.23979e-15
PC	0.139772	0.595953	2.53651e-100		0.082833	0.722652	1.79615e-92		0.090264	0.623325	7.80035e-102		0.188822	0.541699	1.12628e-105
PE	0.104592	0.761295	6.22939e-83		0.382644	0.364403	4.81372e-50		0.287875	0.43741	9.29115e-74		0.085486	0.778931	1.48137e-124
PI	0.500488	0.07483	2.14531e-11		0.492897	0.191176	8.04036e-45		0.477678	0.20169	7.24419e-48		0.440618	0.215269	1.41209e-45
SM	0.161842	0.578959	7.5074e-46		0.249043	0.428021	7.56783e-87		0.198554	0.471848	9.47509e-104		0.101285	0.708429	1.50147e-71
TAG	0.233844	0.531816	6.16069e-65		0.3451	0.498354	5.96246e-25		0.283597	0.579722	5.81455e-25		0.074132	0.569231	2.50886e-198
