# Supplementary material for: An Amish founder population reveals rare-population genetic determinants of the human lipidome
Source: Commun Biol. 2022 Apr 7;5:334. doi: 10.1038/s42003-022-03291-2 (PMC8989972; doi:10.1038/s42003-022-03291-2)
Supplement: Supplementary file 8 — Supplementary Data 5 [file 42003_2022_3291_MOESM8_ESM.xlsx]

## Sheet: Sheet1
HDL			LDL			TC			TG
h2	0.153798		h2	0.136729		h2	0.099518		h2	0.126754
PC	0.320215		PC	0.282235		SM	0.128371		TAG	0.340735
TAG	0.176043		SM	0.138233		PC	0.223824		PC	0.042499
Cer	0.05584		CE	0.056222		LPC	0.206919		DAG	0.053043
			TAG	0.146258		CE	0.036321		PE	0.028756
			ACT	0.045231		FA	0.015729
Residual	0.294104		Resiudal	0.195091		Residual	0.289319		Residual	0.408213
