# Supplementary material for: An Amish founder population reveals rare-population genetic determinants of the human lipidome
Source: Commun Biol. 2022 Apr 7;5:334. doi: 10.1038/s42003-022-03291-2 (PMC8989972; doi:10.1038/s42003-022-03291-2)
Supplement: Supplementary file 9 — Supplementary Data 6 [file 42003_2022_3291_MOESM9_ESM.xlsx]

## Sheet: Sheet1
AMISH results											GOLDN ressults for same trait					Best GOLDN ressults for same variant with any trait			BioBanks lookups					Previous lipid/lipidome GWAS association
sig/SUG	CHR	POS38	rsNumber	Non_Coded_Allele	Effect_Allele	Effect_Allele_Freq	Gene	Trait	Effect size	P value	Allele1	Allele2	AF_Allele2	Effect size	P value	Trait	Effect size	P value	UKB_UMICH	UKB2	PAN_UKB	FINNGEN	BBJAPAN	previous lipid/lipidome associations with the same varaint	previous lipid/lipidomeassociations with nearby varaint within 1mb
SUG	1	46866903	rs145058429	T	C	0.12037	CYP4Z2P	TAG(50:4)	-0.473904	4.38313e-08	T	C	0.0746173	-0.027607	0.782771	PC(38:6)	-0.255096	0.00617795	Inflammation.of.the.eye_371	ICD10:S93.Dislocation.sprain.and.strain.of.joints.and.ligame,ICD10:H35.Other.retinal.disorders,ICD10:N10.Acute.tubulo-interstitial.nephritis	-	Scar.conditions.and.fibrosis.of.skin_1442,Complications.of.other.internal.prosthetic.devices.impl_2028,Disorders.of.adult.personality.and.behaviour_677,Congenital.malformations.of.the.circulatory.system_1873	-	-	-
SUG	1	75729746	rs145024038	T	TG	0.32068	ACADM	ACT(10:0)	-0.31497	4.52857e-08	T	TG	0.286352	-0.290561	6.57737e-07	Acylcarnitine(C8:0)	-0.388719	2.29126e-11	-	-	-	Other.disorders.of.eyelid_865	-	caprylate_(8:0),cis-4-decenoyl_carnitine,decanoylcarnitine,Hexanoylcarnitine_(Fumarylcarnitine)--C6(C4:1-DC),hexanoylglycine,octanoylcarnitine,X-12824,X-23293	-
SUG	1	75752634	rs72686191	G	T	0.32928	ACADM	ACT(10:0)	-0.312409	3.53676e-08	G	T	0.27551	-0.290247	8.43327e-07	Acylcarnitine(C8:0)	-0.386375	4.44917e-11	Paralysis.spasm.of.vocal.cords.or.larynx_473.3	-	-	Other.disorders.of.eyelid_865	-	caprylate_(8:0),cis-4-decenoyl_carnitine,decanoylcarnitine,Hexanoylcarnitine_(Fumarylcarnitine)--C6(C4:1-DC),hexanoylglycine,octanoylcarnitine,X-12101,X-12824,X-23293	-
SUG	1	216164105	rs301759	A	G	0.78873	USH2A	SM(d36:0)	0.390109	4.98305e-08	A	G	0.602679	-0.00630448	0.904877	TAG(56:8)A	-0.141444	0.00739655	-	-	-	Wide.developmental.disorders_1327,Dislocation.of.lens_903,Other.general.symptoms.and.signs_1951,Wide.developmental.disorders.more.controls.excluded_1328,Disorders.of.psychological.developtment_683	-	-	-
SUG	1	224720011	rs6426153	G	T	0.46981	CNIH3	SM(d42:0)	0.324769	3.85166e-08	G	T	0.486607	0.0144032	0.768939	LPC(18:0)A	0.12461	0.0145935	-	-	-	Arthropathy.in.ulcerative.colitis_2172,Macular.pucker_1638,Iron.deficiency.anaemia.secondary.to.blood.loss.chronic_451	-	-	caffeine
SUG	1	242773726	rs116817123	T	C	0.03365	PLD5	TAG(58:10)	-0.886943	2.07361e-08	T	C	0.0867347	0.0925454	0.321466	PC(33:2)	-0.311356	0.00102884	Acute.appendicitis_540.11	-	-	Routine.general.health.check.up.of.defined.subpopulatio_2257	-	-	X-12740
SUG	1	242829949	rs76162469	T	C	0.03991	LINC01347	TAG(58:10)	-0.821143	2.45444e-08	T	C	0.0848214	-0.0502745	0.595439	PE(38:7)	-0.317605	0.000565695	Congenital.anomalies.of.muscle.tendon.fascia.and.conn_756.3	ICD10:K63.Other.diseases.of.intestine,ICD10:D09.Carcinoma.in.situ.of.other.and.unspecified.sites	-	Iron.deficiency.anaemia_450,Coeliac.disease_1234,Vasomotor.rhinitis.mode_1998	-	-	X-12740
SUG	2	19465969	rs150341989	GT	G	0.02975	OSR1	PC(36:3e)	-0.936789	3.068e-08	GT	G	0.137117	-	-	CE(16:1)	0.206048	0.00671473	-	Sitting.height	-	Polyhydramnios_1811	-	-	p-acetamidophenylglucuronide
SUG	2	19470900	rs17706746	G	C	0.02975	OSR1	PC(36:3e)	-0.936752	3.07161e-08	G	C	0.139031	-	-	CE(16:1)	0.20259	0.00704904	-	Sitting.height	-	Polyhydramnios_1811	-	-	p-acetamidophenylglucuronide
SUG	2	19471163	rs72782099	G	A	0.02975	OSR1	PC(36:3e)	-0.936772	3.06964e-08	G	A	0.137117	-	-	CE(16:1)	0.206048	0.00671473	-	Sitting.height	-	Polyhydramnios_1811	-	-	p-acetamidophenylglucuronide
SUG	2	19472219	rs11685045	T	G	0.02975	OSR1	PC(36:3e)	-0.936772	3.06964e-08	T	G	0.139668	-	-	CE(16:1)	0.205655	0.00617953	-	Sitting.height	-	Polyhydramnios_1811	-	-	p-acetamidophenylglucuronide
SUG	2	19472420	rs11689050	G	A	0.02975	OSR1	PC(36:3e)	-0.936772	3.06964e-08	G	A	0.137117	-	-	CE(16:1)	0.206048	0.00671473	-	Sitting.height	-	Polyhydramnios_1811	-	-	p-acetamidophenylglucuronide
SUG	2	19473044	rs62126600	C	A	0.02975	OSR1	PC(36:3e)	-0.936752	3.07161e-08	C	A	0.137755	-	-	TAG(60:2)	-0.207883	0.00762092	-	Sitting.height	-	Polyhydramnios_1811	-	-	p-acetamidophenylglucuronide
sig	2	21006288	rs5742904	C	T	0.06337	APOB	CE(18:2)	0.794788	4.1751e-11	-	-	-	-	-	-	-	-	Hypercholesterolemia_272.11,Hyperlipidemia_272.1,Disorders.of.lipoid.metabolism_272,Coronary.atherosclerosis_411.4,Hyperosmolality.and.or.hypernatremia_276.11,Delirium.due.to.conditions.classified.elsewhere_290.2,Organic.or.persistent.insomnia_327.41	self-rep:high.cholesterol,m1:Cholesterol.lowering.medication,tmt/med.code:atorvastatin,tmt/med.code:ezetimibe,m2:Cholesterol.lowering.medication,tmt/med.code:rosuvastatin,tmt/med.code:ezetrol.10mg.tablet,tmt/med.code:arcoxia.90mg.tablet,m2:None.of.the.above,m1:None.of.the.above,Current.eye.infection,Illnesses.of.father:Heart.disease,ICD10:F05.Delirium.not.induced.by.alcohol.and.other.psychoac,Cor…	Apolipoprotein.B,LDL.direct,Cholesterol,Apolipoprotein.A,Triglycerides	-	-	LDL, TC	-
sig	2	21006288	rs5742904	C	T	0.06337	APOB	CE(18:3)	0.769464	1.94857e-10	-	-	-	-	-	-	-	-	Hypercholesterolemia_272.11,Hyperlipidemia_272.1,Disorders.of.lipoid.metabolism_272,Coronary.atherosclerosis_411.4,Hyperosmolality.and.or.hypernatremia_276.11,Delirium.due.to.conditions.classified.elsewhere_290.2,Organic.or.persistent.insomnia_327.41	self-rep:high.cholesterol,m1:Cholesterol.lowering.medication,tmt/med.code:atorvastatin,tmt/med.code:ezetimibe,m2:Cholesterol.lowering.medication,tmt/med.code:rosuvastatin,tmt/med.code:ezetrol.10mg.tablet,tmt/med.code:arcoxia.90mg.tablet,m2:None.of.the.above,m1:None.of.the.above,Current.eye.infection,Illnesses.of.father:Heart.disease,ICD10:F05.Delirium.not.induced.by.alcohol.and.other.psychoac,Cor…	Apolipoprotein.B,LDL.direct,Cholesterol,Apolipoprotein.A,Triglycerides	-	-	LDL, TC	-
sig	2	21006288	rs5742904	C	T	0.06337	APOB	CE(20:3)	0.854131	4.98444e-12	-	-	-	-	-	-	-	-	Hypercholesterolemia_272.11,Hyperlipidemia_272.1,Disorders.of.lipoid.metabolism_272,Coronary.atherosclerosis_411.4,Hyperosmolality.and.or.hypernatremia_276.11,Delirium.due.to.conditions.classified.elsewhere_290.2,Organic.or.persistent.insomnia_327.41	self-rep:high.cholesterol,m1:Cholesterol.lowering.medication,tmt/med.code:atorvastatin,tmt/med.code:ezetimibe,m2:Cholesterol.lowering.medication,tmt/med.code:rosuvastatin,tmt/med.code:ezetrol.10mg.tablet,tmt/med.code:arcoxia.90mg.tablet,m2:None.of.the.above,m1:None.of.the.above,Current.eye.infection,Illnesses.of.father:Heart.disease,ICD10:F05.Delirium.not.induced.by.alcohol.and.other.psychoac,Cor…	Apolipoprotein.B,LDL.direct,Cholesterol,Apolipoprotein.A,Triglycerides	-	-	LDL, TC	-
sig	2	21006288	rs5742904	C	T	0.06337	APOB	Cer(d32:1)	0.816469	4.24648e-11	-	-	-	-	-	-	-	-	Hypercholesterolemia_272.11,Hyperlipidemia_272.1,Disorders.of.lipoid.metabolism_272,Coronary.atherosclerosis_411.4,Hyperosmolality.and.or.hypernatremia_276.11,Delirium.due.to.conditions.classified.elsewhere_290.2,Organic.or.persistent.insomnia_327.41	self-rep:high.cholesterol,m1:Cholesterol.lowering.medication,tmt/med.code:atorvastatin,tmt/med.code:ezetimibe,m2:Cholesterol.lowering.medication,tmt/med.code:rosuvastatin,tmt/med.code:ezetrol.10mg.tablet,tmt/med.code:arcoxia.90mg.tablet,m2:None.of.the.above,m1:None.of.the.above,Current.eye.infection,Illnesses.of.father:Heart.disease,ICD10:F05.Delirium.not.induced.by.alcohol.and.other.psychoac,Cor…	Apolipoprotein.B,LDL.direct,Cholesterol,Apolipoprotein.A,Triglycerides	-	-	LDL, TC	-
sig	2	21006288	rs5742904	C	T	0.06337	APOB	Cer(d33:1)	0.898025	1.8799e-13	-	-	-	-	-	-	-	-	Hypercholesterolemia_272.11,Hyperlipidemia_272.1,Disorders.of.lipoid.metabolism_272,Coronary.atherosclerosis_411.4,Hyperosmolality.and.or.hypernatremia_276.11,Delirium.due.to.conditions.classified.elsewhere_290.2,Organic.or.persistent.insomnia_327.41	self-rep:high.cholesterol,m1:Cholesterol.lowering.medication,tmt/med.code:atorvastatin,tmt/med.code:ezetimibe,m2:Cholesterol.lowering.medication,tmt/med.code:rosuvastatin,tmt/med.code:ezetrol.10mg.tablet,tmt/med.code:arcoxia.90mg.tablet,m2:None.of.the.above,m1:None.of.the.above,Current.eye.infection,Illnesses.of.father:Heart.disease,ICD10:F05.Delirium.not.induced.by.alcohol.and.other.psychoac,Cor…	Apolipoprotein.B,LDL.direct,Cholesterol,Apolipoprotein.A,Triglycerides	-	-	LDL, TC	-
sig	2	21006288	rs5742904	C	T	0.06337	APOB	Cer(d34:0)	0.789328	1.61957e-10	-	-	-	-	-	-	-	-	Hypercholesterolemia_272.11,Hyperlipidemia_272.1,Disorders.of.lipoid.metabolism_272,Coronary.atherosclerosis_411.4,Hyperosmolality.and.or.hypernatremia_276.11,Delirium.due.to.conditions.classified.elsewhere_290.2,Organic.or.persistent.insomnia_327.41	self-rep:high.cholesterol,m1:Cholesterol.lowering.medication,tmt/med.code:atorvastatin,tmt/med.code:ezetimibe,m2:Cholesterol.lowering.medication,tmt/med.code:rosuvastatin,tmt/med.code:ezetrol.10mg.tablet,tmt/med.code:arcoxia.90mg.tablet,m2:None.of.the.above,m1:None.of.the.above,Current.eye.infection,Illnesses.of.father:Heart.disease,ICD10:F05.Delirium.not.induced.by.alcohol.and.other.psychoac,Cor…	Apolipoprotein.B,LDL.direct,Cholesterol,Apolipoprotein.A,Triglycerides	-	-	LDL, TC	-
sig	2	21006288	rs5742904	C	T	0.06337	APOB	Cer(d34:1)	0.817095	3.78335e-11	-	-	-	-	-	-	-	-	Hypercholesterolemia_272.11,Hyperlipidemia_272.1,Disorders.of.lipoid.metabolism_272,Coronary.atherosclerosis_411.4,Hyperosmolality.and.or.hypernatremia_276.11,Delirium.due.to.conditions.classified.elsewhere_290.2,Organic.or.persistent.insomnia_327.41	self-rep:high.cholesterol,m1:Cholesterol.lowering.medication,tmt/med.code:atorvastatin,tmt/med.code:ezetimibe,m2:Cholesterol.lowering.medication,tmt/med.code:rosuvastatin,tmt/med.code:ezetrol.10mg.tablet,tmt/med.code:arcoxia.90mg.tablet,m2:None.of.the.above,m1:None.of.the.above,Current.eye.infection,Illnesses.of.father:Heart.disease,ICD10:F05.Delirium.not.induced.by.alcohol.and.other.psychoac,Cor…	Apolipoprotein.B,LDL.direct,Cholesterol,Apolipoprotein.A,Triglycerides	-	-	LDL, TC	-
sig	2	21006288	rs5742904	C	T	0.06337	APOB	Cer(d34:2)	0.87537	9.17153e-13	-	-	-	-	-	-	-	-	Hypercholesterolemia_272.11,Hyperlipidemia_272.1,Disorders.of.lipoid.metabolism_272,Coronary.atherosclerosis_411.4,Hyperosmolality.and.or.hypernatremia_276.11,Delirium.due.to.conditions.classified.elsewhere_290.2,Organic.or.persistent.insomnia_327.41	self-rep:high.cholesterol,m1:Cholesterol.lowering.medication,tmt/med.code:atorvastatin,tmt/med.code:ezetimibe,m2:Cholesterol.lowering.medication,tmt/med.code:rosuvastatin,tmt/med.code:ezetrol.10mg.tablet,tmt/med.code:arcoxia.90mg.tablet,m2:None.of.the.above,m1:None.of.the.above,Current.eye.infection,Illnesses.of.father:Heart.disease,ICD10:F05.Delirium.not.induced.by.alcohol.and.other.psychoac,Cor…	Apolipoprotein.B,LDL.direct,Cholesterol,Apolipoprotein.A,Triglycerides	-	-	LDL, TC	-
sig	2	21006288	rs5742904	C	T	0.06337	APOB	GlcCer(d38:1)	1.00713	3.34457e-16	-	-	-	-	-	-	-	-	Hypercholesterolemia_272.11,Hyperlipidemia_272.1,Disorders.of.lipoid.metabolism_272,Coronary.atherosclerosis_411.4,Hyperosmolality.and.or.hypernatremia_276.11,Delirium.due.to.conditions.classified.elsewhere_290.2,Organic.or.persistent.insomnia_327.41	self-rep:high.cholesterol,m1:Cholesterol.lowering.medication,tmt/med.code:atorvastatin,tmt/med.code:ezetimibe,m2:Cholesterol.lowering.medication,tmt/med.code:rosuvastatin,tmt/med.code:ezetrol.10mg.tablet,tmt/med.code:arcoxia.90mg.tablet,m2:None.of.the.above,m1:None.of.the.above,Current.eye.infection,Illnesses.of.father:Heart.disease,ICD10:F05.Delirium.not.induced.by.alcohol.and.other.psychoac,Cor…	Apolipoprotein.B,LDL.direct,Cholesterol,Apolipoprotein.A,Triglycerides	-	-	LDL, TC	-
sig	2	21006288	rs5742904	C	T	0.06337	APOB	GlcCer(d41:1)	1.01226	1.83758e-16	-	-	-	-	-	-	-	-	Hypercholesterolemia_272.11,Hyperlipidemia_272.1,Disorders.of.lipoid.metabolism_272,Coronary.atherosclerosis_411.4,Hyperosmolality.and.or.hypernatremia_276.11,Delirium.due.to.conditions.classified.elsewhere_290.2,Organic.or.persistent.insomnia_327.41	self-rep:high.cholesterol,m1:Cholesterol.lowering.medication,tmt/med.code:atorvastatin,tmt/med.code:ezetimibe,m2:Cholesterol.lowering.medication,tmt/med.code:rosuvastatin,tmt/med.code:ezetrol.10mg.tablet,tmt/med.code:arcoxia.90mg.tablet,m2:None.of.the.above,m1:None.of.the.above,Current.eye.infection,Illnesses.of.father:Heart.disease,ICD10:F05.Delirium.not.induced.by.alcohol.and.other.psychoac,Cor…	Apolipoprotein.B,LDL.direct,Cholesterol,Apolipoprotein.A,Triglycerides	-	-	LDL, TC	-
sig	2	21006288	rs5742904	C	T	0.06337	APOB	GlcCer(d42:2)	0.743973	1.62953e-09	-	-	-	-	-	-	-	-	Hypercholesterolemia_272.11,Hyperlipidemia_272.1,Disorders.of.lipoid.metabolism_272,Coronary.atherosclerosis_411.4,Hyperosmolality.and.or.hypernatremia_276.11,Delirium.due.to.conditions.classified.elsewhere_290.2,Organic.or.persistent.insomnia_327.41	self-rep:high.cholesterol,m1:Cholesterol.lowering.medication,tmt/med.code:atorvastatin,tmt/med.code:ezetimibe,m2:Cholesterol.lowering.medication,tmt/med.code:rosuvastatin,tmt/med.code:ezetrol.10mg.tablet,tmt/med.code:arcoxia.90mg.tablet,m2:None.of.the.above,m1:None.of.the.above,Current.eye.infection,Illnesses.of.father:Heart.disease,ICD10:F05.Delirium.not.induced.by.alcohol.and.other.psychoac,Cor…	Apolipoprotein.B,LDL.direct,Cholesterol,Apolipoprotein.A,Triglycerides	-	-	LDL, TC	-
sig	2	21006288	rs5742904	C	T	0.06337	APOB	PC(32:0)	1.0735	6.68358e-19	-	-	-	-	-	-	-	-	Hypercholesterolemia_272.11,Hyperlipidemia_272.1,Disorders.of.lipoid.metabolism_272,Coronary.atherosclerosis_411.4,Hyperosmolality.and.or.hypernatremia_276.11,Delirium.due.to.conditions.classified.elsewhere_290.2,Organic.or.persistent.insomnia_327.41	self-rep:high.cholesterol,m1:Cholesterol.lowering.medication,tmt/med.code:atorvastatin,tmt/med.code:ezetimibe,m2:Cholesterol.lowering.medication,tmt/med.code:rosuvastatin,tmt/med.code:ezetrol.10mg.tablet,tmt/med.code:arcoxia.90mg.tablet,m2:None.of.the.above,m1:None.of.the.above,Current.eye.infection,Illnesses.of.father:Heart.disease,ICD10:F05.Delirium.not.induced.by.alcohol.and.other.psychoac,Cor…	Apolipoprotein.B,LDL.direct,Cholesterol,Apolipoprotein.A,Triglycerides	-	-	LDL, TC	-
sig	2	21006288	rs5742904	C	T	0.06337	APOB	PC(34:0)	1.03264	9.92937e-18	-	-	-	-	-	-	-	-	Hypercholesterolemia_272.11,Hyperlipidemia_272.1,Disorders.of.lipoid.metabolism_272,Coronary.atherosclerosis_411.4,Hyperosmolality.and.or.hypernatremia_276.11,Delirium.due.to.conditions.classified.elsewhere_290.2,Organic.or.persistent.insomnia_327.41	self-rep:high.cholesterol,m1:Cholesterol.lowering.medication,tmt/med.code:atorvastatin,tmt/med.code:ezetimibe,m2:Cholesterol.lowering.medication,tmt/med.code:rosuvastatin,tmt/med.code:ezetrol.10mg.tablet,tmt/med.code:arcoxia.90mg.tablet,m2:None.of.the.above,m1:None.of.the.above,Current.eye.infection,Illnesses.of.father:Heart.disease,ICD10:F05.Delirium.not.induced.by.alcohol.and.other.psychoac,Cor…	Apolipoprotein.B,LDL.direct,Cholesterol,Apolipoprotein.A,Triglycerides	-	-	LDL, TC	-
sig	2	21006288	rs5742904	C	T	0.06337	APOB	PC(34:2)	0.765	6.23647e-10	-	-	-	-	-	-	-	-	Hypercholesterolemia_272.11,Hyperlipidemia_272.1,Disorders.of.lipoid.metabolism_272,Coronary.atherosclerosis_411.4,Hyperosmolality.and.or.hypernatremia_276.11,Delirium.due.to.conditions.classified.elsewhere_290.2,Organic.or.persistent.insomnia_327.41	self-rep:high.cholesterol,m1:Cholesterol.lowering.medication,tmt/med.code:atorvastatin,tmt/med.code:ezetimibe,m2:Cholesterol.lowering.medication,tmt/med.code:rosuvastatin,tmt/med.code:ezetrol.10mg.tablet,tmt/med.code:arcoxia.90mg.tablet,m2:None.of.the.above,m1:None.of.the.above,Current.eye.infection,Illnesses.of.father:Heart.disease,ICD10:F05.Delirium.not.induced.by.alcohol.and.other.psychoac,Cor…	Apolipoprotein.B,LDL.direct,Cholesterol,Apolipoprotein.A,Triglycerides	-	-	LDL, TC	-
sig	2	21006288	rs5742904	C	T	0.06337	APOB	PC(36:2)	0.735521	2.84753e-09	-	-	-	-	-	-	-	-	Hypercholesterolemia_272.11,Hyperlipidemia_272.1,Disorders.of.lipoid.metabolism_272,Coronary.atherosclerosis_411.4,Hyperosmolality.and.or.hypernatremia_276.11,Delirium.due.to.conditions.classified.elsewhere_290.2,Organic.or.persistent.insomnia_327.41	self-rep:high.cholesterol,m1:Cholesterol.lowering.medication,tmt/med.code:atorvastatin,tmt/med.code:ezetimibe,m2:Cholesterol.lowering.medication,tmt/med.code:rosuvastatin,tmt/med.code:ezetrol.10mg.tablet,tmt/med.code:arcoxia.90mg.tablet,m2:None.of.the.above,m1:None.of.the.above,Current.eye.infection,Illnesses.of.father:Heart.disease,ICD10:F05.Delirium.not.induced.by.alcohol.and.other.psychoac,Cor…	Apolipoprotein.B,LDL.direct,Cholesterol,Apolipoprotein.A,Triglycerides	-	-	LDL, TC	-
sig	2	21006288	rs5742904	C	T	0.06337	APOB	PC(38:2)	0.677759	1.67355e-08	-	-	-	-	-	-	-	-	Hypercholesterolemia_272.11,Hyperlipidemia_272.1,Disorders.of.lipoid.metabolism_272,Coronary.atherosclerosis_411.4,Hyperosmolality.and.or.hypernatremia_276.11,Delirium.due.to.conditions.classified.elsewhere_290.2,Organic.or.persistent.insomnia_327.41	self-rep:high.cholesterol,m1:Cholesterol.lowering.medication,tmt/med.code:atorvastatin,tmt/med.code:ezetimibe,m2:Cholesterol.lowering.medication,tmt/med.code:rosuvastatin,tmt/med.code:ezetrol.10mg.tablet,tmt/med.code:arcoxia.90mg.tablet,m2:None.of.the.above,m1:None.of.the.above,Current.eye.infection,Illnesses.of.father:Heart.disease,ICD10:F05.Delirium.not.induced.by.alcohol.and.other.psychoac,Cor…	Apolipoprotein.B,LDL.direct,Cholesterol,Apolipoprotein.A,Triglycerides	-	-	LDL, TC	-
sig	2	21006288	rs5742904	C	T	0.06337	APOB	PC(o-32:0)	0.739347	3.94638e-09	-	-	-	-	-	-	-	-	Hypercholesterolemia_272.11,Hyperlipidemia_272.1,Disorders.of.lipoid.metabolism_272,Coronary.atherosclerosis_411.4,Hyperosmolality.and.or.hypernatremia_276.11,Delirium.due.to.conditions.classified.elsewhere_290.2,Organic.or.persistent.insomnia_327.41	self-rep:high.cholesterol,m1:Cholesterol.lowering.medication,tmt/med.code:atorvastatin,tmt/med.code:ezetimibe,m2:Cholesterol.lowering.medication,tmt/med.code:rosuvastatin,tmt/med.code:ezetrol.10mg.tablet,tmt/med.code:arcoxia.90mg.tablet,m2:None.of.the.above,m1:None.of.the.above,Current.eye.infection,Illnesses.of.father:Heart.disease,ICD10:F05.Delirium.not.induced.by.alcohol.and.other.psychoac,Cor…	Apolipoprotein.B,LDL.direct,Cholesterol,Apolipoprotein.A,Triglycerides	-	-	LDL, TC	-
sig	2	21006288	rs5742904	C	T	0.06337	APOB	PC(o-34:0)	0.767331	3.08684e-10	-	-	-	-	-	-	-	-	Hypercholesterolemia_272.11,Hyperlipidemia_272.1,Disorders.of.lipoid.metabolism_272,Coronary.atherosclerosis_411.4,Hyperosmolality.and.or.hypernatremia_276.11,Delirium.due.to.conditions.classified.elsewhere_290.2,Organic.or.persistent.insomnia_327.41	self-rep:high.cholesterol,m1:Cholesterol.lowering.medication,tmt/med.code:atorvastatin,tmt/med.code:ezetimibe,m2:Cholesterol.lowering.medication,tmt/med.code:rosuvastatin,tmt/med.code:ezetrol.10mg.tablet,tmt/med.code:arcoxia.90mg.tablet,m2:None.of.the.above,m1:None.of.the.above,Current.eye.infection,Illnesses.of.father:Heart.disease,ICD10:F05.Delirium.not.induced.by.alcohol.and.other.psychoac,Cor…	Apolipoprotein.B,LDL.direct,Cholesterol,Apolipoprotein.A,Triglycerides	-	-	LDL, TC	-
sig	2	21006288	rs5742904	C	T	0.06337	APOB	PE(38:2)	0.727304	4.36091e-09	-	-	-	-	-	-	-	-	Hypercholesterolemia_272.11,Hyperlipidemia_272.1,Disorders.of.lipoid.metabolism_272,Coronary.atherosclerosis_411.4,Hyperosmolality.and.or.hypernatremia_276.11,Delirium.due.to.conditions.classified.elsewhere_290.2,Organic.or.persistent.insomnia_327.41	self-rep:high.cholesterol,m1:Cholesterol.lowering.medication,tmt/med.code:atorvastatin,tmt/med.code:ezetimibe,m2:Cholesterol.lowering.medication,tmt/med.code:rosuvastatin,tmt/med.code:ezetrol.10mg.tablet,tmt/med.code:arcoxia.90mg.tablet,m2:None.of.the.above,m1:None.of.the.above,Current.eye.infection,Illnesses.of.father:Heart.disease,ICD10:F05.Delirium.not.induced.by.alcohol.and.other.psychoac,Cor…	Apolipoprotein.B,LDL.direct,Cholesterol,Apolipoprotein.A,Triglycerides	-	-	LDL, TC	-
sig	2	21006288	rs5742904	C	T	0.06337	APOB	PI(38:4)	0.877632	5.1963e-13	-	-	-	-	-	-	-	-	Hypercholesterolemia_272.11,Hyperlipidemia_272.1,Disorders.of.lipoid.metabolism_272,Coronary.atherosclerosis_411.4,Hyperosmolality.and.or.hypernatremia_276.11,Delirium.due.to.conditions.classified.elsewhere_290.2,Organic.or.persistent.insomnia_327.41	self-rep:high.cholesterol,m1:Cholesterol.lowering.medication,tmt/med.code:atorvastatin,tmt/med.code:ezetimibe,m2:Cholesterol.lowering.medication,tmt/med.code:rosuvastatin,tmt/med.code:ezetrol.10mg.tablet,tmt/med.code:arcoxia.90mg.tablet,m2:None.of.the.above,m1:None.of.the.above,Current.eye.infection,Illnesses.of.father:Heart.disease,ICD10:F05.Delirium.not.induced.by.alcohol.and.other.psychoac,Cor…	Apolipoprotein.B,LDL.direct,Cholesterol,Apolipoprotein.A,Triglycerides	-	-	LDL, TC	-
sig	2	21006288	rs5742904	C	T	0.06337	APOB	SM(d32:0)	0.981593	1.40433e-15	-	-	-	-	-	-	-	-	Hypercholesterolemia_272.11,Hyperlipidemia_272.1,Disorders.of.lipoid.metabolism_272,Coronary.atherosclerosis_411.4,Hyperosmolality.and.or.hypernatremia_276.11,Delirium.due.to.conditions.classified.elsewhere_290.2,Organic.or.persistent.insomnia_327.41	self-rep:high.cholesterol,m1:Cholesterol.lowering.medication,tmt/med.code:atorvastatin,tmt/med.code:ezetimibe,m2:Cholesterol.lowering.medication,tmt/med.code:rosuvastatin,tmt/med.code:ezetrol.10mg.tablet,tmt/med.code:arcoxia.90mg.tablet,m2:None.of.the.above,m1:None.of.the.above,Current.eye.infection,Illnesses.of.father:Heart.disease,ICD10:F05.Delirium.not.induced.by.alcohol.and.other.psychoac,Cor…	Apolipoprotein.B,LDL.direct,Cholesterol,Apolipoprotein.A,Triglycerides	-	-	LDL, TC	-
sig	2	21006288	rs5742904	C	T	0.06337	APOB	SM(d32:1)	0.922384	8.32188e-14	-	-	-	-	-	-	-	-	Hypercholesterolemia_272.11,Hyperlipidemia_272.1,Disorders.of.lipoid.metabolism_272,Coronary.atherosclerosis_411.4,Hyperosmolality.and.or.hypernatremia_276.11,Delirium.due.to.conditions.classified.elsewhere_290.2,Organic.or.persistent.insomnia_327.41	self-rep:high.cholesterol,m1:Cholesterol.lowering.medication,tmt/med.code:atorvastatin,tmt/med.code:ezetimibe,m2:Cholesterol.lowering.medication,tmt/med.code:rosuvastatin,tmt/med.code:ezetrol.10mg.tablet,tmt/med.code:arcoxia.90mg.tablet,m2:None.of.the.above,m1:None.of.the.above,Current.eye.infection,Illnesses.of.father:Heart.disease,ICD10:F05.Delirium.not.induced.by.alcohol.and.other.psychoac,Cor…	Apolipoprotein.B,LDL.direct,Cholesterol,Apolipoprotein.A,Triglycerides	-	-	LDL, TC	-
sig	2	21006288	rs5742904	C	T	0.06337	APOB	SM(d33:1)	1.06299	1.20978e-18	-	-	-	-	-	-	-	-	Hypercholesterolemia_272.11,Hyperlipidemia_272.1,Disorders.of.lipoid.metabolism_272,Coronary.atherosclerosis_411.4,Hyperosmolality.and.or.hypernatremia_276.11,Delirium.due.to.conditions.classified.elsewhere_290.2,Organic.or.persistent.insomnia_327.41	self-rep:high.cholesterol,m1:Cholesterol.lowering.medication,tmt/med.code:atorvastatin,tmt/med.code:ezetimibe,m2:Cholesterol.lowering.medication,tmt/med.code:rosuvastatin,tmt/med.code:ezetrol.10mg.tablet,tmt/med.code:arcoxia.90mg.tablet,m2:None.of.the.above,m1:None.of.the.above,Current.eye.infection,Illnesses.of.father:Heart.disease,ICD10:F05.Delirium.not.induced.by.alcohol.and.other.psychoac,Cor…	Apolipoprotein.B,LDL.direct,Cholesterol,Apolipoprotein.A,Triglycerides	-	-	LDL, TC	-
sig	2	21006288	rs5742904	C	T	0.06337	APOB	SM(d34:0)	1.21812	1.40768e-24	-	-	-	-	-	-	-	-	Hypercholesterolemia_272.11,Hyperlipidemia_272.1,Disorders.of.lipoid.metabolism_272,Coronary.atherosclerosis_411.4,Hyperosmolality.and.or.hypernatremia_276.11,Delirium.due.to.conditions.classified.elsewhere_290.2,Organic.or.persistent.insomnia_327.41	self-rep:high.cholesterol,m1:Cholesterol.lowering.medication,tmt/med.code:atorvastatin,tmt/med.code:ezetimibe,m2:Cholesterol.lowering.medication,tmt/med.code:rosuvastatin,tmt/med.code:ezetrol.10mg.tablet,tmt/med.code:arcoxia.90mg.tablet,m2:None.of.the.above,m1:None.of.the.above,Current.eye.infection,Illnesses.of.father:Heart.disease,ICD10:F05.Delirium.not.induced.by.alcohol.and.other.psychoac,Cor…	Apolipoprotein.B,LDL.direct,Cholesterol,Apolipoprotein.A,Triglycerides	-	-	LDL, TC	-
sig	2	21006288	rs5742904	C	T	0.06337	APOB	SM(d34:1)	1.22336	7.89297e-25	-	-	-	-	-	-	-	-	Hypercholesterolemia_272.11,Hyperlipidemia_272.1,Disorders.of.lipoid.metabolism_272,Coronary.atherosclerosis_411.4,Hyperosmolality.and.or.hypernatremia_276.11,Delirium.due.to.conditions.classified.elsewhere_290.2,Organic.or.persistent.insomnia_327.41	self-rep:high.cholesterol,m1:Cholesterol.lowering.medication,tmt/med.code:atorvastatin,tmt/med.code:ezetimibe,m2:Cholesterol.lowering.medication,tmt/med.code:rosuvastatin,tmt/med.code:ezetrol.10mg.tablet,tmt/med.code:arcoxia.90mg.tablet,m2:None.of.the.above,m1:None.of.the.above,Current.eye.infection,Illnesses.of.father:Heart.disease,ICD10:F05.Delirium.not.induced.by.alcohol.and.other.psychoac,Cor…	Apolipoprotein.B,LDL.direct,Cholesterol,Apolipoprotein.A,Triglycerides	-	-	LDL, TC	-
sig	2	21006288	rs5742904	C	T	0.06337	APOB	SM(d34:2)	0.937541	1.47794e-14	-	-	-	-	-	-	-	-	Hypercholesterolemia_272.11,Hyperlipidemia_272.1,Disorders.of.lipoid.metabolism_272,Coronary.atherosclerosis_411.4,Hyperosmolality.and.or.hypernatremia_276.11,Delirium.due.to.conditions.classified.elsewhere_290.2,Organic.or.persistent.insomnia_327.41	self-rep:high.cholesterol,m1:Cholesterol.lowering.medication,tmt/med.code:atorvastatin,tmt/med.code:ezetimibe,m2:Cholesterol.lowering.medication,tmt/med.code:rosuvastatin,tmt/med.code:ezetrol.10mg.tablet,tmt/med.code:arcoxia.90mg.tablet,m2:None.of.the.above,m1:None.of.the.above,Current.eye.infection,Illnesses.of.father:Heart.disease,ICD10:F05.Delirium.not.induced.by.alcohol.and.other.psychoac,Cor…	Apolipoprotein.B,LDL.direct,Cholesterol,Apolipoprotein.A,Triglycerides	-	-	LDL, TC	-
sig	2	21006288	rs5742904	C	T	0.06337	APOB	SM(d36:0)	0.702902	2.43805e-08	-	-	-	-	-	-	-	-	Hypercholesterolemia_272.11,Hyperlipidemia_272.1,Disorders.of.lipoid.metabolism_272,Coronary.atherosclerosis_411.4,Hyperosmolality.and.or.hypernatremia_276.11,Delirium.due.to.conditions.classified.elsewhere_290.2,Organic.or.persistent.insomnia_327.41	self-rep:high.cholesterol,m1:Cholesterol.lowering.medication,tmt/med.code:atorvastatin,tmt/med.code:ezetimibe,m2:Cholesterol.lowering.medication,tmt/med.code:rosuvastatin,tmt/med.code:ezetrol.10mg.tablet,tmt/med.code:arcoxia.90mg.tablet,m2:None.of.the.above,m1:None.of.the.above,Current.eye.infection,Illnesses.of.father:Heart.disease,ICD10:F05.Delirium.not.induced.by.alcohol.and.other.psychoac,Cor…	Apolipoprotein.B,LDL.direct,Cholesterol,Apolipoprotein.A,Triglycerides	-	-	LDL, TC	-
sig	2	21006288	rs5742904	C	T	0.06337	APOB	SM(d36:1)	1.2125	2.21991e-23	-	-	-	-	-	-	-	-	Hypercholesterolemia_272.11,Hyperlipidemia_272.1,Disorders.of.lipoid.metabolism_272,Coronary.atherosclerosis_411.4,Hyperosmolality.and.or.hypernatremia_276.11,Delirium.due.to.conditions.classified.elsewhere_290.2,Organic.or.persistent.insomnia_327.41	self-rep:high.cholesterol,m1:Cholesterol.lowering.medication,tmt/med.code:atorvastatin,tmt/med.code:ezetimibe,m2:Cholesterol.lowering.medication,tmt/med.code:rosuvastatin,tmt/med.code:ezetrol.10mg.tablet,tmt/med.code:arcoxia.90mg.tablet,m2:None.of.the.above,m1:None.of.the.above,Current.eye.infection,Illnesses.of.father:Heart.disease,ICD10:F05.Delirium.not.induced.by.alcohol.and.other.psychoac,Cor…	Apolipoprotein.B,LDL.direct,Cholesterol,Apolipoprotein.A,Triglycerides	-	-	LDL, TC	-
sig	2	21006288	rs5742904	C	T	0.06337	APOB	SM(d36:2)	0.938667	2.5103e-14	-	-	-	-	-	-	-	-	Hypercholesterolemia_272.11,Hyperlipidemia_272.1,Disorders.of.lipoid.metabolism_272,Coronary.atherosclerosis_411.4,Hyperosmolality.and.or.hypernatremia_276.11,Delirium.due.to.conditions.classified.elsewhere_290.2,Organic.or.persistent.insomnia_327.41	self-rep:high.cholesterol,m1:Cholesterol.lowering.medication,tmt/med.code:atorvastatin,tmt/med.code:ezetimibe,m2:Cholesterol.lowering.medication,tmt/med.code:rosuvastatin,tmt/med.code:ezetrol.10mg.tablet,tmt/med.code:arcoxia.90mg.tablet,m2:None.of.the.above,m1:None.of.the.above,Current.eye.infection,Illnesses.of.father:Heart.disease,ICD10:F05.Delirium.not.induced.by.alcohol.and.other.psychoac,Cor…	Apolipoprotein.B,LDL.direct,Cholesterol,Apolipoprotein.A,Triglycerides	-	-	LDL, TC	-
sig	2	21006288	rs5742904	C	T	0.06337	APOB	SM(d37:1)	0.958944	8.52011e-15	-	-	-	-	-	-	-	-	Hypercholesterolemia_272.11,Hyperlipidemia_272.1,Disorders.of.lipoid.metabolism_272,Coronary.atherosclerosis_411.4,Hyperosmolality.and.or.hypernatremia_276.11,Delirium.due.to.conditions.classified.elsewhere_290.2,Organic.or.persistent.insomnia_327.41	self-rep:high.cholesterol,m1:Cholesterol.lowering.medication,tmt/med.code:atorvastatin,tmt/med.code:ezetimibe,m2:Cholesterol.lowering.medication,tmt/med.code:rosuvastatin,tmt/med.code:ezetrol.10mg.tablet,tmt/med.code:arcoxia.90mg.tablet,m2:None.of.the.above,m1:None.of.the.above,Current.eye.infection,Illnesses.of.father:Heart.disease,ICD10:F05.Delirium.not.induced.by.alcohol.and.other.psychoac,Cor…	Apolipoprotein.B,LDL.direct,Cholesterol,Apolipoprotein.A,Triglycerides	-	-	LDL, TC	-
sig	2	21006288	rs5742904	C	T	0.06337	APOB	SM(d38:1)	0.930812	6.62998e-14	-	-	-	-	-	-	-	-	Hypercholesterolemia_272.11,Hyperlipidemia_272.1,Disorders.of.lipoid.metabolism_272,Coronary.atherosclerosis_411.4,Hyperosmolality.and.or.hypernatremia_276.11,Delirium.due.to.conditions.classified.elsewhere_290.2,Organic.or.persistent.insomnia_327.41	self-rep:high.cholesterol,m1:Cholesterol.lowering.medication,tmt/med.code:atorvastatin,tmt/med.code:ezetimibe,m2:Cholesterol.lowering.medication,tmt/med.code:rosuvastatin,tmt/med.code:ezetrol.10mg.tablet,tmt/med.code:arcoxia.90mg.tablet,m2:None.of.the.above,m1:None.of.the.above,Current.eye.infection,Illnesses.of.father:Heart.disease,ICD10:F05.Delirium.not.induced.by.alcohol.and.other.psychoac,Cor…	Apolipoprotein.B,LDL.direct,Cholesterol,Apolipoprotein.A,Triglycerides	-	-	LDL, TC	-
sig	2	21006288	rs5742904	C	T	0.06337	APOB	SM(d38:2)	0.93237	5.80705e-14	-	-	-	-	-	-	-	-	Hypercholesterolemia_272.11,Hyperlipidemia_272.1,Disorders.of.lipoid.metabolism_272,Coronary.atherosclerosis_411.4,Hyperosmolality.and.or.hypernatremia_276.11,Delirium.due.to.conditions.classified.elsewhere_290.2,Organic.or.persistent.insomnia_327.41	self-rep:high.cholesterol,m1:Cholesterol.lowering.medication,tmt/med.code:atorvastatin,tmt/med.code:ezetimibe,m2:Cholesterol.lowering.medication,tmt/med.code:rosuvastatin,tmt/med.code:ezetrol.10mg.tablet,tmt/med.code:arcoxia.90mg.tablet,m2:None.of.the.above,m1:None.of.the.above,Current.eye.infection,Illnesses.of.father:Heart.disease,ICD10:F05.Delirium.not.induced.by.alcohol.and.other.psychoac,Cor…	Apolipoprotein.B,LDL.direct,Cholesterol,Apolipoprotein.A,Triglycerides	-	-	LDL, TC	-
sig	2	21006288	rs5742904	C	T	0.06337	APOB	SM(d39:1)	0.827639	2.64994e-11	-	-	-	-	-	-	-	-	Hypercholesterolemia_272.11,Hyperlipidemia_272.1,Disorders.of.lipoid.metabolism_272,Coronary.atherosclerosis_411.4,Hyperosmolality.and.or.hypernatremia_276.11,Delirium.due.to.conditions.classified.elsewhere_290.2,Organic.or.persistent.insomnia_327.41	self-rep:high.cholesterol,m1:Cholesterol.lowering.medication,tmt/med.code:atorvastatin,tmt/med.code:ezetimibe,m2:Cholesterol.lowering.medication,tmt/med.code:rosuvastatin,tmt/med.code:ezetrol.10mg.tablet,tmt/med.code:arcoxia.90mg.tablet,m2:None.of.the.above,m1:None.of.the.above,Current.eye.infection,Illnesses.of.father:Heart.disease,ICD10:F05.Delirium.not.induced.by.alcohol.and.other.psychoac,Cor…	Apolipoprotein.B,LDL.direct,Cholesterol,Apolipoprotein.A,Triglycerides	-	-	LDL, TC	-
sig	2	21006288	rs5742904	C	T	0.06337	APOB	SM(d39:2)	0.882002	9.57019e-13	-	-	-	-	-	-	-	-	Hypercholesterolemia_272.11,Hyperlipidemia_272.1,Disorders.of.lipoid.metabolism_272,Coronary.atherosclerosis_411.4,Hyperosmolality.and.or.hypernatremia_276.11,Delirium.due.to.conditions.classified.elsewhere_290.2,Organic.or.persistent.insomnia_327.41	self-rep:high.cholesterol,m1:Cholesterol.lowering.medication,tmt/med.code:atorvastatin,tmt/med.code:ezetimibe,m2:Cholesterol.lowering.medication,tmt/med.code:rosuvastatin,tmt/med.code:ezetrol.10mg.tablet,tmt/med.code:arcoxia.90mg.tablet,m2:None.of.the.above,m1:None.of.the.above,Current.eye.infection,Illnesses.of.father:Heart.disease,ICD10:F05.Delirium.not.induced.by.alcohol.and.other.psychoac,Cor…	Apolipoprotein.B,LDL.direct,Cholesterol,Apolipoprotein.A,Triglycerides	-	-	LDL, TC	-
sig	2	21006288	rs5742904	C	T	0.06337	APOB	SM(d40:1)	0.9148	8.43438e-14	-	-	-	-	-	-	-	-	Hypercholesterolemia_272.11,Hyperlipidemia_272.1,Disorders.of.lipoid.metabolism_272,Coronary.atherosclerosis_411.4,Hyperosmolality.and.or.hypernatremia_276.11,Delirium.due.to.conditions.classified.elsewhere_290.2,Organic.or.persistent.insomnia_327.41	self-rep:high.cholesterol,m1:Cholesterol.lowering.medication,tmt/med.code:atorvastatin,tmt/med.code:ezetimibe,m2:Cholesterol.lowering.medication,tmt/med.code:rosuvastatin,tmt/med.code:ezetrol.10mg.tablet,tmt/med.code:arcoxia.90mg.tablet,m2:None.of.the.above,m1:None.of.the.above,Current.eye.infection,Illnesses.of.father:Heart.disease,ICD10:F05.Delirium.not.induced.by.alcohol.and.other.psychoac,Cor…	Apolipoprotein.B,LDL.direct,Cholesterol,Apolipoprotein.A,Triglycerides	-	-	LDL, TC	-
sig	2	21006288	rs5742904	C	T	0.06337	APOB	SM(d40:2)B	0.714763	7.12538e-09	-	-	-	-	-	-	-	-	Hypercholesterolemia_272.11,Hyperlipidemia_272.1,Disorders.of.lipoid.metabolism_272,Coronary.atherosclerosis_411.4,Hyperosmolality.and.or.hypernatremia_276.11,Delirium.due.to.conditions.classified.elsewhere_290.2,Organic.or.persistent.insomnia_327.41	self-rep:high.cholesterol,m1:Cholesterol.lowering.medication,tmt/med.code:atorvastatin,tmt/med.code:ezetimibe,m2:Cholesterol.lowering.medication,tmt/med.code:rosuvastatin,tmt/med.code:ezetrol.10mg.tablet,tmt/med.code:arcoxia.90mg.tablet,m2:None.of.the.above,m1:None.of.the.above,Current.eye.infection,Illnesses.of.father:Heart.disease,ICD10:F05.Delirium.not.induced.by.alcohol.and.other.psychoac,Cor…	Apolipoprotein.B,LDL.direct,Cholesterol,Apolipoprotein.A,Triglycerides	-	-	LDL, TC	-
sig	2	21006288	rs5742904	C	T	0.06337	APOB	SM(d40:3)	0.924401	6.16323e-14	-	-	-	-	-	-	-	-	Hypercholesterolemia_272.11,Hyperlipidemia_272.1,Disorders.of.lipoid.metabolism_272,Coronary.atherosclerosis_411.4,Hyperosmolality.and.or.hypernatremia_276.11,Delirium.due.to.conditions.classified.elsewhere_290.2,Organic.or.persistent.insomnia_327.41	self-rep:high.cholesterol,m1:Cholesterol.lowering.medication,tmt/med.code:atorvastatin,tmt/med.code:ezetimibe,m2:Cholesterol.lowering.medication,tmt/med.code:rosuvastatin,tmt/med.code:ezetrol.10mg.tablet,tmt/med.code:arcoxia.90mg.tablet,m2:None.of.the.above,m1:None.of.the.above,Current.eye.infection,Illnesses.of.father:Heart.disease,ICD10:F05.Delirium.not.induced.by.alcohol.and.other.psychoac,Cor…	Apolipoprotein.B,LDL.direct,Cholesterol,Apolipoprotein.A,Triglycerides	-	-	LDL, TC	-
sig	2	21006288	rs5742904	C	T	0.06337	APOB	SM(d41:1)	1.00651	1.68655e-16	-	-	-	-	-	-	-	-	Hypercholesterolemia_272.11,Hyperlipidemia_272.1,Disorders.of.lipoid.metabolism_272,Coronary.atherosclerosis_411.4,Hyperosmolality.and.or.hypernatremia_276.11,Delirium.due.to.conditions.classified.elsewhere_290.2,Organic.or.persistent.insomnia_327.41	self-rep:high.cholesterol,m1:Cholesterol.lowering.medication,tmt/med.code:atorvastatin,tmt/med.code:ezetimibe,m2:Cholesterol.lowering.medication,tmt/med.code:rosuvastatin,tmt/med.code:ezetrol.10mg.tablet,tmt/med.code:arcoxia.90mg.tablet,m2:None.of.the.above,m1:None.of.the.above,Current.eye.infection,Illnesses.of.father:Heart.disease,ICD10:F05.Delirium.not.induced.by.alcohol.and.other.psychoac,Cor…	Apolipoprotein.B,LDL.direct,Cholesterol,Apolipoprotein.A,Triglycerides	-	-	LDL, TC	-
sig	2	21006288	rs5742904	C	T	0.06337	APOB	SM(d41:2)A	0.822443	1.77164e-11	-	-	-	-	-	-	-	-	Hypercholesterolemia_272.11,Hyperlipidemia_272.1,Disorders.of.lipoid.metabolism_272,Coronary.atherosclerosis_411.4,Hyperosmolality.and.or.hypernatremia_276.11,Delirium.due.to.conditions.classified.elsewhere_290.2,Organic.or.persistent.insomnia_327.41	self-rep:high.cholesterol,m1:Cholesterol.lowering.medication,tmt/med.code:atorvastatin,tmt/med.code:ezetimibe,m2:Cholesterol.lowering.medication,tmt/med.code:rosuvastatin,tmt/med.code:ezetrol.10mg.tablet,tmt/med.code:arcoxia.90mg.tablet,m2:None.of.the.above,m1:None.of.the.above,Current.eye.infection,Illnesses.of.father:Heart.disease,ICD10:F05.Delirium.not.induced.by.alcohol.and.other.psychoac,Cor…	Apolipoprotein.B,LDL.direct,Cholesterol,Apolipoprotein.A,Triglycerides	-	-	LDL, TC	-
sig	2	21006288	rs5742904	C	T	0.06337	APOB	SM(d42:1)	0.949124	8.02134e-15	-	-	-	-	-	-	-	-	Hypercholesterolemia_272.11,Hyperlipidemia_272.1,Disorders.of.lipoid.metabolism_272,Coronary.atherosclerosis_411.4,Hyperosmolality.and.or.hypernatremia_276.11,Delirium.due.to.conditions.classified.elsewhere_290.2,Organic.or.persistent.insomnia_327.41	self-rep:high.cholesterol,m1:Cholesterol.lowering.medication,tmt/med.code:atorvastatin,tmt/med.code:ezetimibe,m2:Cholesterol.lowering.medication,tmt/med.code:rosuvastatin,tmt/med.code:ezetrol.10mg.tablet,tmt/med.code:arcoxia.90mg.tablet,m2:None.of.the.above,m1:None.of.the.above,Current.eye.infection,Illnesses.of.father:Heart.disease,ICD10:F05.Delirium.not.induced.by.alcohol.and.other.psychoac,Cor…	Apolipoprotein.B,LDL.direct,Cholesterol,Apolipoprotein.A,Triglycerides	-	-	LDL, TC	-
sig	2	21006288	rs5742904	C	T	0.06337	APOB	SM(d42:2)	0.790294	1.03779e-10	-	-	-	-	-	-	-	-	Hypercholesterolemia_272.11,Hyperlipidemia_272.1,Disorders.of.lipoid.metabolism_272,Coronary.atherosclerosis_411.4,Hyperosmolality.and.or.hypernatremia_276.11,Delirium.due.to.conditions.classified.elsewhere_290.2,Organic.or.persistent.insomnia_327.41	self-rep:high.cholesterol,m1:Cholesterol.lowering.medication,tmt/med.code:atorvastatin,tmt/med.code:ezetimibe,m2:Cholesterol.lowering.medication,tmt/med.code:rosuvastatin,tmt/med.code:ezetrol.10mg.tablet,tmt/med.code:arcoxia.90mg.tablet,m2:None.of.the.above,m1:None.of.the.above,Current.eye.infection,Illnesses.of.father:Heart.disease,ICD10:F05.Delirium.not.induced.by.alcohol.and.other.psychoac,Cor…	Apolipoprotein.B,LDL.direct,Cholesterol,Apolipoprotein.A,Triglycerides	-	-	LDL, TC	-
sig	2	21006288	rs5742904	C	T	0.06337	APOB	SM(d42:2)A	1.03601	4.84939e-18	-	-	-	-	-	-	-	-	Hypercholesterolemia_272.11,Hyperlipidemia_272.1,Disorders.of.lipoid.metabolism_272,Coronary.atherosclerosis_411.4,Hyperosmolality.and.or.hypernatremia_276.11,Delirium.due.to.conditions.classified.elsewhere_290.2,Organic.or.persistent.insomnia_327.41	self-rep:high.cholesterol,m1:Cholesterol.lowering.medication,tmt/med.code:atorvastatin,tmt/med.code:ezetimibe,m2:Cholesterol.lowering.medication,tmt/med.code:rosuvastatin,tmt/med.code:ezetrol.10mg.tablet,tmt/med.code:arcoxia.90mg.tablet,m2:None.of.the.above,m1:None.of.the.above,Current.eye.infection,Illnesses.of.father:Heart.disease,ICD10:F05.Delirium.not.induced.by.alcohol.and.other.psychoac,Cor…	Apolipoprotein.B,LDL.direct,Cholesterol,Apolipoprotein.A,Triglycerides	-	-	LDL, TC	-
sig	2	21006288	rs5742904	C	T	0.06337	APOB	SM(d42:2)B	0.874082	8.52047e-13	-	-	-	-	-	-	-	-	Hypercholesterolemia_272.11,Hyperlipidemia_272.1,Disorders.of.lipoid.metabolism_272,Coronary.atherosclerosis_411.4,Hyperosmolality.and.or.hypernatremia_276.11,Delirium.due.to.conditions.classified.elsewhere_290.2,Organic.or.persistent.insomnia_327.41	self-rep:high.cholesterol,m1:Cholesterol.lowering.medication,tmt/med.code:atorvastatin,tmt/med.code:ezetimibe,m2:Cholesterol.lowering.medication,tmt/med.code:rosuvastatin,tmt/med.code:ezetrol.10mg.tablet,tmt/med.code:arcoxia.90mg.tablet,m2:None.of.the.above,m1:None.of.the.above,Current.eye.infection,Illnesses.of.father:Heart.disease,ICD10:F05.Delirium.not.induced.by.alcohol.and.other.psychoac,Cor…	Apolipoprotein.B,LDL.direct,Cholesterol,Apolipoprotein.A,Triglycerides	-	-	LDL, TC	-
sig	2	21006288	rs5742904	C	T	0.06337	APOB	SM(d42:3)	0.873727	6.56892e-13	-	-	-	-	-	-	-	-	Hypercholesterolemia_272.11,Hyperlipidemia_272.1,Disorders.of.lipoid.metabolism_272,Coronary.atherosclerosis_411.4,Hyperosmolality.and.or.hypernatremia_276.11,Delirium.due.to.conditions.classified.elsewhere_290.2,Organic.or.persistent.insomnia_327.41	self-rep:high.cholesterol,m1:Cholesterol.lowering.medication,tmt/med.code:atorvastatin,tmt/med.code:ezetimibe,m2:Cholesterol.lowering.medication,tmt/med.code:rosuvastatin,tmt/med.code:ezetrol.10mg.tablet,tmt/med.code:arcoxia.90mg.tablet,m2:None.of.the.above,m1:None.of.the.above,Current.eye.infection,Illnesses.of.father:Heart.disease,ICD10:F05.Delirium.not.induced.by.alcohol.and.other.psychoac,Cor…	Apolipoprotein.B,LDL.direct,Cholesterol,Apolipoprotein.A,Triglycerides	-	-	LDL, TC	-
sig	2	21006288	rs5742904	C	T	0.06337	APOB	SM(d43:1)	0.751382	1.81038e-09	-	-	-	-	-	-	-	-	Hypercholesterolemia_272.11,Hyperlipidemia_272.1,Disorders.of.lipoid.metabolism_272,Coronary.atherosclerosis_411.4,Hyperosmolality.and.or.hypernatremia_276.11,Delirium.due.to.conditions.classified.elsewhere_290.2,Organic.or.persistent.insomnia_327.41	self-rep:high.cholesterol,m1:Cholesterol.lowering.medication,tmt/med.code:atorvastatin,tmt/med.code:ezetimibe,m2:Cholesterol.lowering.medication,tmt/med.code:rosuvastatin,tmt/med.code:ezetrol.10mg.tablet,tmt/med.code:arcoxia.90mg.tablet,m2:None.of.the.above,m1:None.of.the.above,Current.eye.infection,Illnesses.of.father:Heart.disease,ICD10:F05.Delirium.not.induced.by.alcohol.and.other.psychoac,Cor…	Apolipoprotein.B,LDL.direct,Cholesterol,Apolipoprotein.A,Triglycerides	-	-	LDL, TC	-
sig	2	21006288	rs5742904	C	T	0.06337	APOB	SM(d43:2)	0.756668	9.38666e-10	-	-	-	-	-	-	-	-	Hypercholesterolemia_272.11,Hyperlipidemia_272.1,Disorders.of.lipoid.metabolism_272,Coronary.atherosclerosis_411.4,Hyperosmolality.and.or.hypernatremia_276.11,Delirium.due.to.conditions.classified.elsewhere_290.2,Organic.or.persistent.insomnia_327.41	self-rep:high.cholesterol,m1:Cholesterol.lowering.medication,tmt/med.code:atorvastatin,tmt/med.code:ezetimibe,m2:Cholesterol.lowering.medication,tmt/med.code:rosuvastatin,tmt/med.code:ezetrol.10mg.tablet,tmt/med.code:arcoxia.90mg.tablet,m2:None.of.the.above,m1:None.of.the.above,Current.eye.infection,Illnesses.of.father:Heart.disease,ICD10:F05.Delirium.not.induced.by.alcohol.and.other.psychoac,Cor…	Apolipoprotein.B,LDL.direct,Cholesterol,Apolipoprotein.A,Triglycerides	-	-	LDL, TC	-
sig	2	21006288	rs5742904	C	T	0.06337	APOB	SM(d44:2)	0.982753	7.65447e-16	-	-	-	-	-	-	-	-	Hypercholesterolemia_272.11,Hyperlipidemia_272.1,Disorders.of.lipoid.metabolism_272,Coronary.atherosclerosis_411.4,Hyperosmolality.and.or.hypernatremia_276.11,Delirium.due.to.conditions.classified.elsewhere_290.2,Organic.or.persistent.insomnia_327.41	self-rep:high.cholesterol,m1:Cholesterol.lowering.medication,tmt/med.code:atorvastatin,tmt/med.code:ezetimibe,m2:Cholesterol.lowering.medication,tmt/med.code:rosuvastatin,tmt/med.code:ezetrol.10mg.tablet,tmt/med.code:arcoxia.90mg.tablet,m2:None.of.the.above,m1:None.of.the.above,Current.eye.infection,Illnesses.of.father:Heart.disease,ICD10:F05.Delirium.not.induced.by.alcohol.and.other.psychoac,Cor…	Apolipoprotein.B,LDL.direct,Cholesterol,Apolipoprotein.A,Triglycerides	-	-	LDL, TC	-
sig	2	233600317	rs2741012	C	T	0.42007	UGT1A8	androstenediol	0.36085	1.33549e-10	C	T	0.260842	-0.0639517	0.265808	CE(18:2)	-0.21273	0.000590119	Disorders.of.bilirubin.excretion_277.4,Other.disorders.of.metabolism_277,Cholelithiasis.and.cholecystitis_574,Jaundice.not.of.newborn_573.5,Cholelithiasis_574.1,Other.disorders.of.liver_573,Hyperhidrosis_705.8,Speech.and.language.disorder_315.2,Abnormal.results.of.function.study.of.liver_573.7	Skin.colour	Cholesterol	Disorders.of.porphyrin.and.bilirubin.metabolism_596,Disorders.of.gallbladder.biliary.tract.and.pancreas_1246,Cholelithiasis.broad.definition.with.cholecystitis_419,Cholelithiasis_1230,Injuries.to.the.ankle.and.foot_2070,Malignant.neoplasm.of.rectum_151,Malignant.neoplasm.of.rectum.other.cancers.excluded.fro_152,Dislocation.sprain.and.strain.of.joints.and.ligaments.a_2037	Total.bilirubin.TBil	bilirubin_(E,bilirubin_(Z,biliverdin,X-11441,X-11442,X-11522,X-11530,X-16946,X-21448	-
sig	2	233601265	rs2741013	C	T	0.42007	UGT1A8	androstenediol	0.36085	1.33549e-10	C	T	0.260842	-0.0639517	0.265808	CE(18:2)	-0.21273	0.000590119	Disorders.of.bilirubin.excretion_277.4,Other.disorders.of.metabolism_277,Cholelithiasis.and.cholecystitis_574,Jaundice.not.of.newborn_573.5,Cholelithiasis_574.1,Other.disorders.of.liver_573,Hyperhidrosis_705.8,Speech.and.language.disorder_315.2,Abnormal.results.of.function.study.of.liver_573.7	Skin.colour	Cholesterol	Disorders.of.porphyrin.and.bilirubin.metabolism_596,Disorders.of.gallbladder.biliary.tract.and.pancreas_1246,Cholelithiasis.broad.definition.with.cholecystitis_419,Cholelithiasis_1230,Injuries.to.the.ankle.and.foot_2070,Malignant.neoplasm.of.rectum_151,Malignant.neoplasm.of.rectum.other.cancers.excluded.fro_152,Dislocation.sprain.and.strain.of.joints.and.ligaments.a_2037	Total.bilirubin.TBil	bilirubin_(E,bilirubin_(Z,biliverdin,X-11441,X-11442,X-11522,X-11530,X-16946,X-21448	-
sig	2	233602042	rs2741019	C	G	0.41943	UGT1A8	androstenediol	0.362788	1.16976e-10	C	G	0.26148	-0.0639517	0.265808	CE(18:2)	-0.214998	0.000495515	Disorders.of.bilirubin.excretion_277.4,Other.disorders.of.metabolism_277,Cholelithiasis.and.cholecystitis_574,Jaundice.not.of.newborn_573.5,Cholelithiasis_574.1,Other.disorders.of.liver_573,Hyperhidrosis_705.8,Speech.and.language.disorder_315.2,Abnormal.results.of.function.study.of.liver_573.7	Skin.colour	Cholesterol	Disorders.of.porphyrin.and.bilirubin.metabolism_596,Disorders.of.gallbladder.biliary.tract.and.pancreas_1246,Cholelithiasis.broad.definition.with.cholecystitis_419,Cholelithiasis_1230,Injuries.to.the.ankle.and.foot_2070,Malignant.neoplasm.of.rectum_151,Malignant.neoplasm.of.rectum.other.cancers.excluded.fro_152,Dislocation.sprain.and.strain.of.joints.and.ligaments.a_2037	Total.bilirubin.TBil	bilirubin_(E,bilirubin_(Z,biliverdin,X-11441,X-11442,X-11522,X-11530,X-16946,X-21448	-
sig	2	233603237	rs2741021	C	T	0.42007	UGT1A8	androstenediol	0.360856	1.33464e-10	C	T	0.260842	-0.0639517	0.265808	CE(18:2)	-0.21273	0.000590119	Disorders.of.bilirubin.excretion_277.4,Other.disorders.of.metabolism_277,Cholelithiasis.and.cholecystitis_574,Jaundice.not.of.newborn_573.5,Cholelithiasis_574.1,Other.disorders.of.liver_573,Hyperhidrosis_705.8,Speech.and.language.disorder_315.2,Abnormal.results.of.function.study.of.liver_573.7	Skin.colour	Cholesterol	Disorders.of.porphyrin.and.bilirubin.metabolism_596,Disorders.of.gallbladder.biliary.tract.and.pancreas_1246,Cholelithiasis.broad.definition.with.cholecystitis_419,Cholelithiasis_1230,Injuries.to.the.ankle.and.foot_2070,Malignant.neoplasm.of.rectum_151,Malignant.neoplasm.of.rectum.other.cancers.excluded.fro_152,Dislocation.sprain.and.strain.of.joints.and.ligaments.a_2037	Total.bilirubin.TBil	bilirubin_(E,bilirubin_(Z,biliverdin,X-11441,X-11442,X-11522,X-11530,X-16946,X-21448	-
sig	2	233605627	rs2741022	C	T	0.42007	UGT1A8	androstenediol	0.360856	1.33464e-10	C	T	0.260842	-0.0639517	0.265808	CE(18:2)	-0.21273	0.000590119	Disorders.of.bilirubin.excretion_277.4,Other.disorders.of.metabolism_277,Cholelithiasis.and.cholecystitis_574,Jaundice.not.of.newborn_573.5,Cholelithiasis_574.1,Other.disorders.of.liver_573,Hyperhidrosis_705.8,Speech.and.language.disorder_315.2,Abnormal.results.of.function.study.of.liver_573.7	Skin.colour	Cholesterol	Disorders.of.porphyrin.and.bilirubin.metabolism_596,Disorders.of.gallbladder.biliary.tract.and.pancreas_1246,Cholelithiasis.broad.definition.with.cholecystitis_419,Cholelithiasis_1230,Injuries.to.the.ankle.and.foot_2070,Malignant.neoplasm.of.rectum_151,Malignant.neoplasm.of.rectum.other.cancers.excluded.fro_152,Dislocation.sprain.and.strain.of.joints.and.ligaments.a_2037	Total.bilirubin.TBil	bilirubin_(E,bilirubin_(Z,biliverdin,X-11441,X-11442,X-11522,X-11530,X-16946,X-21448	-
sig	2	233607902	rs2602362	A	C	0.42007	UGT1A8	androstenediol	0.360856	1.33464e-10	A	C	0.26148	-0.0639517	0.265808	CE(18:2)	-0.214998	0.000495515	Disorders.of.bilirubin.excretion_277.4,Other.disorders.of.metabolism_277,Cholelithiasis.and.cholecystitis_574,Jaundice.not.of.newborn_573.5,Cholelithiasis_574.1,Other.disorders.of.liver_573,Hyperhidrosis_705.8,Speech.and.language.disorder_315.2,Abnormal.results.of.function.study.of.liver_573.7,Disorders.of.sweat.glands_705	Skin.colour	Cholesterol	Disorders.of.porphyrin.and.bilirubin.metabolism_596,Disorders.of.gallbladder.biliary.tract.and.pancreas_1246,Cholelithiasis.broad.definition.with.cholecystitis_419,Cholelithiasis_1230,Injuries.to.the.ankle.and.foot_2070,Malignant.neoplasm.of.rectum_151,Malignant.neoplasm.of.rectum.other.cancers.excluded.fro_152,Dislocation.sprain.and.strain.of.joints.and.ligaments.a_2037	Total.bilirubin.TBil	bilirubin_(E,bilirubin_(Z,biliverdin,X-11441,X-11442,X-11522,X-11530,X-16946,X-21448	-
sig	2	233608068	rs2741023	G	A	0.43199	UGT1A8	androstenediol	0.358877	2.3892e-10	G	A	0.327806	-0.0395713	0.460004	CE(18:3)	-0.166647	0.00282458	Disorders.of.bilirubin.excretion_277.4,Other.disorders.of.metabolism_277,Hyperhidrosis_705.8,Disorders.of.sweat.glands_705,Jaundice.not.of.newborn_573.5	-	Gamma.glutamyltransferase	Disorders.of.porphyrin.and.bilirubin.metabolism_596,Malignant.neoplasm.of.rectum_151,Malignant.neoplasm.of.rectum.other.cancers.excluded.fro_152,Other.complications.of.surgical.and.medical.care.not.el_2108	Total.bilirubin.TBil	bilirubin_(E,bilirubin_(Z,biliverdin,X-11442,X-11522,X-11530,X-16946,X-21448	-
sig	2	233609365	rs2741027	G	A	0.42007	UGT1A8	androstenediol	0.360856	1.33464e-10	G	A	0.26148	-0.0639517	0.265808	CE(18:2)	-0.214998	0.000495515	Disorders.of.bilirubin.excretion_277.4,Other.disorders.of.metabolism_277,Cholelithiasis.and.cholecystitis_574,Jaundice.not.of.newborn_573.5,Cholelithiasis_574.1,Other.disorders.of.liver_573,Hyperhidrosis_705.8,Speech.and.language.disorder_315.2,Abnormal.results.of.function.study.of.liver_573.7	Skin.colour	Cholesterol	Disorders.of.porphyrin.and.bilirubin.metabolism_596,Disorders.of.gallbladder.biliary.tract.and.pancreas_1246,Cholelithiasis.broad.definition.with.cholecystitis_419,Cholelithiasis_1230,Injuries.to.the.ankle.and.foot_2070,Malignant.neoplasm.of.rectum_151,Malignant.neoplasm.of.rectum.other.cancers.excluded.fro_152,Dislocation.sprain.and.strain.of.joints.and.ligaments.a_2037	Total.bilirubin.TBil	bilirubin_(E,bilirubin_(Z,biliverdin,X-11441,X-11442,X-11522,X-11530,X-16946,X-21448	-
sig	2	233610268	rs2741028	G	A	0.42007	UGT1A8	androstenediol	0.360856	1.33464e-10	G	A	0.26148	-0.0639517	0.265808	CE(18:2)	-0.214998	0.000495515	Disorders.of.bilirubin.excretion_277.4,Other.disorders.of.metabolism_277,Cholelithiasis.and.cholecystitis_574,Jaundice.not.of.newborn_573.5,Cholelithiasis_574.1,Other.disorders.of.liver_573,Hyperhidrosis_705.8,Speech.and.language.disorder_315.2,Abnormal.results.of.function.study.of.liver_573.7	Skin.colour	Cholesterol	Disorders.of.porphyrin.and.bilirubin.metabolism_596,Disorders.of.gallbladder.biliary.tract.and.pancreas_1246,Cholelithiasis.broad.definition.with.cholecystitis_419,Cholelithiasis_1230,Injuries.to.the.ankle.and.foot_2070,Malignant.neoplasm.of.rectum_151,Malignant.neoplasm.of.rectum.other.cancers.excluded.fro_152,Dislocation.sprain.and.strain.of.joints.and.ligaments.a_2037	Total.bilirubin.TBil	bilirubin_(E,bilirubin_(Z,biliverdin,X-11441,X-11442,X-11522,X-11530,X-16946,X-21448	-
sig	2	233611879	rs2602363	T	C	0.42085	UGT1A8	androstenediol	0.363515	1.0129e-10	T	C	0.26148	-0.0639517	0.265808	CE(18:2)	-0.214998	0.000495515	Disorders.of.bilirubin.excretion_277.4,Other.disorders.of.metabolism_277,Cholelithiasis.and.cholecystitis_574,Jaundice.not.of.newborn_573.5,Cholelithiasis_574.1,Other.disorders.of.liver_573,Hyperhidrosis_705.8,Speech.and.language.disorder_315.2,Abnormal.results.of.function.study.of.liver_573.7	Skin.colour	Cholesterol	Disorders.of.porphyrin.and.bilirubin.metabolism_596,Disorders.of.gallbladder.biliary.tract.and.pancreas_1246,Cholelithiasis.broad.definition.with.cholecystitis_419,Cholelithiasis_1230,Injuries.to.the.ankle.and.foot_2070,Malignant.neoplasm.of.rectum_151,Malignant.neoplasm.of.rectum.other.cancers.excluded.fro_152,Dislocation.sprain.and.strain.of.joints.and.ligaments.a_2037	Total.bilirubin.TBil	bilirubin_(E,bilirubin_(Z,biliverdin,X-11441,X-11442,X-11522,X-11530,X-16946,X-21448	-
sig	2	233615583	rs2602364	G	A	0.42007	UGT1A8	androstenediol	0.360856	1.33464e-10	G	A	0.26148	-0.0639517	0.265808	CE(18:2)	-0.214998	0.000495515	Disorders.of.bilirubin.excretion_277.4,Other.disorders.of.metabolism_277,Cholelithiasis.and.cholecystitis_574,Jaundice.not.of.newborn_573.5,Cholelithiasis_574.1,Other.disorders.of.liver_573,Hyperhidrosis_705.8,Abnormal.results.of.function.study.of.liver_573.7,Speech.and.language.disorder_315.2	Skin.colour	Cholesterol	Disorders.of.porphyrin.and.bilirubin.metabolism_596,Disorders.of.gallbladder.biliary.tract.and.pancreas_1246,Cholelithiasis.broad.definition.with.cholecystitis_419,Cholelithiasis_1230,Injuries.to.the.ankle.and.foot_2070,Malignant.neoplasm.of.rectum_151,Malignant.neoplasm.of.rectum.other.cancers.excluded.fro_152,Dislocation.sprain.and.strain.of.joints.and.ligaments.a_2037	Total.bilirubin.TBil	bilirubin_(E,bilirubin_(Z,biliverdin,X-11441,X-11442,X-11522,X-11530,X-16946,X-21448	-
sig	2	233621514	rs2741029	T	G	0.42007	UGT1A8	androstenediol	0.360856	1.33464e-10	T	G	0.26148	-0.0639517	0.265808	CE(18:2)	-0.214998	0.000495515	Disorders.of.bilirubin.excretion_277.4,Other.disorders.of.metabolism_277,Cholelithiasis.and.cholecystitis_574,Jaundice.not.of.newborn_573.5,Cholelithiasis_574.1,Other.disorders.of.liver_573,Hyperhidrosis_705.8,Abnormal.results.of.function.study.of.liver_573.7,Speech.and.language.disorder_315.2	Skin.colour	Cholesterol	Disorders.of.porphyrin.and.bilirubin.metabolism_596,Disorders.of.gallbladder.biliary.tract.and.pancreas_1246,Cholelithiasis.broad.definition.with.cholecystitis_419,Cholelithiasis_1230,Injuries.to.the.ankle.and.foot_2070,Malignant.neoplasm.of.rectum_151,Malignant.neoplasm.of.rectum.other.cancers.excluded.fro_152,Dislocation.sprain.and.strain.of.joints.and.ligaments.a_2037	Total.bilirubin.TBil	bilirubin_(E,bilirubin_(Z,biliverdin,X-11441,X-11442,X-11522,X-11530,X-16946,X-21448	-
sig	2	233627506	rs2741030	C	T	0.42007	UGT1A8	androstenediol	0.360856	1.33464e-10	C	T	0.26148	-0.0639517	0.265808	CE(18:2)	-0.214998	0.000495515	Disorders.of.bilirubin.excretion_277.4,Other.disorders.of.metabolism_277,Cholelithiasis.and.cholecystitis_574,Jaundice.not.of.newborn_573.5,Cholelithiasis_574.1,Other.disorders.of.liver_573,Hyperhidrosis_705.8,Abnormal.results.of.function.study.of.liver_573.7,Speech.and.language.disorder_315.2	Skin.colour	Cholesterol	Disorders.of.porphyrin.and.bilirubin.metabolism_596,Disorders.of.gallbladder.biliary.tract.and.pancreas_1246,Cholelithiasis.broad.definition.with.cholecystitis_419,Cholelithiasis_1230,Injuries.to.the.ankle.and.foot_2070,Malignant.neoplasm.of.rectum_151,Malignant.neoplasm.of.rectum.other.cancers.excluded.fro_152,Dislocation.sprain.and.strain.of.joints.and.ligaments.a_2037	Total.bilirubin.TBil	bilirubin_(E,bilirubin_(Z,biliverdin,X-11441,X-11442,X-11522,X-11530,X-16946,X-21448	-
sig	2	233640168	rs2741034	A	G	0.42052	UGT1A10,UGT1A8	androstenediol	0.363463	9.29806e-11	A	G	0.26148	-0.0639517	0.265808	CE(18:2)	-0.214998	0.000495515	Disorders.of.bilirubin.excretion_277.4,Other.disorders.of.metabolism_277,Cholelithiasis.and.cholecystitis_574,Jaundice.not.of.newborn_573.5,Cholelithiasis_574.1,Other.disorders.of.liver_573,Hyperhidrosis_705.8,Abnormal.results.of.function.study.of.liver_573.7,Speech.and.language.disorder_315.2	Skin.colour	Cholesterol	Disorders.of.porphyrin.and.bilirubin.metabolism_596,Disorders.of.gallbladder.biliary.tract.and.pancreas_1246,Cholelithiasis.broad.definition.with.cholecystitis_419,Cholelithiasis_1230,Injuries.to.the.ankle.and.foot_2070,Malignant.neoplasm.of.rectum_151,Malignant.neoplasm.of.rectum.other.cancers.excluded.fro_152,Dislocation.sprain.and.strain.of.joints.and.ligaments.a_2037	Total.bilirubin.TBil	bilirubin_(E,bilirubin_(Z,biliverdin,X-11441,X-11442,X-11522,X-11530,X-16946,X-21448	-
sig	2	233650156	rs2741036	G	A	0.42053	UGT1A10,UGT1A8	androstenediol	0.363498	9.24812e-11	G	A	0.26148	-0.0639517	0.265808	CE(18:2)	-0.214998	0.000495515	Disorders.of.bilirubin.excretion_277.4,Other.disorders.of.metabolism_277,Cholelithiasis.and.cholecystitis_574,Jaundice.not.of.newborn_573.5,Cholelithiasis_574.1,Other.disorders.of.liver_573,Hyperhidrosis_705.8,Abnormal.results.of.function.study.of.liver_573.7,Speech.and.language.disorder_315.2	Skin.colour	Cholesterol	Disorders.of.porphyrin.and.bilirubin.metabolism_596,Disorders.of.gallbladder.biliary.tract.and.pancreas_1246,Cholelithiasis.broad.definition.with.cholecystitis_419,Cholelithiasis_1230,Injuries.to.the.ankle.and.foot_2070,Malignant.neoplasm.of.rectum_151,Malignant.neoplasm.of.rectum.other.cancers.excluded.fro_152,Dislocation.sprain.and.strain.of.joints.and.ligaments.a_2037	Total.bilirubin.TBil	bilirubin_(E,bilirubin_(Z,biliverdin,X-11441,X-11442,X-11522,X-11530,X-16946,X-21448	-
sig	2	233653307	rs2602373	T	C	0.42053	UGT1A10,UGT1A8	androstenediol	0.363499	9.24522e-11	T	C	0.26148	-0.0639517	0.265808	CE(18:2)	-0.214998	0.000495515	Disorders.of.bilirubin.excretion_277.4,Other.disorders.of.metabolism_277,Cholelithiasis.and.cholecystitis_574,Jaundice.not.of.newborn_573.5,Cholelithiasis_574.1,Other.disorders.of.liver_573,Hyperhidrosis_705.8,Abnormal.results.of.function.study.of.liver_573.7,Speech.and.language.disorder_315.2	Skin.colour	Cholesterol	Disorders.of.porphyrin.and.bilirubin.metabolism_596,Disorders.of.gallbladder.biliary.tract.and.pancreas_1246,Cholelithiasis.broad.definition.with.cholecystitis_419,Cholelithiasis_1230,Injuries.to.the.ankle.and.foot_2070,Malignant.neoplasm.of.rectum_151,Malignant.neoplasm.of.rectum.other.cancers.excluded.fro_152,Dislocation.sprain.and.strain.of.joints.and.ligaments.a_2037	Total.bilirubin.TBil	bilirubin_(E,bilirubin_(Z,biliverdin,X-11441,X-11442,X-11522,X-11530,X-16946,X-21448	-
sig	2	233655352	rs2741038	G	A	0.42055	UGT1A10,UGT1A8	androstenediol	0.363605	9.08961e-11	G	A	0.26148	-0.0639517	0.265808	CE(18:2)	-0.214998	0.000495515	Disorders.of.bilirubin.excretion_277.4,Other.disorders.of.metabolism_277,Cholelithiasis.and.cholecystitis_574,Jaundice.not.of.newborn_573.5,Cholelithiasis_574.1,Other.disorders.of.liver_573,Hyperhidrosis_705.8,Abnormal.results.of.function.study.of.liver_573.7,Speech.and.language.disorder_315.2	Skin.colour	Cholesterol	Disorders.of.porphyrin.and.bilirubin.metabolism_596,Disorders.of.gallbladder.biliary.tract.and.pancreas_1246,Cholelithiasis.broad.definition.with.cholecystitis_419,Cholelithiasis_1230,Injuries.to.the.ankle.and.foot_2070,Malignant.neoplasm.of.rectum_151,Malignant.neoplasm.of.rectum.other.cancers.excluded.fro_152,Dislocation.sprain.and.strain.of.joints.and.ligaments.a_2037	Total.bilirubin.TBil	bilirubin_(E,bilirubin_(Z,biliverdin,X-11441,X-11442,X-11522,X-11530,X-16946,X-21448	-
sig	2	233657271	rs2741042	C	T	0.42055	UGT1A10,UGT1A8	androstenediol	0.363608	9.08477e-11	C	T	0.262117	-0.0660901	0.250275	CE(18:2)	-0.217924	0.000414266	Disorders.of.bilirubin.excretion_277.4,Other.disorders.of.metabolism_277,Cholelithiasis.and.cholecystitis_574,Jaundice.not.of.newborn_573.5,Cholelithiasis_574.1,Other.disorders.of.liver_573,Hyperhidrosis_705.8,Abnormal.results.of.function.study.of.liver_573.7,Speech.and.language.disorder_315.2	Skin.colour	Cholesterol	Disorders.of.porphyrin.and.bilirubin.metabolism_596,Disorders.of.gallbladder.biliary.tract.and.pancreas_1246,Cholelithiasis.broad.definition.with.cholecystitis_419,Cholelithiasis_1230,Injuries.to.the.ankle.and.foot_2070,Malignant.neoplasm.of.rectum_151,Malignant.neoplasm.of.rectum.other.cancers.excluded.fro_152,Dislocation.sprain.and.strain.of.joints.and.ligaments.a_2037	Total.bilirubin.TBil	bilirubin_(E,bilirubin_(Z,biliverdin,X-11441,X-11442,X-11522,X-11530,X-16946,X-21448	-
sig	2	233660318	rs2602374	C	T	0.4002	UGT1A10,UGT1A8	androstenediol	0.371278	5.03151e-11	C	T	0.243622	-0.0739362	0.211753	CE(18:3)	-0.202582	0.00109477	Disorders.of.bilirubin.excretion_277.4,Other.disorders.of.metabolism_277,Cholelithiasis.and.cholecystitis_574,Cholelithiasis_574.1,Jaundice.not.of.newborn_573.5,Other.disorders.of.liver_573,Abnormal.results.of.function.study.of.liver_573.7	Skin.colour,self-rep:cholelithiasis/gall.stones,ICD10:K80.Cholelithiasis	Cholesterol	Disorders.of.porphyrin.and.bilirubin.metabolism_596,Cholelithiasis.broad.definition.with.cholecystitis_419,Disorders.of.gallbladder.biliary.tract.and.pancreas_1246,Malignant.neoplasm.of.rectum_151,Cholelithiasis_1230,Malignant.neoplasm.of.rectum.other.cancers.excluded.fro_152,Injuries.to.the.ankle.and.foot_2070,Cystitis_1664,Dislocation.sprain.and.strain.of.joints.and.ligaments.a_2037	Total.bilirubin.TBil	bilirubin_(E,bilirubin_(Z,biliverdin,X-11441,X-11442,X-11522,X-11530,X-16946,X-21448	-
sig	2	233670722	rs2741044	G	A	0.40506	UGT1A10,UGT1A8	androstenediol	0.356095	3.04817e-10	G	A	0.26977	-0.0731239	0.199316	PC(36:4)A	-0.177177	0.00364957	Disorders.of.bilirubin.excretion_277.4,Other.disorders.of.metabolism_277,Cholelithiasis.and.cholecystitis_574,Cholelithiasis_574.1,Jaundice.not.of.newborn_573.5,Other.disorders.of.liver_573,Abnormal.results.of.function.study.of.liver_573.7,Hyperhidrosis_705.8	Skin.colour,self-rep:cholelithiasis/gall.stones,self-rep:liver/biliary/pancreas.problem,ICD10:K80.Cholelithiasis,ICD10:J13.Pneumonia.due.to.Streptococcus.pneumoniae	Cholesterol,Gamma.glutamyltransferase	Disorders.of.porphyrin.and.bilirubin.metabolism_596,Disorders.of.gallbladder.biliary.tract.and.pancreas_1246,Cholelithiasis.broad.definition.with.cholecystitis_419,Cholelithiasis_1230,Other.disorders.of.veins_1125,Malignant.neoplasm.of.rectum_151,Malignant.neoplasm.of.rectum.other.cancers.excluded.fro_152,Symptoms.and.signs.involving.the.digestive.system.and.a_1972,Other.acute.viral.hepatitis_1014	Total.bilirubin.TBil	bilirubin_(E,bilirubin_(Z,biliverdin,X-11441,X-11442,X-11522,X-11530,X-16946,X-21448	-
sig	2	233671494	rs2741045	C	T	0.40506	UGT1A10,UGT1A8	androstenediol	0.356095	3.04817e-10	C	T	0.270408	-0.077494	0.173927	PC(36:4)A	-0.177315	0.00363505	Disorders.of.bilirubin.excretion_277.4,Other.disorders.of.metabolism_277,Cholelithiasis.and.cholecystitis_574,Cholelithiasis_574.1,Jaundice.not.of.newborn_573.5,Other.disorders.of.liver_573,Abnormal.results.of.function.study.of.liver_573.7,Hyperhidrosis_705.8	Skin.colour,self-rep:liver/biliary/pancreas.problem,self-rep:cholelithiasis/gall.stones,ICD10:K80.Cholelithiasis,ICD10:J13.Pneumonia.due.to.Streptococcus.pneumoniae	Cholesterol,Gamma.glutamyltransferase	Disorders.of.porphyrin.and.bilirubin.metabolism_596,Disorders.of.gallbladder.biliary.tract.and.pancreas_1246,Cholelithiasis.broad.definition.with.cholecystitis_419,Cholelithiasis_1230,Other.disorders.of.veins_1125,Malignant.neoplasm.of.rectum_151,Symptoms.and.signs.involving.the.digestive.system.and.a_1972,Malignant.neoplasm.of.rectum.other.cancers.excluded.fro_152,Other.acute.viral.hepatitis_1014	Total.bilirubin.TBil	bilirubin_(E,bilirubin_(Z,biliverdin,X-11441,X-11442,X-11522,X-11530,X-16946,X-21448	-
sig	2	233671603	rs2741046	T	C	0.40506	UGT1A10,UGT1A8	androstenediol	0.356095	3.04817e-10	T	C	0.270408	-0.077494	0.173927	PC(36:4)A	-0.177315	0.00363505	Disorders.of.bilirubin.excretion_277.4,Other.disorders.of.metabolism_277,Cholelithiasis.and.cholecystitis_574,Cholelithiasis_574.1,Jaundice.not.of.newborn_573.5,Other.disorders.of.liver_573,Abnormal.results.of.function.study.of.liver_573.7	Skin.colour,self-rep:liver/biliary/pancreas.problem,self-rep:cholelithiasis/gall.stones,ICD10:K80.Cholelithiasis,ICD10:J13.Pneumonia.due.to.Streptococcus.pneumoniae	Cholesterol,Gamma.glutamyltransferase	Disorders.of.porphyrin.and.bilirubin.metabolism_596,Disorders.of.gallbladder.biliary.tract.and.pancreas_1246,Cholelithiasis.broad.definition.with.cholecystitis_419,Cholelithiasis_1230,Other.disorders.of.veins_1125,Malignant.neoplasm.of.rectum_151,Symptoms.and.signs.involving.the.digestive.system.and.a_1972,Malignant.neoplasm.of.rectum.other.cancers.excluded.fro_152,Other.acute.viral.hepatitis_1014	Total.bilirubin.TBil	bilirubin_(E,bilirubin_(Z,biliverdin,X-11441,X-11442,X-11522,X-11530,X-16946,X-21448	-
sig	2	233673405	rs2602376	C	T	0.40508	UGT1A10,UGT1A8,UGT1A	androstenediol	0.35618	3.00594e-10	C	T	0.26977	-0.0810315	0.1552	PC(36:4)A	-0.175923	0.0039039	Disorders.of.bilirubin.excretion_277.4,Other.disorders.of.metabolism_277,Cholelithiasis.and.cholecystitis_574,Cholelithiasis_574.1,Jaundice.not.of.newborn_573.5,Other.disorders.of.liver_573,Abnormal.results.of.function.study.of.liver_573.7	Skin.colour,self-rep:liver/biliary/pancreas.problem,self-rep:cholelithiasis/gall.stones,ICD10:K80.Cholelithiasis,ICD10:J13.Pneumonia.due.to.Streptococcus.pneumoniae	Cholesterol,Gamma.glutamyltransferase	Disorders.of.porphyrin.and.bilirubin.metabolism_596,Disorders.of.gallbladder.biliary.tract.and.pancreas_1246,Cholelithiasis.broad.definition.with.cholecystitis_419,Cholelithiasis_1230,Other.disorders.of.veins_1125,Malignant.neoplasm.of.rectum_151,Symptoms.and.signs.involving.the.digestive.system.and.a_1972,Malignant.neoplasm.of.rectum.other.cancers.excluded.fro_152,Other.acute.viral.hepatitis_1014	Total.bilirubin.TBil	bilirubin_(E,bilirubin_(Z,biliverdin,X-11441,X-11442,X-11522,X-11530,X-16946,X-21448	-
sig	2	233677928	rs7571915	G	A	0.44581	UGT1A10,UGT1A8,UGT1A	androstenediol	0.359213	7.33462e-11	G	A	0.294643	-0.0638109	0.254954	PC(36:4)A	-0.200576	0.00072887	Disorders.of.bilirubin.excretion_277.4,Other.disorders.of.metabolism_277,Cholelithiasis.and.cholecystitis_574,Cholelithiasis_574.1,Jaundice.not.of.newborn_573.5,Other.disorders.of.liver_573	Skin.colour,self-rep:liver/biliary/pancreas.problem,ICD10:K80.Cholelithiasis	Cholesterol,Gamma.glutamyltransferase	Disorders.of.porphyrin.and.bilirubin.metabolism_596,Cholelithiasis.broad.definition.with.cholecystitis_419,Cholelithiasis_1230,Disorders.of.gallbladder.biliary.tract.and.pancreas_1246,Statin.medication_1999,Chlocystitis_1229,Malignant.neoplasm.of.rectum_151,Malignant.neoplasm.of.rectum.other.cancers.excluded.fro_152,Guillain.Barre.syndrome_752,Abnormal.blood.pressure.reading.without.diagnosis_1902	Total.bilirubin.TBil	bilirubin_(E,bilirubin_(Z,biliverdin,X-11441,X-11442,X-11522,X-11530,X-16946,X-21448	-
sig	2	233678562	rs11692664	A	G	0.44581	UGT1A10,UGT1A8,UGT1A	androstenediol	0.359213	7.33462e-11	A	G	0.294643	-0.0638109	0.254954	PC(36:4)A	-0.200576	0.00072887	Disorders.of.bilirubin.excretion_277.4,Other.disorders.of.metabolism_277,Cholelithiasis.and.cholecystitis_574,Cholelithiasis_574.1,Jaundice.not.of.newborn_573.5,Other.disorders.of.liver_573	Skin.colour,self-rep:liver/biliary/pancreas.problem,ICD10:K80.Cholelithiasis	Cholesterol,Gamma.glutamyltransferase	Disorders.of.porphyrin.and.bilirubin.metabolism_596,Cholelithiasis.broad.definition.with.cholecystitis_419,Cholelithiasis_1230,Disorders.of.gallbladder.biliary.tract.and.pancreas_1246,Statin.medication_1999,Chlocystitis_1229,Malignant.neoplasm.of.rectum_151,Malignant.neoplasm.of.rectum.other.cancers.excluded.fro_152,Guillain.Barre.syndrome_752,Abnormal.blood.pressure.reading.without.diagnosis_1902	Total.bilirubin.TBil	bilirubin_(E,bilirubin_(Z,biliverdin,X-11441,X-11442,X-11522,X-11530,X-16946,X-21448	-
sig	2	233679061	rs10202865	C	T	0.44581	UGT1A10,UGT1A8,UGT1A	androstenediol	0.359213	7.33462e-11	C	T	0.294643	-0.0638109	0.254954	PC(36:4)A	-0.200576	0.00072887	-	Skin.colour,self-rep:liver/biliary/pancreas.problem,ICD10:K80.Cholelithiasis	Cholesterol,Gamma.glutamyltransferase	Disorders.of.porphyrin.and.bilirubin.metabolism_596,Cholelithiasis.broad.definition.with.cholecystitis_419,Cholelithiasis_1230,Disorders.of.gallbladder.biliary.tract.and.pancreas_1246,Statin.medication_1999,Chlocystitis_1229,Malignant.neoplasm.of.rectum_151,Malignant.neoplasm.of.rectum.other.cancers.excluded.fro_152,Guillain.Barre.syndrome_752,Abnormal.blood.pressure.reading.without.diagnosis_1902	-	bilirubin_(E,bilirubin_(Z,biliverdin,X-11441,X-11442,X-11522,X-11530,X-16946,X-21448	-
sig	2	233679201	rs77070100	T	C	0.47477	UGT1A10,UGT1A8,UGT1A	androstenediol	0.369651	1.70706e-11	T	C	0.311862	-0.0504686	0.350493	PC(36:4)A	-0.1963	0.000626982	Disorders.of.bilirubin.excretion_277.4,Other.disorders.of.metabolism_277,Cholelithiasis.and.cholecystitis_574,Cholelithiasis_574.1,Jaundice.not.of.newborn_573.5	Skin.colour,self-rep:liver/biliary/pancreas.problem,ICD10:K80.Cholelithiasis	Cholesterol	Disorders.of.porphyrin.and.bilirubin.metabolism_596,Cholelithiasis.broad.definition.with.cholecystitis_419,Cholelithiasis_1230,Disorders.of.gallbladder.biliary.tract.and.pancreas_1246,Statin.medication_1999,Chlocystitis_1229,Malignant.neoplasm.of.rectum_151,Malignant.neoplasm.of.rectum.other.cancers.excluded.fro_152,Guillain.Barre.syndrome_752	Total.bilirubin.TBil	-	bilirubin_(E,bilirubin_(Z,biliverdin,X-11441,X-11442,X-11522,X-11530,X-16946,X-21448
sig	2	233679202	rs75444879	G	A	0.47476	UGT1A10,UGT1A8,UGT1A	androstenediol	0.369664	1.70323e-11	G	A	0.311862	-0.0504686	0.350493	PC(36:4)A	-0.1963	0.000626982	Disorders.of.bilirubin.excretion_277.4,Other.disorders.of.metabolism_277,Cholelithiasis.and.cholecystitis_574,Cholelithiasis_574.1,Jaundice.not.of.newborn_573.5	Skin.colour,self-rep:liver/biliary/pancreas.problem,ICD10:K80.Cholelithiasis,ICD10:D69.Purpura.and.other.haemorrhagic.conditions	Cholesterol	Disorders.of.porphyrin.and.bilirubin.metabolism_596,Cholelithiasis.broad.definition.with.cholecystitis_419,Cholelithiasis_1230,Disorders.of.gallbladder.biliary.tract.and.pancreas_1246,Statin.medication_1999,Chlocystitis_1229,Malignant.neoplasm.of.rectum_151,Malignant.neoplasm.of.rectum.other.cancers.excluded.fro_152,Guillain.Barre.syndrome_752	Total.bilirubin.TBil	-	bilirubin_(E,bilirubin_(Z,biliverdin,X-11441,X-11442,X-11522,X-11530,X-16946,X-21448
sig	2	233679206	rs35984508	G	A	0.47477	UGT1A10,UGT1A8,UGT1A	androstenediol	0.369651	1.70706e-11	G	A	0.311862	-0.0504686	0.350493	PC(36:4)A	-0.1963	0.000626982	Disorders.of.bilirubin.excretion_277.4,Other.disorders.of.metabolism_277,Cholelithiasis.and.cholecystitis_574,Cholelithiasis_574.1,Jaundice.not.of.newborn_573.5	Skin.colour,self-rep:liver/biliary/pancreas.problem,ICD10:K80.Cholelithiasis	Cholesterol	Disorders.of.porphyrin.and.bilirubin.metabolism_596,Cholelithiasis.broad.definition.with.cholecystitis_419,Cholelithiasis_1230,Disorders.of.gallbladder.biliary.tract.and.pancreas_1246,Statin.medication_1999,Chlocystitis_1229,Malignant.neoplasm.of.rectum_151,Malignant.neoplasm.of.rectum.other.cancers.excluded.fro_152,Guillain.Barre.syndrome_752	Total.bilirubin.TBil	-	bilirubin_(E,bilirubin_(Z,biliverdin,X-11441,X-11442,X-11522,X-11530,X-16946,X-21448
sig	2	233680544	rs10197460	G	T	0.45775	UGT1A10,UGT1A8,UGT1A	androstenediol	0.359272	1.20717e-10	G	T	0.358418	-0.0400458	0.447486	SM(d42:2)B	0.132039	0.0140778	Disorders.of.bilirubin.excretion_277.4,Other.disorders.of.metabolism_277,Cholelithiasis.and.cholecystitis_574	self-rep:liver/biliary/pancreas.problem,Skin.colour	Gamma.glutamyltransferase	Disorders.of.porphyrin.and.bilirubin.metabolism_596,Cholelithiasis.broad.definition.with.cholecystitis_419,Disorders.of.gallbladder.biliary.tract.and.pancreas_1246,Statin.medication_1999,Cholelithiasis_1230,Chlocystitis_1229,Malignant.neoplasm.of.rectum_151,Malignant.neoplasm.of.rectum.other.cancers.excluded.fro_152,Abnormal.blood.pressure.reading.without.diagnosis_1902,Reactive.arthropathies_1591	Total.bilirubin.TBil	bilirubin_(E,bilirubin_(Z,biliverdin,X-11441,X-11442,X-11522,X-11530,X-16946,X-21448	-
sig	2	233680666	rs10167119	T	C	0.45755	UGT1A10,UGT1A8,UGT1A	androstenediol	0.359199	1.24136e-10	T	C	0.358418	-0.0400458	0.447486	SM(d42:2)B	0.132039	0.0140778	Disorders.of.bilirubin.excretion_277.4,Other.disorders.of.metabolism_277,Cholelithiasis.and.cholecystitis_574	self-rep:liver/biliary/pancreas.problem,Skin.colour	Gamma.glutamyltransferase	Disorders.of.porphyrin.and.bilirubin.metabolism_596,Cholelithiasis.broad.definition.with.cholecystitis_419,Disorders.of.gallbladder.biliary.tract.and.pancreas_1246,Statin.medication_1999,Cholelithiasis_1230,Chlocystitis_1229,Malignant.neoplasm.of.rectum_151,Malignant.neoplasm.of.rectum.other.cancers.excluded.fro_152,Abnormal.blood.pressure.reading.without.diagnosis_1902,Reactive.arthropathies_1591	Total.bilirubin.TBil	bilirubin_(E,bilirubin_(Z,biliverdin,X-11441,X-11442,X-11522,X-11530,X-16946,X-21448	-
sig	2	233681395	rs4530361	A	G	0.45755	UGT1A10,UGT1A8,UGT1A	androstenediol	0.359197	1.24197e-10	A	G	0.358418	-0.0400458	0.447486	SM(d42:2)B	0.132039	0.0140778	Disorders.of.bilirubin.excretion_277.4,Other.disorders.of.metabolism_277,Cholelithiasis.and.cholecystitis_574	self-rep:liver/biliary/pancreas.problem,Skin.colour	Gamma.glutamyltransferase	Disorders.of.porphyrin.and.bilirubin.metabolism_596,Cholelithiasis.broad.definition.with.cholecystitis_419,Disorders.of.gallbladder.biliary.tract.and.pancreas_1246,Statin.medication_1999,Cholelithiasis_1230,Chlocystitis_1229,Malignant.neoplasm.of.rectum_151,Malignant.neoplasm.of.rectum.other.cancers.excluded.fro_152,Abnormal.blood.pressure.reading.without.diagnosis_1902,Reactive.arthropathies_1591	Total.bilirubin.TBil	bilirubin_(E,bilirubin_(Z,biliverdin,X-11441,X-11442,X-11522,X-11530,X-16946,X-21448	-
sig	2	233681881	rs7586110	T	G	0.45755	UGT1A10,UGT1A8,UGT1A	androstenediol	0.359199	1.24136e-10	T	G	0.358418	-0.0400458	0.447486	SM(d42:2)B	0.132039	0.0140778	Disorders.of.bilirubin.excretion_277.4,Other.disorders.of.metabolism_277,Cholelithiasis.and.cholecystitis_574	self-rep:liver/biliary/pancreas.problem,Skin.colour	Gamma.glutamyltransferase	Disorders.of.porphyrin.and.bilirubin.metabolism_596,Cholelithiasis.broad.definition.with.cholecystitis_419,Disorders.of.gallbladder.biliary.tract.and.pancreas_1246,Cholelithiasis_1230,Chlocystitis_1229,Statin.medication_1999,Malignant.neoplasm.of.rectum_151,Malignant.neoplasm.of.rectum.other.cancers.excluded.fro_152,Abnormal.blood.pressure.reading.without.diagnosis_1902	Total.bilirubin.TBil	bilirubin_(E,bilirubin_(Z,biliverdin,X-11441,X-11442,X-11522,X-11530,X-16946,X-21448	-
sig	2	233681970	rs7577677	C	A	0.45755	UGT1A7	androstenediol	0.359199	1.24136e-10	-	-	-	-0.0400458	0.447486	androstenediol	-0.0400458	0.447486	Disorders.of.bilirubin.excretion_277.4,Other.disorders.of.metabolism_277,Cholelithiasis.and.cholecystitis_574	self-rep:liver/biliary/pancreas.problem,Skin.colour	Gamma.glutamyltransferase	Disorders.of.porphyrin.and.bilirubin.metabolism_596,Cholelithiasis.broad.definition.with.cholecystitis_419,Disorders.of.gallbladder.biliary.tract.and.pancreas_1246,Statin.medication_1999,Cholelithiasis_1230,Chlocystitis_1229,Malignant.neoplasm.of.rectum_151,Malignant.neoplasm.of.rectum.other.cancers.excluded.fro_152,Abnormal.blood.pressure.reading.without.diagnosis_1902,Reactive.arthropathies_1591	Total.bilirubin.TBil	bilirubin_(E,bilirubin_(Z,biliverdin,X-11441,X-11442,X-11522,X-11530,X-16946,X-21448	-
sig	2	233682559	rs11692021	T	C	0.45755	UGT1A7	androstenediol	0.359199	1.24136e-10	T	C	0.358418	-0.0400458	0.447486	SM(d42:2)B	0.132039	0.0140778	Disorders.of.bilirubin.excretion_277.4,Other.disorders.of.metabolism_277,Cholelithiasis.and.cholecystitis_574	self-rep:liver/biliary/pancreas.problem,Skin.colour	Gamma.glutamyltransferase	Disorders.of.porphyrin.and.bilirubin.metabolism_596,Cholelithiasis.broad.definition.with.cholecystitis_419,Disorders.of.gallbladder.biliary.tract.and.pancreas_1246,Statin.medication_1999,Cholelithiasis_1230,Chlocystitis_1229,Malignant.neoplasm.of.rectum_151,Malignant.neoplasm.of.rectum.other.cancers.excluded.fro_152,Abnormal.blood.pressure.reading.without.diagnosis_1902,Reactive.arthropathies_1591	Total.bilirubin.TBil	bilirubin_(E,bilirubin_(Z,biliverdin,X-11441,X-11442,X-11522,X-11530,X-16946,X-21448	-
sig	2	233684170	rs6724485	G	A	0.4865	UGT1A10,UGT1A7,UGT1A	androstenediol	0.371052	2.87197e-11	G	A	0.375638	-0.0301396	0.558263	SM(d42:2)B	0.154221	0.00330147	Disorders.of.bilirubin.excretion_277.4,Other.disorders.of.metabolism_277,Fracture.of.unspecified.bones_809	Skin.colour,self-rep:liver/biliary/pancreas.problem,ICD10:L08.Other.local.infections.of.skin.and.subcutaneous.ti	Gamma.glutamyltransferase	Disorders.of.porphyrin.and.bilirubin.metabolism_596,Cholelithiasis.broad.definition.with.cholecystitis_419,Chlocystitis_1229,Disorders.of.gallbladder.biliary.tract.and.pancreas_1246,Statin.medication_1999,Cholelithiasis_1230,Malignant.neoplasm.of.rectum_151,Malignant.neoplasm.of.rectum.other.cancers.excluded.fro_152,Reactive.arthropathies_1591,Intestinal.infectious.diseases_6,Guillain.Barre.syndr…	Total.bilirubin.TBil	bilirubin_(E,bilirubin_(Z,biliverdin,X-11441,X-11442,X-11522,X-11530,X-16946,X-21448	-
sig	2	233684395	rs4347832	T	C	0.4865	UGT1A10,UGT1A7,UGT1A	androstenediol	0.371052	2.87197e-11	T	C	0.375638	-0.0301396	0.558263	SM(d42:2)B	0.154221	0.00330147	Disorders.of.bilirubin.excretion_277.4,Other.disorders.of.metabolism_277,Fracture.of.unspecified.bones_809	Skin.colour,self-rep:liver/biliary/pancreas.problem,ICD10:L08.Other.local.infections.of.skin.and.subcutaneous.ti	Gamma.glutamyltransferase	Disorders.of.porphyrin.and.bilirubin.metabolism_596,Cholelithiasis.broad.definition.with.cholecystitis_419,Chlocystitis_1229,Disorders.of.gallbladder.biliary.tract.and.pancreas_1246,Statin.medication_1999,Cholelithiasis_1230,Malignant.neoplasm.of.rectum_151,Malignant.neoplasm.of.rectum.other.cancers.excluded.fro_152,Reactive.arthropathies_1591,Intestinal.infectious.diseases_6,Guillain.Barre.syndr…	Total.bilirubin.TBil	bilirubin_(E,bilirubin_(Z,biliverdin,X-11441,X-11442,X-11522,X-11530,X-16946,X-21448	-
sig	2	233684471	rs4261716	G	T	0.48654	UGT1A10,UGT1A7,UGT1A	androstenediol	0.371076	2.86609e-11	G	T	0.375638	-0.0301396	0.558263	SM(d42:2)B	0.154221	0.00330147	Disorders.of.bilirubin.excretion_277.4,Other.disorders.of.metabolism_277	Skin.colour,self-rep:liver/biliary/pancreas.problem,ICD10:L08.Other.local.infections.of.skin.and.subcutaneous.ti	Gamma.glutamyltransferase	Disorders.of.porphyrin.and.bilirubin.metabolism_596,Cholelithiasis.broad.definition.with.cholecystitis_419,Disorders.of.gallbladder.biliary.tract.and.pancreas_1246,Chlocystitis_1229,Statin.medication_1999,Cholelithiasis_1230,Malignant.neoplasm.of.rectum_151,Malignant.neoplasm.of.rectum.other.cancers.excluded.fro_152,Reactive.arthropathies_1591,Intestinal.infectious.diseases_6,Guillain.Barre.syndr…	Total.bilirubin.TBil	bilirubin_(E,bilirubin_(Z,biliverdin,X-11441,X-11442,X-11522,X-11530,X-16946,X-21448	-
sig	2	233684956	rs373189541	TGAAAA	T	0.44556	UGT1A10,UGT1A7,UGT1A	androstenediol	0.36041	6.33384e-11	-	-	-	-0.0638109	0.254954	androstenediol	-0.0638109	0.254954	-	Skin.colour,self-rep:liver/biliary/pancreas.problem,ICD10:K80.Cholelithiasis	-	Disorders.of.porphyrin.and.bilirubin.metabolism_596,Cholelithiasis.broad.definition.with.cholecystitis_419,Cholelithiasis_1230,Disorders.of.gallbladder.biliary.tract.and.pancreas_1246,Statin.medication_1999,Chlocystitis_1229,Malignant.neoplasm.of.rectum_151,Malignant.neoplasm.of.rectum.other.cancers.excluded.fro_152,Guillain.Barre.syndrome_752,Abnormal.blood.pressure.reading.without.diagnosis_1902	-	bilirubin_(E,bilirubin_(Z,biliverdin,X-11441,X-11442,X-11522,X-11530,X-16946,X-21448	-
sig	2	233685060	rs13002774	G	A	0.4865	UGT1A10,UGT1A7,UGT1A	androstenediol	0.371052	2.87197e-11	G	A	0.375638	-0.0301396	0.558263	SM(d42:2)B	0.154221	0.00330147	Disorders.of.bilirubin.excretion_277.4,Other.disorders.of.metabolism_277,Fracture.of.unspecified.bones_809	Skin.colour,self-rep:liver/biliary/pancreas.problem,ICD10:L08.Other.local.infections.of.skin.and.subcutaneous.ti	Gamma.glutamyltransferase	Disorders.of.porphyrin.and.bilirubin.metabolism_596,Cholelithiasis.broad.definition.with.cholecystitis_419,Chlocystitis_1229,Disorders.of.gallbladder.biliary.tract.and.pancreas_1246,Statin.medication_1999,Cholelithiasis_1230,Malignant.neoplasm.of.rectum_151,Malignant.neoplasm.of.rectum.other.cancers.excluded.fro_152,Reactive.arthropathies_1591,Intestinal.infectious.diseases_6,Guillain.Barre.syndr…	Total.bilirubin.TBil	bilirubin_(E,bilirubin_(Z,biliverdin,X-11441,X-11442,X-11522,X-11530,X-16946,X-21448	-
sig	2	233685285	rs4338954	C	G	0.4865	UGT1A10,UGT1A7,UGT1A	androstenediol	0.371052	2.87197e-11	C	G	0.375638	-0.0301396	0.558263	SM(d42:2)B	0.154221	0.00330147	Disorders.of.bilirubin.excretion_277.4,Other.disorders.of.metabolism_277,Fracture.of.unspecified.bones_809	Skin.colour,self-rep:liver/biliary/pancreas.problem,ICD10:L08.Other.local.infections.of.skin.and.subcutaneous.ti	Gamma.glutamyltransferase	Disorders.of.porphyrin.and.bilirubin.metabolism_596,Cholelithiasis.broad.definition.with.cholecystitis_419,Chlocystitis_1229,Disorders.of.gallbladder.biliary.tract.and.pancreas_1246,Statin.medication_1999,Cholelithiasis_1230,Malignant.neoplasm.of.rectum_151,Malignant.neoplasm.of.rectum.other.cancers.excluded.fro_152,Reactive.arthropathies_1591,Intestinal.infectious.diseases_6,Guillain.Barre.syndr…	Total.bilirubin.TBil	bilirubin_(E,bilirubin_(Z,biliverdin,X-11441,X-11442,X-11522,X-11530,X-16946,X-21448	-
sig	2	233685437	rs4553819	A	G	0.4865	UGT1A10,UGT1A7,UGT1A	androstenediol	0.371052	2.87197e-11	A	G	0.375638	-0.0301396	0.558263	SM(d42:2)B	0.154221	0.00330147	Disorders.of.bilirubin.excretion_277.4,Other.disorders.of.metabolism_277,Fracture.of.unspecified.bones_809	Skin.colour,self-rep:liver/biliary/pancreas.problem,ICD10:L08.Other.local.infections.of.skin.and.subcutaneous.ti	Gamma.glutamyltransferase	Disorders.of.porphyrin.and.bilirubin.metabolism_596,Cholelithiasis.broad.definition.with.cholecystitis_419,Chlocystitis_1229,Disorders.of.gallbladder.biliary.tract.and.pancreas_1246,Statin.medication_1999,Cholelithiasis_1230,Malignant.neoplasm.of.rectum_151,Malignant.neoplasm.of.rectum.other.cancers.excluded.fro_152,Reactive.arthropathies_1591,Intestinal.infectious.diseases_6,Guillain.Barre.syndr…	Total.bilirubin.TBil	bilirubin_(E,bilirubin_(Z,biliverdin,X-11441,X-11442,X-11522,X-11530,X-16946,X-21448	-
sig	2	233685623	rs11902131	C	T	0.4865	UGT1A10,UGT1A7,UGT1A	androstenediol	0.371052	2.87197e-11	C	T	0.375638	-0.0301396	0.558263	SM(d42:2)B	0.154221	0.00330147	Disorders.of.bilirubin.excretion_277.4,Other.disorders.of.metabolism_277,Fracture.of.unspecified.bones_809	Skin.colour,self-rep:liver/biliary/pancreas.problem,ICD10:L08.Other.local.infections.of.skin.and.subcutaneous.ti	Gamma.glutamyltransferase	Disorders.of.porphyrin.and.bilirubin.metabolism_596,Cholelithiasis.broad.definition.with.cholecystitis_419,Chlocystitis_1229,Disorders.of.gallbladder.biliary.tract.and.pancreas_1246,Statin.medication_1999,Cholelithiasis_1230,Malignant.neoplasm.of.rectum_151,Malignant.neoplasm.of.rectum.other.cancers.excluded.fro_152,Reactive.arthropathies_1591,Intestinal.infectious.diseases_6,Guillain.Barre.syndr…	Total.bilirubin.TBil	bilirubin_(E,bilirubin_(Z,biliverdin,X-11441,X-11442,X-11522,X-11530,X-16946,X-21448	-
sig	2	233686969	rs6753320	A	C	0.4867	UGT1A10,UGT1A7,UGT1A	androstenediol	0.371155	2.78437e-11	A	C	0.375638	-0.0301396	0.558263	SM(d42:2)B	0.154221	0.00330147	Disorders.of.bilirubin.excretion_277.4,Other.disorders.of.metabolism_277,Fracture.of.unspecified.bones_809	Skin.colour,self-rep:liver/biliary/pancreas.problem,ICD10:L08.Other.local.infections.of.skin.and.subcutaneous.ti	Gamma.glutamyltransferase	Disorders.of.porphyrin.and.bilirubin.metabolism_596,Cholelithiasis.broad.definition.with.cholecystitis_419,Chlocystitis_1229,Disorders.of.gallbladder.biliary.tract.and.pancreas_1246,Statin.medication_1999,Cholelithiasis_1230,Malignant.neoplasm.of.rectum_151,Malignant.neoplasm.of.rectum.other.cancers.excluded.fro_152,Reactive.arthropathies_1591,Intestinal.infectious.diseases_6,Guillain.Barre.syndr…	Total.bilirubin.TBil	bilirubin_(E,bilirubin_(Z,biliverdin,X-11441,X-11442,X-11522,X-11530,X-16946,X-21448	-
sig	2	233687101	rs6736508	G	A	0.4867	UGT1A10,UGT1A7,UGT1A	androstenediol	0.371155	2.78437e-11	G	A	0.375638	-0.0301396	0.558263	SM(d42:2)B	0.154221	0.00330147	Disorders.of.bilirubin.excretion_277.4,Other.disorders.of.metabolism_277,Fracture.of.unspecified.bones_809	Skin.colour,self-rep:liver/biliary/pancreas.problem,ICD10:L08.Other.local.infections.of.skin.and.subcutaneous.ti	Gamma.glutamyltransferase	Disorders.of.porphyrin.and.bilirubin.metabolism_596,Cholelithiasis.broad.definition.with.cholecystitis_419,Chlocystitis_1229,Disorders.of.gallbladder.biliary.tract.and.pancreas_1246,Statin.medication_1999,Cholelithiasis_1230,Malignant.neoplasm.of.rectum_151,Malignant.neoplasm.of.rectum.other.cancers.excluded.fro_152,Reactive.arthropathies_1591,Intestinal.infectious.diseases_6,Guillain.Barre.syndr…	Total.bilirubin.TBil	bilirubin_(E,bilirubin_(Z,biliverdin,X-11441,X-11442,X-11522,X-11530,X-16946,X-21448	-
sig	2	233687171	rs6753569	A	C	0.4865	UGT1A10,UGT1A7,UGT1A	androstenediol	0.371052	2.87197e-11	A	C	0.375638	-0.0301396	0.558263	SM(d42:2)B	0.154221	0.00330147	Disorders.of.bilirubin.excretion_277.4,Other.disorders.of.metabolism_277,Fracture.of.unspecified.bones_809	Skin.colour,self-rep:liver/biliary/pancreas.problem,ICD10:L08.Other.local.infections.of.skin.and.subcutaneous.ti	Gamma.glutamyltransferase	Disorders.of.porphyrin.and.bilirubin.metabolism_596,Cholelithiasis.broad.definition.with.cholecystitis_419,Chlocystitis_1229,Disorders.of.gallbladder.biliary.tract.and.pancreas_1246,Statin.medication_1999,Cholelithiasis_1230,Malignant.neoplasm.of.rectum_151,Malignant.neoplasm.of.rectum.other.cancers.excluded.fro_152,Reactive.arthropathies_1591,Intestinal.infectious.diseases_6,Guillain.Barre.syndr…	Total.bilirubin.TBil	bilirubin_(E,bilirubin_(Z,biliverdin,X-11441,X-11442,X-11522,X-11530,X-16946,X-21448	-
sig	2	233687304	rs6736743	G	A	0.48763	UGT1A10,UGT1A7,UGT1A	androstenediol	0.374801	1.89493e-11	G	A	0.375638	-0.0301396	0.558263	SM(d42:2)B	0.154221	0.00330147	Disorders.of.bilirubin.excretion_277.4,Other.disorders.of.metabolism_277,Fracture.of.unspecified.bones_809	Skin.colour,self-rep:liver/biliary/pancreas.problem,ICD10:L08.Other.local.infections.of.skin.and.subcutaneous.ti	Gamma.glutamyltransferase	Disorders.of.porphyrin.and.bilirubin.metabolism_596,Cholelithiasis.broad.definition.with.cholecystitis_419,Chlocystitis_1229,Disorders.of.gallbladder.biliary.tract.and.pancreas_1246,Statin.medication_1999,Cholelithiasis_1230,Malignant.neoplasm.of.rectum_151,Malignant.neoplasm.of.rectum.other.cancers.excluded.fro_152,Reactive.arthropathies_1591,Intestinal.infectious.diseases_6,Guillain.Barre.syndr…	Total.bilirubin.TBil	bilirubin_(E,bilirubin_(Z,biliverdin,X-11441,X-11442,X-11522,X-11530,X-16946,X-21448	-
sig	2	233687722	rs10203266	G	C	0.4865	UGT1A10,UGT1A7,UGT1A	androstenediol	0.371049	2.87348e-11	-	-	-	-0.0304814	0.554607	estriol	-0.0401466	0.454473	Disorders.of.bilirubin.excretion_277.4,Other.disorders.of.metabolism_277,Fracture.of.unspecified.bones_809	Skin.colour,self-rep:liver/biliary/pancreas.problem,ICD10:L08.Other.local.infections.of.skin.and.subcutaneous.ti	Gamma.glutamyltransferase	Disorders.of.porphyrin.and.bilirubin.metabolism_596,Cholelithiasis.broad.definition.with.cholecystitis_419,Chlocystitis_1229,Disorders.of.gallbladder.biliary.tract.and.pancreas_1246,Statin.medication_1999,Cholelithiasis_1230,Malignant.neoplasm.of.rectum_151,Malignant.neoplasm.of.rectum.other.cancers.excluded.fro_152,Reactive.arthropathies_1591,Intestinal.infectious.diseases_6,Guillain.Barre.syndr…	Total.bilirubin.TBil	bilirubin_(E,bilirubin_(Z,biliverdin,X-11441,X-11442,X-11522,X-11530,X-16946,X-21448	-
sig	2	233688190	rs10168155	C	T	0.4865	UGT1A10,UGT1A7,UGT1A	androstenediol	0.371052	2.87197e-11	C	T	0.375638	-0.0301396	0.558263	SM(d42:2)B	0.154221	0.00330147	Disorders.of.bilirubin.excretion_277.4,Other.disorders.of.metabolism_277,Fracture.of.unspecified.bones_809	Skin.colour,self-rep:liver/biliary/pancreas.problem,ICD10:L08.Other.local.infections.of.skin.and.subcutaneous.ti	Gamma.glutamyltransferase	Disorders.of.porphyrin.and.bilirubin.metabolism_596,Cholelithiasis.broad.definition.with.cholecystitis_419,Chlocystitis_1229,Disorders.of.gallbladder.biliary.tract.and.pancreas_1246,Statin.medication_1999,Cholelithiasis_1230,Malignant.neoplasm.of.rectum_151,Malignant.neoplasm.of.rectum.other.cancers.excluded.fro_152,Reactive.arthropathies_1591,Intestinal.infectious.diseases_6,Guillain.Barre.syndr…	-	bilirubin_(E,bilirubin_(Z,biliverdin,X-11441,X-11442,X-11522,X-11530,X-16946,X-21448	-
sig	2	233688219	rs10175809	T	A	0.4865	UGT1A10,UGT1A7,UGT1A	androstenediol	0.371052	2.87197e-11	T	A	0.375638	-0.0301396	0.558263	SM(d42:2)B	0.154221	0.00330147	Disorders.of.bilirubin.excretion_277.4,Other.disorders.of.metabolism_277,Fracture.of.unspecified.bones_809	Skin.colour,self-rep:liver/biliary/pancreas.problem,ICD10:L08.Other.local.infections.of.skin.and.subcutaneous.ti	Gamma.glutamyltransferase	Disorders.of.porphyrin.and.bilirubin.metabolism_596,Cholelithiasis.broad.definition.with.cholecystitis_419,Chlocystitis_1229,Disorders.of.gallbladder.biliary.tract.and.pancreas_1246,Statin.medication_1999,Cholelithiasis_1230,Malignant.neoplasm.of.rectum_151,Malignant.neoplasm.of.rectum.other.cancers.excluded.fro_152,Reactive.arthropathies_1591,Intestinal.infectious.diseases_6,Guillain.Barre.syndr…	Total.bilirubin.TBil	bilirubin_(E,bilirubin_(Z,biliverdin,X-11441,X-11442,X-11522,X-11530,X-16946,X-21448	-
sig	2	233688342	rs10168333	C	T	0.4865	UGT1A10,UGT1A7,UGT1A	androstenediol	0.371052	2.87197e-11	C	T	0.375638	-0.0301396	0.558263	SM(d42:2)B	0.154221	0.00330147	Disorders.of.bilirubin.excretion_277.4,Other.disorders.of.metabolism_277,Fracture.of.unspecified.bones_809	Skin.colour,self-rep:liver/biliary/pancreas.problem,ICD10:L08.Other.local.infections.of.skin.and.subcutaneous.ti	Gamma.glutamyltransferase	Disorders.of.porphyrin.and.bilirubin.metabolism_596,Cholelithiasis.broad.definition.with.cholecystitis_419,Chlocystitis_1229,Disorders.of.gallbladder.biliary.tract.and.pancreas_1246,Statin.medication_1999,Cholelithiasis_1230,Malignant.neoplasm.of.rectum_151,Malignant.neoplasm.of.rectum.other.cancers.excluded.fro_152,Reactive.arthropathies_1591,Intestinal.infectious.diseases_6,Guillain.Barre.syndr…	Total.bilirubin.TBil	bilirubin_(E,bilirubin_(Z,biliverdin,X-11441,X-11442,X-11522,X-11530,X-16946,X-21448	-
sig	2	233688441	rs10168416	C	G	0.44582	UGT1A10,UGT1A7,UGT1A	androstenediol	0.359237	7.30366e-11	C	G	0.294643	-0.0638109	0.254954	PC(36:4)A	-0.200576	0.00072887	Disorders.of.bilirubin.excretion_277.4,Other.disorders.of.metabolism_277,Cholelithiasis.and.cholecystitis_574,Cholelithiasis_574.1,Jaundice.not.of.newborn_573.5,Other.disorders.of.liver_573	Skin.colour,self-rep:liver/biliary/pancreas.problem,ICD10:K80.Cholelithiasis	Cholesterol,Gamma.glutamyltransferase	Disorders.of.porphyrin.and.bilirubin.metabolism_596,Cholelithiasis.broad.definition.with.cholecystitis_419,Cholelithiasis_1230,Disorders.of.gallbladder.biliary.tract.and.pancreas_1246,Statin.medication_1999,Chlocystitis_1229,Malignant.neoplasm.of.rectum_151,Malignant.neoplasm.of.rectum.other.cancers.excluded.fro_152,Guillain.Barre.syndrome_752,Abnormal.blood.pressure.reading.without.diagnosis_1902	Total.bilirubin.TBil	bilirubin_(E,bilirubin_(Z,biliverdin,X-11441,X-11442,X-11522,X-11530,X-16946,X-21448	-
sig	2	233688675	rs10173355	A	T	0.44582	UGT1A10,UGT1A7,UGT1A	androstenediol	0.359227	7.31311e-11	A	T	0.294643	-0.0638109	0.254954	PC(36:4)A	-0.200576	0.00072887	Disorders.of.bilirubin.excretion_277.4,Other.disorders.of.metabolism_277,Cholelithiasis.and.cholecystitis_574,Cholelithiasis_574.1,Jaundice.not.of.newborn_573.5,Other.disorders.of.liver_573	Skin.colour,self-rep:liver/biliary/pancreas.problem,ICD10:K80.Cholelithiasis	Cholesterol,Gamma.glutamyltransferase	Disorders.of.porphyrin.and.bilirubin.metabolism_596,Cholelithiasis.broad.definition.with.cholecystitis_419,Cholelithiasis_1230,Disorders.of.gallbladder.biliary.tract.and.pancreas_1246,Statin.medication_1999,Chlocystitis_1229,Malignant.neoplasm.of.rectum_151,Malignant.neoplasm.of.rectum.other.cancers.excluded.fro_152,Guillain.Barre.syndrome_752,Abnormal.blood.pressure.reading.without.diagnosis_1902	Total.bilirubin.TBil	bilirubin_(E,bilirubin_(Z,biliverdin,X-11441,X-11442,X-11522,X-11530,X-16946,X-21448	-
sig	2	233688837	rs11680450	T	C	0.4865	UGT1A10,UGT1A7,UGT1A	androstenediol	0.371052	2.87197e-11	T	C	0.375638	-0.0301396	0.558263	SM(d42:2)B	0.154221	0.00330147	Disorders.of.bilirubin.excretion_277.4,Other.disorders.of.metabolism_277,Fracture.of.unspecified.bones_809	Skin.colour,self-rep:liver/biliary/pancreas.problem,ICD10:L08.Other.local.infections.of.skin.and.subcutaneous.ti	Gamma.glutamyltransferase	Disorders.of.porphyrin.and.bilirubin.metabolism_596,Cholelithiasis.broad.definition.with.cholecystitis_419,Chlocystitis_1229,Disorders.of.gallbladder.biliary.tract.and.pancreas_1246,Statin.medication_1999,Cholelithiasis_1230,Malignant.neoplasm.of.rectum_151,Malignant.neoplasm.of.rectum.other.cancers.excluded.fro_152,Reactive.arthropathies_1591,Intestinal.infectious.diseases_6,Guillain.Barre.syndr…	Total.bilirubin.TBil	bilirubin_(E,bilirubin_(Z,biliverdin,X-11441,X-11442,X-11522,X-11530,X-16946,X-21448	-
sig	2	233689021	rs10171367	C	G	0.4865	UGT1A10,UGT1A7,UGT1A	androstenediol	0.371052	2.87197e-11	C	G	0.375638	-0.0301396	0.558263	SM(d42:2)B	0.154221	0.00330147	Disorders.of.bilirubin.excretion_277.4,Other.disorders.of.metabolism_277,Fracture.of.unspecified.bones_809	Skin.colour,self-rep:liver/biliary/pancreas.problem,ICD10:L08.Other.local.infections.of.skin.and.subcutaneous.ti	Gamma.glutamyltransferase	Disorders.of.porphyrin.and.bilirubin.metabolism_596,Cholelithiasis.broad.definition.with.cholecystitis_419,Chlocystitis_1229,Disorders.of.gallbladder.biliary.tract.and.pancreas_1246,Statin.medication_1999,Cholelithiasis_1230,Malignant.neoplasm.of.rectum_151,Malignant.neoplasm.of.rectum.other.cancers.excluded.fro_152,Reactive.arthropathies_1591,Intestinal.infectious.diseases_6,Guillain.Barre.syndr…	Total.bilirubin.TBil	bilirubin_(E,bilirubin_(Z,biliverdin,X-11441,X-11442,X-11522,X-11530,X-16946,X-21448	-
sig	2	233689179	rs10179094	T	A	0.45755	UGT1A10,UGT1A7,UGT1A	androstenediol	0.359194	1.24198e-10	T	A	0.358418	-0.0400458	0.447486	SM(d42:2)B	0.132039	0.0140778	Disorders.of.bilirubin.excretion_277.4,Other.disorders.of.metabolism_277,Cholelithiasis.and.cholecystitis_574	self-rep:liver/biliary/pancreas.problem,Skin.colour,ICD10:L08.Other.local.infections.of.skin.and.subcutaneous.ti	Gamma.glutamyltransferase	Disorders.of.porphyrin.and.bilirubin.metabolism_596,Cholelithiasis.broad.definition.with.cholecystitis_419,Disorders.of.gallbladder.biliary.tract.and.pancreas_1246,Statin.medication_1999,Cholelithiasis_1230,Chlocystitis_1229,Malignant.neoplasm.of.rectum_151,Malignant.neoplasm.of.rectum.other.cancers.excluded.fro_152,Abnormal.blood.pressure.reading.without.diagnosis_1902,Reactive.arthropathies_1591	Total.bilirubin.TBil	bilirubin_(E,bilirubin_(Z,biliverdin,X-11441,X-11442,X-11522,X-11530,X-16946,X-21448	-
sig	2	233690345	rs7563561	T	G	0.4867	UGT1A10,UGT1A7,UGT1A	androstenediol	0.371155	2.78437e-11	T	G	0.375638	-0.0301396	0.558263	SM(d42:2)B	0.154221	0.00330147	Disorders.of.bilirubin.excretion_277.4,Other.disorders.of.metabolism_277,Fracture.of.unspecified.bones_809	Skin.colour,self-rep:liver/biliary/pancreas.problem,ICD10:L08.Other.local.infections.of.skin.and.subcutaneous.ti	Gamma.glutamyltransferase	Disorders.of.porphyrin.and.bilirubin.metabolism_596,Cholelithiasis.broad.definition.with.cholecystitis_419,Chlocystitis_1229,Disorders.of.gallbladder.biliary.tract.and.pancreas_1246,Statin.medication_1999,Cholelithiasis_1230,Malignant.neoplasm.of.rectum_151,Malignant.neoplasm.of.rectum.other.cancers.excluded.fro_152,Reactive.arthropathies_1591,Intestinal.infectious.diseases_6,Guillain.Barre.syndr…	Total.bilirubin.TBil	bilirubin_(E,bilirubin_(Z,biliverdin,X-11441,X-11442,X-11522,X-11530,X-16946,X-21448	-
sig	2	233690443	rs7608175	C	G	0.4867	UGT1A10,UGT1A7,UGT1A	androstenediol	0.371155	2.78437e-11	C	G	0.375638	-0.0301396	0.558263	SM(d42:2)B	0.154221	0.00330147	Disorders.of.bilirubin.excretion_277.4,Other.disorders.of.metabolism_277,Fracture.of.unspecified.bones_809	Skin.colour,self-rep:liver/biliary/pancreas.problem,ICD10:L08.Other.local.infections.of.skin.and.subcutaneous.ti	Gamma.glutamyltransferase	Disorders.of.porphyrin.and.bilirubin.metabolism_596,Cholelithiasis.broad.definition.with.cholecystitis_419,Chlocystitis_1229,Disorders.of.gallbladder.biliary.tract.and.pancreas_1246,Statin.medication_1999,Cholelithiasis_1230,Malignant.neoplasm.of.rectum_151,Malignant.neoplasm.of.rectum.other.cancers.excluded.fro_152,Reactive.arthropathies_1591,Intestinal.infectious.diseases_6,Guillain.Barre.syndr…	Total.bilirubin.TBil	bilirubin_(E,bilirubin_(Z,biliverdin,X-11441,X-11442,X-11522,X-11530,X-16946,X-21448	-
sig	2	233690650	rs45615240	T	C	0.4865	UGT1A10,UGT1A7,UGT1A	androstenediol	0.371051	2.87247e-11	T	C	0.375	-0.0320763	0.532951	SM(d42:2)B	0.151872	0.00379377	Disorders.of.bilirubin.excretion_277.4,Other.disorders.of.metabolism_277,Fracture.of.unspecified.bones_809	Skin.colour,self-rep:liver/biliary/pancreas.problem,ICD10:L08.Other.local.infections.of.skin.and.subcutaneous.ti	Gamma.glutamyltransferase	Disorders.of.porphyrin.and.bilirubin.metabolism_596,Cholelithiasis.broad.definition.with.cholecystitis_419,Chlocystitis_1229,Disorders.of.gallbladder.biliary.tract.and.pancreas_1246,Statin.medication_1999,Cholelithiasis_1230,Malignant.neoplasm.of.rectum_151,Malignant.neoplasm.of.rectum.other.cancers.excluded.fro_152,Reactive.arthropathies_1591,Intestinal.infectious.diseases_6,Guillain.Barre.syndr…	Total.bilirubin.TBil	bilirubin_(E,bilirubin_(Z,biliverdin,X-11441,X-11442,X-11522,X-11530,X-16946,X-21448	-
sig	2	233691295	rs12623271	C	G	0.4865	UGT1A10,UGT1A7,UGT1A	androstenediol	0.371051	2.87247e-11	C	G	0.375638	-0.0301396	0.558263	SM(d42:2)B	0.154221	0.00330147	Disorders.of.bilirubin.excretion_277.4,Other.disorders.of.metabolism_277,Fracture.of.unspecified.bones_809	Skin.colour,self-rep:liver/biliary/pancreas.problem,ICD10:L08.Other.local.infections.of.skin.and.subcutaneous.ti	Gamma.glutamyltransferase	Disorders.of.porphyrin.and.bilirubin.metabolism_596,Cholelithiasis.broad.definition.with.cholecystitis_419,Chlocystitis_1229,Disorders.of.gallbladder.biliary.tract.and.pancreas_1246,Statin.medication_1999,Cholelithiasis_1230,Malignant.neoplasm.of.rectum_151,Malignant.neoplasm.of.rectum.other.cancers.excluded.fro_152,Reactive.arthropathies_1591,Intestinal.infectious.diseases_6,Guillain.Barre.syndr…	Total.bilirubin.TBil	bilirubin_(E,bilirubin_(Z,biliverdin,X-11441,X-11442,X-11522,X-11530,X-16946,X-21448	-
sig	2	233691628	rs10445704	G	A	0.4865	UGT1A10,UGT1A7,UGT1A	androstenediol	0.371051	2.87247e-11	G	A	0.375638	-0.0301396	0.558263	SM(d42:2)B	0.154221	0.00330147	Disorders.of.bilirubin.excretion_277.4,Other.disorders.of.metabolism_277,Fracture.of.unspecified.bones_809	Skin.colour,self-rep:liver/biliary/pancreas.problem,ICD10:L08.Other.local.infections.of.skin.and.subcutaneous.ti	Gamma.glutamyltransferase	Disorders.of.porphyrin.and.bilirubin.metabolism_596,Cholelithiasis.broad.definition.with.cholecystitis_419,Chlocystitis_1229,Disorders.of.gallbladder.biliary.tract.and.pancreas_1246,Statin.medication_1999,Cholelithiasis_1230,Malignant.neoplasm.of.rectum_151,Malignant.neoplasm.of.rectum.other.cancers.excluded.fro_152,Reactive.arthropathies_1591,Intestinal.infectious.diseases_6,Guillain.Barre.syndr…	Total.bilirubin.TBil	bilirubin_(E,bilirubin_(Z,biliverdin,X-11441,X-11442,X-11522,X-11530,X-16946,X-21448	-
sig	2	233691689	rs397897493	CAGGAG	C	0.4865	UGT1A6	androstenediol	0.371051	2.87247e-11	-	-	-	-0.0301396	0.558263	androstenediol	-0.0301396	0.558263	-	Skin.colour,self-rep:liver/biliary/pancreas.problem,ICD10:L08.Other.local.infections.of.skin.and.subcutaneous.ti	-	Disorders.of.porphyrin.and.bilirubin.metabolism_596,Cholelithiasis.broad.definition.with.cholecystitis_419,Chlocystitis_1229,Disorders.of.gallbladder.biliary.tract.and.pancreas_1246,Statin.medication_1999,Cholelithiasis_1230,Malignant.neoplasm.of.rectum_151,Malignant.neoplasm.of.rectum.other.cancers.excluded.fro_152,Reactive.arthropathies_1591,Intestinal.infectious.diseases_6,Guillain.Barre.syndr…	-	bilirubin_(E,bilirubin_(Z,biliverdin,X-11441,X-11442,X-11522,X-11530,X-16946,X-21448	-
sig	2	233692353	rs13015720	G	A	0.4865	UGT1A10,UGT1A6,UGT1A	androstenediol	0.371051	2.87247e-11	G	A	0.375638	-0.0301396	0.558263	SM(d42:2)B	0.154221	0.00330147	Disorders.of.bilirubin.excretion_277.4,Other.disorders.of.metabolism_277,Fracture.of.unspecified.bones_809	Skin.colour,self-rep:liver/biliary/pancreas.problem,ICD10:L08.Other.local.infections.of.skin.and.subcutaneous.ti	Gamma.glutamyltransferase	Disorders.of.porphyrin.and.bilirubin.metabolism_596,Cholelithiasis.broad.definition.with.cholecystitis_419,Chlocystitis_1229,Disorders.of.gallbladder.biliary.tract.and.pancreas_1246,Statin.medication_1999,Cholelithiasis_1230,Malignant.neoplasm.of.rectum_151,Malignant.neoplasm.of.rectum.other.cancers.excluded.fro_152,Reactive.arthropathies_1591,Intestinal.infectious.diseases_6,Guillain.Barre.syndr…	Total.bilirubin.TBil	bilirubin_(E,bilirubin_(Z,biliverdin,X-11441,X-11442,X-11522,X-11530,X-16946,X-21448	-
sig	2	233693023	rs6759892	T	G	0.4867	UGT1A6	androstenediol	0.371155	2.78437e-11	T	G	0.375638	-0.0301396	0.558263	SM(d42:2)B	0.154221	0.00330147	Disorders.of.bilirubin.excretion_277.4,Other.disorders.of.metabolism_277,Cholelithiasis.and.cholecystitis_574	Skin.colour,self-rep:liver/biliary/pancreas.problem,ICD10:L08.Other.local.infections.of.skin.and.subcutaneous.ti	Gamma.glutamyltransferase	Disorders.of.porphyrin.and.bilirubin.metabolism_596,Cholelithiasis.broad.definition.with.cholecystitis_419,Chlocystitis_1229,Disorders.of.gallbladder.biliary.tract.and.pancreas_1246,Statin.medication_1999,Cholelithiasis_1230,Malignant.neoplasm.of.rectum_151,Malignant.neoplasm.of.rectum.other.cancers.excluded.fro_152,Reactive.arthropathies_1591,Intestinal.infectious.diseases_6,Guillain.Barre.syndr…	Total.bilirubin.TBil	bilirubin_(E,bilirubin_(Z,biliverdin,X-11441,X-11442,X-11522,X-11530,X-16946,X-21448	-
sig	2	233693319	rs1105880	A	G	0.47477	UGT1A6	androstenediol	0.369678	1.69835e-11	A	G	0.311862	-0.0504686	0.350493	PC(36:4)A	-0.1963	0.000626982	Disorders.of.bilirubin.excretion_277.4,Other.disorders.of.metabolism_277,Cholelithiasis.and.cholecystitis_574,Cholelithiasis_574.1,Jaundice.not.of.newborn_573.5	Skin.colour,self-rep:liver/biliary/pancreas.problem,ICD10:K80.Cholelithiasis	Cholesterol	Disorders.of.porphyrin.and.bilirubin.metabolism_596,Cholelithiasis.broad.definition.with.cholecystitis_419,Cholelithiasis_1230,Disorders.of.gallbladder.biliary.tract.and.pancreas_1246,Statin.medication_1999,Chlocystitis_1229,Malignant.neoplasm.of.rectum_151,Malignant.neoplasm.of.rectum.other.cancers.excluded.fro_152,Guillain.Barre.syndrome_752	Total.bilirubin.TBil	bilirubin_(E,bilirubin_(Z,biliverdin,X-11441,X-11442,X-11522,X-11530,X-16946,X-21448	-
sig	2	233693545	rs2070959	A	G	0.44581	UGT1A6	androstenediol	0.359227	7.31428e-11	A	G	0.294643	-0.0638109	0.254954	PC(36:4)A	-0.200576	0.00072887	Disorders.of.bilirubin.excretion_277.4,Other.disorders.of.metabolism_277,Cholelithiasis.and.cholecystitis_574,Cholelithiasis_574.1,Jaundice.not.of.newborn_573.5,Other.disorders.of.liver_573	Skin.colour,self-rep:liver/biliary/pancreas.problem,ICD10:K80.Cholelithiasis	Cholesterol,Gamma.glutamyltransferase	Disorders.of.porphyrin.and.bilirubin.metabolism_596,Cholelithiasis.broad.definition.with.cholecystitis_419,Cholelithiasis_1230,Disorders.of.gallbladder.biliary.tract.and.pancreas_1246,Statin.medication_1999,Chlocystitis_1229,Malignant.neoplasm.of.rectum_151,Malignant.neoplasm.of.rectum.other.cancers.excluded.fro_152,Guillain.Barre.syndrome_752	Total.bilirubin.TBil	bilirubin_(E,bilirubin_(Z,biliverdin,X-11441,X-11442,X-11522,X-11530,X-16946,X-21448	-
sig	2	233693556	rs1105879	A	C	0.47477	UGT1A6	androstenediol	0.369678	1.69835e-11	A	C	0.311862	-0.0504686	0.350493	PC(36:4)A	-0.1963	0.000626982	Disorders.of.bilirubin.excretion_277.4,Other.disorders.of.metabolism_277,Cholelithiasis.and.cholecystitis_574,Cholelithiasis_574.1,Jaundice.not.of.newborn_573.5	Skin.colour,self-rep:liver/biliary/pancreas.problem,ICD10:K80.Cholelithiasis	Cholesterol	Disorders.of.porphyrin.and.bilirubin.metabolism_596,Cholelithiasis.broad.definition.with.cholecystitis_419,Cholelithiasis_1230,Disorders.of.gallbladder.biliary.tract.and.pancreas_1246,Statin.medication_1999,Chlocystitis_1229,Malignant.neoplasm.of.rectum_151,Malignant.neoplasm.of.rectum.other.cancers.excluded.fro_152,Guillain.Barre.syndrome_752	Total.bilirubin.TBil	bilirubin_(E,bilirubin_(Z,biliverdin,X-11441,X-11442,X-11522,X-11530,X-16946,X-21448	-
sig	2	233695584	rs28899170	C	A	0.48026	UGT1A10,UGT1A6,UGT1A	androstenediol	0.353455	3.80782e-10	C	A	0.283801	-0.0527883	0.348069	PC(36:4)A	-0.203644	0.000636739	Disorders.of.bilirubin.excretion_277.4,Other.disorders.of.metabolism_277,Cholelithiasis.and.cholecystitis_574,Cholelithiasis_574.1,Jaundice.not.of.newborn_573.5,Other.disorders.of.liver_573	Skin.colour,self-rep:liver/biliary/pancreas.problem,ICD10:K80.Cholelithiasis,ICD10:J13.Pneumonia.due.to.Streptococcus.pneumoniae	Cholesterol,Gamma.glutamyltransferase	Disorders.of.porphyrin.and.bilirubin.metabolism_596,Disorders.of.gallbladder.biliary.tract.and.pancreas_1246,Cholelithiasis.broad.definition.with.cholecystitis_419,Cholelithiasis_1230,Symptoms.and.signs.involving.the.digestive.system.and.a_1972,Abdominal.and.pelvic.pain_1898,Diseases.of.liver_1265	Total.bilirubin.TBil	bilirubin_(E,bilirubin_(Z,biliverdin,X-11441,X-11442,X-11522,X-11530,X-16946,X-21448	-
sig	2	233697516	rs6715829	A	T	0.45786	UGT1A10,UGT1A6,UGT1A	androstenediol	0.354676	1.50663e-10	A	T	0.306122	-0.0580794	0.287067	LPC(20:0)	-0.174335	0.00137346	Disorders.of.bilirubin.excretion_277.4,Other.disorders.of.metabolism_277,Cholelithiasis.and.cholecystitis_574,Cholelithiasis_574.1,Jaundice.not.of.newborn_573.5,Nonsenile.Cataract_366.1	Skin.colour,self-rep:liver/biliary/pancreas.problem,ICD10:K80.Cholelithiasis	Cholesterol	-	-	bilirubin_(E,bilirubin_(Z,biliverdin,X-11441,X-11442,X-11522,X-11530,X-16946,X-21448	-
sig	2	233701893	rs17862865	A	G	0.47449	UGT1A10,UGT1A6,UGT1A	androstenediol	0.390223	8.62016e-12	A	G	0.45727	-0.0048365	0.92557	TAG(56:7)B	0.164329	0.00175797	-	Skin.colour,self-rep:liver/biliary/pancreas.problem,ICD10:S83.Dislocation.sprain.and.strain.of.joints.and.ligame	-	Disorders.of.porphyrin.and.bilirubin.metabolism_596,Disorders.of.gallbladder.biliary.tract.and.pancreas_1246,Cholelithiasis.broad.definition.with.cholecystitis_419,Abdominal.and.pelvic.pain_1898,Symptoms.and.signs.involving.the.digestive.system.and.a_1972	-	bilirubin_(E,bilirubin_(Z,biliverdin,X-11441,X-11442,X-11522,X-11530,X-16946,X-21448	-
sig	2	233702266	rs17862866	A	G	0.4745	UGT1A10,UGT1A6,UGT1A	androstenediol	0.390228	8.61311e-12	A	G	0.45727	-0.0048365	0.92557	TAG(56:7)B	0.164329	0.00175797	Disorders.of.bilirubin.excretion_277.4,Other.disorders.of.metabolism_277,Cholelithiasis.and.cholecystitis_574,Abnormal.results.of.function.study.of.liver_573.7	Skin.colour,self-rep:liver/biliary/pancreas.problem,ICD10:S83.Dislocation.sprain.and.strain.of.joints.and.ligame	-	Disorders.of.porphyrin.and.bilirubin.metabolism_596,Disorders.of.gallbladder.biliary.tract.and.pancreas_1246,Cholelithiasis.broad.definition.with.cholecystitis_419,Symptoms.and.signs.involving.the.digestive.system.and.a_1972,Abdominal.and.pelvic.pain_1898	Total.bilirubin.TBil	bilirubin_(E,bilirubin_(Z,biliverdin,X-11441,X-11442,X-11522,X-11530,X-16946,X-21448	-
sig	2	233702448	rs17863787	T	G	0.39809	UGT1A10,UGT1A6,UGT1A	aldosterone	0.328284	2.22961e-08	T	G	0.28699	-	-	PC(36:4)A	-0.200206	0.000796279	Disorders.of.bilirubin.excretion_277.4,Other.disorders.of.metabolism_277,Cholelithiasis.and.cholecystitis_574,Cholelithiasis_574.1,Jaundice.not.of.newborn_573.5,Other.disorders.of.liver_573,Calculus.of.bile.duct_574.2	Skin.colour,self-rep:liver/biliary/pancreas.problem,ICD10:K80.Cholelithiasis,ICD10:J13.Pneumonia.due.to.Streptococcus.pneumoniae	Cholesterol,Gamma.glutamyltransferase	Disorders.of.porphyrin.and.bilirubin.metabolism_596,Cholelithiasis.broad.definition.with.cholecystitis_419,Disorders.of.gallbladder.biliary.tract.and.pancreas_1246,Cholelithiasis_1230,Symptoms.and.signs.involving.the.digestive.system.and.a_1972,Abdominal.and.pelvic.pain_1898,Maternal.care.for.known.or.suspected.abnormality.of.pel_1799,Diseases.of.liver_1265	Total.bilirubin.TBil	bilirubin_(E,bilirubin_(Z,biliverdin,X-11441,X-11442,X-11522,X-11530,X-16946,X-21448	-
sig	2	233702448	rs17863787	T	G	0.39809	UGT1A10,UGT1A6,UGT1A	androstenediol	0.41811	1.0769e-13	T	G	0.28699	-0.0327268	0.561468	PC(36:4)A	-0.200206	0.000796279	Disorders.of.bilirubin.excretion_277.4,Other.disorders.of.metabolism_277,Cholelithiasis.and.cholecystitis_574,Cholelithiasis_574.1,Jaundice.not.of.newborn_573.5,Other.disorders.of.liver_573,Calculus.of.bile.duct_574.2	Skin.colour,self-rep:liver/biliary/pancreas.problem,ICD10:K80.Cholelithiasis,ICD10:J13.Pneumonia.due.to.Streptococcus.pneumoniae	Cholesterol,Gamma.glutamyltransferase	Disorders.of.porphyrin.and.bilirubin.metabolism_596,Cholelithiasis.broad.definition.with.cholecystitis_419,Disorders.of.gallbladder.biliary.tract.and.pancreas_1246,Cholelithiasis_1230,Symptoms.and.signs.involving.the.digestive.system.and.a_1972,Abdominal.and.pelvic.pain_1898,Maternal.care.for.known.or.suspected.abnormality.of.pel_1799,Diseases.of.liver_1265	Total.bilirubin.TBil	bilirubin_(E,bilirubin_(Z,biliverdin,X-11441,X-11442,X-11522,X-11530,X-16946,X-21448	-
sig	2	233703807	rs34781889	CTCTG	C	0.39883	UGT1A10,UGT1A6,UGT1A	aldosterone	0.327453	2.4802e-08	CTCTG	C	0.285714	-	-	PC(36:4)A	-0.200684	0.00077309	-	Skin.colour,self-rep:liver/biliary/pancreas.problem,Disorders.of.gallbladder.biliary.tract.and.pancreas,ICD10:K80.Cholelithiasis,ICD10:J13.Pneumonia.due.to.Streptococcus.pneumoniae	Cholesterol,Gamma.glutamyltransferase	Disorders.of.porphyrin.and.bilirubin.metabolism_596,Cholelithiasis.broad.definition.with.cholecystitis_419,Disorders.of.gallbladder.biliary.tract.and.pancreas_1246,Cholelithiasis_1230,Symptoms.and.signs.involving.the.digestive.system.and.a_1972,Abdominal.and.pelvic.pain_1898,Maternal.care.for.known.or.suspected.abnormality.of.pel_1799,Diseases.of.liver_1265	-	bilirubin_(E,bilirubin_(Z,biliverdin,X-11441,X-11442,X-11522,X-11530,X-16946,X-21448	-
sig	2	233703807	rs34781889	CTCTG	C	0.39883	UGT1A10,UGT1A6,UGT1A	androstenediol	0.422403	5.85178e-14	CTCTG	C	0.285714	-0.0315326	0.575732	PC(36:4)A	-0.200684	0.00077309	-	Skin.colour,self-rep:liver/biliary/pancreas.problem,Disorders.of.gallbladder.biliary.tract.and.pancreas,ICD10:K80.Cholelithiasis,ICD10:J13.Pneumonia.due.to.Streptococcus.pneumoniae	Cholesterol,Gamma.glutamyltransferase	Disorders.of.porphyrin.and.bilirubin.metabolism_596,Cholelithiasis.broad.definition.with.cholecystitis_419,Disorders.of.gallbladder.biliary.tract.and.pancreas_1246,Cholelithiasis_1230,Symptoms.and.signs.involving.the.digestive.system.and.a_1972,Abdominal.and.pelvic.pain_1898,Maternal.care.for.known.or.suspected.abnormality.of.pel_1799,Diseases.of.liver_1265	-	bilirubin_(E,bilirubin_(Z,biliverdin,X-11441,X-11442,X-11522,X-11530,X-16946,X-21448	-
sig	2	233703893	rs7567229	C	A	0.39794	UGT1A10,UGT1A6,UGT1A	aldosterone	0.32847	2.20496e-08	C	A	0.286352	-	-	PC(36:4)A	-0.196099	0.00101715	Disorders.of.bilirubin.excretion_277.4,Other.disorders.of.metabolism_277,Cholelithiasis.and.cholecystitis_574,Cholelithiasis_574.1,Jaundice.not.of.newborn_573.5,Other.disorders.of.liver_573,Calculus.of.bile.duct_574.2	Skin.colour,self-rep:liver/biliary/pancreas.problem,ICD10:K80.Cholelithiasis,ICD10:J13.Pneumonia.due.to.Streptococcus.pneumoniae	Cholesterol,Gamma.glutamyltransferase	-	-	bilirubin_(E,bilirubin_(Z,biliverdin,X-11441,X-11442,X-11522,X-11530,X-16946,X-21448	-
sig	2	233703893	rs7567229	C	A	0.39794	UGT1A10,UGT1A6,UGT1A	androstenediol	0.418291	1.05886e-13	C	A	0.286352	-0.0315326	0.575732	PC(36:4)A	-0.196099	0.00101715	Disorders.of.bilirubin.excretion_277.4,Other.disorders.of.metabolism_277,Cholelithiasis.and.cholecystitis_574,Cholelithiasis_574.1,Jaundice.not.of.newborn_573.5,Other.disorders.of.liver_573,Calculus.of.bile.duct_574.2	Skin.colour,self-rep:liver/biliary/pancreas.problem,ICD10:K80.Cholelithiasis,ICD10:J13.Pneumonia.due.to.Streptococcus.pneumoniae	Cholesterol,Gamma.glutamyltransferase	-	-	bilirubin_(E,bilirubin_(Z,biliverdin,X-11441,X-11442,X-11522,X-11530,X-16946,X-21448	-
sig	2	233704044	rs4521035	A	C	0.47441	UGT1A10,UGT1A6,UGT1A	androstenediol	0.390507	8.43247e-12	A	C	0.456633	-0.00383628	0.940874	TAG(56:7)B	0.161672	0.00206638	Disorders.of.bilirubin.excretion_277.4,Other.disorders.of.metabolism_277,Cholelithiasis.and.cholecystitis_574,Abnormal.results.of.function.study.of.liver_573.7,Endometrial.hyperplasia_621	Skin.colour,self-rep:liver/biliary/pancreas.problem,ICD10:S83.Dislocation.sprain.and.strain.of.joints.and.ligame	-	Disorders.of.porphyrin.and.bilirubin.metabolism_596,Disorders.of.gallbladder.biliary.tract.and.pancreas_1246,Cholelithiasis.broad.definition.with.cholecystitis_419,Symptoms.and.signs.involving.the.digestive.system.and.a_1972,Abdominal.and.pelvic.pain_1898	Total.bilirubin.TBil	bilirubin_(E,bilirubin_(Z,biliverdin,X-11441,X-11442,X-11522,X-11530,X-16946,X-21448	-
sig	2	233705061	rs10180090	G	A	0.40979	UGT1A10,UGT1A6,UGT1A	androstenediol	0.413818	3.60542e-13	G	A	0.350128	-0.0112007	0.831714	TAG(56:7)B	0.1401	0.00875621	Disorders.of.bilirubin.excretion_277.4,Other.disorders.of.metabolism_277,Cholelithiasis.and.cholecystitis_574	self-rep:liver/biliary/pancreas.problem,Skin.colour	Gamma.glutamyltransferase	Disorders.of.porphyrin.and.bilirubin.metabolism_596,Disorders.of.gallbladder.biliary.tract.and.pancreas_1246,Cholelithiasis.broad.definition.with.cholecystitis_419,Cholelithiasis_1230,Symptoms.and.signs.involving.the.digestive.system.and.a_1972,Abdominal.and.pelvic.pain_1898	Total.bilirubin.TBil	bilirubin_(E,bilirubin_(Z,biliverdin,X-11441,X-11442,X-11522,X-11530,X-16946,X-21448	-
sig	2	233706754	rs6725478	C	T	0.40979	UGT1A10,UGT1A6,UGT1A	androstenediol	0.413823	3.60158e-13	C	T	0.350765	-0.0128879	0.806878	TAG(56:7)B	0.142737	0.00760747	Disorders.of.bilirubin.excretion_277.4,Other.disorders.of.metabolism_277,Cholelithiasis.and.cholecystitis_574	self-rep:liver/biliary/pancreas.problem,Skin.colour	Gamma.glutamyltransferase	Disorders.of.porphyrin.and.bilirubin.metabolism_596,Disorders.of.gallbladder.biliary.tract.and.pancreas_1246,Cholelithiasis.broad.definition.with.cholecystitis_419,Cholelithiasis_1230,Symptoms.and.signs.involving.the.digestive.system.and.a_1972,Abdominal.and.pelvic.pain_1898	Total.bilirubin.TBil	bilirubin_(E,bilirubin_(Z,biliverdin,X-11441,X-11442,X-11522,X-11530,X-16946,X-21448	-
sig	2	233708590	rs7572563	G	A	0.47441	UGT1A10,UGT1A6,UGT1A	androstenediol	0.390511	8.42414e-12	G	A	0.45727	-0.0048365	0.92557	TAG(56:7)B	0.164329	0.00175797	Disorders.of.bilirubin.excretion_277.4,Other.disorders.of.metabolism_277,Cholelithiasis.and.cholecystitis_574,Abnormal.results.of.function.study.of.liver_573.7	Skin.colour,self-rep:liver/biliary/pancreas.problem,ICD10:S83.Dislocation.sprain.and.strain.of.joints.and.ligame	-	Disorders.of.porphyrin.and.bilirubin.metabolism_596,Disorders.of.gallbladder.biliary.tract.and.pancreas_1246,Cholelithiasis.broad.definition.with.cholecystitis_419,Symptoms.and.signs.involving.the.digestive.system.and.a_1972,Abdominal.and.pelvic.pain_1898	Total.bilirubin.TBil	bilirubin_(E,bilirubin_(Z,biliverdin,X-11441,X-11442,X-11522,X-11530,X-16946,X-21448	-
sig	2	233708761	rs7583278	C	T	0.40979	UGT1A10,UGT1A6,UGT1A	androstenediol	0.413824	3.59981e-13	C	T	0.350765	-0.0122508	0.816362	TAG(56:7)B	0.142737	0.00760747	Disorders.of.bilirubin.excretion_277.4,Other.disorders.of.metabolism_277,Cholelithiasis.and.cholecystitis_574	self-rep:liver/biliary/pancreas.problem,Skin.colour	Gamma.glutamyltransferase	Disorders.of.porphyrin.and.bilirubin.metabolism_596,Disorders.of.gallbladder.biliary.tract.and.pancreas_1246,Cholelithiasis.broad.definition.with.cholecystitis_419,Cholelithiasis_1230,Symptoms.and.signs.involving.the.digestive.system.and.a_1972,Abdominal.and.pelvic.pain_1898	Total.bilirubin.TBil	bilirubin_(E,bilirubin_(Z,biliverdin,X-11441,X-11442,X-11522,X-11530,X-16946,X-21448	-
sig	2	233711626	rs1104892	G	A	0.47441	UGT1A10,UGT1A6,UGT1A	androstenediol	0.39051	8.42846e-12	G	A	0.458546	-0.00806387	0.876034	TAG(56:7)B	0.161496	0.00210557	Disorders.of.bilirubin.excretion_277.4,Other.disorders.of.metabolism_277,Cholelithiasis.and.cholecystitis_574,Abnormal.results.of.function.study.of.liver_573.7	Skin.colour,self-rep:liver/biliary/pancreas.problem,ICD10:S83.Dislocation.sprain.and.strain.of.joints.and.ligame	-	Disorders.of.porphyrin.and.bilirubin.metabolism_596,Disorders.of.gallbladder.biliary.tract.and.pancreas_1246,Cholelithiasis.broad.definition.with.cholecystitis_419	Total.bilirubin.TBil	bilirubin_(E,bilirubin_(Z,biliverdin,X-11441,X-11442,X-11522,X-11530,X-16946,X-21448	-
sig	2	233713783	rs2012734	T	C	0.42993	UGT1A5	androstenediol	0.421174	5.1864e-14	T	C	0.459821	-0.0140825	0.786075	TAG(56:7)B	0.165422	0.00173129	Disorders.of.bilirubin.excretion_277.4,Other.disorders.of.metabolism_277,Cholelithiasis.and.cholecystitis_574,Abnormal.results.of.function.study.of.liver_573.7	Skin.colour,self-rep:liver/biliary/pancreas.problem,ICD10:S83.Dislocation.sprain.and.strain.of.joints.and.ligame	-	Disorders.of.porphyrin.and.bilirubin.metabolism_596,Disorders.of.gallbladder.biliary.tract.and.pancreas_1246,Cholelithiasis.broad.definition.with.cholecystitis_419,Cholelithiasis_1230	Total.bilirubin.TBil	bilirubin_(E,bilirubin_(Z,biliverdin,X-11441,X-11442,X-11522,X-11530,X-16946,X-21448	-
sig	2	233715640	rs6749496	T	C	0.42683	UGT1A10,UGT1A5,UGT1A	androstenediol	0.424012	4.39393e-14	T	C	0.359694	-0.0203003	0.698825	TAG(56:7)B	0.154472	0.00349797	Disorders.of.bilirubin.excretion_277.4,Other.disorders.of.metabolism_277,Cholelithiasis.and.cholecystitis_574	self-rep:liver/biliary/pancreas.problem,Skin.colour,ICD10:L08.Other.local.infections.of.skin.and.subcutaneous.ti	Gamma.glutamyltransferase	Disorders.of.porphyrin.and.bilirubin.metabolism_596,Disorders.of.gallbladder.biliary.tract.and.pancreas_1246,Cholelithiasis.broad.definition.with.cholecystitis_419,Cholelithiasis_1230,Chlocystitis_1229,Symptoms.and.signs.involving.the.digestive.system.and.a_1972	Total.bilirubin.TBil	bilirubin_(E,bilirubin_(Z,biliverdin,X-11441,X-11442,X-11522,X-11530,X-16946,X-21448	-
sig	2	233716651	rs6744284	C	T	0.39264	UGT1A10,UGT1A5,UGT1A	androstenediol	0.388369	2.87983e-12	C	T	0.271684	-0.0591709	0.306499	TAG(56:7)B	0.19267	0.000929539	Disorders.of.bilirubin.excretion_277.4,Other.disorders.of.metabolism_277,Cholelithiasis.and.cholecystitis_574,Cholelithiasis_574.1,Jaundice.not.of.newborn_573.5,Other.disorders.of.liver_573	Skin.colour,self-rep:liver/biliary/pancreas.problem,ICD10:K80.Cholelithiasis,ICD10:J13.Pneumonia.due.to.Streptococcus.pneumoniae	Gamma.glutamyltransferase,Cholesterol,Glycated.haemoglobin.HbA1c	Disorders.of.porphyrin.and.bilirubin.metabolism_596,Cholelithiasis.broad.definition.with.cholecystitis_419,Disorders.of.gallbladder.biliary.tract.and.pancreas_1246,Cholelithiasis_1230,Statin.medication_1999,Other.gastritis.incl.Duodenitis_1280,Symptoms.and.signs.involving.the.digestive.system.and.a_1972	Total.bilirubin.TBil	bilirubin_(E,bilirubin_(Z,biliverdin,X-11441,X-11442,X-11522,X-11530,X-16946,X-21448	-
sig	2	233716976	rs1875263	C	T	0.40414	UGT1A10,UGT1A5,UGT1A	androstenediol	0.383358	9.77884e-12	C	T	0.338648	-0.0399832	0.455263	PC(37:4)	0.155013	0.00549526	Disorders.of.bilirubin.excretion_277.4,Other.disorders.of.metabolism_277,Corneal.edema_364.2	Skin.colour,self-rep:liver/biliary/pancreas.problem	Gamma.glutamyltransferase	Disorders.of.porphyrin.and.bilirubin.metabolism_596,Disorders.of.gallbladder.biliary.tract.and.pancreas_1246,Cholelithiasis.broad.definition.with.cholecystitis_419,Cholelithiasis_1230,Other.gastritis.incl.Duodenitis_1280,Statin.medication_1999	Total.bilirubin.TBil	bilirubin_(E,bilirubin_(Z,biliverdin,X-11441,X-11442,X-11522,X-11530,X-16946,X-21448	-
sig	2	233717290	rs3806592	C	T	0.40414	UGT1A10,UGT1A5,UGT1A	androstenediol	0.383358	9.77884e-12	C	T	0.338648	-0.0399832	0.455263	PC(37:4)	0.155013	0.00549526	Disorders.of.bilirubin.excretion_277.4,Other.disorders.of.metabolism_277,Corneal.edema_364.2	Skin.colour,self-rep:liver/biliary/pancreas.problem	Gamma.glutamyltransferase	Disorders.of.porphyrin.and.bilirubin.metabolism_596,Disorders.of.gallbladder.biliary.tract.and.pancreas_1246,Cholelithiasis.broad.definition.with.cholecystitis_419,Cholelithiasis_1230,Other.gastritis.incl.Duodenitis_1280,Statin.medication_1999	Total.bilirubin.TBil	bilirubin_(E,bilirubin_(Z,biliverdin,X-11441,X-11442,X-11522,X-11530,X-16946,X-21448	-
sig	2	233717641	rs869283	G	A	0.47096	UGT1A10,UGT1A5,UGT1A	androstenediol	0.393101	7.42747e-12	G	A	0.358418	-0.0216803	0.679914	TAG(56:7)B	0.161578	0.00230162	Disorders.of.bilirubin.excretion_277.4,Other.disorders.of.metabolism_277,Cholelithiasis.and.cholecystitis_574	self-rep:liver/biliary/pancreas.problem,Skin.colour,ICD10:L08.Other.local.infections.of.skin.and.subcutaneous.ti	Gamma.glutamyltransferase	Disorders.of.porphyrin.and.bilirubin.metabolism_596,Disorders.of.gallbladder.biliary.tract.and.pancreas_1246,Cholelithiasis.broad.definition.with.cholecystitis_419,Cholelithiasis_1230,Chlocystitis_1229,Symptoms.and.signs.involving.the.digestive.system.and.a_1972	Total.bilirubin.TBil	bilirubin_(E,bilirubin_(Z,biliverdin,X-11441,X-11442,X-11522,X-11530,X-16946,X-21448	-
sig	2	233719883	rs871514	T	C	0.43147	UGT1A10,UGT1A4,UGT1A	androstenediol	0.434456	6.72952e-15	T	C	0.409439	-0.00156251	0.975862	GlcCer(d42:1)	-0.151048	0.00593404	Disorders.of.bilirubin.excretion_277.4,Other.disorders.of.metabolism_277,Cholelithiasis.and.cholecystitis_574,Mycoses_117,Abnormal.results.of.function.study.of.liver_573.7	Skin.colour,self-rep:liver/biliary/pancreas.problem	-	Disorders.of.porphyrin.and.bilirubin.metabolism_596,Disorders.of.gallbladder.biliary.tract.and.pancreas_1246,Cholelithiasis.broad.definition.with.cholecystitis_419,Cholelithiasis_1230,Symptoms.and.signs.involving.the.digestive.system.and.a_1972,Abdominal.and.pelvic.pain_1898,Injuries.to.the.ankle.and.foot_2070	Total.bilirubin.TBil	bilirubin_(E,bilirubin_(Z,biliverdin,X-11441,X-11442,X-11522,X-11530,X-16946,X-21448	-
sig	2	233720033	rs13401281	T	G	0.40806	UGT1A10,UGT1A4,UGT1A	androstenediol	0.395479	1.51766e-12	T	G	0.341199	-0.0316896	0.550868	SM(d40:3)	0.139594	0.00755832	Disorders.of.bilirubin.excretion_277.4,Other.disorders.of.metabolism_277,Cholelithiasis.and.cholecystitis_574	Skin.colour,self-rep:liver/biliary/pancreas.problem,ICD10:S83.Dislocation.sprain.and.strain.of.joints.and.ligame	Gamma.glutamyltransferase	Disorders.of.porphyrin.and.bilirubin.metabolism_596,Disorders.of.gallbladder.biliary.tract.and.pancreas_1246,Cholelithiasis.broad.definition.with.cholecystitis_419,Cholelithiasis_1230,Other.gastritis.incl.Duodenitis_1280,Statin.medication_1999	Total.bilirubin.TBil	bilirubin_(E,bilirubin_(Z,biliverdin,X-11441,X-11442,X-11522,X-11530,X-16946,X-21448	-
sig	2	233721797	rs7597496	A	G	0.47584	UGT1A10,UGT1A4,UGT1A	androstenediol	0.40443	1.41976e-12	A	G	0.409439	-0.00156251	0.975862	GlcCer(d42:1)	-0.151048	0.00593404	Disorders.of.bilirubin.excretion_277.4,Other.disorders.of.metabolism_277,Cholelithiasis.and.cholecystitis_574,Mycoses_117,Abnormal.results.of.function.study.of.liver_573.7	Skin.colour,self-rep:liver/biliary/pancreas.problem	-	Disorders.of.porphyrin.and.bilirubin.metabolism_596,Disorders.of.gallbladder.biliary.tract.and.pancreas_1246,Cholelithiasis.broad.definition.with.cholecystitis_419,Cholelithiasis_1230,Symptoms.and.signs.involving.the.digestive.system.and.a_1972,Abdominal.and.pelvic.pain_1898,Injuries.to.the.ankle.and.foot_2070,Intestinal.infectious.diseases_6	Total.bilirubin.TBil	bilirubin_(E,bilirubin_(Z,biliverdin,X-11441,X-11442,X-11522,X-11530,X-16946,X-21448	-
sig	2	233726270	rs6711351	A	G	0.43221	UGT1A10,UGT1A4,UGT1A	androstenediol	0.435446	5.3016e-15	A	G	0.409439	-0.00156251	0.975862	GlcCer(d42:1)	-0.151048	0.00593404	Disorders.of.bilirubin.excretion_277.4,Other.disorders.of.metabolism_277,Cholelithiasis.and.cholecystitis_574,Mycoses_117,Abnormal.results.of.function.study.of.liver_573.7	self-rep:liver/biliary/pancreas.problem,Skin.colour,ICD10:S83.Dislocation.sprain.and.strain.of.joints.and.ligame	-	Disorders.of.porphyrin.and.bilirubin.metabolism_596,Disorders.of.gallbladder.biliary.tract.and.pancreas_1246,Cholelithiasis.broad.definition.with.cholecystitis_419,Cholelithiasis_1230,Symptoms.and.signs.involving.the.digestive.system.and.a_1972,Abdominal.and.pelvic.pain_1898,Intestinal.infectious.diseases_6,Injuries.to.the.ankle.and.foot_2070	Total.bilirubin.TBil	bilirubin_(E,bilirubin_(Z,biliverdin,X-11441,X-11442,X-11522,X-11530,X-16946,X-21448	-
sig	2	233726595	rs6715325	T	C	0.40934	UGT1A10,UGT1A4,UGT1A	androstenediol	0.395255	1.42982e-12	T	C	0.387755	-0.0221073	0.672695	PC(37:4)	0.145319	0.00842532	Disorders.of.bilirubin.excretion_277.4,Other.disorders.of.metabolism_277,Mycoses_117	Skin.colour,self-rep:liver/biliary/pancreas.problem	-	Disorders.of.porphyrin.and.bilirubin.metabolism_596,Disorders.of.gallbladder.biliary.tract.and.pancreas_1246,Cholelithiasis.broad.definition.with.cholecystitis_419,Other.gastritis.incl.Duodenitis_1280	Total.bilirubin.TBil	bilirubin_(E,bilirubin_(Z,biliverdin,X-11441,X-11442,X-11522,X-11530,X-16946,X-21448	-
sig	2	233726821	rs4294999	A	G	0.43221	UGT1A10,UGT1A4,UGT1A	androstenediol	0.435446	5.3016e-15	A	G	0.409439	-0.00156251	0.975862	GlcCer(d42:1)	-0.151048	0.00593404	Disorders.of.bilirubin.excretion_277.4,Other.disorders.of.metabolism_277,Cholelithiasis.and.cholecystitis_574,Mycoses_117,Abnormal.results.of.function.study.of.liver_573.7	self-rep:liver/biliary/pancreas.problem,Skin.colour,ICD10:S83.Dislocation.sprain.and.strain.of.joints.and.ligame	-	Disorders.of.porphyrin.and.bilirubin.metabolism_596,Disorders.of.gallbladder.biliary.tract.and.pancreas_1246,Cholelithiasis.broad.definition.with.cholecystitis_419,Cholelithiasis_1230,Symptoms.and.signs.involving.the.digestive.system.and.a_1972,Abdominal.and.pelvic.pain_1898,Injuries.to.the.ankle.and.foot_2070,Intestinal.infectious.diseases_6	Total.bilirubin.TBil	bilirubin_(E,bilirubin_(Z,biliverdin,X-11441,X-11442,X-11522,X-11530,X-16946,X-21448	-
sig	2	233728369	rs2008584	A	G	0.43221	UGT1A10,UGT1A4,UGT1A	androstenediol	0.435448	5.30659e-15	A	G	0.409439	-0.00156251	0.975862	GlcCer(d42:1)	-0.151048	0.00593404	Disorders.of.bilirubin.excretion_277.4,Other.disorders.of.metabolism_277,Cholelithiasis.and.cholecystitis_574,Mycoses_117,Abnormal.results.of.function.study.of.liver_573.7	self-rep:liver/biliary/pancreas.problem,Skin.colour	-	Disorders.of.porphyrin.and.bilirubin.metabolism_596,Disorders.of.gallbladder.biliary.tract.and.pancreas_1246,Cholelithiasis.broad.definition.with.cholecystitis_419,Cholelithiasis_1230,Symptoms.and.signs.involving.the.digestive.system.and.a_1972,Abdominal.and.pelvic.pain_1898,Intestinal.infectious.diseases_6,Injuries.to.the.ankle.and.foot_2070	Total.bilirubin.TBil	bilirubin_(E,bilirubin_(Z,biliverdin,X-11441,X-11442,X-11522,X-11530,X-16946,X-21448	-
sig	2	233728376	rs1983023	T	C	0.43172	UGT1A10,UGT1A4,UGT1A	androstenediol	0.437332	4.18961e-15	T	C	0.362883	-0.0101811	0.845293	SM(d42:2)B	0.14575	0.00605313	Disorders.of.bilirubin.excretion_277.4,Other.disorders.of.metabolism_277,Cholelithiasis.and.cholecystitis_574,Abnormal.results.of.function.study.of.liver_573.7	Skin.colour,self-rep:liver/biliary/pancreas.problem,ICD10:S83.Dislocation.sprain.and.strain.of.joints.and.ligame,ICD10:L08.Other.local.infections.of.skin.and.subcutaneous.ti	Gamma.glutamyltransferase	Disorders.of.porphyrin.and.bilirubin.metabolism_596,Disorders.of.gallbladder.biliary.tract.and.pancreas_1246,Cholelithiasis.broad.definition.with.cholecystitis_419,Cholelithiasis_1230,Symptoms.and.signs.involving.the.digestive.system.and.a_1972,Torsion.of.ovary.ovarian.pedicle.and.fallobian.tube_1723,Intestinal.infectious.diseases_6	Total.bilirubin.TBil	bilirubin_(E,bilirubin_(Z,biliverdin,X-11441,X-11442,X-11522,X-11530,X-16946,X-21448	-
sig	2	233728546	rs2008595	C	T	0.47658	UGT1A10,UGT1A4,UGT1A	androstenediol	0.405656	1.13374e-12	C	T	0.409439	-0.00156251	0.975862	GlcCer(d42:1)	-0.151048	0.00593404	Disorders.of.bilirubin.excretion_277.4,Other.disorders.of.metabolism_277,Cholelithiasis.and.cholecystitis_574,Mycoses_117,Abnormal.results.of.function.study.of.liver_573.7	self-rep:liver/biliary/pancreas.problem,Skin.colour,ICD10:S83.Dislocation.sprain.and.strain.of.joints.and.ligame	-	Disorders.of.porphyrin.and.bilirubin.metabolism_596,Disorders.of.gallbladder.biliary.tract.and.pancreas_1246,Cholelithiasis.broad.definition.with.cholecystitis_419,Cholelithiasis_1230,Symptoms.and.signs.involving.the.digestive.system.and.a_1972,Abdominal.and.pelvic.pain_1898,Intestinal.infectious.diseases_6,Injuries.to.the.ankle.and.foot_2070	Total.bilirubin.TBil	bilirubin_(E,bilirubin_(Z,biliverdin,X-11441,X-11442,X-11522,X-11530,X-16946,X-21448	-
sig	2	233728923	rs3806597	A	G	0.47658	UGT1A10,UGT1A4,UGT1A	androstenediol	0.405656	1.13374e-12	A	G	0.408801	-0.00334514	0.948375	GlcCer(d42:1)	-0.148636	0.00673013	Disorders.of.bilirubin.excretion_277.4,Other.disorders.of.metabolism_277,Cholelithiasis.and.cholecystitis_574,Mycoses_117,Abnormal.results.of.function.study.of.liver_573.7	self-rep:liver/biliary/pancreas.problem,Skin.colour,ICD10:S83.Dislocation.sprain.and.strain.of.joints.and.ligame	-	Disorders.of.porphyrin.and.bilirubin.metabolism_596,Disorders.of.gallbladder.biliary.tract.and.pancreas_1246,Cholelithiasis.broad.definition.with.cholecystitis_419,Cholelithiasis_1230,Symptoms.and.signs.involving.the.digestive.system.and.a_1972,Abdominal.and.pelvic.pain_1898,Intestinal.infectious.diseases_6,Injuries.to.the.ankle.and.foot_2070	Total.bilirubin.TBil	bilirubin_(E,bilirubin_(Z,biliverdin,X-11441,X-11442,X-11522,X-11530,X-16946,X-21448	-
sig	2	233729061	rs3806596	T	C	0.47658	UGT1A10,UGT1A4,UGT1A	androstenediol	0.405656	1.13374e-12	T	C	0.409439	-0.00156251	0.975862	GlcCer(d42:1)	-0.151048	0.00593404	Disorders.of.bilirubin.excretion_277.4,Other.disorders.of.metabolism_277,Cholelithiasis.and.cholecystitis_574,Mycoses_117,Abnormal.results.of.function.study.of.liver_573.7	self-rep:liver/biliary/pancreas.problem,Skin.colour,ICD10:S83.Dislocation.sprain.and.strain.of.joints.and.ligame	-	Disorders.of.porphyrin.and.bilirubin.metabolism_596,Disorders.of.gallbladder.biliary.tract.and.pancreas_1246,Cholelithiasis.broad.definition.with.cholecystitis_419,Cholelithiasis_1230,Symptoms.and.signs.involving.the.digestive.system.and.a_1972,Abdominal.and.pelvic.pain_1898,Injuries.to.the.ankle.and.foot_2070,Intestinal.infectious.diseases_6	Total.bilirubin.TBil	bilirubin_(E,bilirubin_(Z,biliverdin,X-11441,X-11442,X-11522,X-11530,X-16946,X-21448	-
sig	2	233729157	rs3821242	T	C	0.43218	UGT1A3	androstenediol	0.435458	5.33851e-15	T	C	0.408163	-0.00279344	0.956899	GlcCer(d42:1)	-0.149484	0.00652034	Disorders.of.bilirubin.excretion_277.4,Other.disorders.of.metabolism_277,Cholelithiasis.and.cholecystitis_574,Mycoses_117,Abnormal.results.of.function.study.of.liver_573.7	self-rep:liver/biliary/pancreas.problem,Skin.colour	-	Disorders.of.porphyrin.and.bilirubin.metabolism_596,Disorders.of.gallbladder.biliary.tract.and.pancreas_1246,Cholelithiasis.broad.definition.with.cholecystitis_419,Cholelithiasis_1230,Symptoms.and.signs.involving.the.digestive.system.and.a_1972,Abdominal.and.pelvic.pain_1898,Injuries.to.the.ankle.and.foot_2070	Total.bilirubin.TBil	bilirubin_(E,bilirubin_(Z,biliverdin,X-11441,X-11442,X-11522,X-11530,X-16946,X-21448	-
sig	2	233729207	rs6706232	G	A	0.43221	UGT1A3	androstenediol	0.435455	5.29773e-15	G	A	0.408801	-0.00405342	0.937402	GlcCer(d42:1)	-0.149721	0.00636185	Disorders.of.bilirubin.excretion_277.4,Other.disorders.of.metabolism_277,Cholelithiasis.and.cholecystitis_574,Mycoses_117,Abnormal.results.of.function.study.of.liver_573.7	self-rep:liver/biliary/pancreas.problem,Skin.colour,ICD10:S83.Dislocation.sprain.and.strain.of.joints.and.ligame	-	Disorders.of.porphyrin.and.bilirubin.metabolism_596,Disorders.of.gallbladder.biliary.tract.and.pancreas_1246,Cholelithiasis.broad.definition.with.cholecystitis_419,Cholelithiasis_1230,Symptoms.and.signs.involving.the.digestive.system.and.a_1972,Abdominal.and.pelvic.pain_1898,Intestinal.infectious.diseases_6,Injuries.to.the.ankle.and.foot_2070	Total.bilirubin.TBil	bilirubin_(E,bilirubin_(Z,biliverdin,X-11441,X-11442,X-11522,X-11530,X-16946,X-21448	-
sig	2	233729266	rs6431625	T	C	0.43172	UGT1A3	androstenediol	0.437332	4.19122e-15	T	C	0.36352	-0.00991148	0.849065	SM(d40:3)	0.137326	0.0075172	Disorders.of.bilirubin.excretion_277.4,Other.disorders.of.metabolism_277,Cholelithiasis.and.cholecystitis_574,Abnormal.results.of.function.study.of.liver_573.7,Fracture.of.unspecified.bones_809	self-rep:liver/biliary/pancreas.problem,Skin.colour,ICD10:S83.Dislocation.sprain.and.strain.of.joints.and.ligame	Gamma.glutamyltransferase	Disorders.of.porphyrin.and.bilirubin.metabolism_596,Disorders.of.gallbladder.biliary.tract.and.pancreas_1246,Cholelithiasis.broad.definition.with.cholecystitis_419,Cholelithiasis_1230,Symptoms.and.signs.involving.the.digestive.system.and.a_1972,Intestinal.infectious.diseases_6,Torsion.of.ovary.ovarian.pedicle.and.fallobian.tube_1723,Poisoning.by.narcotics.and.psychodysleptics.hallucinoge_2120,Abd…	Total.bilirubin.TBil	bilirubin_(E,bilirubin_(Z,biliverdin,X-11441,X-11442,X-11522,X-11530,X-16946,X-21448	-
sig	2	233729603	rs7574296	A	G	0.43307	UGT1A3	androstenediol	0.436784	4.8623e-15	A	G	0.410077	-0.00345205	0.946611	GlcCer(d42:1)	-0.152662	0.00533615	Disorders.of.bilirubin.excretion_277.4,Other.disorders.of.metabolism_277,Cholelithiasis.and.cholecystitis_574,Mycoses_117	self-rep:liver/biliary/pancreas.problem,Skin.colour	-	Disorders.of.porphyrin.and.bilirubin.metabolism_596,Disorders.of.gallbladder.biliary.tract.and.pancreas_1246,Cholelithiasis.broad.definition.with.cholecystitis_419,Cholelithiasis_1230,Symptoms.and.signs.involving.the.digestive.system.and.a_1972,Abdominal.and.pelvic.pain_1898,Injuries.to.the.ankle.and.foot_2070,Intestinal.infectious.diseases_6	Total.bilirubin.TBil	bilirubin_(E,bilirubin_(Z,biliverdin,X-11441,X-11442,X-11522,X-11530,X-16946,X-21448	-
sig	2	233730044	rs2361501	A	T	0.47659	UGT1A10,UGT1A3,UGT1A	androstenediol	0.405666	1.12976e-12	A	T	0.410077	-0.00345205	0.946611	GlcCer(d42:1)	-0.152662	0.00533615	Disorders.of.bilirubin.excretion_277.4,Other.disorders.of.metabolism_277,Cholelithiasis.and.cholecystitis_574,Mycoses_117	self-rep:liver/biliary/pancreas.problem,Skin.colour	-	Disorders.of.porphyrin.and.bilirubin.metabolism_596,Disorders.of.gallbladder.biliary.tract.and.pancreas_1246,Cholelithiasis.broad.definition.with.cholecystitis_419,Cholelithiasis_1230,Symptoms.and.signs.involving.the.digestive.system.and.a_1972,Abdominal.and.pelvic.pain_1898,Intestinal.infectious.diseases_6	Total.bilirubin.TBil	bilirubin_(E,bilirubin_(Z,biliverdin,X-11441,X-11442,X-11522,X-11530,X-16946,X-21448	-
sig	2	233730664	rs11891311	G	A	0.40923	UGT1A10,UGT1A3,UGT1A	androstenediol	0.396522	1.1278e-12	G	A	0.341199	-0.0337466	0.524153	SM(d42:2)B	0.145787	0.00667436	Disorders.of.bilirubin.excretion_277.4,Other.disorders.of.metabolism_277,Cholelithiasis.and.cholecystitis_574	Skin.colour,self-rep:liver/biliary/pancreas.problem	Gamma.glutamyltransferase	Disorders.of.porphyrin.and.bilirubin.metabolism_596,Disorders.of.gallbladder.biliary.tract.and.pancreas_1246,Cholelithiasis.broad.definition.with.cholecystitis_419,Cholelithiasis_1230,Statin.medication_1999,Other.gastritis.incl.Duodenitis_1280	Total.bilirubin.TBil	bilirubin_(E,bilirubin_(Z,biliverdin,X-11441,X-11442,X-11522,X-11530,X-16946,X-21448	-
sig	2	233733262	rs11685892	T	A	0.43222	UGT1A10,UGT1A3,UGT1A	androstenediol	0.435441	5.29508e-15	T	A	0.410077	-0.00345205	0.946611	GlcCer(d42:1)	-0.152662	0.00533615	-	self-rep:liver/biliary/pancreas.problem,Skin.colour	-	Disorders.of.porphyrin.and.bilirubin.metabolism_596,Disorders.of.gallbladder.biliary.tract.and.pancreas_1246,Cholelithiasis.broad.definition.with.cholecystitis_419,Cholelithiasis_1230,Symptoms.and.signs.involving.the.digestive.system.and.a_1972,Abdominal.and.pelvic.pain_1898,Intestinal.infectious.diseases_6	Total.bilirubin.TBil	bilirubin_(E,bilirubin_(Z,biliverdin,X-11441,X-11442,X-11522,X-11530,X-16946,X-21448	-
sig	2	233733369	rs13410335	T	G	0.40886	UGT1A10,UGT1A3,UGT1A	androstenediol	0.396433	1.21948e-12	T	G	0.341199	-0.0337466	0.524153	SM(d42:2)B	0.145787	0.00667436	Disorders.of.bilirubin.excretion_277.4,Other.disorders.of.metabolism_277,Cholelithiasis.and.cholecystitis_574	Skin.colour,self-rep:liver/biliary/pancreas.problem	Gamma.glutamyltransferase	Disorders.of.porphyrin.and.bilirubin.metabolism_596,Disorders.of.gallbladder.biliary.tract.and.pancreas_1246,Cholelithiasis.broad.definition.with.cholecystitis_419,Cholelithiasis_1230,Other.gastritis.incl.Duodenitis_1280,Statin.medication_1999	Total.bilirubin.TBil	bilirubin_(E,bilirubin_(Z,biliverdin,X-11441,X-11442,X-11522,X-11530,X-16946,X-21448	-
sig	2	233734192	rs7567468	C	T	0.3971	UGT1A10,UGT1A3,UGT1A	androstenediol	0.401251	3.31544e-13	C	T	0.273597	-0.049539	0.388351	PC(36:4)A	-0.192091	0.00150872	Disorders.of.bilirubin.excretion_277.4,Other.disorders.of.metabolism_277,Cholelithiasis.and.cholecystitis_574,Cholelithiasis_574.1,Jaundice.not.of.newborn_573.5,Other.disorders.of.liver_573	Skin.colour,self-rep:liver/biliary/pancreas.problem,Disorders.of.gallbladder.biliary.tract.and.pancreas,ICD10:K80.Cholelithiasis,ICD10:J13.Pneumonia.due.to.Streptococcus.pneumoniae	Cholesterol,Gamma.glutamyltransferase	Disorders.of.porphyrin.and.bilirubin.metabolism_596,Disorders.of.gallbladder.biliary.tract.and.pancreas_1246,Cholelithiasis.broad.definition.with.cholecystitis_419,Cholelithiasis_1230,Statin.medication_1999,Other.gastritis.incl.Duodenitis_1280,Symptoms.and.signs.involving.the.digestive.system.and.a_1972,Abdominal.and.pelvic.pain_1898	Total.bilirubin.TBil	bilirubin_(E,bilirubin_(Z,biliverdin,X-11441,X-11442,X-11522,X-11530,X-16946,X-21448	-
sig	2	233734914	rs7576166	A	G	0.43155	UGT1A10,UGT1A3,UGT1A	androstenediol	0.437919	3.84836e-15	-	-	-	-0.0123451	0.812947	estriol	-0.0343241	0.528596	Disorders.of.bilirubin.excretion_277.4,Other.disorders.of.metabolism_277,Cholelithiasis.and.cholecystitis_574,Abnormal.results.of.function.study.of.liver_573.7,Fracture.of.unspecified.bones_809	self-rep:liver/biliary/pancreas.problem,Skin.colour	Gamma.glutamyltransferase	Disorders.of.porphyrin.and.bilirubin.metabolism_596,Disorders.of.gallbladder.biliary.tract.and.pancreas_1246,Cholelithiasis.broad.definition.with.cholecystitis_419,Cholelithiasis_1230,Symptoms.and.signs.involving.the.digestive.system.and.a_1972,Torsion.of.ovary.ovarian.pedicle.and.fallobian.tube_1723,Intestinal.infectious.diseases_6	Total.bilirubin.TBil	bilirubin_(E,bilirubin_(Z,biliverdin,X-11441,X-11442,X-11522,X-11530,X-16946,X-21448	-
sig	2	233735091	rs4477910	A	T	0.43155	UGT1A10,UGT1A3,UGT1A	androstenediol	0.437915	3.85142e-15	A	T	0.362883	-0.0123451	0.812947	SM(d42:2)B	0.148664	0.00510184	Disorders.of.bilirubin.excretion_277.4,Other.disorders.of.metabolism_277,Cholelithiasis.and.cholecystitis_574,Abnormal.results.of.function.study.of.liver_573.7,Fracture.of.unspecified.bones_809	self-rep:liver/biliary/pancreas.problem,Skin.colour	Gamma.glutamyltransferase	Disorders.of.porphyrin.and.bilirubin.metabolism_596,Disorders.of.gallbladder.biliary.tract.and.pancreas_1246,Cholelithiasis.broad.definition.with.cholecystitis_419,Cholelithiasis_1230,Symptoms.and.signs.involving.the.digestive.system.and.a_1972,Torsion.of.ovary.ovarian.pedicle.and.fallobian.tube_1723,Intestinal.infectious.diseases_6	Total.bilirubin.TBil	bilirubin_(E,bilirubin_(Z,biliverdin,X-11441,X-11442,X-11522,X-11530,X-16946,X-21448	-
sig	2	233735103	rs4467260	C	T	0.47659	UGT1A10,UGT1A3,UGT1A	androstenediol	0.405665	1.12985e-12	C	T	0.410077	-0.00345205	0.946611	GlcCer(d42:1)	-0.152662	0.00533615	Disorders.of.bilirubin.excretion_277.4,Other.disorders.of.metabolism_277,Cholelithiasis.and.cholecystitis_574,Mycoses_117	self-rep:liver/biliary/pancreas.problem,Skin.colour	-	Disorders.of.porphyrin.and.bilirubin.metabolism_596,Disorders.of.gallbladder.biliary.tract.and.pancreas_1246,Cholelithiasis.broad.definition.with.cholecystitis_419,Cholelithiasis_1230,Symptoms.and.signs.involving.the.digestive.system.and.a_1972,Abdominal.and.pelvic.pain_1898,Intestinal.infectious.diseases_6	Total.bilirubin.TBil	bilirubin_(E,bilirubin_(Z,biliverdin,X-11441,X-11442,X-11522,X-11530,X-16946,X-21448	-
sig	2	233735775	rs2363116	C	G	0.43222	UGT1A10,UGT1A3,UGT1A	androstenediol	0.435441	5.29508e-15	C	G	0.410077	-0.00345205	0.946611	GlcCer(d42:1)	-0.152662	0.00533615	-	self-rep:liver/biliary/pancreas.problem,Skin.colour	-	Disorders.of.porphyrin.and.bilirubin.metabolism_596,Disorders.of.gallbladder.biliary.tract.and.pancreas_1246,Cholelithiasis.broad.definition.with.cholecystitis_419,Cholelithiasis_1230,Symptoms.and.signs.involving.the.digestive.system.and.a_1972,Abdominal.and.pelvic.pain_1898,Intestinal.infectious.diseases_6	Total.bilirubin.TBil	bilirubin_(E,bilirubin_(Z,biliverdin,X-11441,X-11442,X-11522,X-11530,X-16946,X-21448	-
sig	2	233736540	rs7564935	G	T	0.40886	UGT1A10,UGT1A3,UGT1A	androstenediol	0.39644	1.21782e-12	G	T	0.341199	-0.0337466	0.524153	SM(d42:2)B	0.145787	0.00667436	Disorders.of.bilirubin.excretion_277.4,Other.disorders.of.metabolism_277,Cholelithiasis.and.cholecystitis_574,Fracture.of.unspecified.bones_809	Skin.colour,self-rep:liver/biliary/pancreas.problem	Gamma.glutamyltransferase	Disorders.of.porphyrin.and.bilirubin.metabolism_596,Disorders.of.gallbladder.biliary.tract.and.pancreas_1246,Cholelithiasis.broad.definition.with.cholecystitis_419,Cholelithiasis_1230,Other.gastritis.incl.Duodenitis_1280,Statin.medication_1999	Total.bilirubin.TBil	bilirubin_(E,bilirubin_(Z,biliverdin,X-11441,X-11442,X-11522,X-11530,X-16946,X-21448	-
sig	2	233738076	rs17862873	A	C	0.33907	UGT1A10,UGT1A3,UGT1A	androstenediol	0.398287	8.47613e-12	A	C	0.252551	-0.0772948	0.188218	SM(d40:2)A	0.188173	0.00257553	Disorders.of.bilirubin.excretion_277.4,Other.disorders.of.metabolism_277,Cholelithiasis.and.cholecystitis_574,Cholelithiasis_574.1,Jaundice.not.of.newborn_573.5,Other.disorders.of.liver_573,Calculus.of.bile.duct_574.2	Skin.colour,Disorders.of.gallbladder.biliary.tract.and.pancreas,ICD10:K80.Cholelithiasis,ICD10:J13.Pneumonia.due.to.Streptococcus.pneumoniae	Gamma.glutamyltransferase,Cholesterol	Disorders.of.porphyrin.and.bilirubin.metabolism_596,Disorders.of.gallbladder.biliary.tract.and.pancreas_1246,Cholelithiasis.broad.definition.with.cholecystitis_419,Cholelithiasis_1230,Genitourinary.diseases_1686,Pain.associated.with.micturition_1961,Other.disorders.of.veins_1125,Statin.medication_1999,Other.diseases.of.urinary.system_1747,Symptoms.and.signs.involving.the.digestive.system.and.a_19…	Total.bilirubin.TBil	bilirubin_(E,bilirubin_(Z,biliverdin,X-11441,X-11442,X-11522,X-11530,X-16946,X-21448	-
sig	2	233738832	rs6431628	A	G	0.47656	UGT1A10,UGT1A3,UGT1A	androstenediol	0.405879	1.10574e-12	A	G	0.410077	-0.00345205	0.946611	GlcCer(d42:1)	-0.152662	0.00533615	Disorders.of.bilirubin.excretion_277.4,Other.disorders.of.metabolism_277,Cholelithiasis.and.cholecystitis_574,Mycoses_117	self-rep:liver/biliary/pancreas.problem,Skin.colour	-	Disorders.of.porphyrin.and.bilirubin.metabolism_596,Disorders.of.gallbladder.biliary.tract.and.pancreas_1246,Cholelithiasis.broad.definition.with.cholecystitis_419,Cholelithiasis_1230,Symptoms.and.signs.involving.the.digestive.system.and.a_1972,Abdominal.and.pelvic.pain_1898,Intestinal.infectious.diseases_6,Injuries.to.the.ankle.and.foot_2070	Total.bilirubin.TBil	bilirubin_(E,bilirubin_(Z,biliverdin,X-11441,X-11442,X-11522,X-11530,X-16946,X-21448	-
sig	2	233740214	rs2018985	A	G	0.44578	UGT1A10,UGT1A3,UGT1A	androstenediol	0.416258	2.36598e-14	A	G	0.36352	-0.00875628	0.866432	SM(d42:2)B	0.145024	0.00616979	Disorders.of.bilirubin.excretion_277.4,Other.disorders.of.metabolism_277,Cholelithiasis.and.cholecystitis_574,Abnormal.results.of.function.study.of.liver_573.7,Fracture.of.unspecified.bones_809	self-rep:liver/biliary/pancreas.problem,Skin.colour,ICD10:S83.Dislocation.sprain.and.strain.of.joints.and.ligame	Gamma.glutamyltransferase	Disorders.of.porphyrin.and.bilirubin.metabolism_596,Disorders.of.gallbladder.biliary.tract.and.pancreas_1246,Cholelithiasis.broad.definition.with.cholecystitis_419,Cholelithiasis_1230,Symptoms.and.signs.involving.the.digestive.system.and.a_1972,Torsion.of.ovary.ovarian.pedicle.and.fallobian.tube_1723,Intestinal.infectious.diseases_6	Total.bilirubin.TBil	bilirubin_(E,bilirubin_(Z,biliverdin,X-11441,X-11442,X-11522,X-11530,X-16946,X-21448	-
sig	2	233740656	rs17862875	G	A	0.40747	UGT1A10,UGT1A3,UGT1A	androstenediol	0.376619	6.02753e-12	G	A	0.273597	-0.049539	0.388351	PC(36:4)A	-0.192091	0.00150872	Disorders.of.bilirubin.excretion_277.4,Other.disorders.of.metabolism_277,Cholelithiasis.and.cholecystitis_574,Cholelithiasis_574.1,Jaundice.not.of.newborn_573.5,Other.disorders.of.liver_573	Skin.colour,self-rep:liver/biliary/pancreas.problem,Disorders.of.gallbladder.biliary.tract.and.pancreas,ICD10:K80.Cholelithiasis,ICD10:J13.Pneumonia.due.to.Streptococcus.pneumoniae	Cholesterol,Gamma.glutamyltransferase	Disorders.of.porphyrin.and.bilirubin.metabolism_596,Disorders.of.gallbladder.biliary.tract.and.pancreas_1246,Cholelithiasis.broad.definition.with.cholecystitis_419,Cholelithiasis_1230,Statin.medication_1999,Symptoms.and.signs.involving.the.digestive.system.and.a_1972,Other.gastritis.incl.Duodenitis_1280,Abdominal.and.pelvic.pain_1898,Heterophoria_883	Total.bilirubin.TBil	bilirubin_(E,bilirubin_(Z,biliverdin,X-11441,X-11442,X-11522,X-11530,X-16946,X-21448	-
sig	2	233740927	rs10714492	GT	G	0.4461	UGT1A10,UGT1A3,UGT1A	androstenediol	0.414743	2.83221e-14	GT	G	0.410077	-0.00345205	0.946611	GlcCer(d42:1)	-0.152662	0.00533615	-	self-rep:liver/biliary/pancreas.problem,Skin.colour	-	Disorders.of.porphyrin.and.bilirubin.metabolism_596,Disorders.of.gallbladder.biliary.tract.and.pancreas_1246,Cholelithiasis.broad.definition.with.cholecystitis_419,Cholelithiasis_1230,Symptoms.and.signs.involving.the.digestive.system.and.a_1972,Abdominal.and.pelvic.pain_1898,Intestinal.infectious.diseases_6	-	bilirubin_(E,bilirubin_(Z,biliverdin,X-11441,X-11442,X-11522,X-11530,X-16946,X-21448	-
sig	2	233741547	rs4663963	T	G	0.44712	UGT1A10,UGT1A3,UGT1A	androstenediol	0.410246	5.76685e-14	T	G	0.410077	-0.00345205	0.946611	GlcCer(d42:1)	-0.152662	0.00533615	Disorders.of.bilirubin.excretion_277.4,Other.disorders.of.metabolism_277,Cholelithiasis.and.cholecystitis_574,Mycoses_117	self-rep:liver/biliary/pancreas.problem,Skin.colour	-	Disorders.of.porphyrin.and.bilirubin.metabolism_596,Disorders.of.gallbladder.biliary.tract.and.pancreas_1246,Cholelithiasis.broad.definition.with.cholecystitis_419,Cholelithiasis_1230,Symptoms.and.signs.involving.the.digestive.system.and.a_1972,Abdominal.and.pelvic.pain_1898,Intestinal.infectious.diseases_6,Injuries.to.the.ankle.and.foot_2070	Total.bilirubin.TBil	bilirubin_(E,bilirubin_(Z,biliverdin,X-11441,X-11442,X-11522,X-11530,X-16946,X-21448	-
sig	2	233741916	rs34352510	T	C	0.40688	UGT1A10,UGT1A3,UGT1A	androstenediol	0.379956	3.27066e-12	T	C	0.274872	-0.0477856	0.404201	PC(36:4)A	-0.193426	0.00136535	Disorders.of.bilirubin.excretion_277.4,Other.disorders.of.metabolism_277,Cholelithiasis.and.cholecystitis_574,Cholelithiasis_574.1,Jaundice.not.of.newborn_573.5,Other.disorders.of.liver_573	Skin.colour,self-rep:liver/biliary/pancreas.problem,Disorders.of.gallbladder.biliary.tract.and.pancreas,ICD10:K80.Cholelithiasis,ICD10:J13.Pneumonia.due.to.Streptococcus.pneumoniae	Cholesterol,Gamma.glutamyltransferase	Disorders.of.porphyrin.and.bilirubin.metabolism_596,Disorders.of.gallbladder.biliary.tract.and.pancreas_1246,Cholelithiasis.broad.definition.with.cholecystitis_419,Cholelithiasis_1230,Statin.medication_1999,Other.gastritis.incl.Duodenitis_1280,Symptoms.and.signs.involving.the.digestive.system.and.a_1972,Abdominal.and.pelvic.pain_1898	Total.bilirubin.TBil	bilirubin_(E,bilirubin_(Z,biliverdin,X-11441,X-11442,X-11522,X-11530,X-16946,X-21448	-
sig	2	233741958	rs4663965	T	C	0.44696	UGT1A10,UGT1A3,UGT1A	androstenediol	0.412751	3.23408e-14	T	C	0.410077	-0.00345205	0.946611	GlcCer(d42:1)	-0.152662	0.00533615	Disorders.of.bilirubin.excretion_277.4,Other.disorders.of.metabolism_277,Cholelithiasis.and.cholecystitis_574,Mycoses_117	self-rep:liver/biliary/pancreas.problem,Skin.colour	-	Disorders.of.porphyrin.and.bilirubin.metabolism_596,Disorders.of.gallbladder.biliary.tract.and.pancreas_1246,Cholelithiasis.broad.definition.with.cholecystitis_419,Cholelithiasis_1230,Symptoms.and.signs.involving.the.digestive.system.and.a_1972,Abdominal.and.pelvic.pain_1898,Intestinal.infectious.diseases_6,Injuries.to.the.ankle.and.foot_2070	Total.bilirubin.TBil	bilirubin_(E,bilirubin_(Z,biliverdin,X-11441,X-11442,X-11522,X-11530,X-16946,X-21448	-
sig	2	233743701	rs13009407	C	G	0.3488	DNAJB3	androstenediol	0.371357	9.05198e-11	-	-	-	-0.0736248	0.214623	androstenediol	-0.0736248	0.214623	Disorders.of.bilirubin.excretion_277.4,Other.disorders.of.metabolism_277,Cholelithiasis.and.cholecystitis_574,Cholelithiasis_574.1,Jaundice.not.of.newborn_573.5,Other.disorders.of.liver_573,Calculus.of.bile.duct_574.2,Cholelithiasis.with.other.cholecystitis_574.12	Skin.colour,Disorders.of.gallbladder.biliary.tract.and.pancreas,ICD10:K80.Cholelithiasis,ICD10:J13.Pneumonia.due.to.Streptococcus.pneumoniae	Gamma.glutamyltransferase,Cholesterol	Disorders.of.porphyrin.and.bilirubin.metabolism_596,Disorders.of.gallbladder.biliary.tract.and.pancreas_1246,Cholelithiasis.broad.definition.with.cholecystitis_419,Cholelithiasis_1230,Genitourinary.diseases_1686,Other.disorders.of.veins_1125,Pain.associated.with.micturition_1961,Statin.medication_1999,Symptoms.and.signs.involving.the.digestive.system.and.a_1972,Abdominal.and.pelvic.pain_1898	Total.bilirubin.TBil	bilirubin_(E,bilirubin_(Z,biliverdin,X-11441,X-11442,X-11522,X-11530,X-16946,X-21448	-
sig	2	233744071	rs17864701	C	T	0.40684	UGT1A10,UGT1A3,UGT1A	androstenediol	0.379992	3.27637e-12	C	T	0.271684	-0.0449595	0.433779	PC(36:4)A	-0.188557	0.00183609	Disorders.of.bilirubin.excretion_277.4,Other.disorders.of.metabolism_277,Cholelithiasis.and.cholecystitis_574,Cholelithiasis_574.1,Jaundice.not.of.newborn_573.5,Other.disorders.of.liver_573	Skin.colour,self-rep:liver/biliary/pancreas.problem,Disorders.of.gallbladder.biliary.tract.and.pancreas,ICD10:K80.Cholelithiasis,ICD10:J13.Pneumonia.due.to.Streptococcus.pneumoniae	Cholesterol,Gamma.glutamyltransferase	Disorders.of.porphyrin.and.bilirubin.metabolism_596,Disorders.of.gallbladder.biliary.tract.and.pancreas_1246,Cholelithiasis.broad.definition.with.cholecystitis_419,Cholelithiasis_1230,Statin.medication_1999,Other.gastritis.incl.Duodenitis_1280,Symptoms.and.signs.involving.the.digestive.system.and.a_1972,Abdominal.and.pelvic.pain_1898	Total.bilirubin.TBil	bilirubin_(E,bilirubin_(Z,biliverdin,X-11441,X-11442,X-11522,X-11530,X-16946,X-21448	-
sig	2	233744538	rs4663967	A	C	0.44624	UGT1A10,UGT1A3,UGT1A	androstenediol	0.414214	2.9854e-14	A	C	0.408163	0.000248646	0.996143	GlcCer(d42:1)	-0.152943	0.00514361	Disorders.of.bilirubin.excretion_277.4,Other.disorders.of.metabolism_277,Cholelithiasis.and.cholecystitis_574,Mycoses_117	self-rep:liver/biliary/pancreas.problem,Skin.colour	-	Disorders.of.porphyrin.and.bilirubin.metabolism_596,Disorders.of.gallbladder.biliary.tract.and.pancreas_1246,Cholelithiasis.broad.definition.with.cholecystitis_419,Cholelithiasis_1230,Symptoms.and.signs.involving.the.digestive.system.and.a_1972,Abdominal.and.pelvic.pain_1898,Intestinal.infectious.diseases_6	Total.bilirubin.TBil	bilirubin_(E,bilirubin_(Z,biliverdin,X-11441,X-11442,X-11522,X-11530,X-16946,X-21448	-
sig	2	233744546	rs6741669	A	G	0.44624	UGT1A10,UGT1A3,UGT1A	androstenediol	0.414214	2.9854e-14	A	G	0.408163	0.000248646	0.996143	GlcCer(d42:1)	-0.152943	0.00514361	Disorders.of.bilirubin.excretion_277.4,Other.disorders.of.metabolism_277,Cholelithiasis.and.cholecystitis_574,Mycoses_117	self-rep:liver/biliary/pancreas.problem,Skin.colour	-	Disorders.of.porphyrin.and.bilirubin.metabolism_596,Disorders.of.gallbladder.biliary.tract.and.pancreas_1246,Cholelithiasis.broad.definition.with.cholecystitis_419,Cholelithiasis_1230,Symptoms.and.signs.involving.the.digestive.system.and.a_1972,Abdominal.and.pelvic.pain_1898,Intestinal.infectious.diseases_6	Total.bilirubin.TBil	bilirubin_(E,bilirubin_(Z,biliverdin,X-11441,X-11442,X-11522,X-11530,X-16946,X-21448	-
sig	2	233745803	rs11695484	A	G	0.40642	UGT1A10,UGT1A3,UGT1A	androstenediol	0.380248	3.19998e-12	A	G	0.272959	-0.0433995	0.449977	PC(37:4)	0.191619	0.00145183	Disorders.of.bilirubin.excretion_277.4,Other.disorders.of.metabolism_277,Cholelithiasis.and.cholecystitis_574,Cholelithiasis_574.1,Jaundice.not.of.newborn_573.5,Other.disorders.of.liver_573	Skin.colour,self-rep:liver/biliary/pancreas.problem,Disorders.of.gallbladder.biliary.tract.and.pancreas,ICD10:K80.Cholelithiasis,ICD10:J13.Pneumonia.due.to.Streptococcus.pneumoniae	Cholesterol,Gamma.glutamyltransferase	Disorders.of.porphyrin.and.bilirubin.metabolism_596,Disorders.of.gallbladder.biliary.tract.and.pancreas_1246,Cholelithiasis.broad.definition.with.cholecystitis_419,Cholelithiasis_1230,Statin.medication_1999,Other.gastritis.incl.Duodenitis_1280,Symptoms.and.signs.involving.the.digestive.system.and.a_1972,Abdominal.and.pelvic.pain_1898	Total.bilirubin.TBil	bilirubin_(E,bilirubin_(Z,biliverdin,X-11441,X-11442,X-11522,X-11530,X-16946,X-21448	-
sig	2	233746657	rs4663333	G	T	0.44542	UGT1A10,UGT1A3,UGT1A	androstenediol	0.418597	1.69997e-14	G	T	0.408163	0.000248646	0.996143	GlcCer(d42:1)	-0.152943	0.00514361	Disorders.of.bilirubin.excretion_277.4,Other.disorders.of.metabolism_277,Cholelithiasis.and.cholecystitis_574,Mycoses_117	self-rep:liver/biliary/pancreas.problem,Skin.colour	-	Disorders.of.porphyrin.and.bilirubin.metabolism_596,Disorders.of.gallbladder.biliary.tract.and.pancreas_1246,Cholelithiasis.broad.definition.with.cholecystitis_419,Cholelithiasis_1230,Symptoms.and.signs.involving.the.digestive.system.and.a_1972,Abdominal.and.pelvic.pain_1898,Intestinal.infectious.diseases_6,Injuries.to.the.ankle.and.foot_2070	Total.bilirubin.TBil	bilirubin_(E,bilirubin_(Z,biliverdin,X-11441,X-11442,X-11522,X-11530,X-16946,X-21448	-
sig	2	233746667	rs4663969	C	A	0.42095	UGT1A10,UGT1A3,UGT1A	androstenediol	0.375536	7.80622e-12	-	-	-	-0.0200907	0.699947	androstenediol	-0.0200907	0.699947	Disorders.of.bilirubin.excretion_277.4,Other.disorders.of.metabolism_277,Mycoses_117	Skin.colour,self-rep:liver/biliary/pancreas.problem	-	Disorders.of.porphyrin.and.bilirubin.metabolism_596,Disorders.of.gallbladder.biliary.tract.and.pancreas_1246,Cholelithiasis.broad.definition.with.cholecystitis_419,Other.gastritis.incl.Duodenitis_1280	Total.bilirubin.TBil	bilirubin_(E,bilirubin_(Z,biliverdin,X-11441,X-11442,X-11522,X-11530,X-16946,X-21448	-
sig	2	233747994	rs11888459	T	C	0.42049	UGT1A10,UGT1A3,UGT1A	androstenediol	0.376941	6.64652e-12	T	C	0.339286	-0.0300055	0.571327	TAG(48:0)	0.157261	0.00363516	Disorders.of.bilirubin.excretion_277.4,Other.disorders.of.metabolism_277,Cholelithiasis.and.cholecystitis_574	Skin.colour,self-rep:liver/biliary/pancreas.problem	Gamma.glutamyltransferase	Disorders.of.porphyrin.and.bilirubin.metabolism_596,Disorders.of.gallbladder.biliary.tract.and.pancreas_1246,Cholelithiasis.broad.definition.with.cholecystitis_419,Cholelithiasis_1230,Other.gastritis.incl.Duodenitis_1280,Statin.medication_1999	Total.bilirubin.TBil	bilirubin_(E,bilirubin_(Z,biliverdin,X-11441,X-11442,X-11522,X-11530,X-16946,X-21448	-
sig	2	233749231	rs10178992	T	A	0.42049	UGT1A10,UGT1A3,UGT1A	androstenediol	0.37694	6.64867e-12	T	A	0.339286	-0.0300055	0.571327	TAG(48:0)	0.157261	0.00363516	Disorders.of.bilirubin.excretion_277.4,Other.disorders.of.metabolism_277,Cholelithiasis.and.cholecystitis_574	Skin.colour,self-rep:liver/biliary/pancreas.problem	Gamma.glutamyltransferase	Disorders.of.porphyrin.and.bilirubin.metabolism_596,Disorders.of.gallbladder.biliary.tract.and.pancreas_1246,Cholelithiasis.broad.definition.with.cholecystitis_419,Cholelithiasis_1230,Other.gastritis.incl.Duodenitis_1280,Statin.medication_1999	Total.bilirubin.TBil	bilirubin_(E,bilirubin_(Z,biliverdin,X-11441,X-11442,X-11522,X-11530,X-16946,X-21448	-
sig	2	233749337	rs10179091	T	C	0.44603	UGT1A10,UGT1A3,UGT1A	androstenediol	0.415228	2.66168e-14	T	C	0.410077	0.000584412	0.990935	GlcCer(d42:1)	-0.146868	0.00719204	Disorders.of.bilirubin.excretion_277.4,Other.disorders.of.metabolism_277,Cholelithiasis.and.cholecystitis_574,Mycoses_117	Skin.colour,self-rep:liver/biliary/pancreas.problem	-	Disorders.of.porphyrin.and.bilirubin.metabolism_596,Disorders.of.gallbladder.biliary.tract.and.pancreas_1246,Cholelithiasis.broad.definition.with.cholecystitis_419,Cholelithiasis_1230,Symptoms.and.signs.involving.the.digestive.system.and.a_1972,Abdominal.and.pelvic.pain_1898,Intestinal.infectious.diseases_6	Total.bilirubin.TBil	bilirubin_(E,bilirubin_(Z,biliverdin,X-11441,X-11442,X-11522,X-11530,X-16946,X-21448	-
sig	2	233749470	rs7604115	C	T	0.4205	UGT1A10,UGT1A3,UGT1A	androstenediol	0.377078	6.56054e-12	C	T	0.339286	-0.0300055	0.571327	TAG(48:0)	0.157261	0.00363516	Disorders.of.bilirubin.excretion_277.4,Other.disorders.of.metabolism_277,Cholelithiasis.and.cholecystitis_574	Skin.colour,self-rep:liver/biliary/pancreas.problem	Gamma.glutamyltransferase	Disorders.of.porphyrin.and.bilirubin.metabolism_596,Disorders.of.gallbladder.biliary.tract.and.pancreas_1246,Cholelithiasis.broad.definition.with.cholecystitis_419,Cholelithiasis_1230,Other.gastritis.incl.Duodenitis_1280,Statin.medication_1999	Total.bilirubin.TBil	bilirubin_(E,bilirubin_(Z,biliverdin,X-11441,X-11442,X-11522,X-11530,X-16946,X-21448	-
sig	2	233749604	rs7556676	A	G	0.41995	UGT1A10,UGT1A3,UGT1A	androstenediol	0.37375	1.02573e-11	A	G	0.387755	-0.0206644	0.692167	PC(37:4)	0.152968	0.00542035	Disorders.of.bilirubin.excretion_277.4,Other.disorders.of.metabolism_277,Mycoses_117	Skin.colour,self-rep:liver/biliary/pancreas.problem	-	Disorders.of.porphyrin.and.bilirubin.metabolism_596,Disorders.of.gallbladder.biliary.tract.and.pancreas_1246,Cholelithiasis.broad.definition.with.cholecystitis_419,Other.gastritis.incl.Duodenitis_1280	Total.bilirubin.TBil	bilirubin_(E,bilirubin_(Z,biliverdin,X-11441,X-11442,X-11522,X-11530,X-16946,X-21448	-
sig	2	233749977	rs2221198	G	A	0.41949	UGT1A10,UGT1A3,UGT1A	androstenediol	0.373206	1.14407e-11	G	A	0.387755	-0.0206644	0.692167	PC(37:4)	0.152968	0.00542035	Disorders.of.bilirubin.excretion_277.4,Other.disorders.of.metabolism_277,Mycoses_117	Skin.colour,self-rep:liver/biliary/pancreas.problem	-	Disorders.of.porphyrin.and.bilirubin.metabolism_596,Disorders.of.gallbladder.biliary.tract.and.pancreas_1246,Cholelithiasis.broad.definition.with.cholecystitis_419,Other.gastritis.incl.Duodenitis_1280	Total.bilirubin.TBil	bilirubin_(E,bilirubin_(Z,biliverdin,X-11441,X-11442,X-11522,X-11530,X-16946,X-21448	-
sig	2	233750066	rs12987866	G	A	0.34797	UGT1A10,UGT1A3,UGT1A	androstenediol	0.37028	1.02593e-10	G	A	0.246173	-0.0731908	0.217378	PC(37:4)	0.204904	0.00115141	Disorders.of.bilirubin.excretion_277.4,Other.disorders.of.metabolism_277,Cholelithiasis.and.cholecystitis_574,Cholelithiasis_574.1,Jaundice.not.of.newborn_573.5,Other.disorders.of.liver_573,Calculus.of.bile.duct_574.2	Skin.colour,Disorders.of.gallbladder.biliary.tract.and.pancreas,ICD10:K80.Cholelithiasis,ICD10:J13.Pneumonia.due.to.Streptococcus.pneumoniae	Gamma.glutamyltransferase,Cholesterol	Disorders.of.porphyrin.and.bilirubin.metabolism_596,Disorders.of.gallbladder.biliary.tract.and.pancreas_1246,Cholelithiasis.broad.definition.with.cholecystitis_419,Cholelithiasis_1230,Other.disorders.of.veins_1125,Genitourinary.diseases_1686,Statin.medication_1999,Symptoms.and.signs.involving.the.digestive.system.and.a_1972,Abdominal.and.pelvic.pain_1898	Total.bilirubin.TBil	bilirubin_(E,bilirubin_(Z,biliverdin,X-11441,X-11442,X-11522,X-11530,X-16946,X-21448	-
sig	2	233750415	rs2885296	A	C	0.4061	UGT1A10,UGT1A3,UGT1A	androstenediol	0.378421	4.01459e-12	A	C	0.271684	-0.0509929	0.375607	TAG(49:2)	0.187181	0.0017523	Disorders.of.bilirubin.excretion_277.4,Other.disorders.of.metabolism_277,Cholelithiasis.and.cholecystitis_574,Cholelithiasis_574.1,Jaundice.not.of.newborn_573.5,Other.disorders.of.liver_573	Skin.colour,self-rep:liver/biliary/pancreas.problem,Disorders.of.gallbladder.biliary.tract.and.pancreas,ICD10:K80.Cholelithiasis,ICD10:J13.Pneumonia.due.to.Streptococcus.pneumoniae	Cholesterol,Gamma.glutamyltransferase,Glycated.haemoglobin.HbA1c	Disorders.of.porphyrin.and.bilirubin.metabolism_596,Disorders.of.gallbladder.biliary.tract.and.pancreas_1246,Cholelithiasis.broad.definition.with.cholecystitis_419,Cholelithiasis_1230,Statin.medication_1999,Other.gastritis.incl.Duodenitis_1280,Symptoms.and.signs.involving.the.digestive.system.and.a_1972,Abdominal.and.pelvic.pain_1898	Total.bilirubin.TBil	bilirubin_(E,bilirubin_(Z,biliverdin,X-11441,X-11442,X-11522,X-11530,X-16946,X-21448	-
sig	2	233755003	rs10929301	C	G	0.47578	LOC100286922	androstenediol	0.403837	1.40557e-12	C	G	0.411352	0.00294262	0.954205	GlcCer(d42:1)	-0.146297	0.00718997	Disorders.of.bilirubin.excretion_277.4,Other.disorders.of.metabolism_277,Cholelithiasis.and.cholecystitis_574,Mycoses_117	Skin.colour,self-rep:liver/biliary/pancreas.problem	-	Disorders.of.porphyrin.and.bilirubin.metabolism_596,Disorders.of.gallbladder.biliary.tract.and.pancreas_1246,Cholelithiasis.broad.definition.with.cholecystitis_419,Cholelithiasis_1230,Abdominal.and.pelvic.pain_1898	Total.bilirubin.TBil	bilirubin_(E,bilirubin_(Z,biliverdin,X-11441,X-11442,X-11522,X-11530,X-16946,X-21448	-
sig	2	233755414	rs11673726	G	T	0.40813	UGT1A10,UGT1A3,UGT1A	androstenediol	0.394762	1.50874e-12	G	T	0.340561	-0.0273592	0.604955	TAG(48:0)	0.152971	0.00459217	Disorders.of.bilirubin.excretion_277.4,Other.disorders.of.metabolism_277,Cholelithiasis.and.cholecystitis_574	Skin.colour,self-rep:liver/biliary/pancreas.problem	Gamma.glutamyltransferase	Disorders.of.porphyrin.and.bilirubin.metabolism_596,Disorders.of.gallbladder.biliary.tract.and.pancreas_1246,Cholelithiasis.broad.definition.with.cholecystitis_419,Cholelithiasis_1230,Other.gastritis.incl.Duodenitis_1280,Statin.medication_1999	-	bilirubin_(E,bilirubin_(Z,biliverdin,X-11441,X-11442,X-11522,X-11530,X-16946,X-21448	-
sig	2	233755708	rs6747843	G	A	0.39639	UGT1A10,UGT1A3,UGT1A	androstenediol	0.399513	4.17456e-13	G	A	0.274235	-0.0403319	0.48089	TAG(56:7)B	0.180493	0.00180548	Disorders.of.bilirubin.excretion_277.4,Other.disorders.of.metabolism_277,Cholelithiasis.and.cholecystitis_574,Cholelithiasis_574.1,Jaundice.not.of.newborn_573.5,Other.disorders.of.liver_573	Skin.colour,self-rep:liver/biliary/pancreas.problem,Disorders.of.gallbladder.biliary.tract.and.pancreas,ICD10:K80.Cholelithiasis,ICD10:J13.Pneumonia.due.to.Streptococcus.pneumoniae	Cholesterol,Gamma.glutamyltransferase	Disorders.of.porphyrin.and.bilirubin.metabolism_596,Disorders.of.gallbladder.biliary.tract.and.pancreas_1246,Cholelithiasis.broad.definition.with.cholecystitis_419,Cholelithiasis_1230,Statin.medication_1999,Other.gastritis.incl.Duodenitis_1280,Symptoms.and.signs.involving.the.digestive.system.and.a_1972,Abdominal.and.pelvic.pain_1898	Total.bilirubin.TBil	bilirubin_(E,bilirubin_(Z,biliverdin,X-11441,X-11442,X-11522,X-11530,X-16946,X-21448	-
sig	2	233755940	rs35754645	ATC	A	0.41909	UGT1A10,UGT1A3,UGT1A	aldosterone	0.32292	2.15149e-08	ATC	A	0.296556	-	-	PC(36:4)A	-0.204039	0.000499402	-	Skin.colour,self-rep:liver/biliary/pancreas.problem,Disorders.of.gallbladder.biliary.tract.and.pancreas,ICD10:K80.Cholelithiasis,ICD10:J13.Pneumonia.due.to.Streptococcus.pneumoniae	Cholesterol,Testosterone	Disorders.of.porphyrin.and.bilirubin.metabolism_596,Disorders.of.gallbladder.biliary.tract.and.pancreas_1246,Cholelithiasis.broad.definition.with.cholecystitis_419,Cholelithiasis_1230,Statin.medication_1999,Symptoms.and.signs.involving.the.digestive.system.and.a_1972,Abdominal.and.pelvic.pain_1898,Diseases.of.liver_1265	-	bilirubin_(E,bilirubin_(Z,biliverdin,X-11441,X-11442,X-11522,X-11530,X-16946,X-21448	-
sig	2	233755940	rs35754645	ATC	A	0.41909	UGT1A10,UGT1A3,UGT1A	androstenediol	0.43882	1.32908e-15	ATC	A	0.296556	-0.0138329	0.802709	PC(36:4)A	-0.204039	0.000499402	-	Skin.colour,self-rep:liver/biliary/pancreas.problem,Disorders.of.gallbladder.biliary.tract.and.pancreas,ICD10:K80.Cholelithiasis,ICD10:J13.Pneumonia.due.to.Streptococcus.pneumoniae	Cholesterol,Testosterone	Disorders.of.porphyrin.and.bilirubin.metabolism_596,Disorders.of.gallbladder.biliary.tract.and.pancreas_1246,Cholelithiasis.broad.definition.with.cholecystitis_419,Cholelithiasis_1230,Statin.medication_1999,Symptoms.and.signs.involving.the.digestive.system.and.a_1972,Abdominal.and.pelvic.pain_1898,Diseases.of.liver_1265	-	bilirubin_(E,bilirubin_(Z,biliverdin,X-11441,X-11442,X-11522,X-11530,X-16946,X-21448	-
sig	2	233756119	rs6714634	T	C	0.39639	UGT1A10,UGT1A3,UGT1A	androstenediol	0.399513	4.17456e-13	T	C	0.274235	-0.0403319	0.48089	TAG(56:7)B	0.180493	0.00180548	Disorders.of.bilirubin.excretion_277.4,Other.disorders.of.metabolism_277,Cholelithiasis.and.cholecystitis_574,Cholelithiasis_574.1,Jaundice.not.of.newborn_573.5,Other.disorders.of.liver_573	Skin.colour,self-rep:liver/biliary/pancreas.problem,Disorders.of.gallbladder.biliary.tract.and.pancreas,ICD10:K80.Cholelithiasis,ICD10:J13.Pneumonia.due.to.Streptococcus.pneumoniae	Cholesterol,Gamma.glutamyltransferase	Disorders.of.porphyrin.and.bilirubin.metabolism_596,Disorders.of.gallbladder.biliary.tract.and.pancreas_1246,Cholelithiasis.broad.definition.with.cholecystitis_419,Cholelithiasis_1230,Statin.medication_1999,Other.gastritis.incl.Duodenitis_1280,Symptoms.and.signs.involving.the.digestive.system.and.a_1972,Abdominal.and.pelvic.pain_1898	Total.bilirubin.TBil	bilirubin_(E,bilirubin_(Z,biliverdin,X-11441,X-11442,X-11522,X-11530,X-16946,X-21448	-
sig	2	233757013	rs4124874	T	G	0.4758	UGT1A10,UGT1A3,UGT1A	androstenediol	0.403918	1.39424e-12	T	G	0.411352	0.00294262	0.954205	GlcCer(d42:1)	-0.146297	0.00718997	Disorders.of.bilirubin.excretion_277.4,Other.disorders.of.metabolism_277,Cholelithiasis.and.cholecystitis_574,Mycoses_117	Skin.colour,self-rep:liver/biliary/pancreas.problem	-	Disorders.of.porphyrin.and.bilirubin.metabolism_596,Disorders.of.gallbladder.biliary.tract.and.pancreas_1246,Cholelithiasis.broad.definition.with.cholecystitis_419,Cholelithiasis_1230,Symptoms.and.signs.involving.the.digestive.system.and.a_1972,Abdominal.and.pelvic.pain_1898,Intestinal.infectious.diseases_6	Total.bilirubin.TBil	bilirubin_(E,bilirubin_(Z,biliverdin,X-11441,X-11442,X-11522,X-11530,X-16946,X-21448	-
sig	2	233757136	rs10929302	G	A	0.3963	UGT1A10,UGT1A3,UGT1A	androstenediol	0.399254	4.35743e-13	G	A	0.274235	-0.0443162	0.438484	TAG(56:7)B	0.180493	0.00180548	Disorders.of.bilirubin.excretion_277.4,Other.disorders.of.metabolism_277,Cholelithiasis.and.cholecystitis_574,Cholelithiasis_574.1,Jaundice.not.of.newborn_573.5,Other.disorders.of.liver_573	Skin.colour,self-rep:liver/biliary/pancreas.problem,Disorders.of.gallbladder.biliary.tract.and.pancreas,ICD10:K80.Cholelithiasis,ICD10:J13.Pneumonia.due.to.Streptococcus.pneumoniae	Cholesterol,Gamma.glutamyltransferase	Disorders.of.porphyrin.and.bilirubin.metabolism_596,Disorders.of.gallbladder.biliary.tract.and.pancreas_1246,Cholelithiasis.broad.definition.with.cholecystitis_419,Cholelithiasis_1230,Statin.medication_1999,Symptoms.and.signs.involving.the.digestive.system.and.a_1972,Other.gastritis.incl.Duodenitis_1280,Abdominal.and.pelvic.pain_1898	Total.bilirubin.TBil	bilirubin_(E,bilirubin_(Z,biliverdin,X-11441,X-11442,X-11522,X-11530,X-16946,X-21448	-
sig	2	233757337	rs1976391	A	G	0.4187	UGT1A10,UGT1A3,UGT1A	aldosterone	0.321738	2.39079e-08	A	G	0.295918	-	-	PC(36:4)A	-0.197897	0.000734706	-	Skin.colour,self-rep:liver/biliary/pancreas.problem,Disorders.of.gallbladder.biliary.tract.and.pancreas,ICD10:K80.Cholelithiasis,ICD10:J13.Pneumonia.due.to.Streptococcus.pneumoniae	Cholesterol,Testosterone	Disorders.of.porphyrin.and.bilirubin.metabolism_596,Disorders.of.gallbladder.biliary.tract.and.pancreas_1246,Cholelithiasis.broad.definition.with.cholecystitis_419,Cholelithiasis_1230,Statin.medication_1999,Symptoms.and.signs.involving.the.digestive.system.and.a_1972,Abdominal.and.pelvic.pain_1898,Diseases.of.liver_1265	Total.bilirubin.TBil	bilirubin_(E,bilirubin_(Z,biliverdin,X-11441,X-11442,X-11522,X-11530,X-16946,X-21448	-
sig	2	233757337	rs1976391	A	G	0.4187	UGT1A10,UGT1A3,UGT1A	androstenediol	0.440076	1.05365e-15	A	G	0.295918	-0.00776891	0.888672	PC(36:4)A	-0.197897	0.000734706	-	Skin.colour,self-rep:liver/biliary/pancreas.problem,Disorders.of.gallbladder.biliary.tract.and.pancreas,ICD10:K80.Cholelithiasis,ICD10:J13.Pneumonia.due.to.Streptococcus.pneumoniae	Cholesterol,Testosterone	Disorders.of.porphyrin.and.bilirubin.metabolism_596,Disorders.of.gallbladder.biliary.tract.and.pancreas_1246,Cholelithiasis.broad.definition.with.cholecystitis_419,Cholelithiasis_1230,Statin.medication_1999,Symptoms.and.signs.involving.the.digestive.system.and.a_1972,Abdominal.and.pelvic.pain_1898,Diseases.of.liver_1265	Total.bilirubin.TBil	bilirubin_(E,bilirubin_(Z,biliverdin,X-11441,X-11442,X-11522,X-11530,X-16946,X-21448	-
sig	2	233757815	rs4399719	T	G	0.4758	UGT1A10,UGT1A3,UGT1A	androstenediol	0.403918	1.39424e-12	T	G	0.410077	0.000584412	0.990935	GlcCer(d42:1)	-0.146868	0.00719204	Disorders.of.bilirubin.excretion_277.4,Other.disorders.of.metabolism_277,Cholelithiasis.and.cholecystitis_574,Mycoses_117	Skin.colour,self-rep:liver/biliary/pancreas.problem	-	Disorders.of.porphyrin.and.bilirubin.metabolism_596,Disorders.of.gallbladder.biliary.tract.and.pancreas_1246,Cholelithiasis.broad.definition.with.cholecystitis_419,Cholelithiasis_1230,Symptoms.and.signs.involving.the.digestive.system.and.a_1972,Abdominal.and.pelvic.pain_1898,Intestinal.infectious.diseases_6	Total.bilirubin.TBil	bilirubin_(E,bilirubin_(Z,biliverdin,X-11441,X-11442,X-11522,X-11530,X-16946,X-21448	-
sig	2	233758936	rs3755319	A	C	0.4765	UGT1A10,UGT1A3,UGT1A	androstenediol	0.402263	1.52628e-12	A	C	0.410077	-0.00169364	0.973834	GlcCer(d42:1)	-0.146868	0.00719204	Disorders.of.bilirubin.excretion_277.4,Other.disorders.of.metabolism_277,Cholelithiasis.and.cholecystitis_574,Mycoses_117	Skin.colour,self-rep:liver/biliary/pancreas.problem	-	Disorders.of.porphyrin.and.bilirubin.metabolism_596,Disorders.of.gallbladder.biliary.tract.and.pancreas_1246,Cholelithiasis.broad.definition.with.cholecystitis_419,Cholelithiasis_1230,Symptoms.and.signs.involving.the.digestive.system.and.a_1972,Abdominal.and.pelvic.pain_1898,Intestinal.infectious.diseases_6	Total.bilirubin.TBil	bilirubin_(E,bilirubin_(Z,biliverdin,X-11441,X-11442,X-11522,X-11530,X-16946,X-21448	-
sig	2	233759599	rs759174	A	C	0.47736	UGT1A10,UGT1A3,UGT1A	androstenediol	0.398245	4.06875e-12	A	C	0.410077	-0.00432556	0.933371	GlcCer(d42:1)	-0.15133	0.00575405	-	Skin.colour,self-rep:liver/biliary/pancreas.problem	-	-	-	bilirubin_(E,bilirubin_(Z,biliverdin,X-11441,X-11442,X-11522,X-11530,X-16946,X-21448	-
sig	2	233759924	rs887829	C	T	0.41942	UGT1A10,UGT1A3,UGT1A	aldosterone	0.321859	2.32036e-08	C	T	0.295281	-	-	PC(36:4)A	-0.218977	0.000195518	Disorders.of.bilirubin.excretion_277.4,Other.disorders.of.metabolism_277,Cholelithiasis.and.cholecystitis_574,Cholelithiasis_574.1,Jaundice.not.of.newborn_573.5,Other.disorders.of.liver_573,Abnormal.results.of.function.study.of.liver_573.7,Calculus.of.bile.duct_574.2	Skin.colour,self-rep:liver/biliary/pancreas.problem,Disorders.of.gallbladder.biliary.tract.and.pancreas,ICD10:K80.Cholelithiasis,ICD10:J13.Pneumonia.due.to.Streptococcus.pneumoniae	Cholesterol,Testosterone	Disorders.of.porphyrin.and.bilirubin.metabolism_596,Disorders.of.gallbladder.biliary.tract.and.pancreas_1246,Cholelithiasis.broad.definition.with.cholecystitis_419,Cholelithiasis_1230,Statin.medication_1999,Symptoms.and.signs.involving.the.digestive.system.and.a_1972,Abdominal.and.pelvic.pain_1898,Diseases.of.liver_1265	Total.bilirubin.TBil	LDL,TC,bilirubin_(E,bilirubin_(Z,biliverdin,X-11441,X-11442,X-11522,X-11530,X-16946,X-21448	-
sig	2	233759924	rs887829	C	T	0.41942	UGT1A10,UGT1A3,UGT1A	androstenediol	0.438835	1.22865e-15	C	T	0.295281	-0.0196343	0.72572	PC(36:4)A	-0.218977	0.000195518	Disorders.of.bilirubin.excretion_277.4,Other.disorders.of.metabolism_277,Cholelithiasis.and.cholecystitis_574,Cholelithiasis_574.1,Jaundice.not.of.newborn_573.5,Other.disorders.of.liver_573,Abnormal.results.of.function.study.of.liver_573.7,Calculus.of.bile.duct_574.2	Skin.colour,self-rep:liver/biliary/pancreas.problem,Disorders.of.gallbladder.biliary.tract.and.pancreas,ICD10:K80.Cholelithiasis,ICD10:J13.Pneumonia.due.to.Streptococcus.pneumoniae	Cholesterol,Testosterone	Disorders.of.porphyrin.and.bilirubin.metabolism_596,Disorders.of.gallbladder.biliary.tract.and.pancreas_1246,Cholelithiasis.broad.definition.with.cholecystitis_419,Cholelithiasis_1230,Statin.medication_1999,Symptoms.and.signs.involving.the.digestive.system.and.a_1972,Abdominal.and.pelvic.pain_1898,Diseases.of.liver_1265	Total.bilirubin.TBil	LDL,TC,bilirubin_(E,bilirubin_(Z,biliverdin,X-11441,X-11442,X-11522,X-11530,X-16946,X-21448	-
sig	2	233763993	rs6742078	G	T	0.41914	UGT1A1,UGT1A10,UGT1A	aldosterone	0.322988	2.13487e-08	G	T	0.294643	-	-	PC(36:4)A	-0.218093	0.000207218	Disorders.of.bilirubin.excretion_277.4,Other.disorders.of.metabolism_277,Cholelithiasis.and.cholecystitis_574,Cholelithiasis_574.1,Jaundice.not.of.newborn_573.5,Other.disorders.of.liver_573,Abnormal.results.of.function.study.of.liver_573.7,Calculus.of.bile.duct_574.2	Skin.colour,self-rep:liver/biliary/pancreas.problem,Disorders.of.gallbladder.biliary.tract.and.pancreas,ICD10:K80.Cholelithiasis,ICD10:J13.Pneumonia.due.to.Streptococcus.pneumoniae	Cholesterol,Testosterone	Disorders.of.porphyrin.and.bilirubin.metabolism_596,Disorders.of.gallbladder.biliary.tract.and.pancreas_1246,Cholelithiasis.broad.definition.with.cholecystitis_419,Cholelithiasis_1230,Statin.medication_1999,Symptoms.and.signs.involving.the.digestive.system.and.a_1972,Abdominal.and.pelvic.pain_1898,Diseases.of.liver_1265	Total.bilirubin.TBil	bilirubin_(E,bilirubin_(Z,biliverdin,X-11441,X-11442,X-11522,X-11530,X-16946,X-21448	-
sig	2	233763993	rs6742078	G	T	0.41914	UGT1A1,UGT1A10,UGT1A	androstenediol	0.4386	1.37708e-15	G	T	0.294643	-0.0192094	0.731416	PC(36:4)A	-0.218093	0.000207218	Disorders.of.bilirubin.excretion_277.4,Other.disorders.of.metabolism_277,Cholelithiasis.and.cholecystitis_574,Cholelithiasis_574.1,Jaundice.not.of.newborn_573.5,Other.disorders.of.liver_573,Abnormal.results.of.function.study.of.liver_573.7,Calculus.of.bile.duct_574.2	Skin.colour,self-rep:liver/biliary/pancreas.problem,Disorders.of.gallbladder.biliary.tract.and.pancreas,ICD10:K80.Cholelithiasis,ICD10:J13.Pneumonia.due.to.Streptococcus.pneumoniae	Cholesterol,Testosterone	Disorders.of.porphyrin.and.bilirubin.metabolism_596,Disorders.of.gallbladder.biliary.tract.and.pancreas_1246,Cholelithiasis.broad.definition.with.cholecystitis_419,Cholelithiasis_1230,Statin.medication_1999,Symptoms.and.signs.involving.the.digestive.system.and.a_1972,Abdominal.and.pelvic.pain_1898,Diseases.of.liver_1265	Total.bilirubin.TBil	bilirubin_(E,bilirubin_(Z,biliverdin,X-11441,X-11442,X-11522,X-11530,X-16946,X-21448	-
sig	2	233764076	rs4148324	T	G	0.41914	UGT1A1,UGT1A10,UGT1A	aldosterone	0.322988	2.13487e-08	T	G	0.294643	-	-	PC(36:4)A	-0.218093	0.000207218	Disorders.of.bilirubin.excretion_277.4,Other.disorders.of.metabolism_277,Cholelithiasis.and.cholecystitis_574,Cholelithiasis_574.1,Jaundice.not.of.newborn_573.5,Other.disorders.of.liver_573,Abnormal.results.of.function.study.of.liver_573.7,Calculus.of.bile.duct_574.2	Skin.colour,self-rep:liver/biliary/pancreas.problem,Disorders.of.gallbladder.biliary.tract.and.pancreas,ICD10:K80.Cholelithiasis,ICD10:J13.Pneumonia.due.to.Streptococcus.pneumoniae	Cholesterol,Testosterone	Disorders.of.porphyrin.and.bilirubin.metabolism_596,Disorders.of.gallbladder.biliary.tract.and.pancreas_1246,Cholelithiasis.broad.definition.with.cholecystitis_419,Cholelithiasis_1230,Statin.medication_1999,Symptoms.and.signs.involving.the.digestive.system.and.a_1972,Abdominal.and.pelvic.pain_1898,Diseases.of.liver_1265	Total.bilirubin.TBil	bilirubin_(E,bilirubin_(Z,biliverdin,X-11441,X-11442,X-11522,X-11530,X-16946,X-21448	-
sig	2	233764076	rs4148324	T	G	0.41914	UGT1A1,UGT1A10,UGT1A	androstenediol	0.4386	1.37708e-15	T	G	0.294643	-0.0192094	0.731416	PC(36:4)A	-0.218093	0.000207218	Disorders.of.bilirubin.excretion_277.4,Other.disorders.of.metabolism_277,Cholelithiasis.and.cholecystitis_574,Cholelithiasis_574.1,Jaundice.not.of.newborn_573.5,Other.disorders.of.liver_573,Abnormal.results.of.function.study.of.liver_573.7,Calculus.of.bile.duct_574.2	Skin.colour,self-rep:liver/biliary/pancreas.problem,Disorders.of.gallbladder.biliary.tract.and.pancreas,ICD10:K80.Cholelithiasis,ICD10:J13.Pneumonia.due.to.Streptococcus.pneumoniae	Cholesterol,Testosterone	Disorders.of.porphyrin.and.bilirubin.metabolism_596,Disorders.of.gallbladder.biliary.tract.and.pancreas_1246,Cholelithiasis.broad.definition.with.cholecystitis_419,Cholelithiasis_1230,Statin.medication_1999,Symptoms.and.signs.involving.the.digestive.system.and.a_1972,Abdominal.and.pelvic.pain_1898,Diseases.of.liver_1265	Total.bilirubin.TBil	bilirubin_(E,bilirubin_(Z,biliverdin,X-11441,X-11442,X-11522,X-11530,X-16946,X-21448	-
sig	2	233764593	rs3771341	G	A	0.39645	UGT1A1,UGT1A10,UGT1A	androstenediol	0.399332	4.29241e-13	G	A	0.272321	-0.0467502	0.419513	PC(37:4)	0.19286	0.00137075	Disorders.of.bilirubin.excretion_277.4,Other.disorders.of.metabolism_277,Cholelithiasis.and.cholecystitis_574,Cholelithiasis_574.1,Jaundice.not.of.newborn_573.5,Other.disorders.of.liver_573	Skin.colour,self-rep:liver/biliary/pancreas.problem,Disorders.of.gallbladder.biliary.tract.and.pancreas,ICD10:K80.Cholelithiasis,ICD10:J13.Pneumonia.due.to.Streptococcus.pneumoniae	Cholesterol,Gamma.glutamyltransferase	Disorders.of.porphyrin.and.bilirubin.metabolism_596,Disorders.of.gallbladder.biliary.tract.and.pancreas_1246,Cholelithiasis.broad.definition.with.cholecystitis_419,Cholelithiasis_1230,Statin.medication_1999,Symptoms.and.signs.involving.the.digestive.system.and.a_1972,Other.gastritis.incl.Duodenitis_1280,Abdominal.and.pelvic.pain_1898	Total.bilirubin.TBil	bilirubin_(E,bilirubin_(Z,biliverdin,X-11441,X-11442,X-11522,X-11530,X-16946,X-21448	-
sig	2	233764663	rs4148325	C	T	0.41914	UGT1A1,UGT1A10,UGT1A	aldosterone	0.322988	2.13487e-08	C	T	0.294643	-	-	PC(36:4)A	-0.218093	0.000207218	Disorders.of.bilirubin.excretion_277.4,Other.disorders.of.metabolism_277,Cholelithiasis.and.cholecystitis_574,Cholelithiasis_574.1,Jaundice.not.of.newborn_573.5,Other.disorders.of.liver_573,Abnormal.results.of.function.study.of.liver_573.7,Calculus.of.bile.duct_574.2	Skin.colour,self-rep:liver/biliary/pancreas.problem,Disorders.of.gallbladder.biliary.tract.and.pancreas,ICD10:K80.Cholelithiasis,ICD10:J13.Pneumonia.due.to.Streptococcus.pneumoniae	Cholesterol,Testosterone	Disorders.of.porphyrin.and.bilirubin.metabolism_596,Disorders.of.gallbladder.biliary.tract.and.pancreas_1246,Cholelithiasis.broad.definition.with.cholecystitis_419,Cholelithiasis_1230,Statin.medication_1999,Symptoms.and.signs.involving.the.digestive.system.and.a_1972,Abdominal.and.pelvic.pain_1898,Diseases.of.liver_1265	Total.bilirubin.TBil	bilirubin_(E,bilirubin_(Z,biliverdin,X-11441,X-11442,X-11522,X-11530,X-16946,X-21448	-
sig	2	233764663	rs4148325	C	T	0.41914	UGT1A1,UGT1A10,UGT1A	androstenediol	0.4386	1.37708e-15	C	T	0.294643	-0.0192094	0.731416	PC(36:4)A	-0.218093	0.000207218	Disorders.of.bilirubin.excretion_277.4,Other.disorders.of.metabolism_277,Cholelithiasis.and.cholecystitis_574,Cholelithiasis_574.1,Jaundice.not.of.newborn_573.5,Other.disorders.of.liver_573,Abnormal.results.of.function.study.of.liver_573.7,Calculus.of.bile.duct_574.2	Skin.colour,self-rep:liver/biliary/pancreas.problem,Disorders.of.gallbladder.biliary.tract.and.pancreas,ICD10:K80.Cholelithiasis,ICD10:J13.Pneumonia.due.to.Streptococcus.pneumoniae	Cholesterol,Testosterone	Disorders.of.porphyrin.and.bilirubin.metabolism_596,Disorders.of.gallbladder.biliary.tract.and.pancreas_1246,Cholelithiasis.broad.definition.with.cholecystitis_419,Cholelithiasis_1230,Statin.medication_1999,Symptoms.and.signs.involving.the.digestive.system.and.a_1972,Abdominal.and.pelvic.pain_1898,Diseases.of.liver_1265	Total.bilirubin.TBil	bilirubin_(E,bilirubin_(Z,biliverdin,X-11441,X-11442,X-11522,X-11530,X-16946,X-21448	-
sig	2	233764816	rs4148326	T	C	0.47534	UGT1A1,UGT1A10,UGT1A	androstenediol	0.405875	1.14652e-12	T	C	0.410077	-0.00169364	0.973834	GlcCer(d42:1)	-0.146868	0.00719204	Disorders.of.bilirubin.excretion_277.4,Other.disorders.of.metabolism_277,Cholelithiasis.and.cholecystitis_574,Mycoses_117,Abnormal.results.of.function.study.of.liver_573.7	Skin.colour,self-rep:liver/biliary/pancreas.problem	-	Disorders.of.porphyrin.and.bilirubin.metabolism_596,Disorders.of.gallbladder.biliary.tract.and.pancreas_1246,Cholelithiasis.broad.definition.with.cholecystitis_419,Cholelithiasis_1230,Symptoms.and.signs.involving.the.digestive.system.and.a_1972,Abdominal.and.pelvic.pain_1898,Intestinal.infectious.diseases_6	Total.bilirubin.TBil	bilirubin_(E,bilirubin_(Z,biliverdin,X-11441,X-11442,X-11522,X-11530,X-16946,X-21448	-
sig	2	233765606	rs4663971	C	G	0.47534	UGT1A1,UGT1A10,UGT1A	androstenediol	0.405875	1.14652e-12	C	G	0.410077	-0.00169364	0.973834	GlcCer(d42:1)	-0.146868	0.00719204	Disorders.of.bilirubin.excretion_277.4,Other.disorders.of.metabolism_277,Cholelithiasis.and.cholecystitis_574,Mycoses_117,Abnormal.results.of.function.study.of.liver_573.7	Skin.colour,self-rep:liver/biliary/pancreas.problem	-	Disorders.of.porphyrin.and.bilirubin.metabolism_596,Disorders.of.gallbladder.biliary.tract.and.pancreas_1246,Cholelithiasis.broad.definition.with.cholecystitis_419,Cholelithiasis_1230,Symptoms.and.signs.involving.the.digestive.system.and.a_1972,Abdominal.and.pelvic.pain_1898,Intestinal.infectious.diseases_6	Total.bilirubin.TBil	bilirubin_(E,bilirubin_(Z,biliverdin,X-11441,X-11442,X-11522,X-11530,X-16946,X-21448	-
sig	2	233765830	rs929596	A	G	0.35576	UGT1A1,UGT1A10,UGT1A	androstenediol	0.407871	1.28387e-12	A	G	0.256378	-0.066911	0.25507	PC(37:4)	0.213615	0.000535501	Disorders.of.bilirubin.excretion_277.4,Other.disorders.of.metabolism_277,Cholelithiasis.and.cholecystitis_574,Cholelithiasis_574.1,Jaundice.not.of.newborn_573.5,Other.disorders.of.liver_573,Calculus.of.bile.duct_574.2,Abnormal.results.of.function.study.of.liver_573.7,Fracture.of.unspecified.bones_809	Skin.colour,Disorders.of.gallbladder.biliary.tract.and.pancreas,ICD10:K80.Cholelithiasis,ICD10:J13.Pneumonia.due.to.Streptococcus.pneumoniae	Cholesterol,Gamma.glutamyltransferase	Disorders.of.porphyrin.and.bilirubin.metabolism_596,Disorders.of.gallbladder.biliary.tract.and.pancreas_1246,Cholelithiasis.broad.definition.with.cholecystitis_419,Cholelithiasis_1230,Statin.medication_1999,Other.disorders.of.veins_1125	Total.bilirubin.TBil	bilirubin_(E,bilirubin_(Z,biliverdin,X-11441,X-11442,X-11522,X-11530,X-16946,X-21448	-
sig	2	233772033	rs33979061	A	C	0.33763	UGT1A1,UGT1A10,UGT1A	androstenediol	0.405108	2.81021e-12	A	C	0.290179	-0.0502357	0.373469	SM(d40:2)B	-0.19943	0.00063861	Disorders.of.bilirubin.excretion_277.4,Other.disorders.of.metabolism_277,Cholelithiasis.and.cholecystitis_574,Cholelithiasis_574.1,Other.disorders.of.liver_573,Jaundice.not.of.newborn_573.5,Cholelithiasis.with.other.cholecystitis_574.12,Peripheral.or.central.vertigo_386.2	Skin.colour,ICD10:K80.Cholelithiasis,ICD10:J13.Pneumonia.due.to.Streptococcus.pneumoniae	Cholesterol	Disorders.of.porphyrin.and.bilirubin.metabolism_596,Disorders.of.gallbladder.biliary.tract.and.pancreas_1246,Cholelithiasis.broad.definition.with.cholecystitis_419,Cholelithiasis_1230,Inflammatory.diseases.of.female.pelvic.organs_1677,Unspecified.diabetic.retinopathy_506,Other.female.pelvic.inflammatory.diseases_1715,Mental.and.behavioural.disorders.due.to.use.of.other.st_699,Supervision.of.high.…	Total.bilirubin.TBil	bilirubin_(E,bilirubin_(Z,biliverdin,X-11441,X-11442,X-11522,X-11530,X-16946,X-21448	-
sig	2	233780897	rs6722064	C	G	0.37016	MROH2A	androstenediol	0.340127	8.0171e-09	C	G	0.287628	-0.0767521	0.160485	SM(d40:2)B	-0.168849	0.0026448	Disorders.of.bilirubin.excretion_277.4,Other.disorders.of.metabolism_277,Cholelithiasis.and.cholecystitis_574,Jaundice.not.of.newborn_573.5,Cholelithiasis_574.1,Other.disorders.of.liver_573,Other.cerebral.degenerations_331	Skin.colour,ICD10:J13.Pneumonia.due.to.Streptococcus.pneumoniae	Cholesterol	Disorders.of.porphyrin.and.bilirubin.metabolism_596,Cholelithiasis.broad.definition.with.cholecystitis_419,Disorders.of.gallbladder.biliary.tract.and.pancreas_1246,Cholelithiasis_1230,Benign.neoplasm.of.eye.and.adnexa_239,Benign.neoplasm.of.eye.and.adnexa.other.cancers.exclude_240	Total.bilirubin.TBil	bilirubin_(E,bilirubin_(Z,biliverdin,X-11441,X-11442,X-11522,X-11530,X-16946,X-21448	-
sig	2	233783971	rs11690786	C	T	0.37026	MROH2A	androstenediol	0.334766	1.41485e-08	C	T	0.302934	-0.0635074	0.239157	PC(36:4)A	-0.160473	0.00488493	Disorders.of.bilirubin.excretion_277.4,Other.disorders.of.metabolism_277,Cholelithiasis.and.cholecystitis_574,Jaundice.not.of.newborn_573.5,Other.disorders.of.liver_573,Cholelithiasis_574.1,Abnormal.results.of.function.study.of.liver_573.7	Skin.colour,ICD10:J13.Pneumonia.due.to.Streptococcus.pneumoniae,ICD10:K80.Cholelithiasis	Cholesterol	Disorders.of.porphyrin.and.bilirubin.metabolism_596,Cholelithiasis.broad.definition.with.cholecystitis_419,Disorders.of.gallbladder.biliary.tract.and.pancreas_1246,Cholelithiasis_1230	-	bilirubin_(E,bilirubin_(Z,biliverdin,X-11441,X-11442,X-11522,X-11530,X-16946,X-21448	-
sig	2	233786081	rs7581102	G	A	0.37019	MROH2A	androstenediol	0.334801	1.41403e-08	G	A	0.288903	-0.0821578	0.133178	SM(d40:2)B	-0.16575	0.00316963	Disorders.of.bilirubin.excretion_277.4,Other.disorders.of.metabolism_277,Cholelithiasis.and.cholecystitis_574,Jaundice.not.of.newborn_573.5,Cholelithiasis_574.1,Other.disorders.of.liver_573,Other.cerebral.degenerations_331	Skin.colour	-	Disorders.of.porphyrin.and.bilirubin.metabolism_596,Cholelithiasis.broad.definition.with.cholecystitis_419,Disorders.of.gallbladder.biliary.tract.and.pancreas_1246,Cholelithiasis_1230,Benign.neoplasm.of.eye.and.adnexa_239,Benign.neoplasm.of.eye.and.adnexa.other.cancers.exclude_240	Total.bilirubin.TBil	bilirubin_(E,bilirubin_(Z,biliverdin,X-11441,X-11442,X-11522,X-11530,X-16946,X-21448	-
sig	2	233790144	rs2361502	T	C	0.3718	MROH2A	androstenediol	0.324787	3.69466e-08	T	C	0.282526	-0.0461929	0.398043	PC(37:4)	0.169433	0.00311714	Disorders.of.bilirubin.excretion_277.4,Other.disorders.of.metabolism_277,Cholelithiasis.and.cholecystitis_574,Cholelithiasis_574.1,Disorders.of.plasma.protein.metabolism_270.3	Skin.colour	-	Disorders.of.porphyrin.and.bilirubin.metabolism_596,Cholelithiasis.broad.definition.with.cholecystitis_419,Disorders.of.gallbladder.biliary.tract.and.pancreas_1246,Cholelithiasis_1230,Supervision.of.high.risk.pregnancy_2261	Total.bilirubin.TBil	bilirubin_(E,bilirubin_(Z,biliverdin,X-11441,X-11442,X-11522,X-11530,X-16946,X-21448	-
sig	2	233790330	rs12986677	G	A	0.37175	MROH2A	androstenediol	0.324882	3.66753e-08	G	A	0.275353	-0.0543629	0.321164	PC(37:4)	0.155583	0.00671309	Disorders.of.bilirubin.excretion_277.4,Other.disorders.of.metabolism_277,Cholelithiasis.and.cholecystitis_574,Cholelithiasis_574.1	Skin.colour	-	-	Total.bilirubin.TBil	bilirubin_(E,bilirubin_(Z,biliverdin,X-11442,X-11522,X-11530,X-16946,X-21448	-
sig	2	234174209	rs7584695	A	C	0.39895	SPP2	androstenediol	0.323865	3.29066e-08	A	C	0.534439	-0.0365997	0.4589	LPC(20:1)	0.157771	0.0016165	Congenital.anomalies.of.limbs_755,Paralysis.spasm.of.vocal.cords.or.larynx_473.3	ICD10:H02.Other.disorders.of.eyelid	-	-	-	-	stearate_(18:0)_biliverdin
sig	2	234178136	rs2015003	T	G	0.39898	SPP2	androstenediol	0.323762	3.30087e-08	T	G	0.529974	-0.0222462	0.652329	LPC(20:1)	0.142175	0.00461703	Congenital.anomalies.of.limbs_755,Paralysis.spasm.of.vocal.cords.or.larynx_473.3,Other.disorders.of.eyelids_374	ICD10:H02.Other.disorders.of.eyelid	-	-	-	-	stearate_(18:0)_biliverdin
SUG	3	53567786	rs112044734	A	G	0.02033	CACNA1D	TAG(54:7)B	-1.14871	3.92072e-08	A	G	0.0204082	0.0340267	0.854397	PG(40:8)	-0.553575	0.00319106	Other.signs.and.symptoms.involving.emotional.state_1004,Traumatic.amputation_872	ICD10:O35.Maternal.care.for.known.or.suspected.foetal.abnorm,ICD10:S68.Traumatic.amputation.of.wrist.and.hand	-	Hyperfunction.of.pituitary.gland_568,Hyperprolactinaemia_569,Conductive.hearing.loss.unspecified_984	-	-	phosphate_erythronate*
SUG	3	53586753	rs1000284063	C	T	0.01956	CACNA1D	TAG(54:7)B	-1.188	2.47483e-08	-	-	-	-	-	-	-	-	-	-	-	-	-	-	phosphate_erythronate*
SUG	3	53606537	rs113379719	C	G	0.02034	CACNA1D	TAG(54:7)B	-1.14811	3.9363e-08	C	G	0.0178571	-0.128286	0.516767	PC(38:5)A	-0.557967	0.00354336	-	-	-	Gout.FINNGEN_818,Hyperfunction.of.pituitary.gland_568	-	-	phosphate_erythronate*
SUG	3	53633811	rs77848000	T	G	0.02034	CACNA1D	TAG(54:7)B	-1.14811	3.9363e-08	T	G	0.0184949	-0.117137	0.547109	PC(42:5)	-0.500306	0.00844092	-	-	-	Tobacco.use_2263	-	-	phosphate_erythronate*
SUG	3	53682749	rs113265421	A	G	0.02034	CACNA1D	TAG(54:7)B	-1.14811	3.9363e-08	A	G	0.0184949	-0.117137	0.547109	PC(42:5)	-0.500306	0.00844092	-	-	-	-	-	-	phosphate_erythronate*
SUG	3	53747160	rs150737598	G	A	0.01956	CACNA1D	TAG(54:7)B	-1.17382	3.36544e-08	G	A	0.00956633	-0.131359	0.624294	FA(22:6)	-0.707541	0.00879145	Effects.of.heat.cold.and.air.pressure_1014	ICD10:Z29.Need.for.other.prophylactic.measures	-	Hyperfunction.of.pituitary.gland_568,Hyperprolactinaemia_569,Hyperparathyroidism_567,Wide.developmental.disorders.more.controls.excluded_1328,Disorders.of.parathyroid.gland_594	-	-	phosphate_erythronate*
SUG	3	53758441	rs373565391	G	A	0.01878	CACNA1D	TAG(54:7)B	-1.21663	2.05078e-08	-	-	-	-	-	-	-	-	-	-	-	-	-	-	phosphate_erythronate*
SUG	3	53759477	rs138561875	C	T	0.01956	CACNA1D	TAG(54:7)B	-1.17382	3.36544e-08	C	T	0.00892857	-0.269468	0.331632	FA(22:6)	-0.78741	0.00484011	Effects.of.heat.cold.and.air.pressure_1014	ICD10:G37.Other.demyelinating.diseases.of.central.nervous.sy	-	Hyperfunction.of.pituitary.gland_568,Hyperprolactinaemia_569,Hyperparathyroidism_567,Wide.developmental.disorders.more.controls.excluded_1328,Disorders.of.parathyroid.gland_594,Unspecified.diabetes.without.complications_548	-	-	phosphate_erythronate*
SUG	3	53971161	rs969725544	A	G	0.01878	SELK	TAG(54:7)B	-1.21665	2.05522e-08	-	-	-	-	-	-	-	-	-	-	-	-	-	-	phosphate_erythronate*
SUG	3	53981182	rs545943072	G	T	0.01878	SELK	TAG(54:7)B	-1.21665	2.05522e-08	-	-	-	-	-	-	-	-	Spirochetal.infection_130	-	-	-	-	-	phosphate_erythronate*
SUG	3	161226434	rs55688744	G	A	0.43341	NMD3	Cer(d36:1)	-0.329357	4.01983e-08	G	A	0.401148	0.00608382	0.902538	LPC(18:0)	0.168797	0.00147237	Unspecified.monoarthritis_716.2,Fibrosclerosis.of.breast_610.3	Morning/evening.person.chronotype	-	Oedema.not.elsewhere.classified_1946,Persons.encountering.health.services.for.specific.proce_2237	-	-	-
SUG	3	161244036	rs4856714	T	C	0.43341	NMD3	Cer(d36:1)	-0.329359	4.01896e-08	T	C	0.402423	0.0048051	0.923018	LPC(18:0)	0.170524	0.00132837	Unspecified.monoarthritis_716.2,Fibrosclerosis.of.breast_610.3	Morning/evening.person.chronotype	-	Oedema.not.elsewhere.classified_1946,Persons.encountering.health.services.for.specific.proce_2237	-	-	-
SUG	3	161249566	rs4290817	G	A	0.43341	NMD3	Cer(d36:1)	-0.329359	4.01896e-08	G	A	0.402423	0.0048051	0.923018	LPC(18:0)	0.170524	0.00132837	Unspecified.monoarthritis_716.2,Fibrosclerosis.of.breast_610.3	Morning/evening.person.chronotype	-	Oedema.not.elsewhere.classified_1946,Persons.encountering.health.services.for.specific.proce_2237	-	-	-
SUG	3	161253168	rs12495310	T	A	0.43341	NMD3	Cer(d36:1)	-0.329359	4.01896e-08	T	A	0.401148	0.00608382	0.902538	LPC(18:0)	0.168797	0.00147237	Unspecified.monoarthritis_716.2,Fibrosclerosis.of.breast_610.3	Morning/evening.person.chronotype	-	Oedema.not.elsewhere.classified_1946,Persons.encountering.health.services.for.specific.proce_2237	-	-	-
SUG	3	161263159	rs9834659	A	C	0.43342	NMD3	Cer(d36:1)	-0.329368	4.01583e-08	A	C	0.401148	0.00608382	0.902538	LPC(18:0)	0.168797	0.00147237	Unspecified.monoarthritis_716.2,Fibrosclerosis.of.breast_610.3	Morning/evening.person.chronotype	-	Oedema.not.elsewhere.classified_1946	-	-	-
SUG	3	161264344	rs4560315	G	T	0.43342	NMD3	Cer(d36:1)	-0.329368	4.01583e-08	G	T	0.401148	0.00608382	0.902538	LPC(18:0)	0.168797	0.00147237	Unspecified.monoarthritis_716.2,Fibrosclerosis.of.breast_610.3	Morning/evening.person.chronotype	-	Oedema.not.elsewhere.classified_1946,Persons.encountering.health.services.for.specific.proce_2237	-	-	-
SUG	3	161265980	rs9809522	G	C	0.43342	NMD3	Cer(d36:1)	-0.329368	4.01583e-08	G	C	0.401148	0.00608382	0.902538	LPC(18:0)	0.168797	0.00147237	Unspecified.monoarthritis_716.2,Fibrosclerosis.of.breast_610.3	Morning/evening.person.chronotype	-	Oedema.not.elsewhere.classified_1946,Persons.encountering.health.services.for.specific.proce_2237	-	-	-
SUG	3	161270605	rs7613227	C	A	0.43267	NMD3	Cer(d36:1)	-0.330629	3.72424e-08	C	A	0.401148	0.00608382	0.902538	LPC(18:0)	0.168797	0.00147237	-	Morning/evening.person.chronotype	-	Oedema.not.elsewhere.classified_1946,Persons.encountering.health.services.for.specific.proce_2237	-	-	-
SUG	3	161273090	rs7627528	A	G	0.43342	NMD3	Cer(d36:1)	-0.329368	4.01583e-08	A	G	0.401148	0.00608382	0.902538	LPC(18:0)	0.168797	0.00147237	Unspecified.monoarthritis_716.2,Fibrosclerosis.of.breast_610.3	Morning/evening.person.chronotype	-	Oedema.not.elsewhere.classified_1946,Persons.encountering.health.services.for.specific.proce_2237	-	-	-
SUG	3	161276140	rs7636941	A	G	0.43342	NMD3	Cer(d36:1)	-0.329368	4.01583e-08	A	G	0.401148	0.00608382	0.902538	LPC(18:0)	0.168797	0.00147237	Unspecified.monoarthritis_716.2,Fibrosclerosis.of.breast_610.3	Morning/evening.person.chronotype	-	Oedema.not.elsewhere.classified_1946,Persons.encountering.health.services.for.specific.proce_2237	-	-	-
SUG	3	161277109	rs9815222	C	T	0.43342	NMD3	Cer(d36:1)	-0.329368	4.01583e-08	C	T	0.401148	0.00608382	0.902538	LPC(18:0)	0.168797	0.00147237	Unspecified.monoarthritis_716.2,Fibrosclerosis.of.breast_610.3	Morning/evening.person.chronotype	-	Oedema.not.elsewhere.classified_1946,Persons.encountering.health.services.for.specific.proce_2237	-	-	-
SUG	3	161280709	rs7652267	A	G	0.43349	NMD3	Cer(d36:1)	-0.329337	4.01778e-08	A	G	0.401148	0.00608382	0.902538	LPC(18:0)	0.168797	0.00147237	Unspecified.monoarthritis_716.2	Morning/evening.person.chronotype	-	Oedema.not.elsewhere.classified_1946,Persons.encountering.health.services.for.specific.proce_2237	-	-	-
SUG	3	161286591	rs4856767	C	T	0.43342	NMD3	Cer(d36:1)	-0.329369	4.01563e-08	C	T	0.40051	0.000958336	0.984592	LPC(18:0)	0.168783	0.00145456	Unspecified.monoarthritis_716.2	Morning/evening.person.chronotype	-	Oedema.not.elsewhere.classified_1946,Persons.encountering.health.services.for.specific.proce_2237	-	-	-
SUG	3	161287264	rs113474841	A	G	0.43342	NMD3	Cer(d36:1)	-0.329369	4.01563e-08	A	G	0.401148	0.00608382	0.902538	LPC(18:0)	0.168797	0.00147237	Unspecified.monoarthritis_716.2	Morning/evening.person.chronotype	-	Oedema.not.elsewhere.classified_1946,Persons.encountering.health.services.for.specific.proce_2237	-	-	-
SUG	3	161290337	rs13083229	G	A	0.43337	NMD3	Cer(d36:1)	-0.329344	4.02348e-08	G	A	0.401148	0.00608382	0.902538	LPC(18:0)	0.168797	0.00147237	Unspecified.monoarthritis_716.2	Morning/evening.person.chronotype	-	Oedema.not.elsewhere.classified_1946,Persons.encountering.health.services.for.specific.proce_2237	-	-	-
SUG	3	161290937	rs6797066	T	A	0.43253	NMD3	Cer(d36:1)	-0.3339	2.4794e-08	T	A	0.401148	0.00608382	0.902538	LPC(18:0)	0.168797	0.00147237	Fibrosclerosis.of.breast_610.3,Unspecified.monoarthritis_716.2	Morning/evening.person.chronotype	-	Oedema.not.elsewhere.classified_1946,Persons.encountering.health.services.for.specific.proce_2237	-	-	lysoPC_a_C20:4_/_PC_ae_C42:4
SUG	3	161308725	rs6809256	G	A	0.4334	SPTSSB	Cer(d36:1)	-0.329349	4.02063e-08	G	A	0.401148	0.00608382	0.902538	LPC(18:0)	0.168797	0.00147237	Unspecified.monoarthritis_716.2	Morning/evening.person.chronotype	-	Persons.encountering.health.services.for.specific.proce_2237,Oedema.not.elsewhere.classified_1946	-	-	-
SUG	3	161315933	rs6791213	A	G	0.4334	SPTSSB	Cer(d36:1)	-0.329349	4.02063e-08	A	G	0.402423	0.00596058	0.90417	LPC(18:0)	0.167538	0.00153808	Unspecified.monoarthritis_716.2,Fibrosclerosis.of.breast_610.3	Morning/evening.person.chronotype,Cheese.intake	-	Persons.encountering.health.services.for.specific.proce_2237,Oedema.not.elsewhere.classified_1946	-	-	-
SUG	3	161324316	rs899275	T	C	0.4334	SPTSSB	Cer(d36:1)	-0.329349	4.02063e-08	T	C	0.402423	0.00596058	0.90417	LPC(18:0)	0.167538	0.00153808	Unspecified.monoarthritis_716.2,Fibrosclerosis.of.breast_610.3	Morning/evening.person.chronotype,Cheese.intake	-	Persons.encountering.health.services.for.specific.proce_2237,Oedema.not.elsewhere.classified_1946	-	-	-
SUG	3	161385841	rs466626	A	C	0.46786	SPTSSB	Cer(d36:1)	-0.361187	8.6954e-10	A	C	0.445791	0.0254014	0.59947	SM(d33:1)	0.167582	0.000788121	-	Morning/evening.person.chronotype	-	Persons.encountering.health.services.for.specific.proce_2237,Fracture.of.femur_2056	-	-	lysoPC_a_C20:4_/_PC_ae_C42:4
SUG	3	161385841	rs466626	A	C	0.46786	SPTSSB	Cer(d42:2)A	-0.337947	7.02271e-09	A	C	0.445791	-0.0146056	0.755375	SM(d33:1)	0.167582	0.000788121	-	Morning/evening.person.chronotype	-	Persons.encountering.health.services.for.specific.proce_2237,Fracture.of.femur_2056	-	-	lysoPC_a_C20:4_/_PC_ae_C42:4
SUG	3	161391432	rs339114	A	G	0.46792	SPTSSB	Cer(d36:1)	-0.361153	8.70718e-10	A	G	0.450893	0.0298706	0.531321	SM(d33:1)	0.159758	0.00117909	Corneal.edema_364.2,Abnormal.findings.examination.of.lungs_514	Morning/evening.person.chronotype,ICD10:E03.Other.hypothyroidism,ICD10:M89.Other.disorders.of.bone,ICD10:Z48.Other.surgical.follow-up.care	-	Persons.encountering.health.services.for.specific.proce_2237,Fracture.of.femur_2056	-	-	lysoPC_a_C20:4_/_PC_ae_C42:4
SUG	3	161391432	rs339114	A	G	0.46792	SPTSSB	Cer(d42:2)A	-0.337925	7.01994e-09	A	G	0.450893	-0.0168363	0.715823	SM(d33:1)	0.159758	0.00117909	Corneal.edema_364.2,Abnormal.findings.examination.of.lungs_514	Morning/evening.person.chronotype,ICD10:E03.Other.hypothyroidism,ICD10:M89.Other.disorders.of.bone,ICD10:Z48.Other.surgical.follow-up.care	-	Persons.encountering.health.services.for.specific.proce_2237,Fracture.of.femur_2056	-	-	lysoPC_a_C20:4_/_PC_ae_C42:4
SUG	3	161391932	rs336551	T	C	0.46762	SPTSSB	Cer(d36:1)	-0.361595	8.343e-10	T	C	0.446429	0.0253599	0.599475	SM(d33:1)	0.165993	0.000866908	-	Morning/evening.person.chronotype,ICD10:Z48.Other.surgical.follow-up.care	-	Persons.encountering.health.services.for.specific.proce_2237,Fracture.of.femur_2056	-	-	lysoPC_a_C20:4_/_PC_ae_C42:4
SUG	3	161391932	rs336551	T	C	0.46762	SPTSSB	Cer(d42:2)A	-0.33746	7.43807e-09	T	C	0.446429	-0.0141033	0.76316	SM(d33:1)	0.165993	0.000866908	-	Morning/evening.person.chronotype,ICD10:Z48.Other.surgical.follow-up.care	-	Persons.encountering.health.services.for.specific.proce_2237,Fracture.of.femur_2056	-	-	lysoPC_a_C20:4_/_PC_ae_C42:4
SUG	3	161407517	rs336561	C	T	0.46788	LOC101243545	Cer(d36:1)	-0.361124	8.74688e-10	C	T	0.446429	0.0253599	0.599475	SM(d33:1)	0.165993	0.000866908	-	Morning/evening.person.chronotype,ICD10:Z48.Other.surgical.follow-up.care	-	Persons.encountering.health.services.for.specific.proce_2237,Fracture.of.femur_2056	-	-	lysoPC_a_C20:4_/_PC_ae_C42:4
SUG	3	161407517	rs336561	C	T	0.46788	LOC101243545	Cer(d42:2)A	-0.337991	6.98329e-09	C	T	0.446429	-0.0141033	0.76316	SM(d33:1)	0.165993	0.000866908	-	Morning/evening.person.chronotype,ICD10:Z48.Other.surgical.follow-up.care	-	Persons.encountering.health.services.for.specific.proce_2237,Fracture.of.femur_2056	-	-	lysoPC_a_C20:4_/_PC_ae_C42:4
SUG	4	31234404	rs6824937	C	G	0.1158	LOC102723778	CE(20:4)	-0.511267	2.56837e-08	C	G	0.114158	-0.103351	0.217995	PE(36:3)	0.269981	0.00111333	Retention.of.urine_599.2	-	-	-	-	-	1-eicosapentaenoyl-GPE_(20:5)
SUG	4	31236879	rs55930002	T	G	0.1158	LOC102723778	CE(20:4)	-0.511247	2.57114e-08	T	G	0.121811	-0.11591	0.15882	PE(36:3)	0.262966	0.00120109	-	-	-	Other.epidermal.thickening_1375	-	-	1-eicosapentaenoyl-GPE_(20:5)
SUG	4	31243093	rs13435034	G	A	0.1158	LOC102723778	CE(20:4)	-0.511267	2.56837e-08	G	A	0.115434	-0.114747	0.170069	PE(36:3)	0.263524	0.00141217	Retention.of.urine_599.2	-	-	Other.epidermal.thickening_1375	-	-	1-eicosapentaenoyl-GPE_(20:5)
SUG	4	31243171	rs28580060	G	T	0.1158	LOC102723778	CE(20:4)	-0.511267	2.56837e-08	G	T	0.115434	-0.114747	0.170069	PE(36:3)	0.263524	0.00141217	Retention.of.urine_599.2	-	-	Other.epidermal.thickening_1375	-	-	1-eicosapentaenoyl-GPE_(20:5)
SUG	4	31246107	rs4692505	A	G	0.1158	LOC102723778	CE(20:4)	-0.511247	2.57114e-08	A	G	0.123087	-0.127011	0.121791	PE(36:3)	0.257237	0.00149914	-	-	-	Other.epidermal.thickening_1375	-	-	1-eicosapentaenoyl-GPE_(20:5)
SUG	4	31248345	rs10002340	A	C	0.1158	LOC102723778	CE(20:4)	-0.511267	2.56837e-08	A	C	0.116071	-0.10667	0.20137	PE(36:3)	0.260387	0.00157924	Retention.of.urine_599.2	-	-	Other.epidermal.thickening_1375	-	-	1-eicosapentaenoyl-GPE_(20:5)
SUG	4	47576174	rs10002592	A	G	0.45145	ATP10D	GlcCer(d40:1)	-0.319849	1.31528e-08	A	G	0.585459	0.225653	2.15331e-05	GlcCer(d42:2)	-0.238411	7.52889e-06	-	ICD10:K20.Oesophagitis,ICD10:D27.Benign.neoplasm.of.ovary	-	Other.congenital.malformations.of.ear_1890	-	-	-
SUG	4	47578420	rs4342163	T	C	0.45149	ATP10D	GlcCer(d40:1)	-0.319724	1.32946e-08	T	C	0.585459	0.225653	2.15331e-05	GlcCer(d42:2)	-0.238411	7.52889e-06	Retinal.vascular.changes.and.abnomalities_362.4,Lymphoid.leukemia_204.1,Vascular.disorders.of.kidney.hypertrophy_586.3,Nodular.lymphoma_202.21	ICD10:K20.Oesophagitis	-	Other.congenital.malformations.of.ear_1890	-	-	-
SUG	5	122270316	rs79384120	G	T	0.018	SNCAIP	Cer(d42:2)B	-1.2319	8.37414e-09	G	T	0.0146684	0.0798791	0.6958	PC(o.32:0)	-0.827873	0.000242462	Stricture.and.stenosis.of.esophagus_530.3,Dislocation_830,Right.bundle.branch.block_426.31,Chromosomal.anomalies.and.genetic.disorders_758,Nystagmus.and.other.irregular.eye.movements_378.2	-	-	Polyarteritis.nodosa.and.related.conditions_1581,Abnormal.findings.on.examination.of.other.body.fluids.s_1909	-	-	-
sig	6	10956470	rs7773173	G	C	0.33107	SYCP2L	PC(42:5)	-0.341279	3.99002e-08	G	C	0.523597	-0.147301	0.00487713	TAG(58:8)	-0.172395	0.000947493	Conjunctivitis.infectious_369.5	-	-	-	-	DHA_DPAN3,OXD_N3	-
sig	6	10959925	rs6918936	G	C	0.33801	SYCP2L	PC(42:5)	-0.345323	2.29259e-08	G	C	0.4375	-0.215727	4.60228e-05	TAG(58:8)	-0.23891	5.9532e-06	Aplastic.anemia_284,Protein-calorie.malnutrition_260,Abnormal.results.of.function.study.of.kidney_589,Anorexia_260.6	ICD10:K76.Other.diseases.of.liver	-	-	-	DHA_DPAN3,DPA_N3,OXD_N3	-
sig	6	10959940	rs6920247	C	G	0.33801	SYCP2L	PC(42:5)	-0.345323	2.29259e-08	C	G	0.4375	-0.215727	4.60228e-05	TAG(58:8)	-0.23891	5.9532e-06	Aplastic.anemia_284,Protein-calorie.malnutrition_260,Abnormal.results.of.function.study.of.kidney_589,Anorexia_260.6	ICD10:K76.Other.diseases.of.liver	-	-	-	DHA_DPAN3,DPA_N3,OXD_N3	-
sig	6	10961033	rs4713082	A	G	0.33802	SYCP2L	PC(42:5)	-0.345339	2.28945e-08	A	G	0.4375	-0.215727	4.60228e-05	TAG(58:8)	-0.23891	5.9532e-06	Aplastic.anemia_284,Protein-calorie.malnutrition_260,Abnormal.results.of.function.study.of.kidney_589	ICD10:K76.Other.diseases.of.liver	-	-	-	DHA_DPAN3,DPA_N3	-
sig	6	10961172	rs4711146	T	C	0.33801	SYCP2L	PC(42:5)	-0.345347	2.28776e-08	T	C	0.438776	-0.214057	5.03247e-05	TAG(58:8)	-0.237571	6.34422e-06	Aplastic.anemia_284,Protein-calorie.malnutrition_260,Anorexia_260.6	ICD10:K76.Other.diseases.of.liver	-	-	-	DHA_DPAN3,DPA_N3,OXD_N3	-
sig	6	10962017	rs2295600	A	G	0.33801	SYCP2L	PC(42:5)	-0.345307	2.29561e-08	A	G	0.430485	-0.231306	1.28257e-05	TAG(58:8)	-0.249242	2.39109e-06	Aplastic.anemia_284,Protein-calorie.malnutrition_260	ICD10:K76.Other.diseases.of.liver	-	Burn.and.corrosion.of.hip.and.lower.limb.except.ankle.a_2020	-	DHA_DPAN3,DPA_N3,OXD_N3	-
sig	6	10964788	rs7774711	A	G	0.33801	SYCP2L	PC(42:5)	-0.345347	2.28776e-08	-	-	-	-	-	androstenediol	0.034378	0.507362	Aplastic.anemia_284,Protein-calorie.malnutrition_260,Other.disorders.of.intestine_569,Anorexia_260.6	ICD10:K76.Other.diseases.of.liver	-	-	-	DHA_DPAN3,DPA_N3,OXD_N3	-
sig	6	10965214	rs9295733	T	A	0.33801	SYCP2L	PC(42:5)	-0.345347	2.28776e-08	T	A	0.439413	-0.212814	5.85551e-05	TAG(58:8)	-0.242408	4.3738e-06	Aplastic.anemia_284,Protein-calorie.malnutrition_260,Anorexia_260.6	ICD10:K76.Other.diseases.of.liver	-	-	-	DHA_DPAN3,DPA_N3,OXD_N3	-
sig	6	10966308	rs9468126	T	A	0.33801	SYCP2L	PC(42:5)	-0.345347	2.28776e-08	T	A	0.438138	-0.214668	4.8939e-05	TAG(58:8)	-0.23831	6.09691e-06	Aplastic.anemia_284,Protein-calorie.malnutrition_260,Anorexia_260.6	ICD10:K76.Other.diseases.of.liver	-	-	-	DHA_DPAN3,DPA_N3	-
sig	6	10966787	rs68148747	A	T	0.33801	SYCP2L	PC(42:5)	-0.345307	2.29561e-08	A	T	0.432398	-0.228339	1.66117e-05	TAG(58:8)	-0.252696	1.7398e-06	Aplastic.anemia_284,Protein-calorie.malnutrition_260	ICD10:K76.Other.diseases.of.liver	-	Burn.and.corrosion.of.hip.and.lower.limb.except.ankle.a_2020	-	DHA_DPAN3,DPA_N3	-
sig	6	10967685	rs9393818	T	G	0.33801	SYCP2L	PC(42:5)	-0.345307	2.29561e-08	T	G	0.432398	-0.228339	1.66117e-05	TAG(58:8)	-0.252696	1.7398e-06	Aplastic.anemia_284,Protein-calorie.malnutrition_260	ICD10:K76.Other.diseases.of.liver	-	Burn.and.corrosion.of.hip.and.lower.limb.except.ankle.a_2020	-	DHA_DPAN3,DPA_N3	-
sig	6	10968908	rs4713103	G	T	0.33772	SYCP2L	PC(42:5)	-0.34571	2.32241e-08	G	T	0.438138	-0.214668	4.8939e-05	TAG(58:8)	-0.23831	6.09691e-06	Aplastic.anemia_284,Protein-calorie.malnutrition_260,Anorexia_260.6	ICD10:K76.Other.diseases.of.liver	-	-	-	DHA_DPAN3,DPA_N3,OXD_N3	-
sig	6	10969563	rs9461383	A	G	0.33762	SYCP2L	PC(42:5)	-0.343916	2.67539e-08	A	G	0.439413	-0.212814	5.85551e-05	TAG(58:8)	-0.242408	4.3738e-06	-	ICD10:K76.Other.diseases.of.liver	-	-	-	DHA_DPAN3,DPA_N3	-
sig	6	10971715	rs9468136	G	A	0.33791	SYCP2L	PC(42:5)	-0.345028	2.35613e-08	-	-	-	-	-	androstenediol	0.0441709	0.393976	Aplastic.anemia_284,Protein-calorie.malnutrition_260,Anorexia_260.6	ICD10:K76.Other.diseases.of.liver	-	Burn.and.corrosion.of.hip.and.lower.limb.except.ankle.a_2020	-	DHA_DPAN3,DPA_N3	-
sig	6	10974799	rs9368512	C	G	0.33791	SYCP2L	PC(42:5)	-0.345028	2.35613e-08	C	G	0.4375	-0.215727	4.60228e-05	TAG(58:8)	-0.23891	5.9532e-06	Aplastic.anemia_284,Protein-calorie.malnutrition_260,Anorexia_260.6	ICD10:K76.Other.diseases.of.liver	-	-	-	DHA_DPAN3,DPA_N3	-
sig	6	10975563	rs9368513	C	T	0.33791	SYCP2L	PC(42:5)	-0.345028	2.35613e-08	C	T	0.4375	-0.220903	3.05789e-05	TAG(58:8)	-0.235725	8.05175e-06	Aplastic.anemia_284,Protein-calorie.malnutrition_260,Anorexia_260.6	ICD10:K76.Other.diseases.of.liver	-	-	-	DHA_DPAN3,DPA_N3	-
sig	6	10978785	rs66464172	T	C	0.3379	ELOVL2	PC(42:5)	-0.344905	2.38075e-08	T	C	0.436862	-0.234445	1.04142e-05	TAG(58:8)	-0.247586	2.9955e-06	Aplastic.anemia_284,Protein-calorie.malnutrition_260	ICD10:K76.Other.diseases.of.liver	-	Burn.and.corrosion.of.hip.and.lower.limb.except.ankle.a_2020	-	DHA_DPAN3,DPA_N3	-
sig	6	10980820	rs8523	G	A	0.26913	ELOVL2	PC(42:5)	-0.385609	2.86939e-09	G	A	0.418367	-0.238273	6.22991e-06	TAG(58:8)	-0.2508	1.82418e-06	Protein-calorie.malnutrition_260,Aplastic.anemia_284,Anorexia_260.6	-	-	-	-	DHA_DPAN3,DPA_N3,OXD_N3	-
sig	6	10982740	rs3734398	T	C	0.27778	ELOVL2	PC(42:5)	-0.39134	7.06662e-10	T	C	0.41199	-0.246041	2.94622e-06	PC(42:5)	-0.246041	2.94622e-06	Aplastic.anemia_284,Uterine.leiomyoma_218.1	ICD10:D25.Leiomyoma.of.uterus,ICD10:D61.Other.aplastic.anaemias,ICD10:D26.Other.benign.neoplasms.of.uterus	-	Acne_1354	-	DHA_DPAN3,DPA_N3,OXD_N3	-
sig	6	10983738	rs4532436	C	G	0.27773	ELOVL2	PC(42:5)	-0.391631	6.90735e-10	C	G	0.422832	-0.249346	1.99936e-06	PC(42:5)	-0.249346	1.99936e-06	Aplastic.anemia_284,Protein-calorie.malnutrition_260,Uterine.leiomyoma_218.1,Anorexia_260.6	ICD10:D25.Leiomyoma.of.uterus,ICD10:D61.Other.aplastic.anaemias	-	Acne_1354	-	DHA_DPAN3,DPA_N3,OXD_N3	-
sig	6	10984097	rs9379992	G	A	0.27773	ELOVL2	PC(42:5)	-0.391718	6.85245e-10	G	A	0.422832	-0.249346	1.99936e-06	PC(42:5)	-0.249346	1.99936e-06	Aplastic.anemia_284,Protein-calorie.malnutrition_260,Uterine.leiomyoma_218.1,Anorexia_260.6	ICD10:D25.Leiomyoma.of.uterus,ICD10:D61.Other.aplastic.anaemias	-	Acne_1354	-	DHA_DPAN3,DPA_N3	-
sig	6	10985097	rs2093777	T	C	0.27773	ELOVL2	PC(42:5)	-0.391718	6.85245e-10	T	C	0.416454	-0.267106	3.7934e-07	PC(42:5)	-0.267106	3.7934e-07	-	ICD10:D25.Leiomyoma.of.uterus,ICD10:D26.Other.benign.neoplasms.of.uterus,ICD10:D61.Other.aplastic.anaemias	-	Acne_1354,Burn.and.corrosion.of.hip.and.lower.limb.except.ankle.a_2020	-	-	DHA_DPAN3,docosahexaenoic_acid_(DHA),DPA_N3
sig	6	10991434	rs58988487	C	CT	0.27773	ELOVL2	PC(42:5)	-0.391692	6.86999e-10	C	CT	0.422832	-0.249346	1.99936e-06	PC(42:5)	-0.249346	1.99936e-06	-	ICD10:D25.Leiomyoma.of.uterus,ICD10:D61.Other.aplastic.anaemias	-	Acne_1354	-	DHA_DPAN3,DPA_N3	-
sig	6	10991702	rs3798707	C	T	0.27773	ELOVL2	PC(42:5)	-0.391692	6.86999e-10	C	T	0.423469	-0.250716	1.67958e-06	PC(42:5)	-0.250716	1.67958e-06	Aplastic.anemia_284,Protein-calorie.malnutrition_260,Uterine.leiomyoma_218.1,Anorexia_260.6	ICD10:D25.Leiomyoma.of.uterus,ICD10:D61.Other.aplastic.anaemias	-	Acne_1354	-	DHA_DPAN3,DPA_N3,OXD_N3	-
sig	6	10994782	rs2236212	G	C	0.27778	ELOVL2	PC(42:5)	-0.39135	7.06067e-10	G	C	0.405612	-0.26412	5.6424e-07	PC(42:5)	-0.26412	5.6424e-07	Aplastic.anemia_284	ICD10:D25.Leiomyoma.of.uterus,ICD10:D61.Other.aplastic.anaemias,ICD10:D26.Other.benign.neoplasms.of.uterus	-	Acne_1354,Somnolence.stupor.and.coma_1967	-	DHA_DPAN3,DPA_N3,OXD_N3	-
sig	6	10996933	rs9295741	C	T	0.27768	ELOVL2	PC(42:5)	-0.392014	6.6705e-10	C	T	0.405612	-0.26412	5.6424e-07	PC(42:5)	-0.26412	5.6424e-07	Aplastic.anemia_284	ICD10:D25.Leiomyoma.of.uterus,ICD10:D61.Other.aplastic.anaemias,ICD10:D26.Other.benign.neoplasms.of.uterus	-	Acne_1354,Somnolence.stupor.and.coma_1967	-	docosapentaenoate_(n3_DPA	-
sig	6	10997590	rs61624919	G	A	0.27773	ELOVL2	PC(42:5)	-0.391692	6.86999e-10	G	A	0.422832	-0.249346	1.99936e-06	PC(42:5)	-0.249346	1.99936e-06	Aplastic.anemia_284,Protein-calorie.malnutrition_260,Uterine.leiomyoma_218.1,Anorexia_260.6	ICD10:D25.Leiomyoma.of.uterus,ICD10:D61.Other.aplastic.anaemias	-	Acne_1354	-	DHA_DPAN3,DPA_N3	-
sig	6	10999417	rs9918362	T	C	0.27759	ELOVL2	PC(42:5)	-0.393348	5.99278e-10	T	C	0.422832	-0.249346	1.99936e-06	PC(42:5)	-0.249346	1.99936e-06	Aplastic.anemia_284,Protein-calorie.malnutrition_260,Uterine.leiomyoma_218.1,Anorexia_260.6	ICD10:D25.Leiomyoma.of.uterus,ICD10:D61.Other.aplastic.anaemias	-	-	-	DHA_DPAN3,docosahexaenoic_acid_(DHA),DPA_N3	-
sig	6	11002577	rs3798711	T	C	0.27759	ELOVL2	PC(42:5)	-0.393348	5.99278e-10	T	C	0.422832	-0.249346	1.99936e-06	PC(42:5)	-0.249346	1.99936e-06	Aplastic.anemia_284,Protein-calorie.malnutrition_260,Uterine.leiomyoma_218.1,Anorexia_260.6	ICD10:D25.Leiomyoma.of.uterus,ICD10:D61.Other.aplastic.anaemias	-	Acne_1354	-	DHA_DPAN3,DPA_N3,OXD_N3	-
sig	6	11004328	rs1323739	C	G	0.2768	ELOVL2	PC(42:5)	-0.393481	5.72301e-10	C	G	0.405612	-0.26412	5.6424e-07	PC(42:5)	-0.26412	5.6424e-07	Aplastic.anemia_284	ICD10:D25.Leiomyoma.of.uterus,ICD10:D61.Other.aplastic.anaemias,ICD10:D26.Other.benign.neoplasms.of.uterus	-	Acne_1354,Somnolence.stupor.and.coma_1967	-	DHA_DPAN3,DPA_N3,OXD_N3	-
sig	6	11005609	rs2295602	T	C	0.27748	ELOVL2	PC(42:5)	-0.394555	5.41071e-10	T	C	0.422832	-0.249346	1.99936e-06	PC(42:5)	-0.249346	1.99936e-06	Aplastic.anemia_284,Protein-calorie.malnutrition_260,Uterine.leiomyoma_218.1,Anorexia_260.6	ICD10:D25.Leiomyoma.of.uterus,ICD10:D61.Other.aplastic.anaemias	-	Acne_1354	-	DHA_DPAN3,DPA_N3,OXD_N3	-
sig	6	11005793	rs67580629	A	G	0.27748	ELOVL2	PC(42:5)	-0.394555	5.41071e-10	A	G	0.405612	-0.26412	5.6424e-07	PC(42:5)	-0.26412	5.6424e-07	Aplastic.anemia_284	ICD10:D25.Leiomyoma.of.uterus,ICD10:D61.Other.aplastic.anaemias,ICD10:D26.Other.benign.neoplasms.of.uterus	-	Acne_1354,Somnolence.stupor.and.coma_1967	-	DHA_DPAN3,DPA_N3	-
sig	6	11008389	rs3798713	G	C	0.27748	ELOVL2	PC(42:5)	-0.394555	5.41071e-10	G	C	0.413903	-0.266045	5.45753e-07	PC(42:5)	-0.266045	5.45753e-07	Aplastic.anemia_284	ICD10:D25.Leiomyoma.of.uterus,ICD10:D61.Other.aplastic.anaemias	-	-	-	DHA_DPAN3,DPA_N3,OXD_N3	-
sig	6	11010567	rs9295752	T	G	0.27748	ELOVL2	PC(42:5)	-0.394555	5.41071e-10	T	G	0.422832	-0.249346	1.99936e-06	PC(42:5)	-0.249346	1.99936e-06	Aplastic.anemia_284,Protein-calorie.malnutrition_260,Uterine.leiomyoma_218.1,Anorexia_260.6	ICD10:D25.Leiomyoma.of.uterus,ICD10:D61.Other.aplastic.anaemias	-	Acne_1354	-	DHA_DPAN3,DPA_N3	-
sig	6	11010841	rs9380025	T	G	0.27748	ELOVL2	PC(42:5)	-0.394555	5.41071e-10	T	G	0.422832	-0.249346	1.99936e-06	PC(42:5)	-0.249346	1.99936e-06	Aplastic.anemia_284,Protein-calorie.malnutrition_260,Uterine.leiomyoma_218.1,Anorexia_260.6	ICD10:D25.Leiomyoma.of.uterus,ICD10:D61.Other.aplastic.anaemias	-	Acne_1354	-	DHA_DPAN3,DPA_N3	-
sig	6	11011172	rs3945981	G	A	0.27748	ELOVL2	PC(42:5)	-0.394555	5.41071e-10	G	A	0.41199	-0.246041	2.94622e-06	PC(42:5)	-0.246041	2.94622e-06	Aplastic.anemia_284,Uterine.leiomyoma_218.1	ICD10:D25.Leiomyoma.of.uterus,ICD10:D61.Other.aplastic.anaemias,ICD10:D26.Other.benign.neoplasms.of.uterus	-	Acne_1354	-	DHA_DPAN3,DPA_N3	-
sig	6	11011298	rs7756794	A	G	0.27748	ELOVL2	PC(42:5)	-0.394555	5.41071e-10	A	G	0.422832	-0.249346	1.99936e-06	PC(42:5)	-0.249346	1.99936e-06	Aplastic.anemia_284,Protein-calorie.malnutrition_260,Uterine.leiomyoma_218.1,Anorexia_260.6	ICD10:D25.Leiomyoma.of.uterus,ICD10:D61.Other.aplastic.anaemias	-	Acne_1354	-	DHA_DPAN3,DPA_N3	-
sig	6	11012626	rs953413	G	A	0.27748	ELOVL2	PC(42:5)	-0.394555	5.41071e-10	G	A	0.422832	-0.249346	1.99936e-06	PC(42:5)	-0.249346	1.99936e-06	Aplastic.anemia_284,Protein-calorie.malnutrition_260,Uterine.leiomyoma_218.1,Anorexia_260.6	ICD10:D25.Leiomyoma.of.uterus,ICD10:D61.Other.aplastic.anaemias	-	Acne_1354	-	DHA_DPAN3,DPA_N3,OXD_N3	-
sig	6	11013987	rs7743830	A	G	0.27748	ELOVL2	PC(42:5)	-0.394555	5.41071e-10	A	G	0.422832	-0.249346	1.99936e-06	PC(42:5)	-0.249346	1.99936e-06	Aplastic.anemia_284,Protein-calorie.malnutrition_260,Uterine.leiomyoma_218.1,Anorexia_260.6	ICD10:D25.Leiomyoma.of.uterus,ICD10:D61.Other.aplastic.anaemias,ICD10:M81.Osteoporosis.without.pathological.fracture	-	Acne_1354	-	DHA_DPAN3,DPA_N3,OXD_N3	-
sig	6	11017592	rs1570069	A	G	0.27748	ELOVL2	PC(42:5)	-0.394555	5.41071e-10	A	G	0.423469	-0.244348	3.06138e-06	PC(42:5)	-0.244348	3.06138e-06	Aplastic.anemia_284,Protein-calorie.malnutrition_260,Uterine.leiomyoma_218.1,Anorexia_260.6	ICD10:D25.Leiomyoma.of.uterus,ICD10:D61.Other.aplastic.anaemias	-	Acne_1354	-	DHA_DPAN3,DPA_N3,OXD_N3	-
sig	6	11018579	rs1321536	T	G	0.27748	ELOVL2	PC(42:5)	-0.394555	5.41071e-10	-	-	-	-	-	androstenediol	0.0195675	0.702322	Traumatic.and.surgical.subcutaneous.emphysema_958.2,Certain.early.complications.of.trauma.or.procedure_958,Aplastic.anemia_284,Protein-calorie.malnutrition_260,Uterine.leiomyoma_218.1,Anorexia_260.6	ICD10:D25.Leiomyoma.of.uterus	-	Acne_1354	-	DHA_DPAN3,DPA_N3,OXD_N3	-
sig	6	11020183	rs113673873	TA	T	0.23315	ELOVL2	PC(42:5)	-0.400314	1.64442e-09	TA	T	0.419643	-0.258596	6.83152e-07	PC(42:5)	-0.258596	6.83152e-07	-	ICD10:D25.Leiomyoma.of.uterus	-	-	-	-	DHA_DPAN3,DPA_N3,OXD_N3
sig	6	11027709	rs35460883	CTAAGA	C	0.27708	ELOVL2	PC(42:5)	-0.398965	3.64954e-10	CTAAGA	C	0.424107	-0.247573	2.47773e-06	PC(42:5)	-0.247573	2.47773e-06	-	ICD10:D25.Leiomyoma.of.uterus,ICD10:M81.Osteoporosis.without.pathological.fracture	-	Acne_1354	-	DHA_DPAN3,DPA_N3	-
sig	6	11027716	rs60376022	A	C	0.27708	ELOVL2	PC(42:5)	-0.398965	3.64954e-10	A	C	0.424107	-0.247573	2.47773e-06	PC(42:5)	-0.247573	2.47773e-06	-	-	-	Acne_1354	-	-	DHA_DPAN3,DPA_N3
sig	6	11033235	rs3778167	T	C	0.27708	ELOVL2	PC(42:5)	-0.398965	3.64954e-10	T	C	0.424745	-0.242565	3.78151e-06	PC(42:5)	-0.242565	3.78151e-06	Aplastic.anemia_284,Protein-calorie.malnutrition_260,Uterine.leiomyoma_218.1,Anorexia_260.6	ICD10:D25.Leiomyoma.of.uterus	-	Acne_1354	-	DHA_DPAN3,DPA_N3	-
SUG	6	86071765	rs13200742	G	A	0.12345	SNHG5	PC(38:2)	-0.460375	1.39027e-08	G	A	0.102679	0.104963	0.201031	LPC(20:3)	0.231586	0.00725383	-	-	-	Hypoparathyroidism_574,Primary.ovarian.failure_593	-	-	inosine
SUG	7	57440288	rs17151735	G	A	0.58878	ZNF716	beta pregnanolone	-0.318761	4.56135e-08	G	A	0.429847	-	-	CE(16:1)	0.135129	0.00774592	Obsessive-compulsive.disorders_300.3	-	-	-	-	-	Serine_(ser)
SUG	7	57442954	rs9656574	G	A	0.588	ZNF716	beta pregnanolone	-0.319914	4.18575e-08	G	A	0.430485	-	-	CE(16:1)	0.137339	0.00683684	Obsessive-compulsive.disorders_300.3	-	-	-	-	-	Serine_(ser)
SUG	7	57448897	rs11135651	T	G	0.58879	ZNF716	beta pregnanolone	-0.318767	4.55474e-08	T	G	0.430485	-	-	CE(16:1)	0.137339	0.00683684	Obsessive-compulsive.disorders_300.3	ICD10:K91.Postprocedural.disorders.of.digestive.system.not.e	-	-	-	-	Serine_(ser)
SUG	7	57453303	rs12537885	G	T	0.58796	ZNF716	beta pregnanolone	-0.319194	4.54654e-08	G	T	0.429847	-	-	CE(16:1)	0.135129	0.00774592	Obsessive-compulsive.disorders_300.3	-	-	-	-	-	Serine_(ser)
SUG	7	57454701	rs7797210	G	A	0.588	ZNF716	beta pregnanolone	-0.319188	4.55578e-08	G	A	0.428571	-	-	CE(16:1)	0.141375	0.00539803	Obsessive-compulsive.disorders_300.3	ICD10:K91.Postprocedural.disorders.of.digestive.system.not.e	-	-	-	-	Serine_(ser)
SUG	7	57457313	rs7458146	T	C	0.588	ZNF716	beta pregnanolone	-0.319177	4.55953e-08	T	C	0.428571	-	-	CE(16:1)	0.141375	0.00539803	Obsessive-compulsive.disorders_300.3	ICD10:K91.Postprocedural.disorders.of.digestive.system.not.e	-	-	-	-	Serine_(ser)
SUG	7	57460001	rs34091018	GT	G	0.58792	ZNF716	beta pregnanolone	-0.319401	4.47275e-08	GT	G	0.427934	-	-	CE(16:1)	0.135778	0.00765047	-	ICD10:K91.Postprocedural.disorders.of.digestive.system.not.e	-	-	-	-	Serine_(ser)
SUG	7	57465376	rs10255898	T	C	0.588	ZNF716	beta pregnanolone	-0.319184	4.55678e-08	T	C	0.43176	-	-	CE(16:1)	0.137575	0.00650683	Obsessive-compulsive.disorders_300.3	ICD10:K91.Postprocedural.disorders.of.digestive.system.not.e	-	-	-	-	Serine_(ser)
SUG	7	57471080	rs6950361	G	A	0.58716	ZNF716	beta pregnanolone	-0.319539	4.60683e-08	G	A	0.43176	-	-	CE(16:1)	0.137575	0.00650683	Obsessive-compulsive.disorders_300.3	ICD10:K91.Postprocedural.disorders.of.digestive.system.not.e	-	-	-	-	Serine_(ser)
SUG	7	57471483	rs4496914	C	T	0.58716	ZNF716	beta pregnanolone	-0.319537	4.60721e-08	C	T	0.43176	-	-	CE(16:1)	0.137575	0.00650683	Obsessive-compulsive.disorders_300.3	ICD10:K91.Postprocedural.disorders.of.digestive.system.not.e	-	-	-	-	Serine_(ser)
SUG	7	57472655	rs56301829	T	C	0.58716	ZNF716	beta pregnanolone	-0.319543	4.60587e-08	T	C	0.43176	-	-	CE(16:1)	0.137575	0.00650683	Obsessive-compulsive.disorders_300.3	ICD10:K91.Postprocedural.disorders.of.digestive.system.not.e	-	-	-	-	Serine_(ser)
SUG	7	57474976	rs4398848	G	A	0.58708	ZNF716	beta pregnanolone	-0.319589	4.58413e-08	G	A	0.43176	-	-	CE(16:1)	0.137575	0.00650683	Obsessive-compulsive.disorders_300.3	ICD10:K91.Postprocedural.disorders.of.digestive.system.not.e	-	-	-	-	Serine_(ser)
SUG	7	57476108	rs4321941	A	T	0.58709	ZNF716	beta pregnanolone	-0.319622	4.58476e-08	A	T	0.43176	-	-	CE(16:1)	0.137575	0.00650683	Obsessive-compulsive.disorders_300.3	ICD10:K91.Postprocedural.disorders.of.digestive.system.not.e	-	-	-	-	Serine_(ser)
SUG	7	57477516	rs4584102	A	G	0.58708	ZNF716	beta pregnanolone	-0.319578	4.58893e-08	A	G	0.43176	-	-	CE(16:1)	0.137575	0.00650683	Obsessive-compulsive.disorders_300.3	ICD10:K91.Postprocedural.disorders.of.digestive.system.not.e	-	-	-	-	Serine_(ser)
SUG	7	57480325	rs4412320	A	C	0.58709	ZNF716	beta pregnanolone	-0.319618	4.58693e-08	A	C	0.432398	-	-	CE(16:1)	0.138882	0.00594727	Obsessive-compulsive.disorders_300.3	-	-	-	-	-	Serine_(ser)
SUG	7	57480865	rs4642582	T	C	0.58709	ZNF716	beta pregnanolone	-0.319615	4.58876e-08	T	C	0.43176	-	-	CE(16:1)	0.137575	0.00650683	Obsessive-compulsive.disorders_300.3	ICD10:K91.Postprocedural.disorders.of.digestive.system.not.e	-	-	-	-	Serine_(ser)
SUG	7	57484909	rs7790854	T	C	0.58707	ZNF716	beta pregnanolone	-0.319562	4.59849e-08	T	C	0.43176	-	-	CE(16:1)	0.137575	0.00650683	Obsessive-compulsive.disorders_300.3	ICD10:K91.Postprocedural.disorders.of.digestive.system.not.e	-	-	-	-	Serine_(ser)
SUG	7	57485297	rs28571069	C	T	0.58707	ZNF716	beta pregnanolone	-0.319571	4.5933e-08	C	T	0.43176	-	-	CE(16:1)	0.137575	0.00650683	-	-	-	-	-	-	Serine_(ser)
SUG	7	57485392	rs28611079	C	T	0.58707	ZNF716	beta pregnanolone	-0.319575	4.59237e-08	C	T	0.43176	-	-	CE(16:1)	0.137575	0.00650683	Obsessive-compulsive.disorders_300.3	-	-	-	-	-	Serine_(ser)
SUG	7	57485654	rs11771965	G	C	0.58706	ZNF716	beta pregnanolone	-0.319571	4.59619e-08	G	C	0.43176	-	-	CE(16:1)	0.137575	0.00650683	Obsessive-compulsive.disorders_300.3	ICD10:K91.Postprocedural.disorders.of.digestive.system.not.e	-	-	-	-	Serine_(ser)
SUG	7	57486052	rs11772767	G	A	0.58707	ZNF716	beta pregnanolone	-0.319574	4.59237e-08	G	A	0.43176	-	-	CE(16:1)	0.137575	0.00650683	Obsessive-compulsive.disorders_300.3	-	-	-	-	-	Serine_(ser)
SUG	7	57486553	rs57939539	G	C	0.58669	ZNF716	beta pregnanolone	-0.32099	4.12514e-08	G	C	0.43176	-	-	CE(16:1)	0.137575	0.00650683	-	ICD10:K91.Postprocedural.disorders.of.digestive.system.not.e	-	-	-	-	Serine_(ser)
SUG	7	57492918	rs57757276	C	T	0.58575	ZNF716	beta pregnanolone	-0.319558	4.53935e-08	C	T	0.43176	-	-	CE(16:1)	0.137575	0.00650683	Obsessive-compulsive.disorders_300.3	ICD10:K91.Postprocedural.disorders.of.digestive.system.not.e	-	-	-	-	Serine_(ser)
SUG	7	57495856	rs36172368	T	C	0.58516	ZNF716	beta pregnanolone	-0.319324	4.94946e-08	T	C	0.43176	-	-	CE(16:1)	0.137575	0.00650683	Obsessive-compulsive.disorders_300.3	ICD10:K91.Postprocedural.disorders.of.digestive.system.not.e	-	-	-	-	Serine_(ser)
SUG	7	57498459	rs4870669	G	A	0.58653	ZNF716	beta pregnanolone	-0.320643	3.99378e-08	G	A	0.43176	-	-	CE(16:1)	0.137575	0.00650683	Obsessive-compulsive.disorders_300.3	ICD10:K91.Postprocedural.disorders.of.digestive.system.not.e	-	-	-	-	Serine_(ser)
SUG	7	57499830	rs7778266	G	A	0.58657	ZNF716	beta pregnanolone	-0.320677	3.9974e-08	G	A	0.43176	-	-	CE(16:1)	0.137575	0.00650683	Obsessive-compulsive.disorders_300.3	ICD10:K91.Postprocedural.disorders.of.digestive.system.not.e	-	-	-	-	Serine_(ser)
SUG	7	57499921	rs7792689	C	A	0.58656	ZNF716	beta pregnanolone	-0.320681	3.99943e-08	C	A	0.43176	-	-	CE(16:1)	0.137575	0.00650683	Obsessive-compulsive.disorders_300.3	ICD10:K91.Postprocedural.disorders.of.digestive.system.not.e	-	-	-	-	Serine_(ser)
SUG	7	57502107	rs13226002	A	G	0.58646	ZNF716	beta pregnanolone	-0.320674	3.99475e-08	A	G	0.422832	-	-	TAG(54:5)A	-0.129029	0.0151209	Obsessive-compulsive.disorders_300.3	-	-	-	-	-	Serine_(ser)
SUG	7	57502276	rs4580991	C	T	0.58653	ZNF716	beta pregnanolone	-0.320635	3.99628e-08	C	T	0.43176	-	-	CE(16:1)	0.137575	0.00650683	Obsessive-compulsive.disorders_300.3	ICD10:K91.Postprocedural.disorders.of.digestive.system.not.e	-	-	-	-	Serine_(ser)
SUG	7	57502688	rs10259585	A	C	0.586	ZNF716	beta pregnanolone	-0.320983	3.97066e-08	A	C	0.43176	-	-	CE(16:1)	0.137575	0.00650683	Obsessive-compulsive.disorders_300.3	ICD10:K91.Postprocedural.disorders.of.digestive.system.not.e	-	-	-	-	Serine_(ser)
SUG	7	57503682	rs35359086	A	AT	0.57908	ZNF716	beta pregnanolone	-0.326481	3.45449e-08	-	-	-	-	-	-	-	-	-	-	-	-	-	-	Serine_(ser)
SUG	7	72673613	rs6460025	G	A	0.19746	TYW1B	TAG(58:5)	0.389295	4.98595e-08	G	A	0.160077	0.00689968	0.922724	PG(44:12)	0.215192	0.00296257	-	ICD10:R39.Other.symptoms.and.signs.involving.the.urinary.sys	Gamma.glutamyltransferase	Keratitis_892,Eosinophilia_462,Eosinophilic.disease.BM_614	-	-	-
SUG	7	101337966	rs57107564	C	A	0.33851	IFT22	DAG(36:2)	0.332784	2.11553e-08	C	A	0.347577	-0.0350937	0.500035	PG(36:4)	-0.179652	0.0011144	-	-	-	Disturbance.of.activity.and.attention_615,Pain.in.thoracic.spine_1627,Hyperkinetic.disorders.more.controls.excluded_1332	NS.chr7.auto_sex_stratified,NS.auto.rsq07.mac10	-	LPC(16:1;0),
SUG	7	101341089	rs9690686	C	T	0.33871	IFT22	DAG(36:2)	0.332664	2.1166e-08	C	T	0.347577	-0.0350937	0.500035	PG(36:4)	-0.179652	0.0011144	-	-	-	-	-	-	LPC(16:1;0),
SUG	7	101341432	rs9692131	A	G	0.33871	IFT22	DAG(36:2)	0.332664	2.1166e-08	A	G	0.347577	-0.0350937	0.500035	PG(36:4)	-0.179652	0.0011144	-	-	-	Disturbance.of.activity.and.attention_615,Pain.in.thoracic.spine_1627,Hyperkinetic.disorders.more.controls.excluded_1332	-	-	LPC(16:1;0),
SUG	7	101342462	rs12112627	G	C	0.33872	COL26A1	DAG(36:2)	0.332634	2.12034e-08	G	C	0.362883	-0.0372863	0.467335	PG(36:4)	-0.167122	0.00209558	-	-	-	Disturbance.of.activity.and.attention_615,Hyperkinetic.disorders.more.controls.excluded_1332,Pain.in.thoracic.spine_1627,Hyperkinetic.disorders_1331	-	-	LPC(16:1;0),
SUG	8	21821815	rs111946885	G	A	0.03599	GFRA2	CE(18:2)	-0.860062	7.47528e-09	G	A	0.0561224	-0.0496416	0.669739	SM(d40:0)	0.266333	0.0137915	Nephritis.nephrosis.renal.sclerosis_580,Disorders.of.external.ear_380	-	-	Secondary.polycythaemia_480	-	-	ApoA1
sig	9	89561253	rs9410497	T	C	0.09942	GADD45G	FA(20:5)eicosapentaenoic acid	-0.5359	4.20622e-08	T	C	0.196429	-0.0244261	0.698596	Acylcarnitine(C18:1)	0.182206	0.0032469	Cardiac.pacemaker.in.situ_426.91	-	-	Oedema.proteinuria.and.hypertensive.disorders.in.pregna_1807,Benign.neoplasm.Parotid.gland_311,Benign.neoplasm.Parotid.gland.other.cancers.excluded.fr_312,Pre.eclampsia.or.eclampsia_1825,Benign.neoplasm.of.major.salivary.glands_325	-	-	N6-carbamoylthreonyladenosine
sig	9	112634717	rs117102340	C	T	0.0454	KIAA1958	GlcCer(d40:1)	-0.72117	4.85829e-08	C	T	0.0121173	-0.13702	0.573031	FA(16:1)	-0.597966	0.00614683	Occlusion.of.cerebral.arteries_433.2,Coronary.atherosclerosis_411.4,Cerebrovascular.disease_433	STROKE,Stroke.including.SAH,ICD10:F43.Reaction.to.severe.stress.and.adjustment.disorders,Stroke.excluding.SAH	-	-	-	-	-
sig	9	112634717	rs117102340	C	T	0.0454	KIAA1958	GlcCer(d41:1)	-0.732631	1.06823e-08	C	T	0.0121173	-0.0954737	0.700479	FA(16:1)	-0.597966	0.00614683	Occlusion.of.cerebral.arteries_433.2,Coronary.atherosclerosis_411.4,Cerebrovascular.disease_433	STROKE,Stroke.including.SAH,ICD10:F43.Reaction.to.severe.stress.and.adjustment.disorders,Stroke.excluding.SAH	-	-	-	-	-
sig	9	112634717	rs117102340	C	T	0.0454	KIAA1958	GlcCer(d42:1)	-0.735737	1.82337e-08	C	T	0.0121173	-0.168311	0.487574	FA(16:1)	-0.597966	0.00614683	Occlusion.of.cerebral.arteries_433.2,Coronary.atherosclerosis_411.4,Cerebrovascular.disease_433	STROKE,Stroke.including.SAH,ICD10:F43.Reaction.to.severe.stress.and.adjustment.disorders,Stroke.excluding.SAH	-	-	-	-	-
sig	9	112634717	rs117102340	C	T	0.0454	KIAA1958	GlcCer(d42:2)	-0.730788	4.33484e-08	C	T	0.0121173	-	-	FA(16:1)	-0.597966	0.00614683	Occlusion.of.cerebral.arteries_433.2,Coronary.atherosclerosis_411.4,Cerebrovascular.disease_433	STROKE,Stroke.including.SAH,ICD10:F43.Reaction.to.severe.stress.and.adjustment.disorders,Stroke.excluding.SAH	-	-	-	-	-
sig	9	112654923	rs189253264	C	T	0.04542	KIAA1958	GlcCer(d40:1)	-0.721424	4.69891e-08	C	T	0.0121173	-0.130786	0.587842	FA(16:1)	-0.646743	0.00283154	Occlusion.of.cerebral.arteries_433.2,Cerebral.artery.occlusion.with.cerebral.infarction_433.21,Cerebrovascular.disease_433	STROKE,ICD10:R49.Voice.disturbances,Stroke.including.SAH,ICD10:F43.Reaction.to.severe.stress.and.adjustment.disorders	-	-	-	-	-
sig	9	112654923	rs189253264	C	T	0.04542	KIAA1958	GlcCer(d41:1)	-0.732788	1.03414e-08	C	T	0.0121173	-0.0798577	0.745819	FA(16:1)	-0.646743	0.00283154	Occlusion.of.cerebral.arteries_433.2,Cerebral.artery.occlusion.with.cerebral.infarction_433.21,Cerebrovascular.disease_433	STROKE,ICD10:R49.Voice.disturbances,Stroke.including.SAH,ICD10:F43.Reaction.to.severe.stress.and.adjustment.disorders	-	-	-	-	-
sig	9	112654923	rs189253264	C	T	0.04542	KIAA1958	GlcCer(d42:1)	-0.736272	1.73765e-08	C	T	0.0121173	-0.162984	0.498269	FA(16:1)	-0.646743	0.00283154	Occlusion.of.cerebral.arteries_433.2,Cerebral.artery.occlusion.with.cerebral.infarction_433.21,Cerebrovascular.disease_433	STROKE,ICD10:R49.Voice.disturbances,Stroke.including.SAH,ICD10:F43.Reaction.to.severe.stress.and.adjustment.disorders	-	-	-	-	-
sig	9	112654923	rs189253264	C	T	0.04542	KIAA1958	GlcCer(d42:2)	-0.731409	4.12802e-08	C	T	0.0121173	-	-	FA(16:1)	-0.646743	0.00283154	Occlusion.of.cerebral.arteries_433.2,Cerebral.artery.occlusion.with.cerebral.infarction_433.21,Cerebrovascular.disease_433	STROKE,ICD10:R49.Voice.disturbances,Stroke.including.SAH,ICD10:F43.Reaction.to.severe.stress.and.adjustment.disorders	-	-	-	-	-
sig	9	112715413	rs529212503	AACTTT	A	0.04934	INIP	GlcCer(d40:1)	-0.740436	7.9849e-09	AACTTT	A	0.0114796	-0.105251	0.670763	FA(13:0)	-0.794676	0.00115573	-	ICD10:C71.Malignant.neoplasm.of.brain,STROKE,ICD10:R49.Voice.disturbances	-	Chronic.tubulo.interstitial.nephritis_1662,Schizoid.personality.disorder_691,Male.infertility_1703	-	-	lysoPC.a.C28.0
sig	9	112715413	rs529212503	AACTTT	A	0.04934	INIP	GlcCer(d41:1)	-0.718053	8.30698e-09	AACTTT	A	0.0114796	0.131084	0.604034	FA(13:0)	-0.794676	0.00115573	-	ICD10:C71.Malignant.neoplasm.of.brain,STROKE,ICD10:R49.Voice.disturbances	-	Chronic.tubulo.interstitial.nephritis_1662,Schizoid.personality.disorder_691,Male.infertility_1703	-	-	lysoPC.a.C28.0
sig	9	112715413	rs529212503	AACTTT	A	0.04934	INIP	GlcCer(d42:1)	-0.753837	2.90933e-09	AACTTT	A	0.0114796	-0.0889757	0.718596	FA(13:0)	-0.794676	0.00115573	-	ICD10:C71.Malignant.neoplasm.of.brain,STROKE,ICD10:R49.Voice.disturbances	-	Chronic.tubulo.interstitial.nephritis_1662,Schizoid.personality.disorder_691,Male.infertility_1703	-	-	lysoPC.a.C28.0
sig	9	112715413	rs529212503	AACTTT	A	0.04934	INIP	GlcCer(d42:2)	-0.748493	6.91144e-09	AACTTT	A	0.0114796	-	-	FA(13:0)	-0.794676	0.00115573	-	ICD10:C71.Malignant.neoplasm.of.brain,STROKE,ICD10:R49.Voice.disturbances	-	Chronic.tubulo.interstitial.nephritis_1662,Schizoid.personality.disorder_691,Male.infertility_1703	-	-	lysoPC.a.C28.0
sig	9	112794596	rs118096493	T	C	0.04933	SNX30	GlcCer(d40:1)	-0.740052	8.06385e-09	T	C	0.0140306	-0.241251	0.28486	FA(16:1)	-0.575957	0.00445285	Acute.bronchitis.and.bronchiolitis_483,Ischemic.Heart.Disease_411,Acute.reaction.to.stress_300.8	ICD10:R49.Voice.disturbances,ICD10:R91.Abnormal.findings.on.diagnostic.imaging.of.lung,ICD10:J20.Acute.bronchitis	-	Chronic.tubulo.interstitial.nephritis_1662,Other.specified.disorders.of.external.ear_976	-	-	lysoPC.a.C28.0
sig	9	112794596	rs118096493	T	C	0.04933	SNX30	GlcCer(d41:1)	-0.717366	8.51773e-09	T	C	0.0140306	0.109409	0.634722	FA(16:1)	-0.575957	0.00445285	Acute.bronchitis.and.bronchiolitis_483,Ischemic.Heart.Disease_411,Acute.reaction.to.stress_300.8	ICD10:R49.Voice.disturbances,ICD10:R91.Abnormal.findings.on.diagnostic.imaging.of.lung,ICD10:J20.Acute.bronchitis	-	Chronic.tubulo.interstitial.nephritis_1662,Other.specified.disorders.of.external.ear_976	-	-	lysoPC.a.C28.0
sig	9	112794596	rs118096493	T	C	0.04933	SNX30	GlcCer(d42:1)	-0.753585	2.92018e-09	T	C	0.0140306	-0.224048	0.319305	FA(16:1)	-0.575957	0.00445285	Acute.bronchitis.and.bronchiolitis_483,Ischemic.Heart.Disease_411,Acute.reaction.to.stress_300.8	ICD10:R49.Voice.disturbances,ICD10:R91.Abnormal.findings.on.diagnostic.imaging.of.lung,ICD10:J20.Acute.bronchitis	-	Chronic.tubulo.interstitial.nephritis_1662,Other.specified.disorders.of.external.ear_976	-	-	lysoPC.a.C28.0
sig	9	112794596	rs118096493	T	C	0.04933	SNX30	GlcCer(d42:2)	-0.747959	7.02996e-09	T	C	0.0140306	-0.259656	0.25081	FA(16:1)	-0.575957	0.00445285	Acute.bronchitis.and.bronchiolitis_483,Ischemic.Heart.Disease_411,Acute.reaction.to.stress_300.8	ICD10:R49.Voice.disturbances,ICD10:R91.Abnormal.findings.on.diagnostic.imaging.of.lung,ICD10:J20.Acute.bronchitis	-	Chronic.tubulo.interstitial.nephritis_1662,Other.specified.disorders.of.external.ear_976	-	-	lysoPC.a.C28.0
sig	9	112913935	rs912669	G	A	0.05321	SLC46A2	GlcCer(d38:1)	-0.674161	3.25385e-08	G	A	0.028699	-0.0408848	0.781867	PE(38:4)B	0.3675	0.00444064	-	ICD10:I80.Phlebitis.and.thrombophlebitis	-	Cyst.of.Bartholin.Gland_1653,Postpartum.haemorrhage_1812	-	-	lysoPC.a.C28.0
sig	9	112913935	rs912669	G	A	0.05321	SLC46A2	GlcCer(d40:1)	-0.696926	1.93955e-08	G	A	0.028699	-0.0954199	0.531234	PE(38:4)B	0.3675	0.00444064	-	ICD10:I80.Phlebitis.and.thrombophlebitis	-	Cyst.of.Bartholin.Gland_1653,Postpartum.haemorrhage_1812	-	-	lysoPC.a.C28.0
sig	9	112913935	rs912669	G	A	0.05321	SLC46A2	GlcCer(d41:1)	-0.709174	3.81476e-09	G	A	0.028699	-0.00869233	0.955445	PE(38:4)B	0.3675	0.00444064	-	ICD10:I80.Phlebitis.and.thrombophlebitis	-	Cyst.of.Bartholin.Gland_1653,Postpartum.haemorrhage_1812	-	-	lysoPC.a.C28.0
sig	9	112913935	rs912669	G	A	0.05321	SLC46A2	GlcCer(d42:1)	-0.755183	7.12883e-10	G	A	0.028699	-0.0388018	0.798494	PE(38:4)B	0.3675	0.00444064	-	ICD10:I80.Phlebitis.and.thrombophlebitis	-	Cyst.of.Bartholin.Gland_1653,Postpartum.haemorrhage_1812	-	-	lysoPC.a.C28.0
sig	9	112913935	rs912669	G	A	0.05321	SLC46A2	GlcCer(d42:2)	-0.745216	2.39269e-09	G	A	0.028699	0.0860641	0.573146	PE(38:4)B	0.3675	0.00444064	-	ICD10:I80.Phlebitis.and.thrombophlebitis	-	Cyst.of.Bartholin.Gland_1653,Postpartum.haemorrhage_1812	-	-	lysoPC.a.C28.0
sig	9	112924194	rs140552607	C	T	0.05791	SLC46A2	GlcCer(d41:1)	-0.662668	1.6138e-08	C	T	0.00446429	0.355813	0.376498	Acylcarnitine(C14:2)	-1.44624	0.000283644	Ischemic.Heart.Disease_411,Acute.reaction.to.stress_300.8,Coronary.atherosclerosis_411.4	-	-	Acute.gastritis_1214,Delirium.not.induced.by.alcohol.and.other.psychoactive._634	-	-	-
sig	9	112924194	rs140552607	C	T	0.05791	SLC46A2	GlcCer(d42:2)	-0.674413	3.18599e-08	C	T	0.00446429	-	-	Acylcarnitine(C14:2)	-1.44624	0.000283644	Ischemic.Heart.Disease_411,Acute.reaction.to.stress_300.8,Coronary.atherosclerosis_411.4	-	-	Acute.gastritis_1214,Delirium.not.induced.by.alcohol.and.other.psychoactive._634	-	-	-
sig	9	112950739	rs183835429	G	A	0.04873	ZNF883	GlcCer(d40:1)	-0.72741	3.86889e-08	G	A	0.0376276	0.00573038	0.967727	PE(34:2)	0.354153	0.0110277	Chronic.airway.obstruction_496	ICD10:Z87.Personal.history.of.other.diseases.and.conditions	-	Intestinal.malabsorbtion_1266	-	-	lysoPC.a.C28.0
sig	9	112950739	rs183835429	G	A	0.04873	ZNF883	GlcCer(d42:1)	-0.768624	4.18412e-09	G	A	0.0376276	0.0262481	0.852581	PE(34:2)	0.354153	0.0110277	Chronic.airway.obstruction_496	ICD10:Z87.Personal.history.of.other.diseases.and.conditions	-	Intestinal.malabsorbtion_1266	-	-	lysoPC.a.C28.0
sig	9	112950739	rs183835429	G	A	0.04873	ZNF883	GlcCer(d42:2)	-0.824506	4.91034e-10	G	A	0.0376276	-0.124826	0.37924	PE(34:2)	0.354153	0.0110277	Chronic.airway.obstruction_496	ICD10:Z87.Personal.history.of.other.diseases.and.conditions	-	Intestinal.malabsorbtion_1266	-	-	lysoPC.a.C28.0
sig	9	112955231	rs2900560	A	G	0.04873	ZNF883	GlcCer(d40:1)	-0.727368	3.87342e-08	A	G	0.0376276	0.00573038	0.967727	PE(34:2)	0.354153	0.0110277	Chronic.airway.obstruction_496	ICD10:Z87.Personal.history.of.other.diseases.and.conditions	-	Intestinal.malabsorbtion_1266	-	-	lysoPC.a.C28.0
sig	9	112955231	rs2900560	A	G	0.04873	ZNF883	GlcCer(d42:1)	-0.768546	4.1963e-09	A	G	0.0376276	0.0262481	0.852581	PE(34:2)	0.354153	0.0110277	Chronic.airway.obstruction_496	ICD10:Z87.Personal.history.of.other.diseases.and.conditions	-	Intestinal.malabsorbtion_1266	-	-	lysoPC.a.C28.0
sig	9	112955231	rs2900560	A	G	0.04873	ZNF883	GlcCer(d42:2)	-0.824453	4.91918e-10	A	G	0.0376276	-0.124826	0.37924	PE(34:2)	0.354153	0.0110277	Chronic.airway.obstruction_496	ICD10:Z87.Personal.history.of.other.diseases.and.conditions	-	Intestinal.malabsorbtion_1266	-	-	lysoPC.a.C28.0
sig	9	112973419	rs1408694	C	T	0.09533	ZNF883	GlcCer(d42:2)	-0.544776	2.83033e-08	C	T	0.146684	0.0295594	0.699281	Acylcarnitine(C18:3)	0.198306	0.00914178	-	ICD10:Z39.Postpartum.care.and.examination	-	-	-	-	-
sig	9	112974577	rs61314683	G	T	0.04825	ZNF883	GlcCer(d40:1)	-0.745985	1.97591e-08	G	T	0.0535714	-0.0547124	0.649788	PC(32:2)	0.348765	0.00268887	-	-	-	Major.coronary.heart.disease.event_1044	-	-	lysoPC.a.C28.0
sig	9	112974577	rs61314683	G	T	0.04825	ZNF883	GlcCer(d42:1)	-0.775977	3.48142e-09	G	T	0.0535714	-0.0506075	0.673664	PC(32:2)	0.348765	0.00268887	-	-	-	Major.coronary.heart.disease.event_1044	-	-	lysoPC.a.C28.0
sig	9	112974577	rs61314683	G	T	0.04825	ZNF883	GlcCer(d42:2)	-0.846818	1.9468e-10	G	T	0.0535714	-0.130997	0.27809	PC(32:2)	0.348765	0.00268887	-	-	-	Major.coronary.heart.disease.event_1044	-	-	lysoPC.a.C28.0
sig	9	112975645	rs145956020	TAAATA	T	0.05139	ZNF883	GlcCer(d40:1)	-0.742383	1.29689e-08	TAAATA	T	0.0376276	-0.0438803	0.758346	PC(35:3)	0.393051	0.00504765	-	-	-	-	-	-	lysoPC.a.C28.0
sig	9	112975645	rs145956020	TAAATA	T	0.05139	ZNF883	GlcCer(d42:1)	-0.770582	2.38371e-09	TAAATA	T	0.0376276	-0.0579121	0.683912	PC(35:3)	0.393051	0.00504765	-	-	-	-	-	-	lysoPC.a.C28.0
sig	9	112975645	rs145956020	TAAATA	T	0.05139	ZNF883	GlcCer(d42:2)	-0.807697	7.20838e-10	TAAATA	T	0.0376276	-0.181005	0.205469	PC(35:3)	0.393051	0.00504765	-	-	-	-	-	-	lysoPC.a.C28.0
sig	9	112977884	rs866511223	C	G	0.04767	ZNF883	GlcCer(d40:1)	-0.748426	2.00885e-08	-	-	-	-	-	-	-	-	-	-	-	-	-	-	lysoPC.a.C28.0
sig	9	112977884	rs866511223	C	G	0.04767	ZNF883	GlcCer(d41:1)	-0.710412	4.12091e-08	-	-	-	-	-	-	-	-	-	-	-	-	-	-	lysoPC.a.C28.0
sig	9	112977884	rs866511223	C	G	0.04767	ZNF883	GlcCer(d42:1)	-0.78722	2.35608e-09	-	-	-	-	-	-	-	-	-	-	-	-	-	-	lysoPC.a.C28.0
sig	9	112977884	rs866511223	C	G	0.04767	ZNF883	GlcCer(d42:2)	-0.855796	1.45371e-10	-	-	-	-	-	-	-	-	-	-	-	-	-	-	lysoPC.a.C28.0
sig	9	112978113	rs181492715	G	A	0.04767	ZNF883	GlcCer(d40:1)	-0.748426	2.00885e-08	-	-	-	-	-	-	-	-	-	-	-	-	-	-	lysoPC.a.C28.0
sig	9	112978113	rs181492715	G	A	0.04767	ZNF883	GlcCer(d41:1)	-0.710412	4.12091e-08	-	-	-	-	-	-	-	-	-	-	-	-	-	-	lysoPC.a.C28.0
sig	9	112978113	rs181492715	G	A	0.04767	ZNF883	GlcCer(d42:1)	-0.78722	2.35608e-09	-	-	-	-	-	-	-	-	-	-	-	-	-	-	lysoPC.a.C28.0
sig	9	112978113	rs181492715	G	A	0.04767	ZNF883	GlcCer(d42:2)	-0.855796	1.45371e-10	-	-	-	-	-	-	-	-	-	-	-	-	-	-	lysoPC.a.C28.0
sig	9	112998232	rs372484597	C	T	0.04764	ZNF883	GlcCer(d40:1)	-0.749594	1.95557e-08	-	-	-	-	-	-	-	-	-	-	-	-	-	-	lysoPC.a.C28.0
sig	9	112998232	rs372484597	C	T	0.04764	ZNF883	GlcCer(d41:1)	-0.711215	4.07133e-08	-	-	-	-	-	-	-	-	-	-	-	-	-	-	lysoPC.a.C28.0
sig	9	112998232	rs372484597	C	T	0.04764	ZNF883	GlcCer(d42:1)	-0.788108	2.32285e-09	-	-	-	-	-	-	-	-	-	-	-	-	-	-	lysoPC.a.C28.0
sig	9	112998232	rs372484597	C	T	0.04764	ZNF883	GlcCer(d42:2)	-0.856634	1.43724e-10	-	-	-	-	-	-	-	-	-	-	-	-	-	-	lysoPC.a.C28.0
sig	9	113324468	rs1030624008	C	T	0.04449	WDR31	GlcCer(d40:1)	-0.821043	2.38573e-09	-	-	-	-	-	-	-	-	-	-	-	-	-	-	TC
sig	9	113324468	rs1030624008	C	T	0.04449	WDR31	GlcCer(d41:1)	-0.749307	2.06093e-08	-	-	-	-	-	-	-	-	-	-	-	-	-	-	TC
sig	9	113324468	rs1030624008	C	T	0.04449	WDR31	GlcCer(d42:1)	-0.862352	2.23292e-10	-	-	-	-	-	-	-	-	-	-	-	-	-	-	TC
sig	9	113324468	rs1030624008	C	T	0.04449	WDR31	GlcCer(d42:2)	-0.922191	1.98856e-11	-	-	-	-	-	-	-	-	-	-	-	-	-	-	TC
sig	9	113371363	rs542120882	C	T	0.04207	BSPRY	GlcCer(d40:1)	-0.870326	6.29278e-10	-	-	-	-	-	-	-	-	-	-	-	-	-	-	TC
sig	9	113371363	rs542120882	C	T	0.04207	BSPRY	GlcCer(d41:1)	-0.799708	5.04355e-09	-	-	-	-	-	-	-	-	-	-	-	-	-	-	TC
sig	9	113371363	rs542120882	C	T	0.04207	BSPRY	GlcCer(d42:1)	-0.898029	1.10937e-10	-	-	-	-	-	-	-	-	-	-	-	-	-	-	TC
sig	9	113371363	rs542120882	C	T	0.04207	BSPRY	GlcCer(d42:2)	-0.971758	4.9141e-12	-	-	-	-	-	-	-	-	-	-	-	-	-	-	TC
sig	9	113394465	rs149863069	G	C	0.04228	ALAD	GlcCer(d40:1)	-0.864181	9.02615e-10	-	-	-	-	-	androstenediol	-0.0578464	0.582323	Anisometropia_368.3,Other.chronic.nonalcoholic.liver.disease_571.5,Chronic.liver.disease.and.cirrhosis_571,Systemic.sclerosis_709.3	-	-	-	-	-	TC
sig	9	113394465	rs149863069	G	C	0.04228	ALAD	GlcCer(d41:1)	-0.803777	4.52702e-09	-	-	-	-	-	androstenediol	-0.0578464	0.582323	Anisometropia_368.3,Other.chronic.nonalcoholic.liver.disease_571.5,Chronic.liver.disease.and.cirrhosis_571,Systemic.sclerosis_709.3	-	-	-	-	-	TC
sig	9	113394465	rs149863069	G	C	0.04228	ALAD	GlcCer(d42:1)	-0.893622	1.4939e-10	-	-	-	-	-	androstenediol	-0.0578464	0.582323	Anisometropia_368.3,Other.chronic.nonalcoholic.liver.disease_571.5,Chronic.liver.disease.and.cirrhosis_571,Systemic.sclerosis_709.3	-	-	-	-	-	TC
sig	9	113394465	rs149863069	G	C	0.04228	ALAD	GlcCer(d42:2)	-0.962935	8.53529e-12	-	-	-	-	-	androstenediol	-0.0578464	0.582323	Anisometropia_368.3,Other.chronic.nonalcoholic.liver.disease_571.5,Chronic.liver.disease.and.cirrhosis_571,Systemic.sclerosis_709.3	-	-	-	-	-	TC
sig	9	113397838	rs142368333	T	C	0.0423	ALAD	GlcCer(d40:1)	-0.863977	9.07231e-10	T	C	0.0618622	0.0749237	0.487177	SM(d40:2)A	0.293451	0.00769279	Anisometropia_368.3	-	-	Benign.neoplasm.Other.unspecified.site.other.cancers.ex_300,Benign.neoplasm.Other.unspecified.site_299	-	-	TC
sig	9	113397838	rs142368333	T	C	0.0423	ALAD	GlcCer(d41:1)	-0.804646	4.33576e-09	T	C	0.0618622	0.191054	0.0826508	SM(d40:2)A	0.293451	0.00769279	Anisometropia_368.3	-	-	Benign.neoplasm.Other.unspecified.site.other.cancers.ex_300,Benign.neoplasm.Other.unspecified.site_299	-	-	TC
sig	9	113397838	rs142368333	T	C	0.0423	ALAD	GlcCer(d42:1)	-0.893769	1.47634e-10	T	C	0.0618622	0.106422	0.322382	SM(d40:2)A	0.293451	0.00769279	Anisometropia_368.3	-	-	Benign.neoplasm.Other.unspecified.site.other.cancers.ex_300,Benign.neoplasm.Other.unspecified.site_299	-	-	TC
sig	9	113397838	rs142368333	T	C	0.0423	ALAD	GlcCer(d42:2)	-0.962271	8.7888e-12	T	C	0.0618622	0.173883	0.107667	SM(d40:2)A	0.293451	0.00769279	Anisometropia_368.3	-	-	Benign.neoplasm.Other.unspecified.site.other.cancers.ex_300,Benign.neoplasm.Other.unspecified.site_299	-	-	TC
sig	9	113402298	rs112152257	C	T	0.04695	ALAD	GlcCer(d40:1)	-0.842336	3.89108e-10	C	T	0.0478316	-0.099871	0.407678	PC(28:0)	-0.283989	0.0155445	-	-	-	Atopic.dermatitis.strict.definition_74,Disorders.of.porphyrin.and.bilirubin.metabolism_596,Atopic.dermatitis.strict.definition.with.reimbursement_75,Benign.neoplasm.Other.unspecified.site_299,Benign.neoplasm.Other.unspecified.site.other.cancers.ex_300	-	-	TC
sig	9	113402298	rs112152257	C	T	0.04695	ALAD	GlcCer(d41:1)	-0.721116	3.83053e-08	C	T	0.0478316	0.0294259	0.81113	PC(28:0)	-0.283989	0.0155445	-	-	-	Atopic.dermatitis.strict.definition_74,Disorders.of.porphyrin.and.bilirubin.metabolism_596,Atopic.dermatitis.strict.definition.with.reimbursement_75,Benign.neoplasm.Other.unspecified.site_299,Benign.neoplasm.Other.unspecified.site.other.cancers.ex_300	-	-	TC
sig	9	113402298	rs112152257	C	T	0.04695	ALAD	GlcCer(d42:1)	-0.860748	1.00692e-10	C	T	0.0478316	-0.0165767	0.890397	PC(28:0)	-0.283989	0.0155445	-	-	-	Atopic.dermatitis.strict.definition_74,Disorders.of.porphyrin.and.bilirubin.metabolism_596,Atopic.dermatitis.strict.definition.with.reimbursement_75,Benign.neoplasm.Other.unspecified.site_299,Benign.neoplasm.Other.unspecified.site.other.cancers.ex_300	-	-	TC
sig	9	113402298	rs112152257	C	T	0.04695	ALAD	GlcCer(d42:2)	-0.88665	5.10724e-11	C	T	0.0478316	0.148425	0.219569	PC(28:0)	-0.283989	0.0155445	-	-	-	Atopic.dermatitis.strict.definition_74,Disorders.of.porphyrin.and.bilirubin.metabolism_596,Atopic.dermatitis.strict.definition.with.reimbursement_75,Benign.neoplasm.Other.unspecified.site_299,Benign.neoplasm.Other.unspecified.site.other.cancers.ex_300	-	-	TC
sig	9	113402903	rs17766289	G	C	0.04697	ALAD	GlcCer(d40:1)	-0.84206	3.90801e-10	G	C	0.0637755	0.0634114	0.542729	FA(24:0)lignoceric acid	0.256388	0.014614	Anisometropia_368.3	-	-	Atopic.dermatitis.strict.definition_74,Disorders.of.porphyrin.and.bilirubin.metabolism_596,Benign.neoplasm.Other.unspecified.site_299,Benign.neoplasm.Other.unspecified.site.other.cancers.ex_300,Atopic.dermatitis.strict.definition.with.reimbursement_75	-	-	TC
sig	9	113402903	rs17766289	G	C	0.04697	ALAD	GlcCer(d41:1)	-0.721993	3.65827e-08	G	C	0.0637755	0.187328	0.0781699	FA(24:0)lignoceric acid	0.256388	0.014614	Anisometropia_368.3	-	-	Atopic.dermatitis.strict.definition_74,Disorders.of.porphyrin.and.bilirubin.metabolism_596,Benign.neoplasm.Other.unspecified.site_299,Benign.neoplasm.Other.unspecified.site.other.cancers.ex_300,Atopic.dermatitis.strict.definition.with.reimbursement_75	-	-	TC
sig	9	113402903	rs17766289	G	C	0.04697	ALAD	GlcCer(d42:1)	-0.860827	9.92997e-11	G	C	0.0637755	0.100093	0.33535	FA(24:0)lignoceric acid	0.256388	0.014614	Anisometropia_368.3	-	-	Atopic.dermatitis.strict.definition_74,Disorders.of.porphyrin.and.bilirubin.metabolism_596,Benign.neoplasm.Other.unspecified.site_299,Benign.neoplasm.Other.unspecified.site.other.cancers.ex_300,Atopic.dermatitis.strict.definition.with.reimbursement_75	-	-	TC
sig	9	113402903	rs17766289	G	C	0.04697	ALAD	GlcCer(d42:2)	-0.885959	5.24187e-11	G	C	0.0637755	0.216262	0.0383488	FA(24:0)lignoceric acid	0.256388	0.014614	Anisometropia_368.3	-	-	Atopic.dermatitis.strict.definition_74,Disorders.of.porphyrin.and.bilirubin.metabolism_596,Benign.neoplasm.Other.unspecified.site_299,Benign.neoplasm.Other.unspecified.site.other.cancers.ex_300,Atopic.dermatitis.strict.definition.with.reimbursement_75	-	-	TC
sig	9	113406426	rs544766221	C	CT	0.0412	POLE3	GlcCer(d40:1)	-0.868591	1.0874e-09	-	-	-	-	-	estriol	-0.901112	0.140509	-	-	-	-	-	-	TC
sig	9	113406426	rs544766221	C	CT	0.0412	POLE3	GlcCer(d41:1)	-0.788593	1.25876e-08	-	-	-	-	-	estriol	-0.901112	0.140509	-	-	-	-	-	-	TC
sig	9	113406426	rs544766221	C	CT	0.0412	POLE3	GlcCer(d42:1)	-0.886997	3.12787e-10	-	-	-	-	-	estriol	-0.901112	0.140509	-	-	-	-	-	-	TC
sig	9	113406426	rs544766221	C	CT	0.0412	POLE3	GlcCer(d42:2)	-0.943746	3.5469e-11	-	-	-	-	-	estriol	-0.901112	0.140509	-	-	-	-	-	-	TC
sig	9	113412243	rs111863884	G	A	0.04697	C9orf43	GlcCer(d40:1)	-0.842036	3.92146e-10	G	A	0.0478316	-0.099871	0.407678	PC(28:0)	-0.283989	0.0155445	Cyst.of.bone_733.2	-	-	Atopic.dermatitis.strict.definition_74,Disorders.of.porphyrin.and.bilirubin.metabolism_596,Atopic.dermatitis.strict.definition.with.reimbursement_75,Benign.neoplasm.Other.unspecified.site_299,Benign.neoplasm.Other.unspecified.site.other.cancers.ex_300	-	-	TC
sig	9	113412243	rs111863884	G	A	0.04697	C9orf43	GlcCer(d41:1)	-0.721898	3.68037e-08	G	A	0.0478316	0.0294259	0.81113	PC(28:0)	-0.283989	0.0155445	Cyst.of.bone_733.2	-	-	Atopic.dermatitis.strict.definition_74,Disorders.of.porphyrin.and.bilirubin.metabolism_596,Atopic.dermatitis.strict.definition.with.reimbursement_75,Benign.neoplasm.Other.unspecified.site_299,Benign.neoplasm.Other.unspecified.site.other.cancers.ex_300	-	-	TC
sig	9	113412243	rs111863884	G	A	0.04697	C9orf43	GlcCer(d42:1)	-0.860795	9.97048e-11	G	A	0.0478316	-0.0165767	0.890397	PC(28:0)	-0.283989	0.0155445	Cyst.of.bone_733.2	-	-	Atopic.dermatitis.strict.definition_74,Disorders.of.porphyrin.and.bilirubin.metabolism_596,Atopic.dermatitis.strict.definition.with.reimbursement_75,Benign.neoplasm.Other.unspecified.site_299,Benign.neoplasm.Other.unspecified.site.other.cancers.ex_300	-	-	TC
sig	9	113412243	rs111863884	G	A	0.04697	C9orf43	GlcCer(d42:2)	-0.885899	5.27026e-11	G	A	0.0478316	0.148425	0.219569	PC(28:0)	-0.283989	0.0155445	Cyst.of.bone_733.2	-	-	Atopic.dermatitis.strict.definition_74,Disorders.of.porphyrin.and.bilirubin.metabolism_596,Atopic.dermatitis.strict.definition.with.reimbursement_75,Benign.neoplasm.Other.unspecified.site_299,Benign.neoplasm.Other.unspecified.site.other.cancers.ex_300	-	-	TC
sig	9	113413055	rs117923133	C	T	0.04697	C9orf43	GlcCer(d40:1)	-0.842047	3.92029e-10	C	T	0.0478316	-0.099871	0.407678	PC(28:0)	-0.283989	0.0155445	Cyst.of.bone_733.2	-	-	Atopic.dermatitis.strict.definition_74,Disorders.of.porphyrin.and.bilirubin.metabolism_596,Atopic.dermatitis.strict.definition.with.reimbursement_75,Benign.neoplasm.Other.unspecified.site_299,Benign.neoplasm.Other.unspecified.site.other.cancers.ex_300	-	-	TC
sig	9	113413055	rs117923133	C	T	0.04697	C9orf43	GlcCer(d41:1)	-0.72187	3.68579e-08	C	T	0.0478316	0.0294259	0.81113	PC(28:0)	-0.283989	0.0155445	Cyst.of.bone_733.2	-	-	Atopic.dermatitis.strict.definition_74,Disorders.of.porphyrin.and.bilirubin.metabolism_596,Atopic.dermatitis.strict.definition.with.reimbursement_75,Benign.neoplasm.Other.unspecified.site_299,Benign.neoplasm.Other.unspecified.site.other.cancers.ex_300	-	-	TC
sig	9	113413055	rs117923133	C	T	0.04697	C9orf43	GlcCer(d42:1)	-0.860794	9.97401e-11	C	T	0.0478316	-0.0165767	0.890397	PC(28:0)	-0.283989	0.0155445	Cyst.of.bone_733.2	-	-	Atopic.dermatitis.strict.definition_74,Disorders.of.porphyrin.and.bilirubin.metabolism_596,Atopic.dermatitis.strict.definition.with.reimbursement_75,Benign.neoplasm.Other.unspecified.site_299,Benign.neoplasm.Other.unspecified.site.other.cancers.ex_300	-	-	TC
sig	9	113413055	rs117923133	C	T	0.04697	C9orf43	GlcCer(d42:2)	-0.885928	5.26407e-11	C	T	0.0478316	0.148425	0.219569	PC(28:0)	-0.283989	0.0155445	Cyst.of.bone_733.2	-	-	Atopic.dermatitis.strict.definition_74,Disorders.of.porphyrin.and.bilirubin.metabolism_596,Atopic.dermatitis.strict.definition.with.reimbursement_75,Benign.neoplasm.Other.unspecified.site_299,Benign.neoplasm.Other.unspecified.site.other.cancers.ex_300	-	-	TC
sig	9	113428251	rs41297197	G	T	0.04727	C9orf43	GlcCer(d40:1)	-0.835562	4.53814e-10	G	T	0.0478316	-0.099871	0.407678	PC(28:0)	-0.283989	0.0155445	Cyst.of.bone_733.2	-	-	Disorders.of.porphyrin.and.bilirubin.metabolism_596,Atopic.dermatitis.strict.definition_74,Benign.neoplasm.Other.unspecified.site.other.cancers.ex_300,Benign.neoplasm.Other.unspecified.site_299	-	-	TC
sig	9	113428251	rs41297197	G	T	0.04727	C9orf43	GlcCer(d41:1)	-0.728133	2.43187e-08	G	T	0.0478316	0.0294259	0.81113	PC(28:0)	-0.283989	0.0155445	Cyst.of.bone_733.2	-	-	Disorders.of.porphyrin.and.bilirubin.metabolism_596,Atopic.dermatitis.strict.definition_74,Benign.neoplasm.Other.unspecified.site.other.cancers.ex_300,Benign.neoplasm.Other.unspecified.site_299	-	-	TC
sig	9	113428251	rs41297197	G	T	0.04727	C9orf43	GlcCer(d42:1)	-0.8583	9.41896e-11	G	T	0.0478316	-0.0165767	0.890397	PC(28:0)	-0.283989	0.0155445	Cyst.of.bone_733.2	-	-	Disorders.of.porphyrin.and.bilirubin.metabolism_596,Atopic.dermatitis.strict.definition_74,Benign.neoplasm.Other.unspecified.site.other.cancers.ex_300,Benign.neoplasm.Other.unspecified.site_299	-	-	TC
sig	9	113428251	rs41297197	G	T	0.04727	C9orf43	GlcCer(d42:2)	-0.873234	8.42126e-11	G	T	0.0478316	0.148425	0.219569	PC(28:0)	-0.283989	0.0155445	Cyst.of.bone_733.2	-	-	Disorders.of.porphyrin.and.bilirubin.metabolism_596,Atopic.dermatitis.strict.definition_74,Benign.neoplasm.Other.unspecified.site.other.cancers.ex_300,Benign.neoplasm.Other.unspecified.site_299	-	-	TC
sig	9	113429387	rs41276817	G	C	0.04727	C9orf43	GlcCer(d40:1)	-0.835562	4.53814e-10	-	-	-	-	-	androstenediol	-0.04825	0.683398	Cyst.of.bone_733.2	-	-	Disorders.of.porphyrin.and.bilirubin.metabolism_596,Atopic.dermatitis.strict.definition_74,Benign.neoplasm.Other.unspecified.site.other.cancers.ex_300,Benign.neoplasm.Other.unspecified.site_299	-	-	TC
sig	9	113429387	rs41276817	G	C	0.04727	C9orf43	GlcCer(d41:1)	-0.728133	2.43187e-08	-	-	-	-	-	androstenediol	-0.04825	0.683398	Cyst.of.bone_733.2	-	-	Disorders.of.porphyrin.and.bilirubin.metabolism_596,Atopic.dermatitis.strict.definition_74,Benign.neoplasm.Other.unspecified.site.other.cancers.ex_300,Benign.neoplasm.Other.unspecified.site_299	-	-	TC
sig	9	113429387	rs41276817	G	C	0.04727	C9orf43	GlcCer(d42:1)	-0.8583	9.41896e-11	-	-	-	-	-	androstenediol	-0.04825	0.683398	Cyst.of.bone_733.2	-	-	Disorders.of.porphyrin.and.bilirubin.metabolism_596,Atopic.dermatitis.strict.definition_74,Benign.neoplasm.Other.unspecified.site.other.cancers.ex_300,Benign.neoplasm.Other.unspecified.site_299	-	-	TC
sig	9	113429387	rs41276817	G	C	0.04727	C9orf43	GlcCer(d42:2)	-0.873234	8.42126e-11	-	-	-	-	-	androstenediol	-0.04825	0.683398	Cyst.of.bone_733.2	-	-	Disorders.of.porphyrin.and.bilirubin.metabolism_596,Atopic.dermatitis.strict.definition_74,Benign.neoplasm.Other.unspecified.site.other.cancers.ex_300,Benign.neoplasm.Other.unspecified.site_299	-	-	TC
sig	9	113432550	rs111595035	T	C	0.04727	C9orf43	GlcCer(d40:1)	-0.83554	4.54075e-10	T	C	0.0478316	-0.099871	0.407678	PC(28:0)	-0.283989	0.0155445	Cyst.of.bone_733.2	-	-	Disorders.of.porphyrin.and.bilirubin.metabolism_596,Atopic.dermatitis.strict.definition_74,Benign.neoplasm.Other.unspecified.site.other.cancers.ex_300,Benign.neoplasm.Other.unspecified.site_299	-	-	TC
sig	9	113432550	rs111595035	T	C	0.04727	C9orf43	GlcCer(d41:1)	-0.728151	2.42881e-08	T	C	0.0478316	0.0294259	0.81113	PC(28:0)	-0.283989	0.0155445	Cyst.of.bone_733.2	-	-	Disorders.of.porphyrin.and.bilirubin.metabolism_596,Atopic.dermatitis.strict.definition_74,Benign.neoplasm.Other.unspecified.site.other.cancers.ex_300,Benign.neoplasm.Other.unspecified.site_299	-	-	TC
sig	9	113432550	rs111595035	T	C	0.04727	C9orf43	GlcCer(d42:1)	-0.858289	9.4185e-11	T	C	0.0478316	-0.0165767	0.890397	PC(28:0)	-0.283989	0.0155445	Cyst.of.bone_733.2	-	-	Disorders.of.porphyrin.and.bilirubin.metabolism_596,Atopic.dermatitis.strict.definition_74,Benign.neoplasm.Other.unspecified.site.other.cancers.ex_300,Benign.neoplasm.Other.unspecified.site_299	-	-	TC
sig	9	113432550	rs111595035	T	C	0.04727	C9orf43	GlcCer(d42:2)	-0.873194	8.43352e-11	T	C	0.0478316	0.148425	0.219569	PC(28:0)	-0.283989	0.0155445	Cyst.of.bone_733.2	-	-	Disorders.of.porphyrin.and.bilirubin.metabolism_596,Atopic.dermatitis.strict.definition_74,Benign.neoplasm.Other.unspecified.site.other.cancers.ex_300,Benign.neoplasm.Other.unspecified.site_299	-	-	TC
sig	9	113434671	rs141347892	C	T	0.04727	C9orf43	GlcCer(d40:1)	-0.835589	4.53366e-10	C	T	0.0478316	-0.099871	0.407678	PC(28:0)	-0.283989	0.0155445	Cyst.of.bone_733.2	-	-	Disorders.of.porphyrin.and.bilirubin.metabolism_596,Atopic.dermatitis.strict.definition_74,Benign.neoplasm.Other.unspecified.site.other.cancers.ex_300,Benign.neoplasm.Other.unspecified.site_299	-	-	TC
sig	9	113434671	rs141347892	C	T	0.04727	C9orf43	GlcCer(d41:1)	-0.728061	2.44039e-08	C	T	0.0478316	0.0294259	0.81113	PC(28:0)	-0.283989	0.0155445	Cyst.of.bone_733.2	-	-	Disorders.of.porphyrin.and.bilirubin.metabolism_596,Atopic.dermatitis.strict.definition_74,Benign.neoplasm.Other.unspecified.site.other.cancers.ex_300,Benign.neoplasm.Other.unspecified.site_299	-	-	TC
sig	9	113434671	rs141347892	C	T	0.04727	C9orf43	GlcCer(d42:1)	-0.858296	9.42396e-11	C	T	0.0478316	-0.0165767	0.890397	PC(28:0)	-0.283989	0.0155445	Cyst.of.bone_733.2	-	-	Disorders.of.porphyrin.and.bilirubin.metabolism_596,Atopic.dermatitis.strict.definition_74,Benign.neoplasm.Other.unspecified.site.other.cancers.ex_300,Benign.neoplasm.Other.unspecified.site_299	-	-	TC
sig	9	113434671	rs141347892	C	T	0.04727	C9orf43	GlcCer(d42:2)	-0.873296	8.39777e-11	C	T	0.0478316	0.148425	0.219569	PC(28:0)	-0.283989	0.0155445	Cyst.of.bone_733.2	-	-	Disorders.of.porphyrin.and.bilirubin.metabolism_596,Atopic.dermatitis.strict.definition_74,Benign.neoplasm.Other.unspecified.site.other.cancers.ex_300,Benign.neoplasm.Other.unspecified.site_299	-	-	TC
sig	9	113452734	rs111765436	GTCT	G	0.04727	RGS3	GlcCer(d40:1)	-0.835562	4.53814e-10	GTCT	G	0.0478316	-0.099871	0.407678	PC(28:0)	-0.283989	0.0155445	-	-	-	-	-	-	TC
sig	9	113452734	rs111765436	GTCT	G	0.04727	RGS3	GlcCer(d41:1)	-0.728133	2.43187e-08	GTCT	G	0.0478316	0.0294259	0.81113	PC(28:0)	-0.283989	0.0155445	-	-	-	-	-	-	TC
sig	9	113452734	rs111765436	GTCT	G	0.04727	RGS3	GlcCer(d42:1)	-0.8583	9.41896e-11	GTCT	G	0.0478316	-0.0165767	0.890397	PC(28:0)	-0.283989	0.0155445	-	-	-	-	-	-	TC
sig	9	113452734	rs111765436	GTCT	G	0.04727	RGS3	GlcCer(d42:2)	-0.873234	8.42126e-11	GTCT	G	0.0478316	0.148425	0.219569	PC(28:0)	-0.283989	0.0155445	-	-	-	-	-	-	TC
sig	9	113454458	rs113933499	C	T	0.04727	RGS3	GlcCer(d40:1)	-0.83554	4.54075e-10	C	T	0.0478316	-0.099871	0.407678	PC(28:0)	-0.283989	0.0155445	Cyst.of.bone_733.2	-	-	Disorders.of.porphyrin.and.bilirubin.metabolism_596,Atopic.dermatitis.strict.definition_74,Benign.neoplasm.Other.unspecified.site.other.cancers.ex_300,Benign.neoplasm.Other.unspecified.site_299	-	-	TC
sig	9	113454458	rs113933499	C	T	0.04727	RGS3	GlcCer(d41:1)	-0.728151	2.42881e-08	C	T	0.0478316	0.0294259	0.81113	PC(28:0)	-0.283989	0.0155445	Cyst.of.bone_733.2	-	-	Disorders.of.porphyrin.and.bilirubin.metabolism_596,Atopic.dermatitis.strict.definition_74,Benign.neoplasm.Other.unspecified.site.other.cancers.ex_300,Benign.neoplasm.Other.unspecified.site_299	-	-	TC
sig	9	113454458	rs113933499	C	T	0.04727	RGS3	GlcCer(d42:1)	-0.858289	9.4185e-11	C	T	0.0478316	-0.0165767	0.890397	PC(28:0)	-0.283989	0.0155445	Cyst.of.bone_733.2	-	-	Disorders.of.porphyrin.and.bilirubin.metabolism_596,Atopic.dermatitis.strict.definition_74,Benign.neoplasm.Other.unspecified.site.other.cancers.ex_300,Benign.neoplasm.Other.unspecified.site_299	-	-	TC
sig	9	113454458	rs113933499	C	T	0.04727	RGS3	GlcCer(d42:2)	-0.873194	8.43352e-11	C	T	0.0478316	0.148425	0.219569	PC(28:0)	-0.283989	0.0155445	Cyst.of.bone_733.2	-	-	Disorders.of.porphyrin.and.bilirubin.metabolism_596,Atopic.dermatitis.strict.definition_74,Benign.neoplasm.Other.unspecified.site.other.cancers.ex_300,Benign.neoplasm.Other.unspecified.site_299	-	-	TC
sig	9	113456812	rs115134397	T	C	0.04727	RGS3	GlcCer(d40:1)	-0.83554	4.54075e-10	T	C	0.0478316	-0.099871	0.407678	PC(28:0)	-0.283989	0.0155445	Cyst.of.bone_733.2	-	-	-	-	-	TC
sig	9	113456812	rs115134397	T	C	0.04727	RGS3	GlcCer(d41:1)	-0.728151	2.42881e-08	T	C	0.0478316	0.0294259	0.81113	PC(28:0)	-0.283989	0.0155445	Cyst.of.bone_733.2	-	-	-	-	-	TC
sig	9	113456812	rs115134397	T	C	0.04727	RGS3	GlcCer(d42:1)	-0.858289	9.4185e-11	T	C	0.0478316	-0.0165767	0.890397	PC(28:0)	-0.283989	0.0155445	Cyst.of.bone_733.2	-	-	-	-	-	TC
sig	9	113456812	rs115134397	T	C	0.04727	RGS3	GlcCer(d42:2)	-0.873194	8.43352e-11	T	C	0.0478316	0.148425	0.219569	PC(28:0)	-0.283989	0.0155445	Cyst.of.bone_733.2	-	-	-	-	-	TC
sig	9	113459602	rs113719453	T	G	0.04727	RGS3	GlcCer(d40:1)	-0.835494	4.546e-10	T	G	0.0478316	-0.099871	0.407678	PC(28:0)	-0.283989	0.0155445	Cyst.of.bone_733.2	-	-	Disorders.of.porphyrin.and.bilirubin.metabolism_596,Atopic.dermatitis.strict.definition_74,Benign.neoplasm.Other.unspecified.site.other.cancers.ex_300,Benign.neoplasm.Other.unspecified.site_299	-	-	TC
sig	9	113459602	rs113719453	T	G	0.04727	RGS3	GlcCer(d41:1)	-0.728187	2.42271e-08	T	G	0.0478316	0.0294259	0.81113	PC(28:0)	-0.283989	0.0155445	Cyst.of.bone_733.2	-	-	Disorders.of.porphyrin.and.bilirubin.metabolism_596,Atopic.dermatitis.strict.definition_74,Benign.neoplasm.Other.unspecified.site.other.cancers.ex_300,Benign.neoplasm.Other.unspecified.site_299	-	-	TC
sig	9	113459602	rs113719453	T	G	0.04727	RGS3	GlcCer(d42:1)	-0.858268	9.4176e-11	T	G	0.0478316	-0.0165767	0.890397	PC(28:0)	-0.283989	0.0155445	Cyst.of.bone_733.2	-	-	Disorders.of.porphyrin.and.bilirubin.metabolism_596,Atopic.dermatitis.strict.definition_74,Benign.neoplasm.Other.unspecified.site.other.cancers.ex_300,Benign.neoplasm.Other.unspecified.site_299	-	-	TC
sig	9	113459602	rs113719453	T	G	0.04727	RGS3	GlcCer(d42:2)	-0.873115	8.4581e-11	T	G	0.0478316	0.148425	0.219569	PC(28:0)	-0.283989	0.0155445	Cyst.of.bone_733.2	-	-	Disorders.of.porphyrin.and.bilirubin.metabolism_596,Atopic.dermatitis.strict.definition_74,Benign.neoplasm.Other.unspecified.site.other.cancers.ex_300,Benign.neoplasm.Other.unspecified.site_299	-	-	TC
sig	9	113460813	rs118083161	T	G	0.04727	RGS3	GlcCer(d40:1)	-0.835562	4.53814e-10	T	G	0.0478316	-0.099871	0.407678	PC(28:0)	-0.283989	0.0155445	Cyst.of.bone_733.2	-	-	Disorders.of.porphyrin.and.bilirubin.metabolism_596,Atopic.dermatitis.strict.definition_74,Benign.neoplasm.Other.unspecified.site.other.cancers.ex_300,Benign.neoplasm.Other.unspecified.site_299	-	-	TC
sig	9	113460813	rs118083161	T	G	0.04727	RGS3	GlcCer(d41:1)	-0.728133	2.43187e-08	T	G	0.0478316	0.0294259	0.81113	PC(28:0)	-0.283989	0.0155445	Cyst.of.bone_733.2	-	-	Disorders.of.porphyrin.and.bilirubin.metabolism_596,Atopic.dermatitis.strict.definition_74,Benign.neoplasm.Other.unspecified.site.other.cancers.ex_300,Benign.neoplasm.Other.unspecified.site_299	-	-	TC
sig	9	113460813	rs118083161	T	G	0.04727	RGS3	GlcCer(d42:1)	-0.8583	9.41896e-11	T	G	0.0478316	-0.0165767	0.890397	PC(28:0)	-0.283989	0.0155445	Cyst.of.bone_733.2	-	-	Disorders.of.porphyrin.and.bilirubin.metabolism_596,Atopic.dermatitis.strict.definition_74,Benign.neoplasm.Other.unspecified.site.other.cancers.ex_300,Benign.neoplasm.Other.unspecified.site_299	-	-	TC
sig	9	113460813	rs118083161	T	G	0.04727	RGS3	GlcCer(d42:2)	-0.873234	8.42126e-11	T	G	0.0478316	0.148425	0.219569	PC(28:0)	-0.283989	0.0155445	Cyst.of.bone_733.2	-	-	Disorders.of.porphyrin.and.bilirubin.metabolism_596,Atopic.dermatitis.strict.definition_74,Benign.neoplasm.Other.unspecified.site.other.cancers.ex_300,Benign.neoplasm.Other.unspecified.site_299	-	-	TC
sig	9	113465783	rs118167986	G	C	0.04727	RGS3	GlcCer(d40:1)	-0.83554	4.54075e-10	G	C	0.0478316	-0.099871	0.407678	PC(28:0)	-0.283989	0.0155445	Cyst.of.bone_733.2	-	-	Disorders.of.porphyrin.and.bilirubin.metabolism_596,Atopic.dermatitis.strict.definition_74,Benign.neoplasm.Other.unspecified.site.other.cancers.ex_300,Benign.neoplasm.Other.unspecified.site_299	-	-	TC
sig	9	113465783	rs118167986	G	C	0.04727	RGS3	GlcCer(d41:1)	-0.728151	2.42881e-08	G	C	0.0478316	0.0294259	0.81113	PC(28:0)	-0.283989	0.0155445	Cyst.of.bone_733.2	-	-	Disorders.of.porphyrin.and.bilirubin.metabolism_596,Atopic.dermatitis.strict.definition_74,Benign.neoplasm.Other.unspecified.site.other.cancers.ex_300,Benign.neoplasm.Other.unspecified.site_299	-	-	TC
sig	9	113465783	rs118167986	G	C	0.04727	RGS3	GlcCer(d42:1)	-0.858289	9.4185e-11	G	C	0.0478316	-0.0165767	0.890397	PC(28:0)	-0.283989	0.0155445	Cyst.of.bone_733.2	-	-	Disorders.of.porphyrin.and.bilirubin.metabolism_596,Atopic.dermatitis.strict.definition_74,Benign.neoplasm.Other.unspecified.site.other.cancers.ex_300,Benign.neoplasm.Other.unspecified.site_299	-	-	TC
sig	9	113465783	rs118167986	G	C	0.04727	RGS3	GlcCer(d42:2)	-0.873194	8.43352e-11	G	C	0.0478316	0.148425	0.219569	PC(28:0)	-0.283989	0.0155445	Cyst.of.bone_733.2	-	-	Disorders.of.porphyrin.and.bilirubin.metabolism_596,Atopic.dermatitis.strict.definition_74,Benign.neoplasm.Other.unspecified.site.other.cancers.ex_300,Benign.neoplasm.Other.unspecified.site_299	-	-	TC
sig	9	113468075	rs76272278	T	C	0.04727	RGS3	GlcCer(d40:1)	-0.835494	4.546e-10	T	C	0.0478316	-0.099871	0.407678	PC(28:0)	-0.283989	0.0155445	Cyst.of.bone_733.2	-	-	Disorders.of.porphyrin.and.bilirubin.metabolism_596,Atopic.dermatitis.strict.definition_74,Benign.neoplasm.Other.unspecified.site.other.cancers.ex_300,Benign.neoplasm.Other.unspecified.site_299	-	-	TC
sig	9	113468075	rs76272278	T	C	0.04727	RGS3	GlcCer(d41:1)	-0.728187	2.42271e-08	T	C	0.0478316	0.0294259	0.81113	PC(28:0)	-0.283989	0.0155445	Cyst.of.bone_733.2	-	-	Disorders.of.porphyrin.and.bilirubin.metabolism_596,Atopic.dermatitis.strict.definition_74,Benign.neoplasm.Other.unspecified.site.other.cancers.ex_300,Benign.neoplasm.Other.unspecified.site_299	-	-	TC
sig	9	113468075	rs76272278	T	C	0.04727	RGS3	GlcCer(d42:1)	-0.858268	9.4176e-11	T	C	0.0478316	-0.0165767	0.890397	PC(28:0)	-0.283989	0.0155445	Cyst.of.bone_733.2	-	-	Disorders.of.porphyrin.and.bilirubin.metabolism_596,Atopic.dermatitis.strict.definition_74,Benign.neoplasm.Other.unspecified.site.other.cancers.ex_300,Benign.neoplasm.Other.unspecified.site_299	-	-	TC
sig	9	113468075	rs76272278	T	C	0.04727	RGS3	GlcCer(d42:2)	-0.873115	8.4581e-11	T	C	0.0478316	0.148425	0.219569	PC(28:0)	-0.283989	0.0155445	Cyst.of.bone_733.2	-	-	Disorders.of.porphyrin.and.bilirubin.metabolism_596,Atopic.dermatitis.strict.definition_74,Benign.neoplasm.Other.unspecified.site.other.cancers.ex_300,Benign.neoplasm.Other.unspecified.site_299	-	-	TC
sig	9	113472090	rs116956860	T	C	0.04727	RGS3	GlcCer(d40:1)	-0.83554	4.54075e-10	T	C	0.0478316	-0.099871	0.407678	PC(28:0)	-0.283989	0.0155445	Cyst.of.bone_733.2	-	-	Disorders.of.porphyrin.and.bilirubin.metabolism_596,Atopic.dermatitis.strict.definition_74,Benign.neoplasm.Other.unspecified.site.other.cancers.ex_300,Benign.neoplasm.Other.unspecified.site_299	-	-	TC
sig	9	113472090	rs116956860	T	C	0.04727	RGS3	GlcCer(d41:1)	-0.728151	2.42881e-08	T	C	0.0478316	0.0294259	0.81113	PC(28:0)	-0.283989	0.0155445	Cyst.of.bone_733.2	-	-	Disorders.of.porphyrin.and.bilirubin.metabolism_596,Atopic.dermatitis.strict.definition_74,Benign.neoplasm.Other.unspecified.site.other.cancers.ex_300,Benign.neoplasm.Other.unspecified.site_299	-	-	TC
sig	9	113472090	rs116956860	T	C	0.04727	RGS3	GlcCer(d42:1)	-0.858289	9.4185e-11	T	C	0.0478316	-0.0165767	0.890397	PC(28:0)	-0.283989	0.0155445	Cyst.of.bone_733.2	-	-	Disorders.of.porphyrin.and.bilirubin.metabolism_596,Atopic.dermatitis.strict.definition_74,Benign.neoplasm.Other.unspecified.site.other.cancers.ex_300,Benign.neoplasm.Other.unspecified.site_299	-	-	TC
sig	9	113472090	rs116956860	T	C	0.04727	RGS3	GlcCer(d42:2)	-0.873194	8.43352e-11	T	C	0.0478316	0.148425	0.219569	PC(28:0)	-0.283989	0.0155445	Cyst.of.bone_733.2	-	-	Disorders.of.porphyrin.and.bilirubin.metabolism_596,Atopic.dermatitis.strict.definition_74,Benign.neoplasm.Other.unspecified.site.other.cancers.ex_300,Benign.neoplasm.Other.unspecified.site_299	-	-	TC
sig	9	113477696	rs111228197	T	G	0.04727	RGS3	GlcCer(d40:1)	-0.835471	4.54863e-10	T	G	0.0478316	-0.099871	0.407678	PC(28:0)	-0.283989	0.0155445	Cyst.of.bone_733.2	-	-	Disorders.of.porphyrin.and.bilirubin.metabolism_596,Atopic.dermatitis.strict.definition_74,Benign.neoplasm.Other.unspecified.site.other.cancers.ex_300,Benign.neoplasm.Other.unspecified.site_299	-	-	TC
sig	9	113477696	rs111228197	T	G	0.04727	RGS3	GlcCer(d41:1)	-0.728206	2.41966e-08	T	G	0.0478316	0.0294259	0.81113	PC(28:0)	-0.283989	0.0155445	Cyst.of.bone_733.2	-	-	Disorders.of.porphyrin.and.bilirubin.metabolism_596,Atopic.dermatitis.strict.definition_74,Benign.neoplasm.Other.unspecified.site.other.cancers.ex_300,Benign.neoplasm.Other.unspecified.site_299	-	-	TC
sig	9	113477696	rs111228197	T	G	0.04727	RGS3	GlcCer(d42:1)	-0.858258	9.41716e-11	T	G	0.0478316	-0.0165767	0.890397	PC(28:0)	-0.283989	0.0155445	Cyst.of.bone_733.2	-	-	Disorders.of.porphyrin.and.bilirubin.metabolism_596,Atopic.dermatitis.strict.definition_74,Benign.neoplasm.Other.unspecified.site.other.cancers.ex_300,Benign.neoplasm.Other.unspecified.site_299	-	-	TC
sig	9	113477696	rs111228197	T	G	0.04727	RGS3	GlcCer(d42:2)	-0.873075	8.47044e-11	T	G	0.0478316	0.148425	0.219569	PC(28:0)	-0.283989	0.0155445	Cyst.of.bone_733.2	-	-	Disorders.of.porphyrin.and.bilirubin.metabolism_596,Atopic.dermatitis.strict.definition_74,Benign.neoplasm.Other.unspecified.site.other.cancers.ex_300,Benign.neoplasm.Other.unspecified.site_299	-	-	TC
sig	9	113485714	rs56038206	G	A	0.04755	RGS3	GlcCer(d40:1)	-0.837215	3.40932e-10	G	A	0.0478316	-0.099871	0.407678	PC(28:0)	-0.283989	0.0155445	Cyst.of.bone_733.2	-	-	Disorders.of.porphyrin.and.bilirubin.metabolism_596,Atopic.dermatitis.strict.definition_74,Benign.neoplasm.Other.unspecified.site.other.cancers.ex_300,Benign.neoplasm.Other.unspecified.site_299	-	-	TC
sig	9	113485714	rs56038206	G	A	0.04755	RGS3	GlcCer(d41:1)	-0.734325	1.54438e-08	G	A	0.0478316	0.0294259	0.81113	PC(28:0)	-0.283989	0.0155445	Cyst.of.bone_733.2	-	-	Disorders.of.porphyrin.and.bilirubin.metabolism_596,Atopic.dermatitis.strict.definition_74,Benign.neoplasm.Other.unspecified.site.other.cancers.ex_300,Benign.neoplasm.Other.unspecified.site_299	-	-	TC
sig	9	113485714	rs56038206	G	A	0.04755	RGS3	GlcCer(d42:1)	-0.862232	6.14633e-11	G	A	0.0478316	-0.0165767	0.890397	PC(28:0)	-0.283989	0.0155445	Cyst.of.bone_733.2	-	-	Disorders.of.porphyrin.and.bilirubin.metabolism_596,Atopic.dermatitis.strict.definition_74,Benign.neoplasm.Other.unspecified.site.other.cancers.ex_300,Benign.neoplasm.Other.unspecified.site_299	-	-	TC
sig	9	113485714	rs56038206	G	A	0.04755	RGS3	GlcCer(d42:2)	-0.874905	6.25392e-11	G	A	0.0478316	0.148425	0.219569	PC(28:0)	-0.283989	0.0155445	Cyst.of.bone_733.2	-	-	Disorders.of.porphyrin.and.bilirubin.metabolism_596,Atopic.dermatitis.strict.definition_74,Benign.neoplasm.Other.unspecified.site.other.cancers.ex_300,Benign.neoplasm.Other.unspecified.site_299	-	-	TC
sig	9	113490268	rs112538522	G	C	0.04755	RGS3	GlcCer(d40:1)	-0.837189	3.41157e-10	G	C	0.0478316	-0.099871	0.407678	PC(28:0)	-0.283989	0.0155445	Cyst.of.bone_733.2	-	-	Disorders.of.porphyrin.and.bilirubin.metabolism_596,Atopic.dermatitis.strict.definition_74,Benign.neoplasm.Other.unspecified.site.other.cancers.ex_300,Benign.neoplasm.Other.unspecified.site_299	-	-	TC
sig	9	113490268	rs112538522	G	C	0.04755	RGS3	GlcCer(d41:1)	-0.73434	1.54253e-08	G	C	0.0478316	0.0294259	0.81113	PC(28:0)	-0.283989	0.0155445	Cyst.of.bone_733.2	-	-	Disorders.of.porphyrin.and.bilirubin.metabolism_596,Atopic.dermatitis.strict.definition_74,Benign.neoplasm.Other.unspecified.site.other.cancers.ex_300,Benign.neoplasm.Other.unspecified.site_299	-	-	TC
sig	9	113490268	rs112538522	G	C	0.04755	RGS3	GlcCer(d42:1)	-0.862218	6.1466e-11	G	C	0.0478316	-0.0165767	0.890397	PC(28:0)	-0.283989	0.0155445	Cyst.of.bone_733.2	-	-	Disorders.of.porphyrin.and.bilirubin.metabolism_596,Atopic.dermatitis.strict.definition_74,Benign.neoplasm.Other.unspecified.site.other.cancers.ex_300,Benign.neoplasm.Other.unspecified.site_299	-	-	TC
sig	9	113490268	rs112538522	G	C	0.04755	RGS3	GlcCer(d42:2)	-0.874863	6.26361e-11	G	C	0.0478316	0.148425	0.219569	PC(28:0)	-0.283989	0.0155445	Cyst.of.bone_733.2	-	-	Disorders.of.porphyrin.and.bilirubin.metabolism_596,Atopic.dermatitis.strict.definition_74,Benign.neoplasm.Other.unspecified.site.other.cancers.ex_300,Benign.neoplasm.Other.unspecified.site_299	-	-	TC
sig	9	113493518	rs113304149	A	G	0.04755	RGS3	GlcCer(d40:1)	-0.837215	3.40932e-10	A	G	0.0478316	-0.099871	0.407678	PC(28:0)	-0.283989	0.0155445	Cyst.of.bone_733.2	-	-	Disorders.of.porphyrin.and.bilirubin.metabolism_596,Atopic.dermatitis.strict.definition_74,Benign.neoplasm.Other.unspecified.site.other.cancers.ex_300,Benign.neoplasm.Other.unspecified.site_299	-	-	TC
sig	9	113493518	rs113304149	A	G	0.04755	RGS3	GlcCer(d41:1)	-0.734325	1.54438e-08	A	G	0.0478316	0.0294259	0.81113	PC(28:0)	-0.283989	0.0155445	Cyst.of.bone_733.2	-	-	Disorders.of.porphyrin.and.bilirubin.metabolism_596,Atopic.dermatitis.strict.definition_74,Benign.neoplasm.Other.unspecified.site.other.cancers.ex_300,Benign.neoplasm.Other.unspecified.site_299	-	-	TC
sig	9	113493518	rs113304149	A	G	0.04755	RGS3	GlcCer(d42:1)	-0.862232	6.14633e-11	A	G	0.0478316	-0.0165767	0.890397	PC(28:0)	-0.283989	0.0155445	Cyst.of.bone_733.2	-	-	Disorders.of.porphyrin.and.bilirubin.metabolism_596,Atopic.dermatitis.strict.definition_74,Benign.neoplasm.Other.unspecified.site.other.cancers.ex_300,Benign.neoplasm.Other.unspecified.site_299	-	-	TC
sig	9	113493518	rs113304149	A	G	0.04755	RGS3	GlcCer(d42:2)	-0.874905	6.25392e-11	A	G	0.0478316	0.148425	0.219569	PC(28:0)	-0.283989	0.0155445	Cyst.of.bone_733.2	-	-	Disorders.of.porphyrin.and.bilirubin.metabolism_596,Atopic.dermatitis.strict.definition_74,Benign.neoplasm.Other.unspecified.site.other.cancers.ex_300,Benign.neoplasm.Other.unspecified.site_299	-	-	TC
sig	9	113503821	rs112294983	C	G	0.0476	RGS3	GlcCer(d40:1)	-0.838208	3.08957e-10	C	G	0.0478316	-0.099871	0.407678	PC(28:0)	-0.283989	0.0155445	Cyst.of.bone_733.2	-	-	Disorders.of.porphyrin.and.bilirubin.metabolism_596,Atopic.dermatitis.strict.definition_74,Benign.neoplasm.Other.unspecified.site.other.cancers.ex_300,Benign.neoplasm.Other.unspecified.site_299	-	-	TC
sig	9	113503821	rs112294983	C	G	0.0476	RGS3	GlcCer(d41:1)	-0.735421	1.40762e-08	C	G	0.0478316	0.0294259	0.81113	PC(28:0)	-0.283989	0.0155445	Cyst.of.bone_733.2	-	-	Disorders.of.porphyrin.and.bilirubin.metabolism_596,Atopic.dermatitis.strict.definition_74,Benign.neoplasm.Other.unspecified.site.other.cancers.ex_300,Benign.neoplasm.Other.unspecified.site_299	-	-	TC
sig	9	113503821	rs112294983	C	G	0.0476	RGS3	GlcCer(d42:1)	-0.863512	5.44665e-11	C	G	0.0478316	-0.0165767	0.890397	PC(28:0)	-0.283989	0.0155445	Cyst.of.bone_733.2	-	-	Disorders.of.porphyrin.and.bilirubin.metabolism_596,Atopic.dermatitis.strict.definition_74,Benign.neoplasm.Other.unspecified.site.other.cancers.ex_300,Benign.neoplasm.Other.unspecified.site_299	-	-	TC
sig	9	113503821	rs112294983	C	G	0.0476	RGS3	GlcCer(d42:2)	-0.876424	5.49478e-11	C	G	0.0478316	0.148425	0.219569	PC(28:0)	-0.283989	0.0155445	Cyst.of.bone_733.2	-	-	Disorders.of.porphyrin.and.bilirubin.metabolism_596,Atopic.dermatitis.strict.definition_74,Benign.neoplasm.Other.unspecified.site.other.cancers.ex_300,Benign.neoplasm.Other.unspecified.site_299	-	-	TC
sig	9	113507023	rs80204071	T	G	0.0476	RGS3	GlcCer(d40:1)	-0.838156	3.09367e-10	T	G	0.0478316	-0.099871	0.407678	PC(28:0)	-0.283989	0.0155445	Cyst.of.bone_733.2	-	-	Disorders.of.porphyrin.and.bilirubin.metabolism_596,Atopic.dermatitis.strict.definition_74,Benign.neoplasm.Other.unspecified.site.other.cancers.ex_300,Benign.neoplasm.Other.unspecified.site_299	-	-	TC
sig	9	113507023	rs80204071	T	G	0.0476	RGS3	GlcCer(d41:1)	-0.735451	1.40424e-08	T	G	0.0478316	0.0294259	0.81113	PC(28:0)	-0.283989	0.0155445	Cyst.of.bone_733.2	-	-	Disorders.of.porphyrin.and.bilirubin.metabolism_596,Atopic.dermatitis.strict.definition_74,Benign.neoplasm.Other.unspecified.site.other.cancers.ex_300,Benign.neoplasm.Other.unspecified.site_299	-	-	TC
sig	9	113507023	rs80204071	T	G	0.0476	RGS3	GlcCer(d42:1)	-0.863484	5.44713e-11	T	G	0.0478316	-0.0165767	0.890397	PC(28:0)	-0.283989	0.0155445	Cyst.of.bone_733.2	-	-	Disorders.of.porphyrin.and.bilirubin.metabolism_596,Atopic.dermatitis.strict.definition_74,Benign.neoplasm.Other.unspecified.site.other.cancers.ex_300,Benign.neoplasm.Other.unspecified.site_299	-	-	TC
sig	9	113507023	rs80204071	T	G	0.0476	RGS3	GlcCer(d42:2)	-0.876339	5.51185e-11	T	G	0.0478316	0.148425	0.219569	PC(28:0)	-0.283989	0.0155445	Cyst.of.bone_733.2	-	-	Disorders.of.porphyrin.and.bilirubin.metabolism_596,Atopic.dermatitis.strict.definition_74,Benign.neoplasm.Other.unspecified.site.other.cancers.ex_300,Benign.neoplasm.Other.unspecified.site_299	-	-	TC
sig	9	113507612	rs36062487	C	T	0.0476	RGS3	GlcCer(d40:1)	-0.838233	3.08753e-10	C	T	0.0478316	-0.099871	0.407678	PC(28:0)	-0.283989	0.0155445	Cyst.of.bone_733.2	-	-	Disorders.of.porphyrin.and.bilirubin.metabolism_596,Atopic.dermatitis.strict.definition_74,Benign.neoplasm.Other.unspecified.site.other.cancers.ex_300,Benign.neoplasm.Other.unspecified.site_299	-	-	TC
sig	9	113507612	rs36062487	C	T	0.0476	RGS3	GlcCer(d41:1)	-0.735406	1.40932e-08	C	T	0.0478316	0.0294259	0.81113	PC(28:0)	-0.283989	0.0155445	Cyst.of.bone_733.2	-	-	Disorders.of.porphyrin.and.bilirubin.metabolism_596,Atopic.dermatitis.strict.definition_74,Benign.neoplasm.Other.unspecified.site.other.cancers.ex_300,Benign.neoplasm.Other.unspecified.site_299	-	-	TC
sig	9	113507612	rs36062487	C	T	0.0476	RGS3	GlcCer(d42:1)	-0.863526	5.44642e-11	C	T	0.0478316	-0.0165767	0.890397	PC(28:0)	-0.283989	0.0155445	Cyst.of.bone_733.2	-	-	Disorders.of.porphyrin.and.bilirubin.metabolism_596,Atopic.dermatitis.strict.definition_74,Benign.neoplasm.Other.unspecified.site.other.cancers.ex_300,Benign.neoplasm.Other.unspecified.site_299	-	-	TC
sig	9	113507612	rs36062487	C	T	0.0476	RGS3	GlcCer(d42:2)	-0.876467	5.48627e-11	C	T	0.0478316	0.148425	0.219569	PC(28:0)	-0.283989	0.0155445	Cyst.of.bone_733.2	-	-	Disorders.of.porphyrin.and.bilirubin.metabolism_596,Atopic.dermatitis.strict.definition_74,Benign.neoplasm.Other.unspecified.site.other.cancers.ex_300,Benign.neoplasm.Other.unspecified.site_299	-	-	TC
sig	9	113507936	rs55916010	G	T	0.0476	RGS3	GlcCer(d40:1)	-0.838233	3.08753e-10	G	T	0.0471939	-0.0959041	0.429099	LPC(20:3)	-0.300702	0.0111667	Cyst.of.bone_733.2	-	-	Disorders.of.porphyrin.and.bilirubin.metabolism_596,Atopic.dermatitis.strict.definition_74,Benign.neoplasm.Other.unspecified.site.other.cancers.ex_300,Benign.neoplasm.Other.unspecified.site_299	-	-	TC
sig	9	113507936	rs55916010	G	T	0.0476	RGS3	GlcCer(d41:1)	-0.735406	1.40932e-08	G	T	0.0471939	0.0291882	0.813637	LPC(20:3)	-0.300702	0.0111667	Cyst.of.bone_733.2	-	-	Disorders.of.porphyrin.and.bilirubin.metabolism_596,Atopic.dermatitis.strict.definition_74,Benign.neoplasm.Other.unspecified.site.other.cancers.ex_300,Benign.neoplasm.Other.unspecified.site_299	-	-	TC
sig	9	113507936	rs55916010	G	T	0.0476	RGS3	GlcCer(d42:1)	-0.863526	5.44642e-11	G	T	0.0471939	-0.0124178	0.918231	LPC(20:3)	-0.300702	0.0111667	Cyst.of.bone_733.2	-	-	Disorders.of.porphyrin.and.bilirubin.metabolism_596,Atopic.dermatitis.strict.definition_74,Benign.neoplasm.Other.unspecified.site.other.cancers.ex_300,Benign.neoplasm.Other.unspecified.site_299	-	-	TC
sig	9	113507936	rs55916010	G	T	0.0476	RGS3	GlcCer(d42:2)	-0.876467	5.48627e-11	G	T	0.0471939	0.164021	0.177264	LPC(20:3)	-0.300702	0.0111667	Cyst.of.bone_733.2	-	-	Disorders.of.porphyrin.and.bilirubin.metabolism_596,Atopic.dermatitis.strict.definition_74,Benign.neoplasm.Other.unspecified.site.other.cancers.ex_300,Benign.neoplasm.Other.unspecified.site_299	-	-	TC
sig	9	113508133	rs76385691	G	A	0.0476	RGS3	GlcCer(d40:1)	-0.838233	3.08753e-10	G	A	0.0478316	-0.099871	0.407678	PC(28:0)	-0.283989	0.0155445	Cyst.of.bone_733.2	-	-	Disorders.of.porphyrin.and.bilirubin.metabolism_596,Atopic.dermatitis.strict.definition_74,Benign.neoplasm.Other.unspecified.site.other.cancers.ex_300,Benign.neoplasm.Other.unspecified.site_299	-	-	TC
sig	9	113508133	rs76385691	G	A	0.0476	RGS3	GlcCer(d41:1)	-0.735406	1.40932e-08	G	A	0.0478316	0.0294259	0.81113	PC(28:0)	-0.283989	0.0155445	Cyst.of.bone_733.2	-	-	Disorders.of.porphyrin.and.bilirubin.metabolism_596,Atopic.dermatitis.strict.definition_74,Benign.neoplasm.Other.unspecified.site.other.cancers.ex_300,Benign.neoplasm.Other.unspecified.site_299	-	-	TC
sig	9	113508133	rs76385691	G	A	0.0476	RGS3	GlcCer(d42:1)	-0.863526	5.44642e-11	G	A	0.0478316	-0.0165767	0.890397	PC(28:0)	-0.283989	0.0155445	Cyst.of.bone_733.2	-	-	Disorders.of.porphyrin.and.bilirubin.metabolism_596,Atopic.dermatitis.strict.definition_74,Benign.neoplasm.Other.unspecified.site.other.cancers.ex_300,Benign.neoplasm.Other.unspecified.site_299	-	-	TC
sig	9	113508133	rs76385691	G	A	0.0476	RGS3	GlcCer(d42:2)	-0.876467	5.48627e-11	G	A	0.0478316	0.148425	0.219569	PC(28:0)	-0.283989	0.0155445	Cyst.of.bone_733.2	-	-	Disorders.of.porphyrin.and.bilirubin.metabolism_596,Atopic.dermatitis.strict.definition_74,Benign.neoplasm.Other.unspecified.site.other.cancers.ex_300,Benign.neoplasm.Other.unspecified.site_299	-	-	TC
sig	9	113517045	rs143370865	T	C	0.04741	RGS3	GlcCer(d40:1)	-0.837957	3.54364e-10	T	C	0.0478316	-0.099871	0.407678	PC(28:0)	-0.283989	0.0155445	Cyst.of.bone_733.2	-	-	Disorders.of.porphyrin.and.bilirubin.metabolism_596,Atopic.dermatitis.strict.definition_74,Benign.neoplasm.Other.unspecified.site.other.cancers.ex_300,Benign.neoplasm.Other.unspecified.site_299	-	-	TC
sig	9	113517045	rs143370865	T	C	0.04741	RGS3	GlcCer(d41:1)	-0.732209	1.79885e-08	T	C	0.0478316	0.0294259	0.81113	PC(28:0)	-0.283989	0.0155445	Cyst.of.bone_733.2	-	-	Disorders.of.porphyrin.and.bilirubin.metabolism_596,Atopic.dermatitis.strict.definition_74,Benign.neoplasm.Other.unspecified.site.other.cancers.ex_300,Benign.neoplasm.Other.unspecified.site_299	-	-	TC
sig	9	113517045	rs143370865	T	C	0.04741	RGS3	GlcCer(d42:1)	-0.863088	6.36652e-11	T	C	0.0478316	-0.0165767	0.890397	PC(28:0)	-0.283989	0.0155445	Cyst.of.bone_733.2	-	-	Disorders.of.porphyrin.and.bilirubin.metabolism_596,Atopic.dermatitis.strict.definition_74,Benign.neoplasm.Other.unspecified.site.other.cancers.ex_300,Benign.neoplasm.Other.unspecified.site_299	-	-	TC
sig	9	113517045	rs143370865	T	C	0.04741	RGS3	GlcCer(d42:2)	-0.875299	6.74534e-11	T	C	0.0478316	0.148425	0.219569	PC(28:0)	-0.283989	0.0155445	Cyst.of.bone_733.2	-	-	Disorders.of.porphyrin.and.bilirubin.metabolism_596,Atopic.dermatitis.strict.definition_74,Benign.neoplasm.Other.unspecified.site.other.cancers.ex_300,Benign.neoplasm.Other.unspecified.site_299	-	-	TC
sig	9	113525337	rs117042885	T	C	0.04721	RGS3	GlcCer(d40:1)	-0.83651	4.22213e-10	T	C	0.0478316	-0.099871	0.407678	PC(28:0)	-0.283989	0.0155445	-	-	-	Disorders.of.porphyrin.and.bilirubin.metabolism_596,Atopic.dermatitis.strict.definition_74,Benign.neoplasm.Other.unspecified.site.other.cancers.ex_300,Benign.neoplasm.Other.unspecified.site_299	-	-	TC
sig	9	113525337	rs117042885	T	C	0.04721	RGS3	GlcCer(d41:1)	-0.727932	2.36522e-08	T	C	0.0478316	0.0294259	0.81113	PC(28:0)	-0.283989	0.0155445	-	-	-	Disorders.of.porphyrin.and.bilirubin.metabolism_596,Atopic.dermatitis.strict.definition_74,Benign.neoplasm.Other.unspecified.site.other.cancers.ex_300,Benign.neoplasm.Other.unspecified.site_299	-	-	TC
sig	9	113525337	rs117042885	T	C	0.04721	RGS3	GlcCer(d42:1)	-0.861473	7.73647e-11	T	C	0.0478316	-0.0165767	0.890397	PC(28:0)	-0.283989	0.0155445	-	-	-	Disorders.of.porphyrin.and.bilirubin.metabolism_596,Atopic.dermatitis.strict.definition_74,Benign.neoplasm.Other.unspecified.site.other.cancers.ex_300,Benign.neoplasm.Other.unspecified.site_299	-	-	TC
sig	9	113525337	rs117042885	T	C	0.04721	RGS3	GlcCer(d42:2)	-0.873054	8.57403e-11	T	C	0.0478316	0.148425	0.219569	PC(28:0)	-0.283989	0.0155445	-	-	-	Disorders.of.porphyrin.and.bilirubin.metabolism_596,Atopic.dermatitis.strict.definition_74,Benign.neoplasm.Other.unspecified.site.other.cancers.ex_300,Benign.neoplasm.Other.unspecified.site_299	-	-	TC
sig	9	113526376	rs140741204	C	T	0.04721	RGS3	GlcCer(d40:1)	-0.83651	4.22213e-10	C	T	0.0478316	-0.099871	0.407678	PC(28:0)	-0.283989	0.0155445	Cyst.of.bone_733.2	-	-	Disorders.of.porphyrin.and.bilirubin.metabolism_596,Atopic.dermatitis.strict.definition_74,Benign.neoplasm.Other.unspecified.site.other.cancers.ex_300,Benign.neoplasm.Other.unspecified.site_299	-	-	TC
sig	9	113526376	rs140741204	C	T	0.04721	RGS3	GlcCer(d41:1)	-0.727932	2.36522e-08	C	T	0.0478316	0.0294259	0.81113	PC(28:0)	-0.283989	0.0155445	Cyst.of.bone_733.2	-	-	Disorders.of.porphyrin.and.bilirubin.metabolism_596,Atopic.dermatitis.strict.definition_74,Benign.neoplasm.Other.unspecified.site.other.cancers.ex_300,Benign.neoplasm.Other.unspecified.site_299	-	-	TC
sig	9	113526376	rs140741204	C	T	0.04721	RGS3	GlcCer(d42:1)	-0.861473	7.73647e-11	C	T	0.0478316	-0.0165767	0.890397	PC(28:0)	-0.283989	0.0155445	Cyst.of.bone_733.2	-	-	Disorders.of.porphyrin.and.bilirubin.metabolism_596,Atopic.dermatitis.strict.definition_74,Benign.neoplasm.Other.unspecified.site.other.cancers.ex_300,Benign.neoplasm.Other.unspecified.site_299	-	-	TC
sig	9	113526376	rs140741204	C	T	0.04721	RGS3	GlcCer(d42:2)	-0.873054	8.57403e-11	C	T	0.0478316	0.148425	0.219569	PC(28:0)	-0.283989	0.0155445	Cyst.of.bone_733.2	-	-	Disorders.of.porphyrin.and.bilirubin.metabolism_596,Atopic.dermatitis.strict.definition_74,Benign.neoplasm.Other.unspecified.site.other.cancers.ex_300,Benign.neoplasm.Other.unspecified.site_299	-	-	TC
sig	9	113526769	rs113880035	C	T	0.04721	RGS3	GlcCer(d40:1)	-0.836432	4.23052e-10	-	-	-	-	-	androstenediol	-0.04825	0.683398	Cyst.of.bone_733.2	-	-	Disorders.of.porphyrin.and.bilirubin.metabolism_596,Atopic.dermatitis.strict.definition_74,Benign.neoplasm.Other.unspecified.site.other.cancers.ex_300,Benign.neoplasm.Other.unspecified.site_299	-	-	TC
sig	9	113526769	rs113880035	C	T	0.04721	RGS3	GlcCer(d41:1)	-0.727978	2.35678e-08	-	-	-	-	-	androstenediol	-0.04825	0.683398	Cyst.of.bone_733.2	-	-	Disorders.of.porphyrin.and.bilirubin.metabolism_596,Atopic.dermatitis.strict.definition_74,Benign.neoplasm.Other.unspecified.site.other.cancers.ex_300,Benign.neoplasm.Other.unspecified.site_299	-	-	TC
sig	9	113526769	rs113880035	C	T	0.04721	RGS3	GlcCer(d42:1)	-0.861431	7.73753e-11	-	-	-	-	-	androstenediol	-0.04825	0.683398	Cyst.of.bone_733.2	-	-	Disorders.of.porphyrin.and.bilirubin.metabolism_596,Atopic.dermatitis.strict.definition_74,Benign.neoplasm.Other.unspecified.site.other.cancers.ex_300,Benign.neoplasm.Other.unspecified.site_299	-	-	TC
sig	9	113526769	rs113880035	C	T	0.04721	RGS3	GlcCer(d42:2)	-0.872924	8.61387e-11	-	-	-	-	-	androstenediol	-0.04825	0.683398	Cyst.of.bone_733.2	-	-	Disorders.of.porphyrin.and.bilirubin.metabolism_596,Atopic.dermatitis.strict.definition_74,Benign.neoplasm.Other.unspecified.site.other.cancers.ex_300,Benign.neoplasm.Other.unspecified.site_299	-	-	TC
sig	9	113528553	rs79104283	G	A	0.04721	RGS3	GlcCer(d40:1)	-0.836432	4.23052e-10	G	A	0.0503827	-0.0919238	0.436677	LPC(14:0)	-0.293841	0.013339	Subdural.hemorrhage_430.3	-	-	Disorders.of.porphyrin.and.bilirubin.metabolism_596,Atopic.dermatitis.strict.definition_74,Benign.neoplasm.Other.unspecified.site.other.cancers.ex_300,Benign.neoplasm.Other.unspecified.site_299	-	-	TC
sig	9	113528553	rs79104283	G	A	0.04721	RGS3	GlcCer(d41:1)	-0.727978	2.35678e-08	G	A	0.0503827	0.0386759	0.748539	LPC(14:0)	-0.293841	0.013339	Subdural.hemorrhage_430.3	-	-	Disorders.of.porphyrin.and.bilirubin.metabolism_596,Atopic.dermatitis.strict.definition_74,Benign.neoplasm.Other.unspecified.site.other.cancers.ex_300,Benign.neoplasm.Other.unspecified.site_299	-	-	TC
sig	9	113528553	rs79104283	G	A	0.04721	RGS3	GlcCer(d42:1)	-0.861431	7.73753e-11	G	A	0.0503827	-0.011632	0.921384	LPC(14:0)	-0.293841	0.013339	Subdural.hemorrhage_430.3	-	-	Disorders.of.porphyrin.and.bilirubin.metabolism_596,Atopic.dermatitis.strict.definition_74,Benign.neoplasm.Other.unspecified.site.other.cancers.ex_300,Benign.neoplasm.Other.unspecified.site_299	-	-	TC
sig	9	113528553	rs79104283	G	A	0.04721	RGS3	GlcCer(d42:2)	-0.872924	8.61387e-11	G	A	0.0503827	0.120664	0.308374	LPC(14:0)	-0.293841	0.013339	Subdural.hemorrhage_430.3	-	-	Disorders.of.porphyrin.and.bilirubin.metabolism_596,Atopic.dermatitis.strict.definition_74,Benign.neoplasm.Other.unspecified.site.other.cancers.ex_300,Benign.neoplasm.Other.unspecified.site_299	-	-	TC
sig	9	113542140	rs200719288	C	CT	0.04721	RGS3	GlcCer(d40:1)	-0.836563	4.21656e-10	C	CT	0.0471939	-0.124807	0.310292	PC(28:0)	-0.277091	0.0206244	-	-	-	Disorders.of.porphyrin.and.bilirubin.metabolism_596,Atopic.dermatitis.strict.definition_74,Benign.neoplasm.Other.unspecified.site.other.cancers.ex_300,Benign.neoplasm.Other.unspecified.site_299	-	-	TC
sig	9	113542140	rs200719288	C	CT	0.04721	RGS3	GlcCer(d41:1)	-0.727901	2.37087e-08	C	CT	0.0471939	0.011953	0.924169	PC(28:0)	-0.277091	0.0206244	-	-	-	Disorders.of.porphyrin.and.bilirubin.metabolism_596,Atopic.dermatitis.strict.definition_74,Benign.neoplasm.Other.unspecified.site.other.cancers.ex_300,Benign.neoplasm.Other.unspecified.site_299	-	-	TC
sig	9	113542140	rs200719288	C	CT	0.04721	RGS3	GlcCer(d42:1)	-0.861501	7.7358e-11	C	CT	0.0471939	-0.0433004	0.72412	PC(28:0)	-0.277091	0.0206244	-	-	-	Disorders.of.porphyrin.and.bilirubin.metabolism_596,Atopic.dermatitis.strict.definition_74,Benign.neoplasm.Other.unspecified.site.other.cancers.ex_300,Benign.neoplasm.Other.unspecified.site_299	-	-	TC
sig	9	113542140	rs200719288	C	CT	0.04721	RGS3	GlcCer(d42:2)	-0.87314	8.54761e-11	C	CT	0.0471939	0.129028	0.295336	PC(28:0)	-0.277091	0.0206244	-	-	-	Disorders.of.porphyrin.and.bilirubin.metabolism_596,Atopic.dermatitis.strict.definition_74,Benign.neoplasm.Other.unspecified.site.other.cancers.ex_300,Benign.neoplasm.Other.unspecified.site_299	-	-	TC
sig	9	113542404	rs138522961	A	G	0.04143	RGS3	GlcCer(d40:1)	-0.856584	1.5526e-09	-	-	-	-	-	estriol	-0.466055	0.324521	-	ICD10:E03.Other.hypothyroidism,ICD10:J20.Acute.bronchitis,ICD10:M67.Other.disorders.of.synovium.and.tendon,ICD10:C02.Malignant.neoplasm.of.other.and.unspecified.parts.	-	-	-	-	TC
sig	9	113542404	rs138522961	A	G	0.04143	RGS3	GlcCer(d41:1)	-0.775379	1.82807e-08	-	-	-	-	-	estriol	-0.466055	0.324521	-	ICD10:E03.Other.hypothyroidism,ICD10:J20.Acute.bronchitis,ICD10:M67.Other.disorders.of.synovium.and.tendon,ICD10:C02.Malignant.neoplasm.of.other.and.unspecified.parts.	-	-	-	-	TC
sig	9	113542404	rs138522961	A	G	0.04143	RGS3	GlcCer(d42:1)	-0.884349	2.85738e-10	-	-	-	-	-	estriol	-0.466055	0.324521	-	ICD10:E03.Other.hypothyroidism,ICD10:J20.Acute.bronchitis,ICD10:M67.Other.disorders.of.synovium.and.tendon,ICD10:C02.Malignant.neoplasm.of.other.and.unspecified.parts.	-	-	-	-	TC
sig	9	113542404	rs138522961	A	G	0.04143	RGS3	GlcCer(d42:2)	-0.955815	1.71967e-11	-	-	-	-	-	estriol	-0.466055	0.324521	-	ICD10:E03.Other.hypothyroidism,ICD10:J20.Acute.bronchitis,ICD10:M67.Other.disorders.of.synovium.and.tendon,ICD10:C02.Malignant.neoplasm.of.other.and.unspecified.parts.	-	-	-	-	TC
sig	9	113542786	rs111331885	G	A	0.04658	RGS3	GlcCer(d40:1)	-0.824909	8.56243e-10	G	A	0.0478316	-0.099871	0.407678	PC(28:0)	-0.283989	0.0155445	Cyst.of.bone_733.2	-	-	Disorders.of.porphyrin.and.bilirubin.metabolism_596,Atopic.dermatitis.strict.definition_74,Benign.neoplasm.Other.unspecified.site.other.cancers.ex_300,Benign.neoplasm.Other.unspecified.site_299	-	-	TC
sig	9	113542786	rs111331885	G	A	0.04658	RGS3	GlcCer(d42:1)	-0.849059	1.69473e-10	G	A	0.0478316	-0.0165767	0.890397	PC(28:0)	-0.283989	0.0155445	Cyst.of.bone_733.2	-	-	Disorders.of.porphyrin.and.bilirubin.metabolism_596,Atopic.dermatitis.strict.definition_74,Benign.neoplasm.Other.unspecified.site.other.cancers.ex_300,Benign.neoplasm.Other.unspecified.site_299	-	-	TC
sig	9	113542786	rs111331885	G	A	0.04658	RGS3	GlcCer(d42:2)	-0.858352	2.17848e-10	G	A	0.0478316	0.148425	0.219569	PC(28:0)	-0.283989	0.0155445	Cyst.of.bone_733.2	-	-	Disorders.of.porphyrin.and.bilirubin.metabolism_596,Atopic.dermatitis.strict.definition_74,Benign.neoplasm.Other.unspecified.site.other.cancers.ex_300,Benign.neoplasm.Other.unspecified.site_299	-	-	TC
sig	9	113542863	rs117960641	C	G	0.04658	RGS3	GlcCer(d40:1)	-0.824988	8.54579e-10	-	-	-	-	-	androstenediol	-0.04825	0.683398	Cyst.of.bone_733.2	-	-	Disorders.of.porphyrin.and.bilirubin.metabolism_596,Atopic.dermatitis.strict.definition_74,Benign.neoplasm.Other.unspecified.site.other.cancers.ex_300,Benign.neoplasm.Other.unspecified.site_299	-	-	TC
sig	9	113542863	rs117960641	C	G	0.04658	RGS3	GlcCer(d42:1)	-0.849101	1.69452e-10	-	-	-	-	-	androstenediol	-0.04825	0.683398	Cyst.of.bone_733.2	-	-	Disorders.of.porphyrin.and.bilirubin.metabolism_596,Atopic.dermatitis.strict.definition_74,Benign.neoplasm.Other.unspecified.site.other.cancers.ex_300,Benign.neoplasm.Other.unspecified.site_299	-	-	TC
sig	9	113542863	rs117960641	C	G	0.04658	RGS3	GlcCer(d42:2)	-0.858483	2.16862e-10	-	-	-	-	-	androstenediol	-0.04825	0.683398	Cyst.of.bone_733.2	-	-	Disorders.of.porphyrin.and.bilirubin.metabolism_596,Atopic.dermatitis.strict.definition_74,Benign.neoplasm.Other.unspecified.site.other.cancers.ex_300,Benign.neoplasm.Other.unspecified.site_299	-	-	TC
sig	9	113551017	rs112481585	A	C	0.04658	RGS3	GlcCer(d40:1)	-0.824909	8.56243e-10	A	C	0.0478316	-0.099871	0.407678	PC(28:0)	-0.283989	0.0155445	Cyst.of.bone_733.2	-	-	Disorders.of.porphyrin.and.bilirubin.metabolism_596,Atopic.dermatitis.strict.definition_74,Benign.neoplasm.Other.unspecified.site.other.cancers.ex_300,Benign.neoplasm.Other.unspecified.site_299	-	-	TC
sig	9	113551017	rs112481585	A	C	0.04658	RGS3	GlcCer(d42:1)	-0.849059	1.69473e-10	A	C	0.0478316	-0.0165767	0.890397	PC(28:0)	-0.283989	0.0155445	Cyst.of.bone_733.2	-	-	Disorders.of.porphyrin.and.bilirubin.metabolism_596,Atopic.dermatitis.strict.definition_74,Benign.neoplasm.Other.unspecified.site.other.cancers.ex_300,Benign.neoplasm.Other.unspecified.site_299	-	-	TC
sig	9	113551017	rs112481585	A	C	0.04658	RGS3	GlcCer(d42:2)	-0.858352	2.17848e-10	A	C	0.0478316	0.148425	0.219569	PC(28:0)	-0.283989	0.0155445	Cyst.of.bone_733.2	-	-	Disorders.of.porphyrin.and.bilirubin.metabolism_596,Atopic.dermatitis.strict.definition_74,Benign.neoplasm.Other.unspecified.site.other.cancers.ex_300,Benign.neoplasm.Other.unspecified.site_299	-	-	TC
sig	9	113558542	rs117507747	G	A	0.04565	RGS3	GlcCer(d40:1)	-0.829038	1.34589e-09	G	A	0.0478316	-0.099871	0.407678	PC(28:0)	-0.283989	0.0155445	Cyst.of.bone_733.2	-	-	Disorders.of.porphyrin.and.bilirubin.metabolism_596,Atopic.dermatitis.strict.definition_74,Benign.neoplasm.Other.unspecified.site.other.cancers.ex_300,Benign.neoplasm.Other.unspecified.site_299	-	-	TC
sig	9	113558542	rs117507747	G	A	0.04565	RGS3	GlcCer(d42:1)	-0.849058	3.42349e-10	G	A	0.0478316	-0.0165767	0.890397	PC(28:0)	-0.283989	0.0155445	Cyst.of.bone_733.2	-	-	Disorders.of.porphyrin.and.bilirubin.metabolism_596,Atopic.dermatitis.strict.definition_74,Benign.neoplasm.Other.unspecified.site.other.cancers.ex_300,Benign.neoplasm.Other.unspecified.site_299	-	-	TC
sig	9	113558542	rs117507747	G	A	0.04565	RGS3	GlcCer(d42:2)	-0.864588	3.29914e-10	G	A	0.0478316	0.148425	0.219569	PC(28:0)	-0.283989	0.0155445	Cyst.of.bone_733.2	-	-	Disorders.of.porphyrin.and.bilirubin.metabolism_596,Atopic.dermatitis.strict.definition_74,Benign.neoplasm.Other.unspecified.site.other.cancers.ex_300,Benign.neoplasm.Other.unspecified.site_299	-	-	TC
sig	9	113564850	rs111338245	G	T	0.04644	RGS3	GlcCer(d40:1)	-0.820836	1.04044e-09	G	T	0.0478316	-0.099871	0.407678	PC(28:0)	-0.283989	0.0155445	Cyst.of.bone_733.2	-	-	Disorders.of.porphyrin.and.bilirubin.metabolism_596,Atopic.dermatitis.strict.definition_74,Benign.neoplasm.Other.unspecified.site.other.cancers.ex_300,Benign.neoplasm.Other.unspecified.site_299	-	-	TC
sig	9	113564850	rs111338245	G	T	0.04644	RGS3	GlcCer(d42:1)	-0.844661	2.11131e-10	G	T	0.0478316	-0.0165767	0.890397	PC(28:0)	-0.283989	0.0155445	Cyst.of.bone_733.2	-	-	Disorders.of.porphyrin.and.bilirubin.metabolism_596,Atopic.dermatitis.strict.definition_74,Benign.neoplasm.Other.unspecified.site.other.cancers.ex_300,Benign.neoplasm.Other.unspecified.site_299	-	-	TC
sig	9	113564850	rs111338245	G	T	0.04644	RGS3	GlcCer(d42:2)	-0.85337	2.81006e-10	G	T	0.0478316	0.148425	0.219569	PC(28:0)	-0.283989	0.0155445	Cyst.of.bone_733.2	-	-	Disorders.of.porphyrin.and.bilirubin.metabolism_596,Atopic.dermatitis.strict.definition_74,Benign.neoplasm.Other.unspecified.site.other.cancers.ex_300,Benign.neoplasm.Other.unspecified.site_299	-	-	TC
sig	9	113567248	rs112112668	C	T	0.04642	RGS3	GlcCer(d40:1)	-0.820131	1.07348e-09	C	T	0.0478316	-0.099871	0.407678	PC(28:0)	-0.283989	0.0155445	-	-	-	-	-	-	TC
sig	9	113567248	rs112112668	C	T	0.04642	RGS3	GlcCer(d42:1)	-0.843922	2.18487e-10	C	T	0.0478316	-0.0165767	0.890397	PC(28:0)	-0.283989	0.0155445	-	-	-	-	-	-	TC
sig	9	113567248	rs112112668	C	T	0.04642	RGS3	GlcCer(d42:2)	-0.852522	2.92635e-10	C	T	0.0478316	0.148425	0.219569	PC(28:0)	-0.283989	0.0155445	-	-	-	-	-	-	TC
sig	9	113571564	rs113069800	A	AT	0.0464	RGS3	GlcCer(d40:1)	-0.819568	1.10149e-09	A	AT	0.0471939	-0.0757279	0.538149	PC(28:0)	-0.285523	0.01707	-	-	-	Disorders.of.porphyrin.and.bilirubin.metabolism_596,Atopic.dermatitis.strict.definition_74,Benign.neoplasm.Other.unspecified.site.other.cancers.ex_300,Benign.neoplasm.Other.unspecified.site_299	-	-	TC
sig	9	113571564	rs113069800	A	AT	0.0464	RGS3	GlcCer(d42:1)	-0.843305	2.25039e-10	A	AT	0.0471939	0.000835243	0.994568	PC(28:0)	-0.285523	0.01707	-	-	-	Disorders.of.porphyrin.and.bilirubin.metabolism_596,Atopic.dermatitis.strict.definition_74,Benign.neoplasm.Other.unspecified.site.other.cancers.ex_300,Benign.neoplasm.Other.unspecified.site_299	-	-	TC
sig	9	113571564	rs113069800	A	AT	0.0464	RGS3	GlcCer(d42:2)	-0.85187	3.02155e-10	A	AT	0.0471939	0.158228	0.199386	PC(28:0)	-0.285523	0.01707	-	-	-	Disorders.of.porphyrin.and.bilirubin.metabolism_596,Atopic.dermatitis.strict.definition_74,Benign.neoplasm.Other.unspecified.site.other.cancers.ex_300,Benign.neoplasm.Other.unspecified.site_299	-	-	TC
sig	9	113575577	rs148706422	A	G	0.0464	RGS3	GlcCer(d40:1)	-0.819594	1.10078e-09	A	G	0.0478316	-0.099871	0.407678	PC(28:0)	-0.283989	0.0155445	Cyst.of.bone_733.2	-	-	Disorders.of.porphyrin.and.bilirubin.metabolism_596,Atopic.dermatitis.strict.definition_74,Benign.neoplasm.Other.unspecified.site.other.cancers.ex_300,Benign.neoplasm.Other.unspecified.site_299	-	-	TC
sig	9	113575577	rs148706422	A	G	0.0464	RGS3	GlcCer(d42:1)	-0.843319	2.25031e-10	A	G	0.0478316	-0.0165767	0.890397	PC(28:0)	-0.283989	0.0155445	Cyst.of.bone_733.2	-	-	Disorders.of.porphyrin.and.bilirubin.metabolism_596,Atopic.dermatitis.strict.definition_74,Benign.neoplasm.Other.unspecified.site.other.cancers.ex_300,Benign.neoplasm.Other.unspecified.site_299	-	-	TC
sig	9	113575577	rs148706422	A	G	0.0464	RGS3	GlcCer(d42:2)	-0.851914	3.01703e-10	A	G	0.0478316	0.148425	0.219569	PC(28:0)	-0.283989	0.0155445	Cyst.of.bone_733.2	-	-	Disorders.of.porphyrin.and.bilirubin.metabolism_596,Atopic.dermatitis.strict.definition_74,Benign.neoplasm.Other.unspecified.site.other.cancers.ex_300,Benign.neoplasm.Other.unspecified.site_299	-	-	TC
sig	9	113581761	rs147452744	G	A	0.04616	RGS3	GlcCer(d40:1)	-0.811185	1.56854e-09	G	A	0.0478316	-0.099871	0.407678	PC(28:0)	-0.283989	0.0155445	Cyst.of.bone_733.2	-	-	Disorders.of.porphyrin.and.bilirubin.metabolism_596,Atopic.dermatitis.strict.definition_74,Benign.neoplasm.Other.unspecified.site.other.cancers.ex_300,Benign.neoplasm.Other.unspecified.site_299	-	-	TC
sig	9	113581761	rs147452744	G	A	0.04616	RGS3	GlcCer(d42:1)	-0.834586	3.30551e-10	G	A	0.0478316	-0.0165767	0.890397	PC(28:0)	-0.283989	0.0155445	Cyst.of.bone_733.2	-	-	Disorders.of.porphyrin.and.bilirubin.metabolism_596,Atopic.dermatitis.strict.definition_74,Benign.neoplasm.Other.unspecified.site.other.cancers.ex_300,Benign.neoplasm.Other.unspecified.site_299	-	-	TC
sig	9	113581761	rs147452744	G	A	0.04616	RGS3	GlcCer(d42:2)	-0.842715	4.57578e-10	G	A	0.0478316	0.148425	0.219569	PC(28:0)	-0.283989	0.0155445	Cyst.of.bone_733.2	-	-	Disorders.of.porphyrin.and.bilirubin.metabolism_596,Atopic.dermatitis.strict.definition_74,Benign.neoplasm.Other.unspecified.site.other.cancers.ex_300,Benign.neoplasm.Other.unspecified.site_299	-	-	TC
sig	9	113590828	rs190763594	A	G	0.04072	RGS3	GlcCer(d40:1)	-0.837211	3.36981e-09	-	-	-	-	-	-	-	-	-	-	-	-	-	-	TC
sig	9	113590828	rs190763594	A	G	0.04072	RGS3	GlcCer(d42:1)	-0.862789	7.10721e-10	-	-	-	-	-	-	-	-	-	-	-	-	-	-	TC
sig	9	113590828	rs190763594	A	G	0.04072	RGS3	GlcCer(d42:2)	-0.93787	3.91331e-11	-	-	-	-	-	-	-	-	-	-	-	-	-	-	TC
sig	9	113594150	rs147596194	G	T	0.04608	RGS3	GlcCer(d40:1)	-0.808205	1.76599e-09	G	T	0.0478316	-0.099871	0.407678	PC(28:0)	-0.283989	0.0155445	Cyst.of.bone_733.2	-	-	Disorders.of.porphyrin.and.bilirubin.metabolism_596,Atopic.dermatitis.strict.definition_74,Benign.neoplasm.Other.unspecified.site.other.cancers.ex_300,Benign.neoplasm.Other.unspecified.site_299	-	-	TC
sig	9	113594150	rs147596194	G	T	0.04608	RGS3	GlcCer(d42:1)	-0.831496	3.75916e-10	G	T	0.0478316	-0.0165767	0.890397	PC(28:0)	-0.283989	0.0155445	Cyst.of.bone_733.2	-	-	Disorders.of.porphyrin.and.bilirubin.metabolism_596,Atopic.dermatitis.strict.definition_74,Benign.neoplasm.Other.unspecified.site.other.cancers.ex_300,Benign.neoplasm.Other.unspecified.site_299	-	-	TC
sig	9	113594150	rs147596194	G	T	0.04608	RGS3	GlcCer(d42:2)	-0.839434	5.26545e-10	G	T	0.0478316	0.148425	0.219569	PC(28:0)	-0.283989	0.0155445	Cyst.of.bone_733.2	-	-	Disorders.of.porphyrin.and.bilirubin.metabolism_596,Atopic.dermatitis.strict.definition_74,Benign.neoplasm.Other.unspecified.site.other.cancers.ex_300,Benign.neoplasm.Other.unspecified.site_299	-	-	TC
sig	9	113599948	rs150767530	C	T	0.04608	RGS3	GlcCer(d40:1)	-0.808332	1.76058e-09	C	T	0.0478316	-0.099871	0.407678	PC(28:0)	-0.283989	0.0155445	Cyst.of.bone_733.2	-	-	Disorders.of.porphyrin.and.bilirubin.metabolism_596,Atopic.dermatitis.strict.definition_74,Benign.neoplasm.Other.unspecified.site_299,Benign.neoplasm.Other.unspecified.site.other.cancers.ex_300	-	-	TC
sig	9	113599948	rs150767530	C	T	0.04608	RGS3	GlcCer(d42:1)	-0.831561	3.75885e-10	C	T	0.0478316	-0.0165767	0.890397	PC(28:0)	-0.283989	0.0155445	Cyst.of.bone_733.2	-	-	Disorders.of.porphyrin.and.bilirubin.metabolism_596,Atopic.dermatitis.strict.definition_74,Benign.neoplasm.Other.unspecified.site_299,Benign.neoplasm.Other.unspecified.site.other.cancers.ex_300	-	-	TC
sig	9	113599948	rs150767530	C	T	0.04608	RGS3	GlcCer(d42:2)	-0.839647	5.22728e-10	C	T	0.0478316	0.148425	0.219569	PC(28:0)	-0.283989	0.0155445	Cyst.of.bone_733.2	-	-	Disorders.of.porphyrin.and.bilirubin.metabolism_596,Atopic.dermatitis.strict.definition_74,Benign.neoplasm.Other.unspecified.site_299,Benign.neoplasm.Other.unspecified.site.other.cancers.ex_300	-	-	TC
sig	9	113606266	rs57989349	G	C	0.0461	RGS3	GlcCer(d40:1)	-0.809091	1.7059e-09	G	C	0.0452806	-0.152289	0.216956	PC(28:0)	-0.289983	0.0156957	-	-	-	Atopic.dermatitis.strict.definition_74,Disorders.of.porphyrin.and.bilirubin.metabolism_596,Lupus.erythematosus_1407,Atopic.dermatitis.strict.definition.with.reimbursement_75	-	-	TC
sig	9	113606266	rs57989349	G	C	0.0461	RGS3	GlcCer(d42:1)	-0.832432	3.61731e-10	G	C	0.0452806	-0.0645123	0.599975	PC(28:0)	-0.289983	0.0156957	-	-	-	Atopic.dermatitis.strict.definition_74,Disorders.of.porphyrin.and.bilirubin.metabolism_596,Lupus.erythematosus_1407,Atopic.dermatitis.strict.definition.with.reimbursement_75	-	-	TC
sig	9	113606266	rs57989349	G	C	0.0461	RGS3	GlcCer(d42:2)	-0.840773	4.96739e-10	G	C	0.0452806	0.0832945	0.500481	PC(28:0)	-0.289983	0.0156957	-	-	-	Atopic.dermatitis.strict.definition_74,Disorders.of.porphyrin.and.bilirubin.metabolism_596,Lupus.erythematosus_1407,Atopic.dermatitis.strict.definition.with.reimbursement_75	-	-	TC
sig	9	113606490	rs80045666	T	C	0.0461	RGS3	GlcCer(d40:1)	-0.809091	1.7059e-09	T	C	0.0452806	-0.152289	0.216956	PC(28:0)	-0.289983	0.0156957	-	-	-	Atopic.dermatitis.strict.definition_74,Disorders.of.porphyrin.and.bilirubin.metabolism_596,Lupus.erythematosus_1407,Atopic.dermatitis.strict.definition.with.reimbursement_75	-	-	TC
sig	9	113606490	rs80045666	T	C	0.0461	RGS3	GlcCer(d42:1)	-0.832432	3.61731e-10	T	C	0.0452806	-0.0645123	0.599975	PC(28:0)	-0.289983	0.0156957	-	-	-	Atopic.dermatitis.strict.definition_74,Disorders.of.porphyrin.and.bilirubin.metabolism_596,Lupus.erythematosus_1407,Atopic.dermatitis.strict.definition.with.reimbursement_75	-	-	TC
sig	9	113606490	rs80045666	T	C	0.0461	RGS3	GlcCer(d42:2)	-0.840773	4.96739e-10	T	C	0.0452806	0.0832945	0.500481	PC(28:0)	-0.289983	0.0156957	-	-	-	Atopic.dermatitis.strict.definition_74,Disorders.of.porphyrin.and.bilirubin.metabolism_596,Lupus.erythematosus_1407,Atopic.dermatitis.strict.definition.with.reimbursement_75	-	-	TC
sig	9	113606572	rs60302610	T	C	0.0461	RGS3	GlcCer(d40:1)	-0.809091	1.7059e-09	T	C	0.0452806	-0.152289	0.216956	PC(28:0)	-0.289983	0.0156957	-	-	-	Atopic.dermatitis.strict.definition_74,Disorders.of.porphyrin.and.bilirubin.metabolism_596,Lupus.erythematosus_1407,Atopic.dermatitis.strict.definition.with.reimbursement_75	-	-	TC
sig	9	113606572	rs60302610	T	C	0.0461	RGS3	GlcCer(d42:1)	-0.832432	3.61731e-10	T	C	0.0452806	-0.0645123	0.599975	PC(28:0)	-0.289983	0.0156957	-	-	-	Atopic.dermatitis.strict.definition_74,Disorders.of.porphyrin.and.bilirubin.metabolism_596,Lupus.erythematosus_1407,Atopic.dermatitis.strict.definition.with.reimbursement_75	-	-	TC
sig	9	113606572	rs60302610	T	C	0.0461	RGS3	GlcCer(d42:2)	-0.840773	4.96739e-10	T	C	0.0452806	0.0832945	0.500481	PC(28:0)	-0.289983	0.0156957	-	-	-	Atopic.dermatitis.strict.definition_74,Disorders.of.porphyrin.and.bilirubin.metabolism_596,Lupus.erythematosus_1407,Atopic.dermatitis.strict.definition.with.reimbursement_75	-	-	TC
sig	9	113615811	rs71993315	GTTCTTGAA	G	0.04629	RGS3	GlcCer(d40:1)	-0.824853	9.46818e-10	GTTCTTGAA	G	0.0471939	-0.190164	0.116367	PC(35:4)	-0.316561	0.00734998	-	-	-	Disorders.of.porphyrin.and.bilirubin.metabolism_596,Atopic.dermatitis.strict.definition_74,Lupus.erythematosus_1407,Benign.neoplasm.Other.unspecified.site_299,Benign.neoplasm.Other.unspecified.site.other.cancers.ex_300	-	-	TC
sig	9	113615811	rs71993315	GTTCTTGAA	G	0.04629	RGS3	GlcCer(d42:1)	-0.847955	1.99015e-10	GTTCTTGAA	G	0.0471939	-0.117248	0.331675	PC(35:4)	-0.316561	0.00734998	-	-	-	Disorders.of.porphyrin.and.bilirubin.metabolism_596,Atopic.dermatitis.strict.definition_74,Lupus.erythematosus_1407,Benign.neoplasm.Other.unspecified.site_299,Benign.neoplasm.Other.unspecified.site.other.cancers.ex_300	-	-	TC
sig	9	113615811	rs71993315	GTTCTTGAA	G	0.04629	RGS3	GlcCer(d42:2)	-0.866132	1.65621e-10	GTTCTTGAA	G	0.0471939	0.0408409	0.736533	PC(35:4)	-0.316561	0.00734998	-	-	-	Disorders.of.porphyrin.and.bilirubin.metabolism_596,Atopic.dermatitis.strict.definition_74,Lupus.erythematosus_1407,Benign.neoplasm.Other.unspecified.site_299,Benign.neoplasm.Other.unspecified.site.other.cancers.ex_300	-	-	TC
sig	9	113618893	rs117939669	T	C	0.04629	RGS3	GlcCer(d40:1)	-0.824873	9.46362e-10	T	C	0.0484694	-0.206191	0.0856385	PC(35:4)	-0.312844	0.00748441	-	-	-	Disorders.of.porphyrin.and.bilirubin.metabolism_596,Atopic.dermatitis.strict.definition_74,Lupus.erythematosus_1407,Benign.neoplasm.Other.unspecified.site.other.cancers.ex_300,Benign.neoplasm.Other.unspecified.site_299	-	-	TC
sig	9	113618893	rs117939669	T	C	0.04629	RGS3	GlcCer(d42:1)	-0.847962	1.99043e-10	T	C	0.0484694	-0.133068	0.266012	PC(35:4)	-0.312844	0.00748441	-	-	-	Disorders.of.porphyrin.and.bilirubin.metabolism_596,Atopic.dermatitis.strict.definition_74,Lupus.erythematosus_1407,Benign.neoplasm.Other.unspecified.site.other.cancers.ex_300,Benign.neoplasm.Other.unspecified.site_299	-	-	TC
sig	9	113618893	rs117939669	T	C	0.04629	RGS3	GlcCer(d42:2)	-0.866169	1.65397e-10	T	C	0.0484694	0.0344713	0.774344	PC(35:4)	-0.312844	0.00748441	-	-	-	Disorders.of.porphyrin.and.bilirubin.metabolism_596,Atopic.dermatitis.strict.definition_74,Lupus.erythematosus_1407,Benign.neoplasm.Other.unspecified.site.other.cancers.ex_300,Benign.neoplasm.Other.unspecified.site_299	-	-	TC
sig	9	113623874	rs10981844	C	T	0.04609	RGS3	GlcCer(d40:1)	-0.828864	8.54827e-10	C	T	0.0491071	-0.182646	0.125859	PC(35:4)	-0.311451	0.00743654	Cyst.of.the.salivary.gland_528.41	ICD10:I44.Atrioventricular.and.left.bundle-branch.block	-	Atopic.dermatitis.strict.definition_74,Disorders.of.porphyrin.and.bilirubin.metabolism_596,Benign.neoplasm.Other.unspecified.site.other.cancers.ex_300,Benign.neoplasm.Other.unspecified.site_299	-	-	TC
sig	9	113623874	rs10981844	C	T	0.04609	RGS3	GlcCer(d42:1)	-0.848628	2.12048e-10	C	T	0.0491071	-0.108021	0.364036	PC(35:4)	-0.311451	0.00743654	Cyst.of.the.salivary.gland_528.41	ICD10:I44.Atrioventricular.and.left.bundle-branch.block	-	Atopic.dermatitis.strict.definition_74,Disorders.of.porphyrin.and.bilirubin.metabolism_596,Benign.neoplasm.Other.unspecified.site.other.cancers.ex_300,Benign.neoplasm.Other.unspecified.site_299	-	-	TC
sig	9	113623874	rs10981844	C	T	0.04609	RGS3	GlcCer(d42:2)	-0.874658	1.18924e-10	C	T	0.0491071	0.0672941	0.57368	PC(35:4)	-0.311451	0.00743654	Cyst.of.the.salivary.gland_528.41	ICD10:I44.Atrioventricular.and.left.bundle-branch.block	-	Atopic.dermatitis.strict.definition_74,Disorders.of.porphyrin.and.bilirubin.metabolism_596,Benign.neoplasm.Other.unspecified.site.other.cancers.ex_300,Benign.neoplasm.Other.unspecified.site_299	-	-	TC
sig	9	113624582	rs138974917	G	A	0.04609	RGS3	GlcCer(d40:1)	-0.828871	8.54931e-10	G	A	0.0491071	-0.182646	0.125859	PC(35:4)	-0.311451	0.00743654	-	ICD10:I44.Atrioventricular.and.left.bundle-branch.block	-	Atopic.dermatitis.strict.definition_74,Disorders.of.porphyrin.and.bilirubin.metabolism_596,Benign.neoplasm.Other.unspecified.site.other.cancers.ex_300,Benign.neoplasm.Other.unspecified.site_299	-	-	TC
sig	9	113624582	rs138974917	G	A	0.04609	RGS3	GlcCer(d42:1)	-0.848655	2.11883e-10	G	A	0.0491071	-0.108021	0.364036	PC(35:4)	-0.311451	0.00743654	-	ICD10:I44.Atrioventricular.and.left.bundle-branch.block	-	Atopic.dermatitis.strict.definition_74,Disorders.of.porphyrin.and.bilirubin.metabolism_596,Benign.neoplasm.Other.unspecified.site.other.cancers.ex_300,Benign.neoplasm.Other.unspecified.site_299	-	-	TC
sig	9	113624582	rs138974917	G	A	0.04609	RGS3	GlcCer(d42:2)	-0.874648	1.19046e-10	G	A	0.0491071	0.0672941	0.57368	PC(35:4)	-0.311451	0.00743654	-	ICD10:I44.Atrioventricular.and.left.bundle-branch.block	-	Atopic.dermatitis.strict.definition_74,Disorders.of.porphyrin.and.bilirubin.metabolism_596,Benign.neoplasm.Other.unspecified.site.other.cancers.ex_300,Benign.neoplasm.Other.unspecified.site_299	-	-	TC
sig	9	113625798	rs10981845	G	A	0.04609	RGS3	GlcCer(d40:1)	-0.828871	8.54931e-10	G	A	0.0491071	-0.182646	0.125859	PC(35:4)	-0.311451	0.00743654	Cyst.of.the.salivary.gland_528.41	ICD10:I44.Atrioventricular.and.left.bundle-branch.block	-	Nonsuppurative.otitis.media_998,Infections.of.genitourinary.tract.in.pregnancy_1818	-	-	TC
sig	9	113625798	rs10981845	G	A	0.04609	RGS3	GlcCer(d42:1)	-0.848655	2.11883e-10	G	A	0.0491071	-0.108021	0.364036	PC(35:4)	-0.311451	0.00743654	Cyst.of.the.salivary.gland_528.41	ICD10:I44.Atrioventricular.and.left.bundle-branch.block	-	Nonsuppurative.otitis.media_998,Infections.of.genitourinary.tract.in.pregnancy_1818	-	-	TC
sig	9	113625798	rs10981845	G	A	0.04609	RGS3	GlcCer(d42:2)	-0.874648	1.19046e-10	G	A	0.0491071	0.0672941	0.57368	PC(35:4)	-0.311451	0.00743654	Cyst.of.the.salivary.gland_528.41	ICD10:I44.Atrioventricular.and.left.bundle-branch.block	-	Nonsuppurative.otitis.media_998,Infections.of.genitourinary.tract.in.pregnancy_1818	-	-	TC
sig	9	113627719	rs10981846	T	C	0.04609	RGS3	GlcCer(d40:1)	-0.828882	8.54696e-10	T	C	0.0491071	-0.182646	0.125859	PC(35:4)	-0.311451	0.00743654	Cyst.of.the.salivary.gland_528.41	ICD10:I44.Atrioventricular.and.left.bundle-branch.block	-	Nonsuppurative.otitis.media_998,Infections.of.genitourinary.tract.in.pregnancy_1818	-	-	TC
sig	9	113627719	rs10981846	T	C	0.04609	RGS3	GlcCer(d42:1)	-0.848653	2.11961e-10	T	C	0.0491071	-0.108021	0.364036	PC(35:4)	-0.311451	0.00743654	Cyst.of.the.salivary.gland_528.41	ICD10:I44.Atrioventricular.and.left.bundle-branch.block	-	Nonsuppurative.otitis.media_998,Infections.of.genitourinary.tract.in.pregnancy_1818	-	-	TC
sig	9	113627719	rs10981846	T	C	0.04609	RGS3	GlcCer(d42:2)	-0.874675	1.1891e-10	T	C	0.0491071	0.0672941	0.57368	PC(35:4)	-0.311451	0.00743654	Cyst.of.the.salivary.gland_528.41	ICD10:I44.Atrioventricular.and.left.bundle-branch.block	-	Nonsuppurative.otitis.media_998,Infections.of.genitourinary.tract.in.pregnancy_1818	-	-	TC
sig	9	113627979	rs10981847	A	C	0.04609	RGS3	GlcCer(d40:1)	-0.828897	8.53487e-10	A	C	0.0491071	-0.182646	0.125859	PC(35:4)	-0.311451	0.00743654	Cyst.of.the.salivary.gland_528.41	ICD10:I44.Atrioventricular.and.left.bundle-branch.block	-	Nonsuppurative.otitis.media_998,Infections.of.genitourinary.tract.in.pregnancy_1818	-	-	TC
sig	9	113627979	rs10981847	A	C	0.04609	RGS3	GlcCer(d42:1)	-0.848634	2.12001e-10	A	C	0.0491071	-0.108021	0.364036	PC(35:4)	-0.311451	0.00743654	Cyst.of.the.salivary.gland_528.41	ICD10:I44.Atrioventricular.and.left.bundle-branch.block	-	Nonsuppurative.otitis.media_998,Infections.of.genitourinary.tract.in.pregnancy_1818	-	-	TC
sig	9	113627979	rs10981847	A	C	0.04609	RGS3	GlcCer(d42:2)	-0.874685	1.18771e-10	A	C	0.0491071	0.0672941	0.57368	PC(35:4)	-0.311451	0.00743654	Cyst.of.the.salivary.gland_528.41	ICD10:I44.Atrioventricular.and.left.bundle-branch.block	-	Nonsuppurative.otitis.media_998,Infections.of.genitourinary.tract.in.pregnancy_1818	-	-	TC
sig	9	113629436	rs150565104	G	A	0.04609	RGS3	GlcCer(d40:1)	-0.828897	8.53487e-10	G	A	0.0491071	-0.182646	0.125859	PC(35:4)	-0.311451	0.00743654	Cyst.of.the.salivary.gland_528.41	ICD10:I44.Atrioventricular.and.left.bundle-branch.block	-	Nonsuppurative.otitis.media_998,Infections.of.genitourinary.tract.in.pregnancy_1818	-	-	TC
sig	9	113629436	rs150565104	G	A	0.04609	RGS3	GlcCer(d42:1)	-0.848634	2.12001e-10	G	A	0.0491071	-0.108021	0.364036	PC(35:4)	-0.311451	0.00743654	Cyst.of.the.salivary.gland_528.41	ICD10:I44.Atrioventricular.and.left.bundle-branch.block	-	Nonsuppurative.otitis.media_998,Infections.of.genitourinary.tract.in.pregnancy_1818	-	-	TC
sig	9	113629436	rs150565104	G	A	0.04609	RGS3	GlcCer(d42:2)	-0.874685	1.18771e-10	G	A	0.0491071	0.0672941	0.57368	PC(35:4)	-0.311451	0.00743654	Cyst.of.the.salivary.gland_528.41	ICD10:I44.Atrioventricular.and.left.bundle-branch.block	-	Nonsuppurative.otitis.media_998,Infections.of.genitourinary.tract.in.pregnancy_1818	-	-	TC
sig	9	113633144	rs116901427	C	G	0.04613	RGS3	GlcCer(d40:1)	-0.829218	8.39761e-10	C	G	0.0656888	-0.0275371	0.793739	FA(24:0)lignoceric acid	0.307962	0.00371825	Dermatitis.due.to.solar.radiation_938	ICD10:I44.Atrioventricular.and.left.bundle-branch.block	-	Benign.neoplasm.Other.unspecified.site.other.cancers.ex_300,Benign.neoplasm.Other.unspecified.site_299,Entropion.and.trichiasis.of.eyelid_859,Hyperosmolality.and.hypernatraemia_566,Schizophrenia.schizotypal.and.delusional.disorders_688	-	-	TC
sig	9	113633144	rs116901427	C	G	0.04613	RGS3	GlcCer(d42:1)	-0.849193	2.0596e-10	C	G	0.0656888	0.00364057	0.972351	FA(24:0)lignoceric acid	0.307962	0.00371825	Dermatitis.due.to.solar.radiation_938	ICD10:I44.Atrioventricular.and.left.bundle-branch.block	-	Benign.neoplasm.Other.unspecified.site.other.cancers.ex_300,Benign.neoplasm.Other.unspecified.site_299,Entropion.and.trichiasis.of.eyelid_859,Hyperosmolality.and.hypernatraemia_566,Schizophrenia.schizotypal.and.delusional.disorders_688	-	-	TC
sig	9	113633144	rs116901427	C	G	0.04613	RGS3	GlcCer(d42:2)	-0.874808	1.17902e-10	C	G	0.0656888	0.136273	0.196742	FA(24:0)lignoceric acid	0.307962	0.00371825	Dermatitis.due.to.solar.radiation_938	ICD10:I44.Atrioventricular.and.left.bundle-branch.block	-	Benign.neoplasm.Other.unspecified.site.other.cancers.ex_300,Benign.neoplasm.Other.unspecified.site_299,Entropion.and.trichiasis.of.eyelid_859,Hyperosmolality.and.hypernatraemia_566,Schizophrenia.schizotypal.and.delusional.disorders_688	-	-	TC
sig	9	113635947	rs10981850	G	A	0.04612	RGS3	GlcCer(d40:1)	-0.829509	8.34489e-10	G	A	0.0656888	-0.0275371	0.793739	FA(24:0)lignoceric acid	0.307962	0.00371825	-	ICD10:I44.Atrioventricular.and.left.bundle-branch.block	-	Cleft.lip.and.cleft.palate_1867,Schizophrenia.schizotypal.and.delusional.disorders_688,Infections.of.genitourinary.tract.in.pregnancy_1818,Benign.neoplasm.Other.unspecified.site.other.cancers.ex_300,Benign.neoplasm.Other.unspecified.site_299,Schizophrenia.or.delusion_1343	-	-	TC
sig	9	113635947	rs10981850	G	A	0.04612	RGS3	GlcCer(d42:1)	-0.84949	2.04602e-10	G	A	0.0656888	0.00364057	0.972351	FA(24:0)lignoceric acid	0.307962	0.00371825	-	ICD10:I44.Atrioventricular.and.left.bundle-branch.block	-	Cleft.lip.and.cleft.palate_1867,Schizophrenia.schizotypal.and.delusional.disorders_688,Infections.of.genitourinary.tract.in.pregnancy_1818,Benign.neoplasm.Other.unspecified.site.other.cancers.ex_300,Benign.neoplasm.Other.unspecified.site_299,Schizophrenia.or.delusion_1343	-	-	TC
sig	9	113635947	rs10981850	G	A	0.04612	RGS3	GlcCer(d42:2)	-0.875307	1.15946e-10	G	A	0.0656888	0.136273	0.196742	FA(24:0)lignoceric acid	0.307962	0.00371825	-	ICD10:I44.Atrioventricular.and.left.bundle-branch.block	-	Cleft.lip.and.cleft.palate_1867,Schizophrenia.schizotypal.and.delusional.disorders_688,Infections.of.genitourinary.tract.in.pregnancy_1818,Benign.neoplasm.Other.unspecified.site.other.cancers.ex_300,Benign.neoplasm.Other.unspecified.site_299,Schizophrenia.or.delusion_1343	-	-	TC
sig	9	113691531	rs77024206	C	T	0.04536	RGS3	GlcCer(d40:1)	-0.824876	1.76074e-09	C	T	0.0376276	0.00817645	0.952569	LPC(20:5)	-0.367545	0.00684478	-	ICD10:H27.Other.disorders.of.lens	-	Vertical.strabismus_956,Renal.tubulo.intestitial.diseases_1735,Chrons.disease.NAS_422	-	-	TC
sig	9	113691531	rs77024206	C	T	0.04536	RGS3	GlcCer(d41:1)	-0.765104	9.46252e-09	C	T	0.0376276	-0.151918	0.279007	LPC(20:5)	-0.367545	0.00684478	-	ICD10:H27.Other.disorders.of.lens	-	Vertical.strabismus_956,Renal.tubulo.intestitial.diseases_1735,Chrons.disease.NAS_422	-	-	TC
sig	9	113691531	rs77024206	C	T	0.04536	RGS3	GlcCer(d42:1)	-0.852392	3.22621e-10	C	T	0.0376276	-0.101035	0.461134	LPC(20:5)	-0.367545	0.00684478	-	ICD10:H27.Other.disorders.of.lens	-	Vertical.strabismus_956,Renal.tubulo.intestitial.diseases_1735,Chrons.disease.NAS_422	-	-	TC
sig	9	113691531	rs77024206	C	T	0.04536	RGS3	GlcCer(d42:2)	-0.894027	7.50584e-11	C	T	0.0376276	-0.291323	0.0344845	LPC(20:5)	-0.367545	0.00684478	-	ICD10:H27.Other.disorders.of.lens	-	Vertical.strabismus_956,Renal.tubulo.intestitial.diseases_1735,Chrons.disease.NAS_422	-	-	TC
sig	9	113714895	rs116859047	C	T	0.04538	RGS3	GlcCer(d40:1)	-0.824912	1.72717e-09	C	T	0.036352	-0.00926971	0.947032	LPC(20:5)	-0.37487	0.00658123	-	ICD10:H27.Other.disorders.of.lens	-	Renal.tubulo.intestitial.diseases_1735,Vertical.strabismus_956,Chrons.disease.NAS_422,Persistent.delusional.disorders_635	-	-	TC
sig	9	113714895	rs116859047	C	T	0.04538	RGS3	GlcCer(d41:1)	-0.765258	9.24367e-09	C	T	0.036352	-0.15074	0.289948	LPC(20:5)	-0.37487	0.00658123	-	ICD10:H27.Other.disorders.of.lens	-	Renal.tubulo.intestitial.diseases_1735,Vertical.strabismus_956,Chrons.disease.NAS_422,Persistent.delusional.disorders_635	-	-	TC
sig	9	113714895	rs116859047	C	T	0.04538	RGS3	GlcCer(d42:1)	-0.852549	3.1407e-10	C	T	0.036352	-0.110445	0.427382	LPC(20:5)	-0.37487	0.00658123	-	ICD10:H27.Other.disorders.of.lens	-	Renal.tubulo.intestitial.diseases_1735,Vertical.strabismus_956,Chrons.disease.NAS_422,Persistent.delusional.disorders_635	-	-	TC
sig	9	113714895	rs116859047	C	T	0.04538	RGS3	GlcCer(d42:2)	-0.894185	7.29541e-11	C	T	0.036352	-0.270309	0.0532643	LPC(20:5)	-0.37487	0.00658123	-	ICD10:H27.Other.disorders.of.lens	-	Renal.tubulo.intestitial.diseases_1735,Vertical.strabismus_956,Chrons.disease.NAS_422,Persistent.delusional.disorders_635	-	-	TC
sig	9	113732134	rs75871620	G	A	0.04382	RGS3	GlcCer(d40:1)	-0.868851	2.52991e-10	G	A	0.0274235	0.0386544	0.810454	SM(d42:2)B	0.40445	0.00930182	Other.and.unspecified.disorders.of.back_724	ICD10:K92.Other.diseases.of.digestive.system	-	Renal.tubulo.intestitial.diseases_1735,Persistent.delusional.disorders_635,Focal.brain.injury_2051,Crohn.disease.strict.definition.require.KELA_1224,Crohns.disease.patients.in.KELA.register.KELA.code.209._1262,Chrons.disease.NAS_422,Other.symptoms.and.signs.involving.the.urinary.system_1960,Other.crystal.arthropathies_1498,Chrystal.arthropathies.rheuma.endpoint_1988,Vertical.strabismus_956	-	-	TC
sig	9	113732134	rs75871620	G	A	0.04382	RGS3	GlcCer(d41:1)	-0.812175	1.15018e-09	G	A	0.0274235	-0.0541636	0.742006	SM(d42:2)B	0.40445	0.00930182	Other.and.unspecified.disorders.of.back_724	ICD10:K92.Other.diseases.of.digestive.system	-	Renal.tubulo.intestitial.diseases_1735,Persistent.delusional.disorders_635,Focal.brain.injury_2051,Crohn.disease.strict.definition.require.KELA_1224,Crohns.disease.patients.in.KELA.register.KELA.code.209._1262,Chrons.disease.NAS_422,Other.symptoms.and.signs.involving.the.urinary.system_1960,Other.crystal.arthropathies_1498,Chrystal.arthropathies.rheuma.endpoint_1988,Vertical.strabismus_956	-	-	TC
sig	9	113732134	rs75871620	G	A	0.04382	RGS3	GlcCer(d42:1)	-0.900193	3.38718e-11	G	A	0.0274235	-0.0543945	0.735051	SM(d42:2)B	0.40445	0.00930182	Other.and.unspecified.disorders.of.back_724	ICD10:K92.Other.diseases.of.digestive.system	-	Renal.tubulo.intestitial.diseases_1735,Persistent.delusional.disorders_635,Focal.brain.injury_2051,Crohn.disease.strict.definition.require.KELA_1224,Crohns.disease.patients.in.KELA.register.KELA.code.209._1262,Chrons.disease.NAS_422,Other.symptoms.and.signs.involving.the.urinary.system_1960,Other.crystal.arthropathies_1498,Chrystal.arthropathies.rheuma.endpoint_1988,Vertical.strabismus_956	-	-	TC
sig	9	113732134	rs75871620	G	A	0.04382	RGS3	GlcCer(d42:2)	-0.980119	9.89654e-13	G	A	0.0274235	-0.214333	0.184577	SM(d42:2)B	0.40445	0.00930182	Other.and.unspecified.disorders.of.back_724	ICD10:K92.Other.diseases.of.digestive.system	-	Renal.tubulo.intestitial.diseases_1735,Persistent.delusional.disorders_635,Focal.brain.injury_2051,Crohn.disease.strict.definition.require.KELA_1224,Crohns.disease.patients.in.KELA.register.KELA.code.209._1262,Chrons.disease.NAS_422,Other.symptoms.and.signs.involving.the.urinary.system_1960,Other.crystal.arthropathies_1498,Chrystal.arthropathies.rheuma.endpoint_1988,Vertical.strabismus_956	-	-	TC
sig	9	113765072	rs150636658	A	T	0.04538	ZNF618	GlcCer(d40:1)	-0.824908	1.72737e-09	A	T	0.0389031	0.0669338	0.620605	TAG(14:0/14:0/14:0)	-0.34295	0.00997342	-	ICD10:H27.Other.disorders.of.lens	-	Renal.tubulo.intestitial.diseases_1735	-	-	TC
sig	9	113765072	rs150636658	A	T	0.04538	ZNF618	GlcCer(d41:1)	-0.765234	9.25357e-09	A	T	0.0389031	-0.0370595	0.788345	TAG(14:0/14:0/14:0)	-0.34295	0.00997342	-	ICD10:H27.Other.disorders.of.lens	-	Renal.tubulo.intestitial.diseases_1735	-	-	TC
sig	9	113765072	rs150636658	A	T	0.04538	ZNF618	GlcCer(d42:1)	-0.852534	3.14273e-10	A	T	0.0389031	-0.0174953	0.896778	TAG(14:0/14:0/14:0)	-0.34295	0.00997342	-	ICD10:H27.Other.disorders.of.lens	-	Renal.tubulo.intestitial.diseases_1735	-	-	TC
sig	9	113765072	rs150636658	A	T	0.04538	ZNF618	GlcCer(d42:2)	-0.894196	7.2908e-11	A	T	0.0389031	-0.207365	0.126025	TAG(14:0/14:0/14:0)	-0.34295	0.00997342	-	ICD10:H27.Other.disorders.of.lens	-	Renal.tubulo.intestitial.diseases_1735	-	-	TC
sig	9	113766011	rs79417562	T	G	0.04538	ZNF618	GlcCer(d40:1)	-0.824908	1.72737e-09	T	G	0.0389031	0.0669338	0.620605	TAG(14:0/14:0/14:0)	-0.34295	0.00997342	-	ICD10:H27.Other.disorders.of.lens	-	Renal.tubulo.intestitial.diseases_1735,Persistent.delusional.disorders_635	-	-	TC
sig	9	113766011	rs79417562	T	G	0.04538	ZNF618	GlcCer(d41:1)	-0.765234	9.25357e-09	T	G	0.0389031	-0.0370595	0.788345	TAG(14:0/14:0/14:0)	-0.34295	0.00997342	-	ICD10:H27.Other.disorders.of.lens	-	Renal.tubulo.intestitial.diseases_1735,Persistent.delusional.disorders_635	-	-	TC
sig	9	113766011	rs79417562	T	G	0.04538	ZNF618	GlcCer(d42:1)	-0.852534	3.14273e-10	T	G	0.0389031	-0.0174953	0.896778	TAG(14:0/14:0/14:0)	-0.34295	0.00997342	-	ICD10:H27.Other.disorders.of.lens	-	Renal.tubulo.intestitial.diseases_1735,Persistent.delusional.disorders_635	-	-	TC
sig	9	113766011	rs79417562	T	G	0.04538	ZNF618	GlcCer(d42:2)	-0.894196	7.2908e-11	T	G	0.0389031	-0.207365	0.126025	TAG(14:0/14:0/14:0)	-0.34295	0.00997342	-	ICD10:H27.Other.disorders.of.lens	-	Renal.tubulo.intestitial.diseases_1735,Persistent.delusional.disorders_635	-	-	TC
sig	9	113873679	rs74773051	G	C	0.04303	ZNF618	GlcCer(d40:1)	-0.882511	1.95192e-10	G	C	0.00892857	-0.124897	0.658866	PC(35:2)	-0.770819	0.00728779	Torticollis_723.1,Allergy.adverse.effect.of.penicillin_960.2	ICD10:C16.9.Stomach.unspecified	-	-	-	-	TC
sig	9	113873679	rs74773051	G	C	0.04303	ZNF618	GlcCer(d41:1)	-0.826325	8.46996e-10	G	C	0.00892857	-0.235932	0.413983	PC(35:2)	-0.770819	0.00728779	Torticollis_723.1,Allergy.adverse.effect.of.penicillin_960.2	ICD10:C16.9.Stomach.unspecified	-	-	-	-	TC
sig	9	113873679	rs74773051	G	C	0.04303	ZNF618	GlcCer(d42:1)	-0.912746	2.75994e-11	G	C	0.00892857	-0.268864	0.340624	PC(35:2)	-0.770819	0.00728779	Torticollis_723.1,Allergy.adverse.effect.of.penicillin_960.2	ICD10:C16.9.Stomach.unspecified	-	-	-	-	TC
sig	9	113873679	rs74773051	G	C	0.04303	ZNF618	GlcCer(d42:2)	-0.978015	1.79462e-12	G	C	0.00892857	-	-	PC(35:2)	-0.770819	0.00728779	Torticollis_723.1,Allergy.adverse.effect.of.penicillin_960.2	ICD10:C16.9.Stomach.unspecified	-	-	-	-	TC
sig	9	114091505	rs118001597	G	A	0.05615	KIF12	GlcCer(d38:1)	-0.705344	1.28587e-09	G	A	0.0554847	0.0500823	0.659038	FA(24:1)nervonic acid	0.276451	0.0161087	Cystic.mastopathy_610.1,Osteoarthrosis.localized.primary_740.11,Primary.intrinsic.cardiomyopathies_425.1,Cardiomyopathy_425,Osteoarthritis.localized_740.1,Osteoarthrosis_740	-	-	-	-	-	TC
sig	9	114091505	rs118001597	G	A	0.05615	KIF12	GlcCer(d40:1)	-0.794192	2.01068e-11	G	A	0.0554847	-0.0688608	0.556653	FA(24:1)nervonic acid	0.276451	0.0161087	Cystic.mastopathy_610.1,Osteoarthrosis.localized.primary_740.11,Primary.intrinsic.cardiomyopathies_425.1,Cardiomyopathy_425,Osteoarthritis.localized_740.1,Osteoarthrosis_740	-	-	-	-	-	TC
sig	9	114091505	rs118001597	G	A	0.05615	KIF12	GlcCer(d41:1)	-0.736029	1.4933e-10	G	A	0.0554847	0.0750087	0.530523	FA(24:1)nervonic acid	0.276451	0.0161087	Cystic.mastopathy_610.1,Osteoarthrosis.localized.primary_740.11,Primary.intrinsic.cardiomyopathies_425.1,Cardiomyopathy_425,Osteoarthritis.localized_740.1,Osteoarthrosis_740	-	-	-	-	-	TC
sig	9	114091505	rs118001597	G	A	0.05615	KIF12	GlcCer(d42:1)	-0.77855	2.99098e-11	G	A	0.0554847	0.0411275	0.724817	FA(24:1)nervonic acid	0.276451	0.0161087	Cystic.mastopathy_610.1,Osteoarthrosis.localized.primary_740.11,Primary.intrinsic.cardiomyopathies_425.1,Cardiomyopathy_425,Osteoarthritis.localized_740.1,Osteoarthrosis_740	-	-	-	-	-	TC
sig	9	114091505	rs118001597	G	A	0.05615	KIF12	GlcCer(d42:2)	-0.768361	1.07749e-10	G	A	0.0554847	0.0595577	0.611995	FA(24:1)nervonic acid	0.276451	0.0161087	Cystic.mastopathy_610.1,Osteoarthrosis.localized.primary_740.11,Primary.intrinsic.cardiomyopathies_425.1,Cardiomyopathy_425,Osteoarthritis.localized_740.1,Osteoarthrosis_740	-	-	-	-	-	TC
sig	9	114107486	rs66681310	G	A	0.10308	KIF12	GlcCer(d42:1)	-0.502403	3.06209e-08	G	A	0.098852	-0.0868837	0.338827	DAG(40:7)	-0.283049	0.00151597	-	ICD10:N17.Acute.renal.failure	-	Postprocedural.disorders.of.nervous.system_794,Presence.of.other.functional.implants_2246	-	-	TC
sig	9	114162427	rs528148931	G	A	0.04146	COL27A1	GlcCer(d38:1)	-0.96413	1.90924e-12	G	A	0.00446429	-0.0872318	0.819806	PG(44:12)	0.989092	0.0115975	Arterial.dissection_442.4	-	-	-	-	-	TC
sig	9	114162427	rs528148931	G	A	0.04146	COL27A1	GlcCer(d40:1)	-1.06602	1.98333e-14	G	A	0.00446429	-0.0860048	0.827735	PG(44:12)	0.989092	0.0115975	Arterial.dissection_442.4	-	-	-	-	-	TC
sig	9	114162427	rs528148931	G	A	0.04146	COL27A1	GlcCer(d41:1)	-1.01474	6.13061e-14	G	A	0.00446429	0.318227	0.430284	PG(44:12)	0.989092	0.0115975	Arterial.dissection_442.4	-	-	-	-	-	TC
sig	9	114162427	rs528148931	G	A	0.04146	COL27A1	GlcCer(d42:1)	-1.12052	3.72461e-16	G	A	0.00446429	-0.00604175	0.987771	PG(44:12)	0.989092	0.0115975	Arterial.dissection_442.4	-	-	-	-	-	TC
sig	9	114162427	rs528148931	G	A	0.04146	COL27A1	GlcCer(d42:2)	-1.17085	4.14562e-17	G	A	0.00446429	-	-	PG(44:12)	0.989092	0.0115975	Arterial.dissection_442.4	-	-	-	-	-	TC
sig	9	114201596	rs2567713	T	C	0.8564	COL27A1	GlcCer(d42:2)	0.437708	2.76002e-08	T	C	0.748087	0.0417405	0.486158	Ceramide(d40:1)	0.12751	0.0186161	Osteopenia.or.other.disorder.of.bone.and.cartilage_743.9	ICD10:S66.Injury.of.muscle.and.tendon.at.wrist.and.hand.leve	-	Injuries.to.the.elbow.and.forearm_2071	-	-	TC
sig	9	114201781	rs2567714	T	C	0.85637	COL27A1	GlcCer(d42:2)	0.437808	2.72711e-08	T	C	0.731505	0.0656242	0.261115	FA(20:5)	-0.123301	0.0344277	-	ICD10:S66.Injury.of.muscle.and.tendon.at.wrist.and.hand.leve	-	Sleep.disorders.combined_2004	-	-	TC
sig	9	114205672	rs2567720	T	C	0.87297	COL27A1	GlcCer(d42:2)	0.475987	1.26271e-08	T	C	0.785077	0.0614846	0.335607	Ceramide(d40:1)	0.122164	0.0343401	Disorders.of.parathyroid.gland_252,Hyperparathyroidism_252.1,Osteopenia.or.other.disorder.of.bone.and.cartilage_743.9	ICD10:S66.Injury.of.muscle.and.tendon.at.wrist.and.hand.leve,ICD10:T43.Poisoning.by.psychotropic.drugs.not.elsewhere.clas	-	Transport.accidents_2187,Symptoms.and.signs.involving.the.circulatory.and.respir_1970,Retained.placenta.and.membranes.without.haemorrhage_1829,Cardiomyopathies.Primary.intrinsic_1038,Benign.neoplasm.of.colon.rectum.anus.and.anal.canal.oth_213,Benign.neoplasm.of.colon.rectum.anus.and.anal.canal_212,Chronic.hepatitis.not.elsewhere.classified_1232,Sacroiliitis.not.elsewhere.classified_1597	-	-	TC
sig	9	114250160	rs77569894	C	T	0.08756	COL27A1	GlcCer(d40:1)	-0.566627	2.10336e-08	C	T	0.0848214	-0.129305	0.17155	SM(d32:2)	0.183497	0.0194403	Inflammatory.diseases.of.uterus.except.cervix_614.4,Sexual.and.gender.identity.disorders_302	ICD10:T78.Adverse.effects.not.elsewhere.classified	-	Systemic.lupus.erythematosus.unspecified_2006,Asthma.COPD.related.acute.respiratory.infections_24,Asthma.related.acute.respiratory.infections_53,SLE.Finngen_2005,Systemic.lupus.erythematosus_1605,Bronchitis_78,Other.noninflammatory.disorders.of.vulva.and.perineum_1721	-	-	TC
sig	9	114250160	rs77569894	C	T	0.08756	COL27A1	GlcCer(d42:1)	-0.579371	7.10413e-09	C	T	0.0848214	-0.107044	0.256412	SM(d32:2)	0.183497	0.0194403	Inflammatory.diseases.of.uterus.except.cervix_614.4,Sexual.and.gender.identity.disorders_302	ICD10:T78.Adverse.effects.not.elsewhere.classified	-	Systemic.lupus.erythematosus.unspecified_2006,Asthma.COPD.related.acute.respiratory.infections_24,Asthma.related.acute.respiratory.infections_53,SLE.Finngen_2005,Systemic.lupus.erythematosus_1605,Bronchitis_78,Other.noninflammatory.disorders.of.vulva.and.perineum_1721	-	-	TC
sig	9	114250160	rs77569894	C	T	0.08756	COL27A1	GlcCer(d42:2)	-0.677356	1.72131e-11	C	T	0.0848214	-0.112258	0.236318	SM(d32:2)	0.183497	0.0194403	Inflammatory.diseases.of.uterus.except.cervix_614.4,Sexual.and.gender.identity.disorders_302	ICD10:T78.Adverse.effects.not.elsewhere.classified	-	Systemic.lupus.erythematosus.unspecified_2006,Asthma.COPD.related.acute.respiratory.infections_24,Asthma.related.acute.respiratory.infections_53,SLE.Finngen_2005,Systemic.lupus.erythematosus_1605,Bronchitis_78,Other.noninflammatory.disorders.of.vulva.and.perineum_1721	-	-	TC
sig	9	114257142	rs993853922	G	A	0.04147	COL27A1	GlcCer(d38:1)	-0.963825	1.91912e-12	-	-	-	-	-	-	-	-	-	-	-	-	-	-	TC
sig	9	114257142	rs993853922	G	A	0.04147	COL27A1	GlcCer(d40:1)	-1.06568	1.99616e-14	-	-	-	-	-	-	-	-	-	-	-	-	-	-	TC
sig	9	114257142	rs993853922	G	A	0.04147	COL27A1	GlcCer(d41:1)	-1.01435	6.19112e-14	-	-	-	-	-	-	-	-	-	-	-	-	-	-	TC
sig	9	114257142	rs993853922	G	A	0.04147	COL27A1	GlcCer(d42:1)	-1.12014	3.75763e-16	-	-	-	-	-	-	-	-	-	-	-	-	-	-	TC
sig	9	114257142	rs993853922	G	A	0.04147	COL27A1	GlcCer(d42:2)	-1.17059	4.14616e-17	-	-	-	-	-	-	-	-	-	-	-	-	-	-	TC
sig	9	114301834	rs956743578	C	A	0.04147	COL27A1	GlcCer(d38:1)	-0.963968	1.91397e-12	-	-	-	-	-	-	-	-	-	-	-	-	-	-	TC
sig	9	114301834	rs956743578	C	A	0.04147	COL27A1	GlcCer(d40:1)	-1.06584	1.98943e-14	-	-	-	-	-	-	-	-	-	-	-	-	-	-	TC
sig	9	114301834	rs956743578	C	A	0.04147	COL27A1	GlcCer(d41:1)	-1.0145	6.17236e-14	-	-	-	-	-	-	-	-	-	-	-	-	-	-	TC
sig	9	114301834	rs956743578	C	A	0.04147	COL27A1	GlcCer(d42:1)	-1.12028	3.74813e-16	-	-	-	-	-	-	-	-	-	-	-	-	-	-	TC
sig	9	114301834	rs956743578	C	A	0.04147	COL27A1	GlcCer(d42:2)	-1.17081	4.11809e-17	-	-	-	-	-	-	-	-	-	-	-	-	-	-	TC
sig	9	114305608	rs111548718	G	C	0.09781	COL27A1	GlcCer(d38:1)	-0.500106	4.85419e-08	-	-	-	-	-	estriol	0.113454	0.174424	Pathological.developmental.or.recurrent.dislocation_742.2	-	-	Portal.vein.thrombosis_1102,Siatica.with.lumbago_1598	-	-	TC
sig	9	114305608	rs111548718	G	C	0.09781	COL27A1	GlcCer(d41:1)	-0.510868	1.89063e-08	-	-	-	-	-	estriol	0.113454	0.174424	Pathological.developmental.or.recurrent.dislocation_742.2	-	-	Portal.vein.thrombosis_1102,Siatica.with.lumbago_1598	-	-	TC
sig	9	114305608	rs111548718	G	C	0.09781	COL27A1	GlcCer(d42:2)	-0.642043	1.05216e-11	-	-	-	-	-	estriol	0.113454	0.174424	Pathological.developmental.or.recurrent.dislocation_742.2	-	-	Portal.vein.thrombosis_1102,Siatica.with.lumbago_1598	-	-	TC
sig	9	114321523	rs150611042	C	A	0.11186	ORM1	GlcCer(d41:1)	-0.483592	1.28805e-08	-	-	-	-	-	androstenediol	0.122388	0.2168	Disorders.of.magnesium.metabolism_275.3,Respiratory.abnormalities_513	ICD10:K13.Other.diseases.of.lip.and.oral.mucosa,ICD10:O16.Unspecified.maternal.hypertension	Aspartate.aminotransferase	-	-	-	TC
sig	9	114321523	rs150611042	C	A	0.11186	ORM1	GlcCer(d42:2)	-0.586604	3.3934e-11	-	-	-	-	-	androstenediol	0.122388	0.2168	Disorders.of.magnesium.metabolism_275.3,Respiratory.abnormalities_513	ICD10:K13.Other.diseases.of.lip.and.oral.mucosa,ICD10:O16.Unspecified.maternal.hypertension	Aspartate.aminotransferase	-	-	-	TC
sig	9	114322392	rs116994374	G	A	0.11186	ORM1	GlcCer(d41:1)	-0.483592	1.28805e-08	G	A	0.065051	0.0541461	0.623673	LPC(18:0)	-0.332149	0.00168669	Disorders.of.magnesium.metabolism_275.3,Respiratory.abnormalities_513	ICD10:K13.Other.diseases.of.lip.and.oral.mucosa,ICD10:O16.Unspecified.maternal.hypertension	Aspartate.aminotransferase	-	-	-	TC
sig	9	114322392	rs116994374	G	A	0.11186	ORM1	GlcCer(d42:2)	-0.586604	3.3934e-11	G	A	0.065051	-0.165495	0.126659	LPC(18:0)	-0.332149	0.00168669	Disorders.of.magnesium.metabolism_275.3,Respiratory.abnormalities_513	ICD10:K13.Other.diseases.of.lip.and.oral.mucosa,ICD10:O16.Unspecified.maternal.hypertension	Aspartate.aminotransferase	-	-	-	TC
sig	9	114371244	rs56294298	G	A	0.12048	AKNA	GlcCer(d42:2)	-0.49666	7.5235e-09	G	A	0.067602	-0.161254	0.122989	SM(d43:2)	-0.219045	0.0348287	Open.wound.of.nose.and.sinus_870.4,Vascular.insufficiency.of.intestine_441	ICD10:C20.Malignant.neoplasm.of.rectum	-	Generalized.epilepsy_812,Generalized.epilepsy.strict.edfinition_815	-	-	TC
sig	9	114373042	rs531892793	G	A	0.04146	AKNA	GlcCer(d38:1)	-0.964483	1.88588e-12	-	-	-	-	-	-	-	-	-	-	-	-	-	-	TC
sig	9	114373042	rs531892793	G	A	0.04146	AKNA	GlcCer(d40:1)	-1.06639	1.95722e-14	-	-	-	-	-	-	-	-	-	-	-	-	-	-	TC
sig	9	114373042	rs531892793	G	A	0.04146	AKNA	GlcCer(d41:1)	-1.01503	6.07206e-14	-	-	-	-	-	-	-	-	-	-	-	-	-	-	TC
sig	9	114373042	rs531892793	G	A	0.04146	AKNA	GlcCer(d42:1)	-1.12077	3.69822e-16	-	-	-	-	-	-	-	-	-	-	-	-	-	-	TC
sig	9	114373042	rs531892793	G	A	0.04146	AKNA	GlcCer(d42:2)	-1.17157	3.9957e-17	-	-	-	-	-	-	-	-	-	-	-	-	-	-	TC
sig	9	114405328	rs117421574	C	T	0.1197	DFNB31	GlcCer(d42:2)	-0.504298	4.64097e-09	C	T	0.0822704	-0.137608	0.143857	CE(20:3)	-0.218825	0.0189668	Vascular.insufficiency.of.intestine_441,Alopecia_704.1	-	-	Other.prurigo_1428	-	-	TC
sig	9	114424874	rs543685197	G	A	0.04141	DFNB31	GlcCer(d38:1)	-0.966042	1.83564e-12	G	A	0.00701531	0.13643	0.655136	SM(d41:2)	0.771465	0.00676086	-	-	-	-	-	-	TC
sig	9	114424874	rs543685197	G	A	0.04141	DFNB31	GlcCer(d40:1)	-1.06823	1.88125e-14	G	A	0.00701531	-0.00116498	0.997052	SM(d41:2)	0.771465	0.00676086	-	-	-	-	-	-	TC
sig	9	114424874	rs543685197	G	A	0.04141	DFNB31	GlcCer(d41:1)	-1.01686	5.81557e-14	G	A	0.00701531	0.159173	0.620907	SM(d41:2)	0.771465	0.00676086	-	-	-	-	-	-	TC
sig	9	114424874	rs543685197	G	A	0.04141	DFNB31	GlcCer(d42:1)	-1.12259	3.55964e-16	G	A	0.00701531	-0.115669	0.712956	SM(d41:2)	0.771465	0.00676086	-	-	-	-	-	-	TC
sig	9	114424874	rs543685197	G	A	0.04141	DFNB31	GlcCer(d42:2)	-1.17333	3.86222e-17	G	A	0.00701531	-	-	SM(d41:2)	0.771465	0.00676086	-	-	-	-	-	-	TC
sig	9	114425397	rs533456288	C	T	0.04144	DFNB31	GlcCer(d38:1)	-0.965257	1.85054e-12	C	T	0.00701531	0.13643	0.655136	SM(d41:2)	0.771465	0.00676086	-	-	-	-	-	-	TC
sig	9	114425397	rs533456288	C	T	0.04144	DFNB31	GlcCer(d40:1)	-1.06725	1.91321e-14	C	T	0.00701531	-0.00116498	0.997052	SM(d41:2)	0.771465	0.00676086	-	-	-	-	-	-	TC
sig	9	114425397	rs533456288	C	T	0.04144	DFNB31	GlcCer(d41:1)	-1.01587	5.93168e-14	C	T	0.00701531	0.159173	0.620907	SM(d41:2)	0.771465	0.00676086	-	-	-	-	-	-	TC
sig	9	114425397	rs533456288	C	T	0.04144	DFNB31	GlcCer(d42:1)	-1.12159	3.62195e-16	C	T	0.00701531	-0.115669	0.712956	SM(d41:2)	0.771465	0.00676086	-	-	-	-	-	-	TC
sig	9	114425397	rs533456288	C	T	0.04144	DFNB31	GlcCer(d42:2)	-1.17275	3.82668e-17	C	T	0.00701531	-	-	SM(d41:2)	0.771465	0.00676086	-	-	-	-	-	-	TC
sig	9	114428084	rs78026734	T	C	0.13066	DFNB31	GlcCer(d42:2)	-0.486577	4.87469e-09	T	C	0.211735	-0.140132	0.029326	TAG(48:0)	0.174193	0.00511093	Psychogenic.disorder_303.3,Hemorrhage.or.hematoma.complicating.a.procedure_850,Subdural.hemorrhage_430.3	-	Alanine.aminotransferase,Alkaline.phosphatase	Unspecified.fall_2189,Open.wound.of.thorax_2106,Suicide.or.other.Intentional.self.harm_2185,Any.mental.disorder_1311,Any.mental.disorder.or.suicide.or.attempt.or.psychic.di_1312,Psychiatric.diseases_682,Fracture.of.ribs.sternum.and.thoracic.spine_2062	-	-	TC
sig	9	114434877	rs78211581	C	T	0.13066	DFNB31	GlcCer(d42:2)	-0.486577	4.87469e-09	C	T	0.215561	-0.13481	0.0343139	TAG(46:0)	0.180303	0.00279239	Subdural.hemorrhage_430.3,Psychogenic.disorder_303.3	ICD10:I62.Other.nontraumatic.intracranial.haemorrhage,ICD10:I62.Other.nontraumatic.intracranial.haemorrhage	Alanine.aminotransferase,Alkaline.phosphatase	Unspecified.fall_2189,Open.wound.of.thorax_2106,Suicide.or.other.Intentional.self.harm_2185,Any.mental.disorder_1311,Any.mental.disorder.or.suicide.or.attempt.or.psychic.di_1312,Psychiatric.diseases_682,Fracture.of.ribs.sternum.and.thoracic.spine_2062	-	-	TC
sig	9	114464656	rs12555873	G	T	0.13837	DFNB31	GlcCer(d42:2)	-0.441224	4.25859e-08	G	T	0.227679	-0.13898	0.026999	TAG(48:0)	0.197468	0.00116202	Psychogenic.disorder_303.3	-	Alanine.aminotransferase,Alkaline.phosphatase	Unspecified.fall_2189,Psychiatric.diseases_682,Any.mental.disorder.or.suicide.or.attempt.or.psychic.di_1312,Fracture.of.ribs.sternum.and.thoracic.spine_2062,Any.mental.disorder_1311,Suicide.or.other.Intentional.self.harm_2185	-	-	TC
sig	9	114518983	rs200989604	A	AG	0.06914	DFNB31	GlcCer(d41:1)	-0.609185	1.27121e-08	A	AG	0.0274235	-0.0901365	0.588863	PI(36:1)	0.459836	0.00441775	-	ICD10:J69.Pneumonitis.due.to.solids.and.liquids,ICD10:I42.Cardiomyopathy	-	-	-	-	TC
sig	9	114518983	rs200989604	A	AG	0.06914	DFNB31	GlcCer(d42:2)	-0.728541	4.85512e-11	A	AG	0.0274235	-0.273842	0.0944398	PI(36:1)	0.459836	0.00441775	-	ICD10:J69.Pneumonitis.due.to.solids.and.liquids,ICD10:I42.Cardiomyopathy	-	-	-	-	TC
sig	9	114526813	rs952789069	A	G	0.04084	DFNB31	GlcCer(d38:1)	-0.980341	1.17159e-12	-	-	-	-	-	-	-	-	-	-	-	-	-	-	TC
sig	9	114526813	rs952789069	A	G	0.04084	DFNB31	GlcCer(d40:1)	-1.08377	1.15839e-14	-	-	-	-	-	-	-	-	-	-	-	-	-	-	TC
sig	9	114526813	rs952789069	A	G	0.04084	DFNB31	GlcCer(d41:1)	-1.03156	3.54659e-14	-	-	-	-	-	-	-	-	-	-	-	-	-	-	TC
sig	9	114526813	rs952789069	A	G	0.04084	DFNB31	GlcCer(d42:1)	-1.13356	2.80518e-16	-	-	-	-	-	-	-	-	-	-	-	-	-	-	TC
sig	9	114526813	rs952789069	A	G	0.04084	DFNB31	GlcCer(d42:2)	-1.20039	1.10046e-17	-	-	-	-	-	-	-	-	-	-	-	-	-	-	TC
sig	9	114535390	rs113645610	A	G	0.08374	DFNB31	GlcCer(d42:2)	-0.618001	1.26164e-09	A	G	0.0835459	-0.174754	0.0597991	CE(20:3)	-0.26236	0.0043364	Cancer.of.urinary.organs.incl.kidney.and.bladder_189,Antihypertensive.agents.causing.adverse.effects_972.6	-	Apolipoprotein.B	-	-	-	TC
sig	9	114541420	rs112537398	G	A	0.06886	DFNB31	GlcCer(d41:1)	-0.609033	1.2591e-08	G	A	0.0280612	-0.0920626	0.567801	PI(36:1)	0.423174	0.00670569	-	ICD10:J69.Pneumonitis.due.to.solids.and.liquids	-	Amyloidosis_518	-	-	TC
sig	9	114541420	rs112537398	G	A	0.06886	DFNB31	GlcCer(d42:2)	-0.731097	4.0754e-11	G	A	0.0280612	-0.258833	0.101858	PI(36:1)	0.423174	0.00670569	-	ICD10:J69.Pneumonitis.due.to.solids.and.liquids	-	Amyloidosis_518	-	-	TC
sig	9	114551204	rs10124912	A	G	0.92272	ATP6V1G1	GlcCer(d38:1)	0.651202	3.75942e-11	A	G	0.871173	-0.0867854	0.236275	PC(42:6)	-0.188935	0.0116316	Other.symptoms.referable.to.back_724.8,Cancer.of.bladder_189.2,Cancer.of.urinary.organs.incl.kidney.and.bladder_189,Malignant.neoplasm.of.bladder_189.21,Enthesopathy_726.1	ICD10:K51.Ulcerative.colitis	-	Depression_640,Mood.affective.disorders_662	-	-	TC
sig	9	114551204	rs10124912	A	G	0.92272	ATP6V1G1	GlcCer(d40:1)	0.717073	8.3859e-13	A	G	0.871173	0.112746	0.136019	PC(42:6)	-0.188935	0.0116316	Other.symptoms.referable.to.back_724.8,Cancer.of.bladder_189.2,Cancer.of.urinary.organs.incl.kidney.and.bladder_189,Malignant.neoplasm.of.bladder_189.21,Enthesopathy_726.1	ICD10:K51.Ulcerative.colitis	-	Depression_640,Mood.affective.disorders_662	-	-	TC
sig	9	114551204	rs10124912	A	G	0.92272	ATP6V1G1	GlcCer(d41:1)	0.740495	1.83334e-14	A	G	0.871173	-0.137575	0.0747662	PC(42:6)	-0.188935	0.0116316	Other.symptoms.referable.to.back_724.8,Cancer.of.bladder_189.2,Cancer.of.urinary.organs.incl.kidney.and.bladder_189,Malignant.neoplasm.of.bladder_189.21,Enthesopathy_726.1	ICD10:K51.Ulcerative.colitis	-	Depression_640,Mood.affective.disorders_662	-	-	TC
sig	9	114551204	rs10124912	A	G	0.92272	ATP6V1G1	GlcCer(d42:1)	0.764531	1.05518e-14	A	G	0.871173	0.0852929	0.258126	PC(42:6)	-0.188935	0.0116316	Other.symptoms.referable.to.back_724.8,Cancer.of.bladder_189.2,Cancer.of.urinary.organs.incl.kidney.and.bladder_189,Malignant.neoplasm.of.bladder_189.21,Enthesopathy_726.1	ICD10:K51.Ulcerative.colitis	-	Depression_640,Mood.affective.disorders_662	-	-	TC
sig	9	114551204	rs10124912	A	G	0.92272	ATP6V1G1	GlcCer(d42:2)	0.785921	5.34264e-15	A	G	0.871173	-0.061934	0.413914	PC(42:6)	-0.188935	0.0116316	Other.symptoms.referable.to.back_724.8,Cancer.of.bladder_189.2,Cancer.of.urinary.organs.incl.kidney.and.bladder_189,Malignant.neoplasm.of.bladder_189.21,Enthesopathy_726.1	ICD10:K51.Ulcerative.colitis	-	Depression_640,Mood.affective.disorders_662	-	-	TC
sig	9	114555592	rs10739421	T	C	0.86374	ATP6V1G1	GlcCer(d42:1)	0.472024	9.66112e-09	T	C	0.686862	-0.00904968	0.87168	PC(33:2)	-0.191886	0.000627977	-	ICD10:R51.Headache	-	Open.wound.of.forearm_2101,Other.diseases.of.biliary.tract_1223	-	-	TC
sig	9	114555592	rs10739421	T	C	0.86374	ATP6V1G1	GlcCer(d42:2)	0.464722	3.12084e-08	T	C	0.686862	0.0332242	0.555164	PC(33:2)	-0.191886	0.000627977	-	ICD10:R51.Headache	-	Open.wound.of.forearm_2101,Other.diseases.of.biliary.tract_1223	-	-	TC
sig	9	114563433	rs36021500	C	CT	0.06964	ATP6V1G1	GlcCer(d38:1)	-0.617653	8.14844e-09	C	CT	0.0644133	-0.0939232	0.356728	PG(36:4)	-0.263646	0.0133871	-	-	-	-	-	-	TC
sig	9	114563433	rs36021500	C	CT	0.06964	ATP6V1G1	GlcCer(d40:1)	-0.669797	6.32512e-10	C	CT	0.0644133	-0.0633495	0.546984	PG(36:4)	-0.263646	0.0133871	-	-	-	-	-	-	TC
sig	9	114563433	rs36021500	C	CT	0.06964	ATP6V1G1	GlcCer(d41:1)	-0.621215	4.11332e-09	C	CT	0.0644133	-0.115436	0.282353	PG(36:4)	-0.263646	0.0133871	-	-	-	-	-	-	TC
sig	9	114563433	rs36021500	C	CT	0.06964	ATP6V1G1	GlcCer(d42:1)	-0.729876	9.49655e-12	C	CT	0.0644133	-0.127703	0.223455	PG(36:4)	-0.263646	0.0133871	-	-	-	-	-	-	TC
sig	9	114563433	rs36021500	C	CT	0.06964	ATP6V1G1	GlcCer(d42:2)	-0.715904	4.99085e-11	C	CT	0.0644133	-0.142772	0.175661	PG(36:4)	-0.263646	0.0133871	-	-	-	-	-	-	TC
sig	9	114563915	rs34151359	A	AT	0.85984	ATP6V1G1	GlcCer(d42:1)	0.459191	2.4567e-08	A	AT	0.688138	-0.0020421	0.971376	TAG(42:0)	-0.165291	0.00342677	-	-	-	Open.wound.of.forearm_2101	-	-	TC
sig	9	114567888	rs7466264	A	C	0.86306	ATP6V1G1	GlcCer(d42:1)	0.467847	1.21573e-08	A	C	0.694515	0.00551691	0.922797	PC(33:2)	-0.202477	0.000383982	Benign.neoplasm.of.thyroid.glands_226	-	-	Open.wound.of.forearm_2101	-	-	TC
sig	9	114567888	rs7466264	A	C	0.86306	ATP6V1G1	GlcCer(d42:2)	0.463249	3.22143e-08	A	C	0.694515	0.0326742	0.567939	PC(33:2)	-0.202477	0.000383982	Benign.neoplasm.of.thyroid.glands_226	-	-	Open.wound.of.forearm_2101	-	-	TC
sig	9	114568225	rs34005760	AT	A	0.86148	ATP6V1G1	GlcCer(d42:1)	0.463288	1.75308e-08	AT	A	0.694515	-0.00459321	0.9355	PC(33:2)	-0.207007	0.000271411	-	-	-	-	-	-	TC
sig	9	114569093	rs10759722	C	T	0.86374	ATP6V1G1	GlcCer(d42:1)	0.472032	9.65481e-09	C	T	0.695153	-0.0025051	0.964883	PC(33:2)	-0.202211	0.000388297	Benign.neoplasm.of.thyroid.glands_226	-	-	Open.wound.of.forearm_2101	-	-	TC
sig	9	114569093	rs10759722	C	T	0.86374	ATP6V1G1	GlcCer(d42:2)	0.46479	3.10585e-08	C	T	0.695153	0.0358263	0.530994	PC(33:2)	-0.202211	0.000388297	Benign.neoplasm.of.thyroid.glands_226	-	-	Open.wound.of.forearm_2101	-	-	TC
sig	9	114569290	rs35434179	CT	C	0.86288	ATP6V1G1	GlcCer(d42:1)	0.475606	7.51441e-09	CT	C	0.691964	0.00974214	0.86394	PC(33:2)	-0.213927	0.000172201	-	-	-	-	-	-	TC
sig	9	114569290	rs35434179	CT	C	0.86288	ATP6V1G1	GlcCer(d42:2)	0.466167	2.85095e-08	CT	C	0.691964	0.0277589	0.627091	PC(33:2)	-0.213927	0.000172201	-	-	-	-	-	-	TC
sig	9	114569315	rs4979430	C	G	0.86374	ATP6V1G1	GlcCer(d42:1)	0.472032	9.65481e-09	C	G	0.694515	0.00551691	0.922797	PC(33:2)	-0.202477	0.000383982	Benign.neoplasm.of.thyroid.glands_226	-	-	Open.wound.of.forearm_2101	-	-	TC
sig	9	114569315	rs4979430	C	G	0.86374	ATP6V1G1	GlcCer(d42:2)	0.46479	3.10585e-08	C	G	0.694515	0.0326742	0.567939	PC(33:2)	-0.202477	0.000383982	Benign.neoplasm.of.thyroid.glands_226	-	-	Open.wound.of.forearm_2101	-	-	TC
sig	9	114569707	rs536845619	CAAAAAAAA	C	0.86046	ATP6V1G1	GlcCer(d42:1)	0.464208	1.21128e-08	-	-	-	-	-	androstenediol	-0.0397877	0.460214	-	-	-	-	-	-	TC
sig	9	114570113	rs10533766	GTT	G	0.86347	ATP6V1G1	GlcCer(d42:1)	0.471416	1.00579e-08	GTT	G	0.696429	-0.00805473	0.887366	PC(33:2)	-0.211902	0.000199209	-	-	-	-	-	-	TC
sig	9	114570113	rs10533766	GTT	G	0.86347	ATP6V1G1	GlcCer(d42:2)	0.463331	3.40855e-08	GTT	G	0.696429	0.0355315	0.534154	PC(33:2)	-0.211902	0.000199209	-	-	-	-	-	-	TC
sig	9	114570738	rs34076798	AC	A	0.86162	ATP6V1G1	GlcCer(d42:1)	0.453188	3.50175e-08	AC	A	0.693878	0.00390763	0.945295	PC(33:2)	-0.204727	0.000331962	-	-	-	Open.wound.of.forearm_2101	-	-	TC
sig	9	114573030	rs10116446	G	A	0.86374	ATP6V1G1	GlcCer(d42:1)	0.472032	9.65481e-09	G	A	0.694515	0.00551691	0.922797	PC(33:2)	-0.202477	0.000383982	Benign.neoplasm.of.thyroid.glands_226	-	-	Open.wound.of.forearm_2101	-	-	TC
sig	9	114573030	rs10116446	G	A	0.86374	ATP6V1G1	GlcCer(d42:2)	0.46479	3.10585e-08	G	A	0.694515	0.0326742	0.567939	PC(33:2)	-0.202477	0.000383982	Benign.neoplasm.of.thyroid.glands_226	-	-	Open.wound.of.forearm_2101	-	-	TC
sig	9	114573649	rs10759723	G	T	0.86374	ATP6V1G1	GlcCer(d42:1)	0.47203	9.65481e-09	G	T	0.692602	0.00757201	0.893702	PC(33:2)	-0.203915	0.000327566	Benign.neoplasm.of.thyroid.glands_226	-	-	Open.wound.of.forearm_2101	-	-	TC
sig	9	114573649	rs10759723	G	T	0.86374	ATP6V1G1	GlcCer(d42:2)	0.464782	3.10732e-08	G	T	0.692602	0.0317219	0.577536	PC(33:2)	-0.203915	0.000327566	Benign.neoplasm.of.thyroid.glands_226	-	-	Open.wound.of.forearm_2101	-	-	TC
sig	9	114575453	rs751653	A	T	0.86374	ATP6V1G1	GlcCer(d42:1)	0.472032	9.65481e-09	A	T	0.694515	0.00551691	0.922797	PC(33:2)	-0.202477	0.000383982	Benign.neoplasm.of.thyroid.glands_226	-	-	Open.wound.of.forearm_2101	-	-	TC
sig	9	114575453	rs751653	A	T	0.86374	ATP6V1G1	GlcCer(d42:2)	0.46479	3.10585e-08	A	T	0.694515	0.0326742	0.567939	PC(33:2)	-0.202477	0.000383982	Benign.neoplasm.of.thyroid.glands_226	-	-	Open.wound.of.forearm_2101	-	-	TC
sig	9	114575863	rs56792613	T	G	0.86374	ATP6V1G1	GlcCer(d42:1)	0.472032	9.65481e-09	T	G	0.694515	0.00551691	0.922797	PC(33:2)	-0.202477	0.000383982	-	-	-	Open.wound.of.forearm_2101	-	-	TC
sig	9	114575863	rs56792613	T	G	0.86374	ATP6V1G1	GlcCer(d42:2)	0.46479	3.10585e-08	T	G	0.694515	0.0326742	0.567939	PC(33:2)	-0.202477	0.000383982	-	-	-	Open.wound.of.forearm_2101	-	-	TC
sig	9	114576092	rs10119030	C	T	0.86374	ATP6V1G1	GlcCer(d42:1)	0.472032	9.65481e-09	C	T	0.694515	0.00551691	0.922797	PC(33:2)	-0.202477	0.000383982	Benign.neoplasm.of.thyroid.glands_226	-	-	Open.wound.of.forearm_2101	-	-	TC
sig	9	114576092	rs10119030	C	T	0.86374	ATP6V1G1	GlcCer(d42:2)	0.46479	3.10585e-08	C	T	0.694515	0.0326742	0.567939	PC(33:2)	-0.202477	0.000383982	Benign.neoplasm.of.thyroid.glands_226	-	-	Open.wound.of.forearm_2101	-	-	TC
sig	9	114578266	rs4979432	A	C	0.86374	ATP6V1G1	GlcCer(d42:1)	0.472032	9.65481e-09	A	C	0.694515	0.00551691	0.922797	PC(33:2)	-0.202477	0.000383982	-	-	-	Open.wound.of.forearm_2101	-	-	TC
sig	9	114578266	rs4979432	A	C	0.86374	ATP6V1G1	GlcCer(d42:2)	0.46479	3.10585e-08	A	C	0.694515	0.0326742	0.567939	PC(33:2)	-0.202477	0.000383982	-	-	-	Open.wound.of.forearm_2101	-	-	TC
sig	9	114578285	rs4979433	G	A	0.86374	ATP6V1G1	GlcCer(d42:1)	0.472032	9.65481e-09	G	A	0.694515	0.00551691	0.922797	PC(33:2)	-0.202477	0.000383982	-	-	-	Open.wound.of.forearm_2101	-	-	TC
sig	9	114578285	rs4979433	G	A	0.86374	ATP6V1G1	GlcCer(d42:2)	0.46479	3.10585e-08	G	A	0.694515	0.0326742	0.567939	PC(33:2)	-0.202477	0.000383982	-	-	-	Open.wound.of.forearm_2101	-	-	TC
sig	9	114578555	rs4979434	T	A	0.86374	ATP6V1G1	GlcCer(d42:1)	0.472032	9.65481e-09	T	A	0.695153	0.00610995	0.914513	PC(33:2)	-0.201699	0.00040341	-	-	-	Open.wound.of.forearm_2101	-	-	TC
sig	9	114578555	rs4979434	T	A	0.86374	ATP6V1G1	GlcCer(d42:2)	0.46479	3.10585e-08	T	A	0.695153	0.0325361	0.569507	PC(33:2)	-0.201699	0.00040341	-	-	-	Open.wound.of.forearm_2101	-	-	TC
sig	9	114578791	rs4979435	C	T	0.86374	ATP6V1G1	GlcCer(d42:1)	0.472032	9.65481e-09	C	T	0.694515	0.00551691	0.922797	PC(33:2)	-0.202477	0.000383982	-	-	-	Open.wound.of.forearm_2101	-	-	TC
sig	9	114578791	rs4979435	C	T	0.86374	ATP6V1G1	GlcCer(d42:2)	0.46479	3.10585e-08	C	T	0.694515	0.0326742	0.567939	PC(33:2)	-0.202477	0.000383982	-	-	-	Open.wound.of.forearm_2101	-	-	TC
sig	9	114578814	rs4979436	C	T	0.86374	ATP6V1G1	GlcCer(d42:1)	0.472032	9.65481e-09	C	T	0.694515	0.00551691	0.922797	PC(33:2)	-0.202477	0.000383982	-	-	-	Open.wound.of.forearm_2101	-	-	TC
sig	9	114578814	rs4979436	C	T	0.86374	ATP6V1G1	GlcCer(d42:2)	0.46479	3.10585e-08	C	T	0.694515	0.0326742	0.567939	PC(33:2)	-0.202477	0.000383982	-	-	-	Open.wound.of.forearm_2101	-	-	TC
sig	9	114578817	rs4979437	A	C	0.86374	ATP6V1G1	GlcCer(d42:1)	0.472032	9.65481e-09	A	C	0.694515	0.00551691	0.922797	PC(33:2)	-0.202477	0.000383982	-	-	-	Open.wound.of.forearm_2101	-	-	TC
sig	9	114578817	rs4979437	A	C	0.86374	ATP6V1G1	GlcCer(d42:2)	0.46479	3.10585e-08	A	C	0.694515	0.0326742	0.567939	PC(33:2)	-0.202477	0.000383982	-	-	-	Open.wound.of.forearm_2101	-	-	TC
sig	9	114578854	rs4979438	C	T	0.86374	ATP6V1G1	GlcCer(d42:1)	0.472032	9.65481e-09	C	T	0.694515	0.00551691	0.922797	PC(33:2)	-0.202477	0.000383982	-	-	-	Open.wound.of.forearm_2101	-	-	TC
sig	9	114578854	rs4979438	C	T	0.86374	ATP6V1G1	GlcCer(d42:2)	0.46479	3.10585e-08	C	T	0.694515	0.0326742	0.567939	PC(33:2)	-0.202477	0.000383982	-	-	-	Open.wound.of.forearm_2101	-	-	TC
sig	9	114580133	rs10759724	T	C	0.86374	ATP6V1G1	GlcCer(d42:1)	0.472032	9.65481e-09	T	C	0.694515	0.00551691	0.922797	PC(33:2)	-0.202477	0.000383982	-	-	-	Open.wound.of.forearm_2101	-	-	TC
sig	9	114580133	rs10759724	T	C	0.86374	ATP6V1G1	GlcCer(d42:2)	0.46479	3.10585e-08	T	C	0.694515	0.0326742	0.567939	PC(33:2)	-0.202477	0.000383982	-	-	-	Open.wound.of.forearm_2101	-	-	TC
sig	9	114580375	rs6478089	T	G	0.86374	ATP6V1G1	GlcCer(d42:1)	0.472032	9.65481e-09	T	G	0.694515	0.00551691	0.922797	PC(33:2)	-0.202477	0.000383982	-	-	-	Open.wound.of.forearm_2101	-	-	TC
sig	9	114580375	rs6478089	T	G	0.86374	ATP6V1G1	GlcCer(d42:2)	0.46479	3.10585e-08	T	G	0.694515	0.0326742	0.567939	PC(33:2)	-0.202477	0.000383982	-	-	-	Open.wound.of.forearm_2101	-	-	TC
sig	9	114580457	rs138715201	G	C	0.04068	ATP6V1G1	GlcCer(d38:1)	-0.979598	1.19839e-12	-	-	-	-	-	androstenediol	-0.48415	0.341078	Skull.and.face.fracture.and.other.intercranial.injury_819	-	-	-	-	-	TC
sig	9	114580457	rs138715201	G	C	0.04068	ATP6V1G1	GlcCer(d40:1)	-1.08331	1.18281e-14	-	-	-	-	-	androstenediol	-0.48415	0.341078	Skull.and.face.fracture.and.other.intercranial.injury_819	-	-	-	-	-	TC
sig	9	114580457	rs138715201	G	C	0.04068	ATP6V1G1	GlcCer(d41:1)	-1.03105	3.59797e-14	-	-	-	-	-	androstenediol	-0.48415	0.341078	Skull.and.face.fracture.and.other.intercranial.injury_819	-	-	-	-	-	TC
sig	9	114580457	rs138715201	G	C	0.04068	ATP6V1G1	GlcCer(d42:1)	-1.1317	3.11129e-16	-	-	-	-	-	androstenediol	-0.48415	0.341078	Skull.and.face.fracture.and.other.intercranial.injury_819	-	-	-	-	-	TC
sig	9	114580457	rs138715201	G	C	0.04068	ATP6V1G1	GlcCer(d42:2)	-1.20272	9.37125e-18	-	-	-	-	-	androstenediol	-0.48415	0.341078	Skull.and.face.fracture.and.other.intercranial.injury_819	-	-	-	-	-	TC
sig	9	114580648	rs61221343	GGAA	G	0.8637	ATP6V1G1	GlcCer(d42:1)	0.472288	9.49957e-09	GGAA	G	0.69324	0.00460428	0.935385	PC(33:2)	-0.190434	0.000815225	-	-	-	Wide.developmental.disorders.more.controls.excluded_1328,Open.wound.of.forearm_2101	-	-	TC
sig	9	114580648	rs61221343	GGAA	G	0.8637	ATP6V1G1	GlcCer(d42:2)	0.46503	3.06135e-08	GGAA	G	0.69324	0.0308769	0.58854	PC(33:2)	-0.190434	0.000815225	-	-	-	Wide.developmental.disorders.more.controls.excluded_1328,Open.wound.of.forearm_2101	-	-	TC
sig	9	114580673	rs7867701	T	C	0.8637	ATP6V1G1	GlcCer(d42:1)	0.472288	9.49957e-09	T	C	0.694515	0.00551691	0.922797	PC(33:2)	-0.202477	0.000383982	-	-	-	Open.wound.of.forearm_2101	-	-	TC
sig	9	114580673	rs7867701	T	C	0.8637	ATP6V1G1	GlcCer(d42:2)	0.46503	3.06135e-08	T	C	0.694515	0.0326742	0.567939	PC(33:2)	-0.202477	0.000383982	-	-	-	Open.wound.of.forearm_2101	-	-	TC
sig	9	114581873	rs10817642	C	T	0.8637	ATP6V1G1	GlcCer(d42:1)	0.472288	9.49957e-09	C	T	0.694515	0.00551691	0.922797	PC(33:2)	-0.202477	0.000383982	-	-	-	Open.wound.of.forearm_2101	-	-	TC
sig	9	114581873	rs10817642	C	T	0.8637	ATP6V1G1	GlcCer(d42:2)	0.46503	3.06135e-08	C	T	0.694515	0.0326742	0.567939	PC(33:2)	-0.202477	0.000383982	-	-	-	Open.wound.of.forearm_2101	-	-	TC
sig	9	114584641	rs7868728	C	A	0.8637	ATP6V1G1	GlcCer(d42:1)	0.4723	9.492e-09	C	A	0.688776	0.00521402	0.926112	PC(33:2)	-0.208491	0.000213809	Benign.neoplasm.of.thyroid.glands_226	-	-	Open.wound.of.forearm_2101	-	-	TC
sig	9	114584641	rs7868728	C	A	0.8637	ATP6V1G1	GlcCer(d42:2)	0.465025	3.06255e-08	C	A	0.688776	0.0330851	0.558202	PC(33:2)	-0.208491	0.000213809	Benign.neoplasm.of.thyroid.glands_226	-	-	Open.wound.of.forearm_2101	-	-	TC
sig	9	114589789	rs11463169	A	AT	0.8637	ATP6V1G1	GlcCer(d42:1)	0.47229	9.49855e-09	A	AT	0.69324	-0.00322191	0.954897	PC(33:2)	-0.204368	0.000341556	-	-	-	Open.wound.of.forearm_2101	-	-	TC
sig	9	114589789	rs11463169	A	AT	0.8637	ATP6V1G1	GlcCer(d42:2)	0.465018	3.06398e-08	A	AT	0.69324	0.041271	0.471001	PC(33:2)	-0.204368	0.000341556	-	-	-	Open.wound.of.forearm_2101	-	-	TC
sig	9	114591184	rs10124511	G	A	0.8637	ATP6V1G1	GlcCer(d42:1)	0.47229	9.49855e-09	G	A	0.6875	0.0045631	0.935367	PC(33:2)	-0.203518	0.000305167	Benign.neoplasm.of.thyroid.glands_226	-	-	Open.wound.of.forearm_2101	-	-	TC
sig	9	114591184	rs10124511	G	A	0.8637	ATP6V1G1	GlcCer(d42:2)	0.465018	3.06398e-08	G	A	0.6875	0.0340248	0.547404	PC(33:2)	-0.203518	0.000305167	Benign.neoplasm.of.thyroid.glands_226	-	-	Open.wound.of.forearm_2101	-	-	TC
sig	9	114598381	rs186979747	C	T	0.04068	ATP6V1G1	GlcCer(d38:1)	-0.979598	1.19839e-12	C	T	0.00191327	0.132168	0.820148	TAG(60:11)	-1.40594	0.0146246	Chronic.interstitial.cystitis_592.13	tmt/med.code:metronidazole,ICD10:F43.Reaction.to.severe.stress.and.adjustment.disorders,ICD10:M81.Osteoporosis.without.pathological.fracture,ICD10:M10.Gout,ICD10:N30.Cystitis,ICD10:B37.Candidiasis,ICD10:S64.Injury.of.nerves.at.wrist.and.hand.level,ICD10:H69.Other.disorders.of.Eustachian.tube,ICD10:Q82.Other.congenital.malformations.of.skin	-	-	-	-	TC
sig	9	114598381	rs186979747	C	T	0.04068	ATP6V1G1	GlcCer(d40:1)	-1.08331	1.18281e-14	C	T	0.00191327	-0.0291384	0.961266	TAG(60:11)	-1.40594	0.0146246	Chronic.interstitial.cystitis_592.13	tmt/med.code:metronidazole,ICD10:F43.Reaction.to.severe.stress.and.adjustment.disorders,ICD10:M81.Osteoporosis.without.pathological.fracture,ICD10:M10.Gout,ICD10:N30.Cystitis,ICD10:B37.Candidiasis,ICD10:S64.Injury.of.nerves.at.wrist.and.hand.level,ICD10:H69.Other.disorders.of.Eustachian.tube,ICD10:Q82.Other.congenital.malformations.of.skin	-	-	-	-	TC
sig	9	114598381	rs186979747	C	T	0.04068	ATP6V1G1	GlcCer(d41:1)	-1.03105	3.59797e-14	C	T	0.00191327	-0.157388	0.797212	TAG(60:11)	-1.40594	0.0146246	Chronic.interstitial.cystitis_592.13	tmt/med.code:metronidazole,ICD10:F43.Reaction.to.severe.stress.and.adjustment.disorders,ICD10:M81.Osteoporosis.without.pathological.fracture,ICD10:M10.Gout,ICD10:N30.Cystitis,ICD10:B37.Candidiasis,ICD10:S64.Injury.of.nerves.at.wrist.and.hand.level,ICD10:H69.Other.disorders.of.Eustachian.tube,ICD10:Q82.Other.congenital.malformations.of.skin	-	-	-	-	TC
sig	9	114598381	rs186979747	C	T	0.04068	ATP6V1G1	GlcCer(d42:1)	-1.1317	3.11129e-16	C	T	0.00191327	0.341676	0.567991	TAG(60:11)	-1.40594	0.0146246	Chronic.interstitial.cystitis_592.13	tmt/med.code:metronidazole,ICD10:F43.Reaction.to.severe.stress.and.adjustment.disorders,ICD10:M81.Osteoporosis.without.pathological.fracture,ICD10:M10.Gout,ICD10:N30.Cystitis,ICD10:B37.Candidiasis,ICD10:S64.Injury.of.nerves.at.wrist.and.hand.level,ICD10:H69.Other.disorders.of.Eustachian.tube,ICD10:Q82.Other.congenital.malformations.of.skin	-	-	-	-	TC
sig	9	114598381	rs186979747	C	T	0.04068	ATP6V1G1	GlcCer(d42:2)	-1.20272	9.37125e-18	C	T	0.00191327	-	-	TAG(60:11)	-1.40594	0.0146246	Chronic.interstitial.cystitis_592.13	tmt/med.code:metronidazole,ICD10:F43.Reaction.to.severe.stress.and.adjustment.disorders,ICD10:M81.Osteoporosis.without.pathological.fracture,ICD10:M10.Gout,ICD10:N30.Cystitis,ICD10:B37.Candidiasis,ICD10:S64.Injury.of.nerves.at.wrist.and.hand.level,ICD10:H69.Other.disorders.of.Eustachian.tube,ICD10:Q82.Other.congenital.malformations.of.skin	-	-	-	-	TC
sig	9	114598449	rs7868842	T	C	0.86366	ATP6V1G1	GlcCer(d42:1)	0.472648	9.25088e-09	T	C	0.65625	-0.034736	0.528731	PC(33:2)	-0.159609	0.00385563	-	-	-	Open.wound.of.forearm_2101,Intestinal.malabsorbtion_1266	-	-	TC
sig	9	114598449	rs7868842	T	C	0.86366	ATP6V1G1	GlcCer(d42:2)	0.465364	2.99009e-08	T	C	0.65625	0.063243	0.253794	PC(33:2)	-0.159609	0.00385563	-	-	-	Open.wound.of.forearm_2101,Intestinal.malabsorbtion_1266	-	-	TC
sig	9	114603094	rs4979442	A	G	0.88091	ATP6V1G1	GlcCer(d38:1)	0.502394	4.16462e-09	A	G	0.784439	-0.0153105	0.804961	LPC(15:0)	-0.173715	0.00738191	Other.disorders.of.tympanic.membrane_384	ICD10:L97.Ulcer.of.lower.limb.not.elsewhere.classified,ICD10:H72.Perforation.of.tympanic.membrane	-	Disorders.of.thyroid.IBD.co.morbidities_2161	-	-	TC
sig	9	114603094	rs4979442	A	G	0.88091	ATP6V1G1	GlcCer(d40:1)	0.506496	6.50552e-09	A	G	0.784439	0.0542516	0.396563	LPC(15:0)	-0.173715	0.00738191	Other.disorders.of.tympanic.membrane_384	ICD10:L97.Ulcer.of.lower.limb.not.elsewhere.classified,ICD10:H72.Perforation.of.tympanic.membrane	-	Disorders.of.thyroid.IBD.co.morbidities_2161	-	-	TC
sig	9	114603094	rs4979442	A	G	0.88091	ATP6V1G1	GlcCer(d41:1)	0.503811	2.66187e-09	A	G	0.784439	-0.0663361	0.309906	LPC(15:0)	-0.173715	0.00738191	Other.disorders.of.tympanic.membrane_384	ICD10:L97.Ulcer.of.lower.limb.not.elsewhere.classified,ICD10:H72.Perforation.of.tympanic.membrane	-	Disorders.of.thyroid.IBD.co.morbidities_2161	-	-	TC
sig	9	114603094	rs4979442	A	G	0.88091	ATP6V1G1	GlcCer(d42:1)	0.555057	1.21734e-10	A	G	0.784439	0.0257586	0.6865	LPC(15:0)	-0.173715	0.00738191	Other.disorders.of.tympanic.membrane_384	ICD10:L97.Ulcer.of.lower.limb.not.elsewhere.classified,ICD10:H72.Perforation.of.tympanic.membrane	-	Disorders.of.thyroid.IBD.co.morbidities_2161	-	-	TC
sig	9	114603094	rs4979442	A	G	0.88091	ATP6V1G1	GlcCer(d42:2)	0.500715	1.42227e-08	A	G	0.784439	0.00201146	0.974983	LPC(15:0)	-0.173715	0.00738191	Other.disorders.of.tympanic.membrane_384	ICD10:L97.Ulcer.of.lower.limb.not.elsewhere.classified,ICD10:H72.Perforation.of.tympanic.membrane	-	Disorders.of.thyroid.IBD.co.morbidities_2161	-	-	TC
sig	9	114604562	rs10817645	A	G	0.88091	ATP6V1G1	GlcCer(d38:1)	0.502394	4.16462e-09	A	G	0.783801	-0.0154158	0.802873	LPC(15:0)	-0.172605	0.00752433	Other.disorders.of.tympanic.membrane_384	ICD10:L97.Ulcer.of.lower.limb.not.elsewhere.classified,ICD10:H72.Perforation.of.tympanic.membrane	-	Disorders.of.thyroid.IBD.co.morbidities_2161	-	-	TC
sig	9	114604562	rs10817645	A	G	0.88091	ATP6V1G1	GlcCer(d40:1)	0.506496	6.50552e-09	A	G	0.783801	0.0535959	0.400405	LPC(15:0)	-0.172605	0.00752433	Other.disorders.of.tympanic.membrane_384	ICD10:L97.Ulcer.of.lower.limb.not.elsewhere.classified,ICD10:H72.Perforation.of.tympanic.membrane	-	Disorders.of.thyroid.IBD.co.morbidities_2161	-	-	TC
sig	9	114604562	rs10817645	A	G	0.88091	ATP6V1G1	GlcCer(d41:1)	0.503811	2.66187e-09	A	G	0.783801	-0.0658862	0.311256	LPC(15:0)	-0.172605	0.00752433	Other.disorders.of.tympanic.membrane_384	ICD10:L97.Ulcer.of.lower.limb.not.elsewhere.classified,ICD10:H72.Perforation.of.tympanic.membrane	-	Disorders.of.thyroid.IBD.co.morbidities_2161	-	-	TC
sig	9	114604562	rs10817645	A	G	0.88091	ATP6V1G1	GlcCer(d42:1)	0.555057	1.21734e-10	A	G	0.783801	0.0259102	0.683553	LPC(15:0)	-0.172605	0.00752433	Other.disorders.of.tympanic.membrane_384	ICD10:L97.Ulcer.of.lower.limb.not.elsewhere.classified,ICD10:H72.Perforation.of.tympanic.membrane	-	Disorders.of.thyroid.IBD.co.morbidities_2161	-	-	TC
sig	9	114604562	rs10817645	A	G	0.88091	ATP6V1G1	GlcCer(d42:2)	0.500715	1.42227e-08	A	G	0.783801	-0.000727569	0.990913	LPC(15:0)	-0.172605	0.00752433	Other.disorders.of.tympanic.membrane_384	ICD10:L97.Ulcer.of.lower.limb.not.elsewhere.classified,ICD10:H72.Perforation.of.tympanic.membrane	-	Disorders.of.thyroid.IBD.co.morbidities_2161	-	-	TC
sig	9	114604781	rs10817646	G	C	0.88091	ATP6V1G1	GlcCer(d38:1)	0.502394	4.16462e-09	G	C	0.784439	-0.0153105	0.804961	LPC(15:0)	-0.173715	0.00738191	Other.disorders.of.tympanic.membrane_384	ICD10:L97.Ulcer.of.lower.limb.not.elsewhere.classified,ICD10:H72.Perforation.of.tympanic.membrane	-	Disorders.of.thyroid.IBD.co.morbidities_2161	-	-	TC
sig	9	114604781	rs10817646	G	C	0.88091	ATP6V1G1	GlcCer(d40:1)	0.506496	6.50552e-09	G	C	0.784439	0.0542516	0.396563	LPC(15:0)	-0.173715	0.00738191	Other.disorders.of.tympanic.membrane_384	ICD10:L97.Ulcer.of.lower.limb.not.elsewhere.classified,ICD10:H72.Perforation.of.tympanic.membrane	-	Disorders.of.thyroid.IBD.co.morbidities_2161	-	-	TC
sig	9	114604781	rs10817646	G	C	0.88091	ATP6V1G1	GlcCer(d41:1)	0.503811	2.66187e-09	G	C	0.784439	-0.0663361	0.309906	LPC(15:0)	-0.173715	0.00738191	Other.disorders.of.tympanic.membrane_384	ICD10:L97.Ulcer.of.lower.limb.not.elsewhere.classified,ICD10:H72.Perforation.of.tympanic.membrane	-	Disorders.of.thyroid.IBD.co.morbidities_2161	-	-	TC
sig	9	114604781	rs10817646	G	C	0.88091	ATP6V1G1	GlcCer(d42:1)	0.555057	1.21734e-10	G	C	0.784439	0.0257586	0.6865	LPC(15:0)	-0.173715	0.00738191	Other.disorders.of.tympanic.membrane_384	ICD10:L97.Ulcer.of.lower.limb.not.elsewhere.classified,ICD10:H72.Perforation.of.tympanic.membrane	-	Disorders.of.thyroid.IBD.co.morbidities_2161	-	-	TC
sig	9	114604781	rs10817646	G	C	0.88091	ATP6V1G1	GlcCer(d42:2)	0.500715	1.42227e-08	G	C	0.784439	0.00201146	0.974983	LPC(15:0)	-0.173715	0.00738191	Other.disorders.of.tympanic.membrane_384	ICD10:L97.Ulcer.of.lower.limb.not.elsewhere.classified,ICD10:H72.Perforation.of.tympanic.membrane	-	Disorders.of.thyroid.IBD.co.morbidities_2161	-	-	TC
sig	9	114622649	rs542505754	ATGC	A	0.04068	C9orf91	GlcCer(d38:1)	-0.979598	1.19839e-12	ATGC	A	0.00191327	0.132168	0.820148	TAG(60.11.	-1.40594	0.0146246	-	-	-	-	-	-	TC
sig	9	114622649	rs542505754	ATGC	A	0.04068	C9orf91	GlcCer(d40:1)	-1.08331	1.18281e-14	ATGC	A	0.00191327	-0.0291384	0.961266	TAG(60.11.	-1.40594	0.0146246	-	-	-	-	-	-	TC
sig	9	114622649	rs542505754	ATGC	A	0.04068	C9orf91	GlcCer(d41:1)	-1.03105	3.59797e-14	ATGC	A	0.00191327	-0.157388	0.797212	TAG(60.11.	-1.40594	0.0146246	-	-	-	-	-	-	TC
sig	9	114622649	rs542505754	ATGC	A	0.04068	C9orf91	GlcCer(d42:1)	-1.1317	3.11129e-16	ATGC	A	0.00191327	0.341676	0.567991	TAG(60.11.	-1.40594	0.0146246	-	-	-	-	-	-	TC
sig	9	114622649	rs542505754	ATGC	A	0.04068	C9orf91	GlcCer(d42:2)	-1.20272	9.37125e-18	ATGC	A	0.00191327	-	-	TAG(60.11.	-1.40594	0.0146246	-	-	-	-	-	-	TC
sig	9	114624285	rs140093477	G	A	0.04068	C9orf91	GlcCer(d38:1)	-0.979598	1.19839e-12	G	A	0.00191327	0.132168	0.820148	TAG(60.11.	-1.40594	0.0146246	-	tmt/med.code:metronidazole,ICD10:F43.Reaction.to.severe.stress.and.adjustment.disorders,ICD10:M81.Osteoporosis.without.pathological.fracture,ICD10:M10.Gout,ICD10:N30.Cystitis,ICD10:B37.Candidiasis,ICD10:S64.Injury.of.nerves.at.wrist.and.hand.level,ICD10:H69.Other.disorders.of.Eustachian.tube	-	-	-	-	TC
sig	9	114624285	rs140093477	G	A	0.04068	C9orf91	GlcCer(d40:1)	-1.08331	1.18281e-14	G	A	0.00191327	-0.0291384	0.961266	TAG(60.11.	-1.40594	0.0146246	-	tmt/med.code:metronidazole,ICD10:F43.Reaction.to.severe.stress.and.adjustment.disorders,ICD10:M81.Osteoporosis.without.pathological.fracture,ICD10:M10.Gout,ICD10:N30.Cystitis,ICD10:B37.Candidiasis,ICD10:S64.Injury.of.nerves.at.wrist.and.hand.level,ICD10:H69.Other.disorders.of.Eustachian.tube	-	-	-	-	TC
sig	9	114624285	rs140093477	G	A	0.04068	C9orf91	GlcCer(d41:1)	-1.03105	3.59797e-14	G	A	0.00191327	-0.157388	0.797212	TAG(60.11.	-1.40594	0.0146246	-	tmt/med.code:metronidazole,ICD10:F43.Reaction.to.severe.stress.and.adjustment.disorders,ICD10:M81.Osteoporosis.without.pathological.fracture,ICD10:M10.Gout,ICD10:N30.Cystitis,ICD10:B37.Candidiasis,ICD10:S64.Injury.of.nerves.at.wrist.and.hand.level,ICD10:H69.Other.disorders.of.Eustachian.tube	-	-	-	-	TC
sig	9	114624285	rs140093477	G	A	0.04068	C9orf91	GlcCer(d42:1)	-1.1317	3.11129e-16	G	A	0.00191327	0.341676	0.567991	TAG(60.11.	-1.40594	0.0146246	-	tmt/med.code:metronidazole,ICD10:F43.Reaction.to.severe.stress.and.adjustment.disorders,ICD10:M81.Osteoporosis.without.pathological.fracture,ICD10:M10.Gout,ICD10:N30.Cystitis,ICD10:B37.Candidiasis,ICD10:S64.Injury.of.nerves.at.wrist.and.hand.level,ICD10:H69.Other.disorders.of.Eustachian.tube	-	-	-	-	TC
sig	9	114624285	rs140093477	G	A	0.04068	C9orf91	GlcCer(d42:2)	-1.20272	9.37125e-18	G	A	0.00191327	-	-	TAG(60.11.	-1.40594	0.0146246	-	tmt/med.code:metronidazole,ICD10:F43.Reaction.to.severe.stress.and.adjustment.disorders,ICD10:M81.Osteoporosis.without.pathological.fracture,ICD10:M10.Gout,ICD10:N30.Cystitis,ICD10:B37.Candidiasis,ICD10:S64.Injury.of.nerves.at.wrist.and.hand.level,ICD10:H69.Other.disorders.of.Eustachian.tube	-	-	-	-	TC
sig	9	114669716	rs10117179	A	C	0.75966	LOC100505478	GlcCer(d42:2)	0.397456	1.11017e-08	A	C	0.532526	0.0860277	0.105271	PC(36:4)A	-0.147356	0.00549158	Lump.or.mass.in.breast_611.3,Abnormal.findings.on.mammogram.or.breast.exam_611	ICD10:N63.Unspecified.lump.in.breast	-	Actinic.keratosis_1357,Skin.changes.due.to.chronic.exposure.to.nonionizing.rad_1412,Iron.deficiency.anaemia.secondary.to.blood.loss.chronic_451	-	-	TC
sig	9	114670664	rs7846979	T	C	0.75978	LOC100505478	GlcCer(d42:2)	0.397052	1.13904e-08	T	C	0.532526	0.0860277	0.105271	PC(36:4)A	-0.147356	0.00549158	Lump.or.mass.in.breast_611.3,Abnormal.findings.on.mammogram.or.breast.exam_611	ICD10:N63.Unspecified.lump.in.breast	-	Actinic.keratosis_1357,Skin.changes.due.to.chronic.exposure.to.nonionizing.rad_1412,Iron.deficiency.anaemia.secondary.to.blood.loss.chronic_451	Colorectal_Cancer	-	TC
sig	9	114671531	rs3215861	C	CA	0.75966	LOC100505478	GlcCer(d42:2)	0.397456	1.11017e-08	C	CA	0.532526	0.0816094	0.124676	PC(36:5)A	-0.143763	0.00619783	-	ICD10:N63.Unspecified.lump.in.breast	-	Actinic.keratosis_1357,Skin.changes.due.to.chronic.exposure.to.nonionizing.rad_1412,Iron.deficiency.anaemia.secondary.to.blood.loss.chronic_451	-	-	TC
sig	9	114672078	rs6478099	C	A	0.75966	LOC100505478	GlcCer(d42:2)	0.397456	1.11017e-08	C	A	0.532526	0.0860277	0.105271	PC(36:4)A	-0.147356	0.00549158	Lump.or.mass.in.breast_611.3,Abnormal.findings.on.mammogram.or.breast.exam_611	ICD10:N63.Unspecified.lump.in.breast	-	Actinic.keratosis_1357,Skin.changes.due.to.chronic.exposure.to.nonionizing.rad_1412,Iron.deficiency.anaemia.secondary.to.blood.loss.chronic_451	Colorectal_Cancer	-	TC
sig	9	114672481	rs4246903	T	C	0.75966	LOC100505478	GlcCer(d42:2)	0.397456	1.11017e-08	T	C	0.532526	0.0860277	0.105271	PC(36:4)A	-0.147356	0.00549158	Lump.or.mass.in.breast_611.3,Abnormal.findings.on.mammogram.or.breast.exam_611	ICD10:N63.Unspecified.lump.in.breast	-	Actinic.keratosis_1357,Skin.changes.due.to.chronic.exposure.to.nonionizing.rad_1412,Iron.deficiency.anaemia.secondary.to.blood.loss.chronic_451	Colorectal_Cancer	-	TC
sig	9	114673411	rs9697153	T	C	0.75966	LOC100505478	GlcCer(d42:2)	0.397467	1.10928e-08	T	C	0.531888	0.089359	0.092779	PC(36:4)A	-0.153876	0.00377067	Lump.or.mass.in.breast_611.3,Abnormal.findings.on.mammogram.or.breast.exam_611	ICD10:N63.Unspecified.lump.in.breast	-	Actinic.keratosis_1357,Skin.changes.due.to.chronic.exposure.to.nonionizing.rad_1412,Iron.deficiency.anaemia.secondary.to.blood.loss.chronic_451	Alanine.aminotransferase.ALT	-	TC
sig	9	114676385	rs9886711	T	C	0.77452	LOC100505478	GlcCer(d42:1)	0.402694	6.35564e-09	T	C	0.530612	-0.077641	0.143338	PC(36:4)A	-0.137498	0.00985952	Pseudomonal.pneumonia_480.12	-	-	Actinic.keratosis_1357,Disorders.of.synovium.and.tendon.in.diseases.classified_1622,Skin.changes.due.to.chronic.exposure.to.nonionizing.rad_1412,Other.and.unspecified.paralytic.syndromes_786	-	-	TC
sig	9	114676385	rs9886711	T	C	0.77452	LOC100505478	GlcCer(d42:2)	0.414942	4.15451e-09	T	C	0.530612	0.0961325	0.0713957	PC(36:4)A	-0.137498	0.00985952	Pseudomonal.pneumonia_480.12	-	-	Actinic.keratosis_1357,Disorders.of.synovium.and.tendon.in.diseases.classified_1622,Skin.changes.due.to.chronic.exposure.to.nonionizing.rad_1412,Other.and.unspecified.paralytic.syndromes_786	-	-	TC
sig	9	114677575	rs9695517	T	C	0.77451	LOC100505478	GlcCer(d42:1)	0.402708	6.35037e-09	T	C	0.530612	-0.077641	0.143338	PC(36:4)A	-0.137498	0.00985952	Pseudomonal.pneumonia_480.12	-	-	Actinic.keratosis_1357,Disorders.of.synovium.and.tendon.in.diseases.classified_1622,Other.and.unspecified.paralytic.syndromes_786,Skin.changes.due.to.chronic.exposure.to.nonionizing.rad_1412	-	-	TC
sig	9	114677575	rs9695517	T	C	0.77451	LOC100505478	GlcCer(d42:2)	0.415008	4.13292e-09	T	C	0.530612	0.0961325	0.0713957	PC(36:4)A	-0.137498	0.00985952	Pseudomonal.pneumonia_480.12	-	-	Actinic.keratosis_1357,Disorders.of.synovium.and.tendon.in.diseases.classified_1622,Other.and.unspecified.paralytic.syndromes_786,Skin.changes.due.to.chronic.exposure.to.nonionizing.rad_1412	-	-	TC
sig	9	114692303	rs1539614	T	C	0.82304	LOC100505478	GlcCer(d42:1)	0.412105	4.84024e-08	T	C	0.573342	-0.0630908	0.240927	FA(22:0)behenic acid	-0.145616	0.00717118	Pseudomonal.pneumonia_480.12	-	-	Pre.eclampsia.or.eclampsia_1825	-	-	TC
sig	9	114693299	rs7853396	G	A	0.82304	LOC100505478	GlcCer(d42:1)	0.412105	4.84024e-08	G	A	0.573342	-0.0630908	0.240927	FA(22:0)behenic acid	-0.145616	0.00717118	Pseudomonal.pneumonia_480.12	-	-	Pre.eclampsia.or.eclampsia_1825	-	-	TC
sig	9	114700982	rs10982373	A	G	0.7847	LOC100505478	GlcCer(d42:1)	0.418771	2.16986e-09	A	G	0.537628	-0.0644761	0.228012	PC(36:4)A	-0.150625	0.00504339	Pseudomonal.pneumonia_480.12	-	-	Actinic.keratosis_1357,Disorders.of.synovium.and.tendon.in.diseases.classified_1622,Skin.changes.due.to.chronic.exposure.to.nonionizing.rad_1412,Other.and.unspecified.paralytic.syndromes_786	-	-	TC
sig	9	114700982	rs10982373	A	G	0.7847	LOC100505478	GlcCer(d42:2)	0.411364	8.29916e-09	A	G	0.537628	0.0893401	0.0965102	PC(36:4)A	-0.150625	0.00504339	Pseudomonal.pneumonia_480.12	-	-	Actinic.keratosis_1357,Disorders.of.synovium.and.tendon.in.diseases.classified_1622,Skin.changes.due.to.chronic.exposure.to.nonionizing.rad_1412,Other.and.unspecified.paralytic.syndromes_786	-	-	TC
sig	9	114712510	rs67241885	G	A	0.0712	LOC100505478	GlcCer(d38:1)	-0.614839	6.65177e-09	G	A	0.0803571	-0.238481	0.0105581	GlcCer(d38:1)	-0.238481	0.0105581	Erythema.nodosum_695.81	-	-	Sacroiliitis.not.elsewhere.classified_1597,Congenital.obstructive.defects.of.renal.pelvis.and.cong_1885	-	-	TC
sig	9	114712510	rs67241885	G	A	0.0712	LOC100505478	GlcCer(d40:1)	-0.638205	2.75732e-09	G	A	0.0803571	-0.162983	0.0904242	GlcCer(d38:1)	-0.238481	0.0105581	Erythema.nodosum_695.81	-	-	Sacroiliitis.not.elsewhere.classified_1597,Congenital.obstructive.defects.of.renal.pelvis.and.cong_1885	-	-	TC
sig	9	114712510	rs67241885	G	A	0.0712	LOC100505478	GlcCer(d41:1)	-0.620459	2.95309e-09	G	A	0.0803571	-0.18095	0.0655665	GlcCer(d38:1)	-0.238481	0.0105581	Erythema.nodosum_695.81	-	-	Sacroiliitis.not.elsewhere.classified_1597,Congenital.obstructive.defects.of.renal.pelvis.and.cong_1885	-	-	TC
sig	9	114712510	rs67241885	G	A	0.0712	LOC100505478	GlcCer(d42:1)	-0.719422	1.17898e-11	G	A	0.0803571	-0.201337	0.0359701	GlcCer(d38:1)	-0.238481	0.0105581	Erythema.nodosum_695.81	-	-	Sacroiliitis.not.elsewhere.classified_1597,Congenital.obstructive.defects.of.renal.pelvis.and.cong_1885	-	-	TC
sig	9	114712510	rs67241885	G	A	0.0712	LOC100505478	GlcCer(d42:2)	-0.732517	1.17109e-11	G	A	0.0803571	-0.245841	0.0108335	GlcCer(d38:1)	-0.238481	0.0105581	Erythema.nodosum_695.81	-	-	Sacroiliitis.not.elsewhere.classified_1597,Congenital.obstructive.defects.of.renal.pelvis.and.cong_1885	-	-	TC
sig	9	114720372	rs146764160	C	A	0.04068	LOC100505478	GlcCer(d38:1)	-0.979598	1.19839e-12	C	A	0.00191327	0.132168	0.820148	TAG(60:11)	-1.40594	0.0146246	Chronic.interstitial.cystitis_592.13	-	-	-	-	-	TC
sig	9	114720372	rs146764160	C	A	0.04068	LOC100505478	GlcCer(d40:1)	-1.08331	1.18281e-14	C	A	0.00191327	-0.0291384	0.961266	TAG(60:11)	-1.40594	0.0146246	Chronic.interstitial.cystitis_592.13	-	-	-	-	-	TC
sig	9	114720372	rs146764160	C	A	0.04068	LOC100505478	GlcCer(d41:1)	-1.03105	3.59797e-14	C	A	0.00191327	-0.157388	0.797212	TAG(60:11)	-1.40594	0.0146246	Chronic.interstitial.cystitis_592.13	-	-	-	-	-	TC
sig	9	114720372	rs146764160	C	A	0.04068	LOC100505478	GlcCer(d42:1)	-1.1317	3.11129e-16	C	A	0.00191327	0.341676	0.567991	TAG(60:11)	-1.40594	0.0146246	Chronic.interstitial.cystitis_592.13	-	-	-	-	-	TC
sig	9	114720372	rs146764160	C	A	0.04068	LOC100505478	GlcCer(d42:2)	-1.20272	9.37125e-18	C	A	0.00191327	-	-	TAG(60:11)	-1.40594	0.0146246	Chronic.interstitial.cystitis_592.13	-	-	-	-	-	TC
sig	9	114760738	rs12683136	C	T	0.0704	TNFSF15	GlcCer(d38:1)	-0.670705	6.59991e-10	C	T	0.0605867	-0.0650034	0.530405	SM(d40:3)	0.206619	0.0388536	Myocarditis_420.1	ICD10:N17.Acute.renal.failure,ICD10:D43.Neoplasm.of.uncertain.or.unknown.behaviour.of.brai,Illnesses.of.mother:Stroke,ICD10:S69.Other.and.unspecified.injuries.of.wrist.and.hand	-	Chronic.nephritic.syndrome_1660,Amyloidosis_518	-	-	TC
sig	9	114760738	rs12683136	C	T	0.0704	TNFSF15	GlcCer(d40:1)	-0.673736	1.09948e-09	C	T	0.0605867	-0.0853172	0.424962	SM(d40:3)	0.206619	0.0388536	Myocarditis_420.1	ICD10:N17.Acute.renal.failure,ICD10:D43.Neoplasm.of.uncertain.or.unknown.behaviour.of.brai,Illnesses.of.mother:Stroke,ICD10:S69.Other.and.unspecified.injuries.of.wrist.and.hand	-	Chronic.nephritic.syndrome_1660,Amyloidosis_518	-	-	TC
sig	9	114760738	rs12683136	C	T	0.0704	TNFSF15	GlcCer(d41:1)	-0.669869	4.51785e-10	C	T	0.0605867	-0.0685933	0.529786	SM(d40:3)	0.206619	0.0388536	Myocarditis_420.1	ICD10:N17.Acute.renal.failure,ICD10:D43.Neoplasm.of.uncertain.or.unknown.behaviour.of.brai,Illnesses.of.mother:Stroke,ICD10:S69.Other.and.unspecified.injuries.of.wrist.and.hand	-	Chronic.nephritic.syndrome_1660,Amyloidosis_518	-	-	TC
sig	9	114760738	rs12683136	C	T	0.0704	TNFSF15	GlcCer(d42:1)	-0.710493	8.13861e-11	C	T	0.0605867	-0.135443	0.204078	SM(d40:3)	0.206619	0.0388536	Myocarditis_420.1	ICD10:N17.Acute.renal.failure,ICD10:D43.Neoplasm.of.uncertain.or.unknown.behaviour.of.brai,Illnesses.of.mother:Stroke,ICD10:S69.Other.and.unspecified.injuries.of.wrist.and.hand	-	Chronic.nephritic.syndrome_1660,Amyloidosis_518	-	-	TC
sig	9	114760738	rs12683136	C	T	0.0704	TNFSF15	GlcCer(d42:2)	-0.737343	3.9135e-11	C	T	0.0605867	-0.0694242	0.517169	SM(d40:3)	0.206619	0.0388536	Myocarditis_420.1	ICD10:N17.Acute.renal.failure,ICD10:D43.Neoplasm.of.uncertain.or.unknown.behaviour.of.brai,Illnesses.of.mother:Stroke,ICD10:S69.Other.and.unspecified.injuries.of.wrist.and.hand	-	Chronic.nephritic.syndrome_1660,Amyloidosis_518	-	-	TC
sig	9	114854382	rs141715532	CT	C	0.09465	TNFSF8	GlcCer(d40:1)	-0.547393	1.73455e-08	CT	C	0.114796	-0.13047	0.106822	PE(34:2)	-0.219092	0.0059095	-	ICD10:K83.Other.diseases.of.biliary.tract	-	Interstitial.lung.disease.endpoints_1133,Autoimmune.diseases.related.to.ILD_1140,Dissociative.conversion.disorders_642	-	-	TC
sig	9	114854382	rs141715532	CT	C	0.09465	TNFSF8	GlcCer(d42:1)	-0.566506	3.94489e-09	CT	C	0.114796	-0.176933	0.0283188	PE(34:2)	-0.219092	0.0059095	-	ICD10:K83.Other.diseases.of.biliary.tract	-	Interstitial.lung.disease.endpoints_1133,Autoimmune.diseases.related.to.ILD_1140,Dissociative.conversion.disorders_642	-	-	TC
sig	9	114854382	rs141715532	CT	C	0.09465	TNFSF8	GlcCer(d42:2)	-0.565161	7.50201e-09	CT	C	0.114796	-0.096979	0.231734	PE(34:2)	-0.219092	0.0059095	-	ICD10:K83.Other.diseases.of.biliary.tract	-	Interstitial.lung.disease.endpoints_1133,Autoimmune.diseases.related.to.ILD_1140,Dissociative.conversion.disorders_642	-	-	TC
sig	9	114937465	rs17292115	A	C	0.1702	TNFSF8	GlcCer(d40:1)	-0.413834	4.67361e-08	A	C	0.285714	0.0123684	0.835033	SM(d41:2)B	0.121011	0.0269539	-	ICD10:H69.Other.disorders.of.Eustachian.tube	-	Lesion.of.plantar.nerve_791,Smoking.dependancy_2008,Mental.and.behavioural.disorders.due.to.tobacco_704,Benign.neoplasm.Caecum.other.cancers.excluded.from.cont_205,Benign.neoplasm.Caecum_204	-	-	TC
sig	9	114937465	rs17292115	A	C	0.1702	TNFSF8	GlcCer(d42:2)	-0.420991	4.10403e-08	A	C	0.285714	0.0526774	0.376214	SM(d41:2)B	0.121011	0.0269539	-	ICD10:H69.Other.disorders.of.Eustachian.tube	-	Lesion.of.plantar.nerve_791,Smoking.dependancy_2008,Mental.and.behavioural.disorders.due.to.tobacco_704,Benign.neoplasm.Caecum.other.cancers.excluded.from.cont_205,Benign.neoplasm.Caecum_204	-	-	TC
sig	9	114988029	rs17817489	C	T	0.08939	TNC	GlcCer(d38:1)	-0.614611	1.97602e-10	C	T	0.146684	0.0693928	0.357623	PC(40:4)	0.178775	0.0236643	Nonspecific.findings.on.examination.of.blood_790,Other.abnormal.blood.chemistry_790.6,Cancer.of.larynx_149.4	ICD10:C32.Malignant.neoplasm.of.larynx,ICD10:O14.Gestational.[pregnancy-induced].hypertension.with.	-	-	-	-	TC
sig	9	114988029	rs17817489	C	T	0.08939	TNC	GlcCer(d40:1)	-0.554519	1.85528e-08	C	T	0.146684	0.0317536	0.683383	PC(40:4)	0.178775	0.0236643	Nonspecific.findings.on.examination.of.blood_790,Other.abnormal.blood.chemistry_790.6,Cancer.of.larynx_149.4	ICD10:C32.Malignant.neoplasm.of.larynx,ICD10:O14.Gestational.[pregnancy-induced].hypertension.with.	-	-	-	-	TC
sig	9	114988029	rs17817489	C	T	0.08939	TNC	GlcCer(d41:1)	-0.626415	5.93451e-11	C	T	0.146684	0.0621672	0.434119	PC(40:4)	0.178775	0.0236643	Nonspecific.findings.on.examination.of.blood_790,Other.abnormal.blood.chemistry_790.6,Cancer.of.larynx_149.4	ICD10:C32.Malignant.neoplasm.of.larynx,ICD10:O14.Gestational.[pregnancy-induced].hypertension.with.	-	-	-	-	TC
sig	9	114988029	rs17817489	C	T	0.08939	TNC	GlcCer(d42:1)	-0.559094	1.07414e-08	C	T	0.146684	0.0515075	0.507099	PC(40:4)	0.178775	0.0236643	Nonspecific.findings.on.examination.of.blood_790,Other.abnormal.blood.chemistry_790.6,Cancer.of.larynx_149.4	ICD10:C32.Malignant.neoplasm.of.larynx,ICD10:O14.Gestational.[pregnancy-induced].hypertension.with.	-	-	-	-	TC
sig	9	114988029	rs17817489	C	T	0.08939	TNC	GlcCer(d42:2)	-0.564754	1.43235e-08	C	T	0.146684	0.0331879	0.670628	PC(40:4)	0.178775	0.0236643	Nonspecific.findings.on.examination.of.blood_790,Other.abnormal.blood.chemistry_790.6,Cancer.of.larynx_149.4	ICD10:C32.Malignant.neoplasm.of.larynx,ICD10:O14.Gestational.[pregnancy-induced].hypertension.with.	-	-	-	-	TC
sig	9	115065563	rs17241477	A	G	0.08298	TNC	GlcCer(d38:1)	-0.606307	1.88164e-09	A	G	0.101403	0.0016219	0.984672	PC(o.32:0)	-0.259451	0.00334253	Nonspecific.findings.on.examination.of.blood_790,Other.abnormal.blood.chemistry_790.6,Vaginal.enterocele.congenital.or.acquired_618.6	ICD10:R23.Other.skin.changes	-	Metabolic.disorders_584,Disorders.of.lipoprotein.metabolism.and.other.lipidaemi_580	-	-	urate
sig	9	115065563	rs17241477	A	G	0.08298	TNC	GlcCer(d41:1)	-0.600053	1.96262e-09	A	G	0.101403	-0.00239632	0.978507	PC(o.32:0)	-0.259451	0.00334253	Nonspecific.findings.on.examination.of.blood_790,Other.abnormal.blood.chemistry_790.6,Vaginal.enterocele.congenital.or.acquired_618.6	ICD10:R23.Other.skin.changes	-	Metabolic.disorders_584,Disorders.of.lipoprotein.metabolism.and.other.lipidaemi_580	-	-	urate
sig	9	115066560	rs62578426	T	A	0.083	TNC	GlcCer(d38:1)	-0.606722	1.83471e-09	T	A	0.101403	0.0016219	0.984672	PC(o.32:0)	-0.259451	0.00334253	Nonspecific.findings.on.examination.of.blood_790,Other.abnormal.blood.chemistry_790.6,Vaginal.enterocele.congenital.or.acquired_618.6	ICD10:R23.Other.skin.changes	-	Metabolic.disorders_584,Disorders.of.lipoprotein.metabolism.and.other.lipidaemi_580	-	-	urate
sig	9	115066560	rs62578426	T	A	0.083	TNC	GlcCer(d41:1)	-0.600455	1.9145e-09	T	A	0.101403	-0.00239632	0.978507	PC(o.32:0)	-0.259451	0.00334253	Nonspecific.findings.on.examination.of.blood_790,Other.abnormal.blood.chemistry_790.6,Vaginal.enterocele.congenital.or.acquired_618.6	ICD10:R23.Other.skin.changes	-	Metabolic.disorders_584,Disorders.of.lipoprotein.metabolism.and.other.lipidaemi_580	-	-	urate
sig	9	115071747	rs79747220	A	G	0.083	TNC	GlcCer(d38:1)	-0.606722	1.83471e-09	A	G	0.101403	0.0016219	0.984672	PC(o.32:0)	-0.259451	0.00334253	Nonspecific.findings.on.examination.of.blood_790,Other.abnormal.blood.chemistry_790.6,Vaginal.enterocele.congenital.or.acquired_618.6	ICD10:R23.Other.skin.changes	-	-	-	-	urate
sig	9	115071747	rs79747220	A	G	0.083	TNC	GlcCer(d41:1)	-0.600455	1.9145e-09	A	G	0.101403	-0.00239632	0.978507	PC(o.32:0)	-0.259451	0.00334253	Nonspecific.findings.on.examination.of.blood_790,Other.abnormal.blood.chemistry_790.6,Vaginal.enterocele.congenital.or.acquired_618.6	ICD10:R23.Other.skin.changes	-	-	-	-	urate
sig	9	115072817	rs62578427	A	T	0.083	TNC	GlcCer(d38:1)	-0.606722	1.83471e-09	A	T	0.101403	0.0016219	0.984672	PC(o.32:0)	-0.259451	0.00334253	Nonspecific.findings.on.examination.of.blood_790,Other.abnormal.blood.chemistry_790.6,Vaginal.enterocele.congenital.or.acquired_618.6	ICD10:R23.Other.skin.changes	-	Metabolic.disorders_584,Disorders.of.lipoprotein.metabolism.and.other.lipidaemi_580	-	-	urate
sig	9	115072817	rs62578427	A	T	0.083	TNC	GlcCer(d41:1)	-0.600455	1.9145e-09	A	T	0.101403	-0.00239632	0.978507	PC(o.32:0)	-0.259451	0.00334253	Nonspecific.findings.on.examination.of.blood_790,Other.abnormal.blood.chemistry_790.6,Vaginal.enterocele.congenital.or.acquired_618.6	ICD10:R23.Other.skin.changes	-	Metabolic.disorders_584,Disorders.of.lipoprotein.metabolism.and.other.lipidaemi_580	-	-	urate
sig	9	115074768	rs78724386	CAT	C	0.083	TNC	GlcCer(d38:1)	-0.606722	1.83471e-09	CAT	C	0.100765	-0.0142139	0.866611	PC(o.32:0)	-0.254916	0.00402568	-	ICD10:R23.Other.skin.changes	-	Metabolic.disorders_584,Disorders.of.lipoprotein.metabolism.and.other.lipidaemi_580	-	-	urate
sig	9	115074768	rs78724386	CAT	C	0.083	TNC	GlcCer(d41:1)	-0.600455	1.9145e-09	CAT	C	0.100765	-0.0218238	0.806641	PC(o.32:0)	-0.254916	0.00402568	-	ICD10:R23.Other.skin.changes	-	Metabolic.disorders_584,Disorders.of.lipoprotein.metabolism.and.other.lipidaemi_580	-	-	urate
sig	9	115077482	rs1262054	G	T	0.08223	TNC	GlcCer(d38:1)	-0.604007	2.80329e-09	-	-	-	-	-	estriol	-0.148616	0.065163	Acquired.acanthosis.nigricans_701.6	ICD10:L40.Psoriasis	-	-	-	-	urate
sig	9	115077482	rs1262054	G	T	0.08223	TNC	GlcCer(d41:1)	-0.600108	2.54127e-09	-	-	-	-	-	estriol	-0.148616	0.065163	Acquired.acanthosis.nigricans_701.6	ICD10:L40.Psoriasis	-	-	-	-	urate
sig	9	115154738	rs1011013571	T	C	0.04219	DELEC1	GlcCer(d38:1)	-0.876063	3.64803e-10	-	-	-	-	-	-	-	-	-	-	-	-	-	-	urate
sig	9	115154738	rs1011013571	T	C	0.04219	DELEC1	GlcCer(d40:1)	-1.03811	2.704e-13	-	-	-	-	-	-	-	-	-	-	-	-	-	-	urate
sig	9	115154738	rs1011013571	T	C	0.04219	DELEC1	GlcCer(d41:1)	-0.945933	7.11482e-12	-	-	-	-	-	-	-	-	-	-	-	-	-	-	urate
sig	9	115154738	rs1011013571	T	C	0.04219	DELEC1	GlcCer(d42:1)	-1.06939	2.47813e-14	-	-	-	-	-	-	-	-	-	-	-	-	-	-	urate
sig	9	115154738	rs1011013571	T	C	0.04219	DELEC1	GlcCer(d42:2)	-1.17372	1.35989e-16	-	-	-	-	-	-	-	-	-	-	-	-	-	-	urate
sig	9	115156545	rs76411053	A	C	0.06412	DELEC1	GlcCer(d38:1)	-0.686265	1.12267e-09	A	C	0.0695153	-0.0325467	0.749458	PC(o.32:0)	-0.309394	0.00374853	-	ICD10:Z12.Special.screening.examination.for.neoplasms,ICD10:M48.Other.spondylopathies	-	-	-	-	urate
sig	9	115156545	rs76411053	A	C	0.06412	DELEC1	GlcCer(d40:1)	-0.692045	1.67092e-09	A	C	0.0695153	-0.0391991	0.709394	PC(o.32:0)	-0.309394	0.00374853	-	ICD10:Z12.Special.screening.examination.for.neoplasms,ICD10:M48.Other.spondylopathies	-	-	-	-	urate
sig	9	115156545	rs76411053	A	C	0.06412	DELEC1	GlcCer(d41:1)	-0.710898	1.79867e-10	A	C	0.0695153	-0.0386255	0.719067	PC(o.32:0)	-0.309394	0.00374853	-	ICD10:Z12.Special.screening.examination.for.neoplasms,ICD10:M48.Other.spondylopathies	-	-	-	-	urate
sig	9	115156545	rs76411053	A	C	0.06412	DELEC1	GlcCer(d42:1)	-0.670422	3.8927e-09	A	C	0.0695153	0.000223649	0.998299	PC(o.32:0)	-0.309394	0.00374853	-	ICD10:Z12.Special.screening.examination.for.neoplasms,ICD10:M48.Other.spondylopathies	-	-	-	-	urate
sig	9	115156545	rs76411053	A	C	0.06412	DELEC1	GlcCer(d42:2)	-0.770726	2.62223e-11	A	C	0.0695153	-0.0186638	0.859487	PC(o.32:0)	-0.309394	0.00374853	-	ICD10:Z12.Special.screening.examination.for.neoplasms,ICD10:M48.Other.spondylopathies	-	-	-	-	urate
sig	9	115204675	rs141683313	C	A	0.04146	DELEC1	GlcCer(d38:1)	-0.904251	1.07049e-10	C	A	0.00127551	0.767584	0.280417	DAG(38:0)	1.95988	0.00373474	Type.2.diabetes.with.ketoacidosis_250.21,Glaucoma_365	-	-	-	-	-	urate
sig	9	115204675	rs141683313	C	A	0.04146	DELEC1	GlcCer(d40:1)	-1.06881	6.18651e-14	C	A	0.00127551	0.258496	0.724692	DAG(38:0)	1.95988	0.00373474	Type.2.diabetes.with.ketoacidosis_250.21,Glaucoma_365	-	-	-	-	-	urate
sig	9	115204675	rs141683313	C	A	0.04146	DELEC1	GlcCer(d41:1)	-0.973029	1.98532e-12	C	A	0.00127551	0.446351	0.551369	DAG(38:0)	1.95988	0.00373474	Type.2.diabetes.with.ketoacidosis_250.21,Glaucoma_365	-	-	-	-	-	urate
sig	9	115204675	rs141683313	C	A	0.04146	DELEC1	GlcCer(d42:1)	-1.08312	1.36547e-14	C	A	0.00127551	0.442498	0.545496	DAG(38:0)	1.95988	0.00373474	Type.2.diabetes.with.ketoacidosis_250.21,Glaucoma_365	-	-	-	-	-	urate
sig	9	115204675	rs141683313	C	A	0.04146	DELEC1	GlcCer(d42:2)	-1.21119	1.71424e-17	C	A	0.00127551	-	-	DAG(38:0)	1.95988	0.00373474	Type.2.diabetes.with.ketoacidosis_250.21,Glaucoma_365	-	-	-	-	-	urate
sig	9	115216837	rs78709754	C	T	0.06338	DELEC1	GlcCer(d38:1)	-0.703293	4.4769e-10	C	T	0.0376276	0.0411454	0.763918	FA(20:2)eicosadienoic acid	-0.393331	0.00297128	-	-	-	severe.traumatic.brain.injury.does.not.include.concussi_2164,Polycythaemia.vera_1855	-	-	urate
sig	9	115216837	rs78709754	C	T	0.06338	DELEC1	GlcCer(d40:1)	-0.709698	6.79884e-10	C	T	0.0376276	-0.0933496	0.509115	FA(20:2)eicosadienoic acid	-0.393331	0.00297128	-	-	-	severe.traumatic.brain.injury.does.not.include.concussi_2164,Polycythaemia.vera_1855	-	-	urate
sig	9	115216837	rs78709754	C	T	0.06338	DELEC1	GlcCer(d41:1)	-0.726816	7.3426e-11	C	T	0.0376276	0.0388497	0.787817	FA(20:2)eicosadienoic acid	-0.393331	0.00297128	-	-	-	severe.traumatic.brain.injury.does.not.include.concussi_2164,Polycythaemia.vera_1855	-	-	urate
sig	9	115216837	rs78709754	C	T	0.06338	DELEC1	GlcCer(d42:1)	-0.677148	2.88419e-09	C	T	0.0376276	-0.0319525	0.820739	FA(20:2)eicosadienoic acid	-0.393331	0.00297128	-	-	-	severe.traumatic.brain.injury.does.not.include.concussi_2164,Polycythaemia.vera_1855	-	-	urate
sig	9	115216837	rs78709754	C	T	0.06338	DELEC1	GlcCer(d42:2)	-0.792509	7.70829e-12	C	T	0.0376276	0.0857138	0.545308	FA(20:2)eicosadienoic acid	-0.393331	0.00297128	-	-	-	severe.traumatic.brain.injury.does.not.include.concussi_2164,Polycythaemia.vera_1855	-	-	urate
sig	9	115240550	rs1014518150	A	C	0.04145	DELEC1	GlcCer(d38:1)	-0.904506	1.0709e-10	-	-	-	-	-	-	-	-	-	-	-	-	-	-	urate
sig	9	115240550	rs1014518150	A	C	0.04145	DELEC1	GlcCer(d40:1)	-1.06917	6.16665e-14	-	-	-	-	-	-	-	-	-	-	-	-	-	-	urate
sig	9	115240550	rs1014518150	A	C	0.04145	DELEC1	GlcCer(d41:1)	-0.973401	1.97534e-12	-	-	-	-	-	-	-	-	-	-	-	-	-	-	urate
sig	9	115240550	rs1014518150	A	C	0.04145	DELEC1	GlcCer(d42:1)	-1.08353	1.35694e-14	-	-	-	-	-	-	-	-	-	-	-	-	-	-	urate
sig	9	115240550	rs1014518150	A	C	0.04145	DELEC1	GlcCer(d42:2)	-1.2111	1.76032e-17	-	-	-	-	-	-	-	-	-	-	-	-	-	-	urate
sig	9	115320565	rs145703167	C	T	0.06255	DELEC1	GlcCer(d40:1)	-0.670908	6.97696e-09	C	T	0.00765306	-0.0615738	0.82626	PI(36:3)	-0.668312	0.0176841	Cancer.of.esophagus_150,Contracture.of.joint_739	ICD10:J01.Acute.sinusitis	-	Failed.attempted.abortion_1757,Diseases.of.the.respiratory.system_1199	-	-	urate
sig	9	115320565	rs145703167	C	T	0.06255	DELEC1	GlcCer(d42:1)	-0.68802	1.98178e-09	C	T	0.00765306	-0.0593212	0.832075	PI(36:3)	-0.668312	0.0176841	Cancer.of.esophagus_150,Contracture.of.joint_739	ICD10:J01.Acute.sinusitis	-	Failed.attempted.abortion_1757,Diseases.of.the.respiratory.system_1199	-	-	urate
sig	9	115320565	rs145703167	C	T	0.06255	DELEC1	GlcCer(d42:2)	-0.849793	2.41637e-13	C	T	0.00765306	-	-	PI(36:3)	-0.668312	0.0176841	Cancer.of.esophagus_150,Contracture.of.joint_739	ICD10:J01.Acute.sinusitis	-	Failed.attempted.abortion_1757,Diseases.of.the.respiratory.system_1199	-	-	urate
sig	9	115367615	rs79723139	T	G	0.06249	DELEC1	GlcCer(d40:1)	-0.671079	7.13003e-09	T	G	0.00637755	0.0581705	0.860922	SM(d34:0)	0.672003	0.0224572	-	ICD10:J01.Acute.sinusitis,ICD10:E22.Hyperfunction.of.pituitary.gland	-	Failed.attempted.abortion_1757,Diseases.of.the.respiratory.system_1199	-	-	urate
sig	9	115367615	rs79723139	T	G	0.06249	DELEC1	GlcCer(d42:1)	-0.688331	2.0147e-09	T	G	0.00637755	0.0367553	0.911616	SM(d34:0)	0.672003	0.0224572	-	ICD10:J01.Acute.sinusitis,ICD10:E22.Hyperfunction.of.pituitary.gland	-	Failed.attempted.abortion_1757,Diseases.of.the.respiratory.system_1199	-	-	urate
sig	9	115367615	rs79723139	T	G	0.06249	DELEC1	GlcCer(d42:2)	-0.847882	2.87369e-13	T	G	0.00637755	-	-	SM(d34:0)	0.672003	0.0224572	-	ICD10:J01.Acute.sinusitis,ICD10:E22.Hyperfunction.of.pituitary.gland	-	Failed.attempted.abortion_1757,Diseases.of.the.respiratory.system_1199	-	-	urate
sig	9	115369219	rs143228477	CA	C	0.06253	DELEC1	GlcCer(d40:1)	-0.670953	7.04115e-09	CA	C	0.00637755	0.0581705	0.860922	SM(d34:0)	0.672003	0.0224572	-	ICD10:J01.Acute.sinusitis,ICD10:E22.Hyperfunction.of.pituitary.gland,ICD10:J86.Pyothorax	-	Failed.attempted.abortion_1757,Diseases.of.the.respiratory.system_1199	-	-	urate
sig	9	115369219	rs143228477	CA	C	0.06253	DELEC1	GlcCer(d42:1)	-0.688119	1.99602e-09	CA	C	0.00637755	0.0367553	0.911616	SM(d34:0)	0.672003	0.0224572	-	ICD10:J01.Acute.sinusitis,ICD10:E22.Hyperfunction.of.pituitary.gland,ICD10:J86.Pyothorax	-	Failed.attempted.abortion_1757,Diseases.of.the.respiratory.system_1199	-	-	urate
sig	9	115369219	rs143228477	CA	C	0.06253	DELEC1	GlcCer(d42:2)	-0.848984	2.5944e-13	CA	C	0.00637755	-	-	SM(d34:0)	0.672003	0.0224572	-	ICD10:J01.Acute.sinusitis,ICD10:E22.Hyperfunction.of.pituitary.gland,ICD10:J86.Pyothorax	-	Failed.attempted.abortion_1757,Diseases.of.the.respiratory.system_1199	-	-	urate
sig	9	115383295	rs74844663	G	A	0.06249	DELEC1	GlcCer(d40:1)	-0.671079	7.13003e-09	G	A	0.0057398	0.0899677	0.796002	estriol	0.995484	0.00526449	-	ICD10:J01.Acute.sinusitis,ICD10:E22.Hyperfunction.of.pituitary.gland	-	Failed.attempted.abortion_1757,Diseases.of.the.respiratory.system_1199	-	-	urate
sig	9	115383295	rs74844663	G	A	0.06249	DELEC1	GlcCer(d42:1)	-0.688331	2.0147e-09	G	A	0.0057398	0.0711769	0.837509	estriol	0.995484	0.00526449	-	ICD10:J01.Acute.sinusitis,ICD10:E22.Hyperfunction.of.pituitary.gland	-	Failed.attempted.abortion_1757,Diseases.of.the.respiratory.system_1199	-	-	urate
sig	9	115383295	rs74844663	G	A	0.06249	DELEC1	GlcCer(d42:2)	-0.847882	2.87369e-13	G	A	0.0057398	-	-	estriol	0.995484	0.00526449	-	ICD10:J01.Acute.sinusitis,ICD10:E22.Hyperfunction.of.pituitary.gland	-	Failed.attempted.abortion_1757,Diseases.of.the.respiratory.system_1199	-	-	urate
sig	9	115389989	rs138361929	C	A	0.06248	DELEC1	GlcCer(d40:1)	-0.671111	7.16253e-09	C	A	0.00637755	0.0687874	0.835829	SM(d32:1)	0.679468	0.0267071	Juvenile.osteochondrosis_732.1	ICD10:J01.Acute.sinusitis,ICD10:E22.Hyperfunction.of.pituitary.gland	-	Failed.attempted.abortion_1757	-	-	urate
sig	9	115389989	rs138361929	C	A	0.06248	DELEC1	GlcCer(d42:1)	-0.688392	2.02171e-09	C	A	0.00637755	0.0227813	0.945135	SM(d32:1)	0.679468	0.0267071	Juvenile.osteochondrosis_732.1	ICD10:J01.Acute.sinusitis,ICD10:E22.Hyperfunction.of.pituitary.gland	-	Failed.attempted.abortion_1757	-	-	urate
sig	9	115389989	rs138361929	C	A	0.06248	DELEC1	GlcCer(d42:2)	-0.847492	2.9767e-13	C	A	0.00637755	-	-	SM(d32:1)	0.679468	0.0267071	Juvenile.osteochondrosis_732.1	ICD10:J01.Acute.sinusitis,ICD10:E22.Hyperfunction.of.pituitary.gland	-	Failed.attempted.abortion_1757	-	-	urate
sig	9	115441100	rs74489103	C	T	0.0609	DELEC1	GlcCer(d40:1)	-0.698896	2.39862e-09	C	T	0.0159439	-0.110783	0.600345	Acylcarnitine(C18:3)	-0.592574	0.00484663	Adverse.drug.events.and.drug.allergies_979,Chronic.liver.disease.and.cirrhosis_571,Celiac.disease_557.1	ICD10:J86.Pyothorax,ICD10:J01.Acute.sinusitis	-	Failed.attempted.abortion_1757	-	-	urate
sig	9	115441100	rs74489103	C	T	0.0609	DELEC1	GlcCer(d42:1)	-0.717206	6.1754e-10	C	T	0.0159439	-0.175132	0.40628	Acylcarnitine(C18:3)	-0.592574	0.00484663	Adverse.drug.events.and.drug.allergies_979,Chronic.liver.disease.and.cirrhosis_571,Celiac.disease_557.1	ICD10:J86.Pyothorax,ICD10:J01.Acute.sinusitis	-	Failed.attempted.abortion_1757	-	-	urate
sig	9	115441100	rs74489103	C	T	0.0609	DELEC1	GlcCer(d42:2)	-0.851807	4.12939e-13	C	T	0.0159439	-0.157453	0.457549	Acylcarnitine(C18:3)	-0.592574	0.00484663	Adverse.drug.events.and.drug.allergies_979,Chronic.liver.disease.and.cirrhosis_571,Celiac.disease_557.1	ICD10:J86.Pyothorax,ICD10:J01.Acute.sinusitis	-	Failed.attempted.abortion_1757	-	-	urate
sig	9	115489262	rs75759192	T	C	0.06087	DELEC1	GlcCer(d40:1)	-0.698994	2.42178e-09	T	C	0.0165816	-0.10181	0.624141	PC(36:4)A	-0.566292	0.00650447	Adverse.drug.events.and.drug.allergies_979	ICD10:R93.Abnormal.findings.on.diagnostic.imaging.of.other.b	-	Spondylolisthesis.Spondylolysis_1615	-	-	urate
sig	9	115489262	rs75759192	T	C	0.06087	DELEC1	GlcCer(d42:1)	-0.717373	6.2185e-10	T	C	0.0165816	-0.139451	0.500973	PC(36:4)A	-0.566292	0.00650447	Adverse.drug.events.and.drug.allergies_979	ICD10:R93.Abnormal.findings.on.diagnostic.imaging.of.other.b	-	Spondylolisthesis.Spondylolysis_1615	-	-	urate
sig	9	115489262	rs75759192	T	C	0.06087	DELEC1	GlcCer(d42:2)	-0.850866	4.48283e-13	T	C	0.0165816	-0.0932998	0.654159	PC(36:4)A	-0.566292	0.00650447	Adverse.drug.events.and.drug.allergies_979	ICD10:R93.Abnormal.findings.on.diagnostic.imaging.of.other.b	-	Spondylolisthesis.Spondylolysis_1615	-	-	urate
sig	9	115499829	rs554319484	G	T	0.03964	DELEC1	GlcCer(d38:1)	-0.941632	4.70092e-11	-	-	-	-	-	-	-	-	Hemorrhage.NOS_459.1	-	-	-	-	-	urate
sig	9	115499829	rs554319484	G	T	0.03964	DELEC1	GlcCer(d40:1)	-1.1312	7.20643e-15	-	-	-	-	-	-	-	-	Hemorrhage.NOS_459.1	-	-	-	-	-	urate
sig	9	115499829	rs554319484	G	T	0.03964	DELEC1	GlcCer(d41:1)	-1.01775	5.75247e-13	-	-	-	-	-	-	-	-	Hemorrhage.NOS_459.1	-	-	-	-	-	urate
sig	9	115499829	rs554319484	G	T	0.03964	DELEC1	GlcCer(d42:1)	-1.1485	1.25403e-15	-	-	-	-	-	-	-	-	Hemorrhage.NOS_459.1	-	-	-	-	-	urate
sig	9	115499829	rs554319484	G	T	0.03964	DELEC1	GlcCer(d42:2)	-1.22417	4.23179e-17	-	-	-	-	-	-	-	-	Hemorrhage.NOS_459.1	-	-	-	-	-	urate
sig	9	115500448	rs978182891	G	A	0.03964	DELEC1	GlcCer(d38:1)	-0.941632	4.70092e-11	-	-	-	-	-	-	-	-	-	-	-	-	-	-	urate
sig	9	115500448	rs978182891	G	A	0.03964	DELEC1	GlcCer(d40:1)	-1.1312	7.20643e-15	-	-	-	-	-	-	-	-	-	-	-	-	-	-	urate
sig	9	115500448	rs978182891	G	A	0.03964	DELEC1	GlcCer(d41:1)	-1.01775	5.75247e-13	-	-	-	-	-	-	-	-	-	-	-	-	-	-	urate
sig	9	115500448	rs978182891	G	A	0.03964	DELEC1	GlcCer(d42:1)	-1.1485	1.25403e-15	-	-	-	-	-	-	-	-	-	-	-	-	-	-	urate
sig	9	115500448	rs978182891	G	A	0.03964	DELEC1	GlcCer(d42:2)	-1.22417	4.23179e-17	-	-	-	-	-	-	-	-	-	-	-	-	-	-	urate
sig	9	115510173	rs13285131	T	G	0.06634	DELEC1	GlcCer(d38:1)	-0.663205	6.50281e-10	T	G	0.0867347	0.0654789	0.478052	CE(18:3)	0.311089	0.000806156	Varicose.veins.of.lower.extremity_454.1,Varicose.veins_454,Cancer.of.larynx.pharynx.nasal.cavities_149	Ankle.spacing.width,Standing.height,Trunk.fat-free.mass,Trunk.predicted.mass,Whole.body.fat-free.mass,Whole.body.water.mass,Comparative.height.size.at.age.10,Leg.fat-free.mass.right,Leg.predicted.mass.right,Leg.predicted.mass.left,Basal.metabolic.rate,Leg.fat-free.mass.left,Arm.fat-free.mass.left,Arm.fat-free.mass.right,ICD10:I83.Varicose.veins.of.lower.extremities,Diseases.of.veins.lymphatic.ves…	-	-	-	-	urate
sig	9	115510173	rs13285131	T	G	0.06634	DELEC1	GlcCer(d40:1)	-0.750875	4.04297e-12	T	G	0.0867347	0.0366328	0.700563	CE(18:3)	0.311089	0.000806156	Varicose.veins.of.lower.extremity_454.1,Varicose.veins_454,Cancer.of.larynx.pharynx.nasal.cavities_149	Ankle.spacing.width,Standing.height,Trunk.fat-free.mass,Trunk.predicted.mass,Whole.body.fat-free.mass,Whole.body.water.mass,Comparative.height.size.at.age.10,Leg.fat-free.mass.right,Leg.predicted.mass.right,Leg.predicted.mass.left,Basal.metabolic.rate,Leg.fat-free.mass.left,Arm.fat-free.mass.left,Arm.fat-free.mass.right,ICD10:I83.Varicose.veins.of.lower.extremities,Diseases.of.veins.lymphatic.ves…	-	-	-	-	urate
sig	9	115510173	rs13285131	T	G	0.06634	DELEC1	GlcCer(d41:1)	-0.700447	3.523e-11	T	G	0.0867347	0.170281	0.0799433	CE(18:3)	0.311089	0.000806156	Varicose.veins.of.lower.extremity_454.1,Varicose.veins_454,Cancer.of.larynx.pharynx.nasal.cavities_149	Ankle.spacing.width,Standing.height,Trunk.fat-free.mass,Trunk.predicted.mass,Whole.body.fat-free.mass,Whole.body.water.mass,Comparative.height.size.at.age.10,Leg.fat-free.mass.right,Leg.predicted.mass.right,Leg.predicted.mass.left,Basal.metabolic.rate,Leg.fat-free.mass.left,Arm.fat-free.mass.left,Arm.fat-free.mass.right,ICD10:I83.Varicose.veins.of.lower.extremities,Diseases.of.veins.lymphatic.ves…	-	-	-	-	urate
sig	9	115510173	rs13285131	T	G	0.06634	DELEC1	GlcCer(d42:1)	-0.707931	4.85841e-11	T	G	0.0867347	0.0280033	0.768173	CE(18:3)	0.311089	0.000806156	Varicose.veins.of.lower.extremity_454.1,Varicose.veins_454,Cancer.of.larynx.pharynx.nasal.cavities_149	Ankle.spacing.width,Standing.height,Trunk.fat-free.mass,Trunk.predicted.mass,Whole.body.fat-free.mass,Whole.body.water.mass,Comparative.height.size.at.age.10,Leg.fat-free.mass.right,Leg.predicted.mass.right,Leg.predicted.mass.left,Basal.metabolic.rate,Leg.fat-free.mass.left,Arm.fat-free.mass.left,Arm.fat-free.mass.right,ICD10:I83.Varicose.veins.of.lower.extremities,Diseases.of.veins.lymphatic.ves…	-	-	-	-	urate
[truncated: 3,659 more rows]
