# Supplementary material for: An Amish founder population reveals rare-population genetic determinants of the human lipidome
Source: Commun Biol. 2022 Apr 7;5:334. doi: 10.1038/s42003-022-03291-2 (PMC8989972; doi:10.1038/s42003-022-03291-2)
Supplement: Supplementary file 10 — Supplementary Data 7 [file 42003_2022_3291_MOESM10_ESM.xlsx]

## Sheet: Sheet1
AMISH results											GOLDN results for the same trait				Variant annotation
CHR	POS38	rsNumber	Non_Coded_Allele	Effect_Allele	Effect_Allele_Freq	Trait	Effect size	P value	Conditional P value	r2	Effect_Allele_Count	Effect_Allele_Freq	Effect size	P value	Type	Function	Gene
2	16635588	rs754466944	A	G	0.05553	SM(d34:0)	0.949672	1.57137e-13	0.125449	0.673414	3	0.00191327	-0.764634	0.153359	intronic		FAM49A
2	16648367	rs183886867	G	T	0.055454	SM(d34:0)	0.946666	2.05145e-13	0.118445	0.673414	3	0.00191327	-0.764634	0.153359	intronic		FAM49A
2	16654795	rs10198624	T	C	0.077403	SM(d34:0)	0.703425	2.28376e-10	0.75019	0.399614	36	0.0229592	0.119736	0.426779	intronic		FAM49A
2	16655784	rs74785594	T	A	0.077403	SM(d34:0)	0.703425	2.28376e-10	0.75019	0.399614	36	0.0229592	0.119736	0.426779	intronic		FAM49A
2	16656099	rs78286509	G	C	0.077403	SM(d34:0)	0.703425	2.28376e-10	0.75019	0.399614	50	0.0318878	0.0614973	0.642772	intronic		FAM49A
2	16657341	rs77415265	C	T	0.077423	SM(d34:0)	0.704098	2.16573e-10	0.753856	0.399614	37	0.0235969	0.118037	0.434494	intronic		FAM49A
2	16659921	rs75172956	T	C	0.077423	SM(d34:0)	0.704098	2.16573e-10	0.753856	0.399614	37	0.0235969	0.118037	0.434494	intronic		FAM49A
2	16662802	rs747084042	AC	A	0.055516	SM(d34:0)	0.949077	1.65932e-13	0.12393	0.673414	-	-	-	-	intronic		FAM49A
2	16662837	rs79976934	G	T	0.077423	SM(d34:0)	0.704098	2.16573e-10	0.753856	0.399614	37	0.0235969	0.118037	0.434494	intronic		FAM49A
2	16662909	rs75874144	T	C	0.077423	SM(d34:0)	0.704098	2.16573e-10	0.753856	0.399614	37	0.0235969	0.118037	0.434494	intronic		FAM49A
2	16666179	rs75294373	C	T	0.077423	SM(d34:0)	0.704098	2.16573e-10	0.753856	0.399614	37	0.0235969	0.118037	0.434494	upstream		FAM49A
2	16671938	rs11885958	A	G	0.077464	SM(d34:0)	0.705432	1.94078e-10	0.761577	0.400553	36	0.0229592	0.15252	0.318315	intergenic		FAM49A
2	16672022	rs11901050	G	A	0.077464	SM(d34:0)	0.705432	1.94078e-10	0.761577	0.400553	36	0.0229592	0.15252	0.318315	intergenic		FAM49A
2	16673259	rs183970001	A	G	0.055556	SM(d34:0)	0.950536	1.4454e-13	0.127766	0.673414	-	-	-	-	intergenic		FAM49A
2	16674798	rs79280999	A	G	0.077464	SM(d34:0)	0.705432	1.94078e-10	0.761577	0.400553	36	0.0229592	0.15252	0.318315	intergenic		FAM49A
2	16675851	rs899786626	T	C	0.055556	SM(d34:0)	0.950536	1.4454e-13	0.127766	0.673414	-	-	-	-	intergenic		FAM49A
2	16677055	rs74976124	G	A	0.076841	SM(d34:0)	0.707549	2.22551e-10	0.68276	0.400553	36	0.0229592	0.15252	0.318315	intergenic		FAM49A
2	16680876	rs11899183	G	A	0.077464	SM(d34:0)	0.705432	1.94078e-10	0.761577	0.400553	35	0.0223214	0.159969	0.293944	intergenic		FAM49A
2	16681314	rs74767392	G	A	0.077464	SM(d34:0)	0.705432	1.94078e-10	0.761577	0.400553	35	0.0223214	0.159969	0.293944	intergenic		FAM49A
2	16685317	rs76327248	G	A	0.077464	SM(d34:0)	0.705432	1.94078e-10	0.761577	0.400553	35	0.0223214	0.159969	0.293944	intergenic		FAM49A
2	16691670	rs148997039	A	G	0.073552	SM(d34:0)	0.785211	4.88691e-12	0.964647	0.436879	25	0.0159439	0.0952025	0.602953	intergenic		FAM49A
2	16717764	rs144508407	G	T	0.073552	SM(d34:0)	0.785211	4.88691e-12	0.964647	0.436879	23	0.0146684	0.130406	0.490998	intergenic		FAM49A
2	16747056	rs77782296	T	A	0.077464	SM(d34:0)	0.705432	1.94078e-10	0.761577	0.402183	26	0.0165816	0.1241	0.472909	intergenic		FAM49A
2	16750684	rs182996743	G	A	0.055556	SM(d34:0)	0.950536	1.4454e-13	0.127766	0.673414	-	-	-	-	intergenic		FAM49A
2	16752072	rs75687256	G	A	0.077464	SM(d34:0)	0.705432	1.94078e-10	0.761577	0.402183	26	0.0165816	0.1241	0.472909	intergenic		FAM49A
2	16763413	rs73215730	T	C	0.077464	SM(d34:0)	0.705432	1.94078e-10	0.761577	0.402183	27	0.0172194	0.108956	0.524465	intergenic		FAM49A
2	16766485	rs16982731	C	T	0.073552	SM(d34:0)	0.785211	4.88691e-12	0.964647	0.438783	21	0.0133929	0.11179	0.571562	intergenic		FAM49A
2	16768159	rs16982747	C	A	0.073552	SM(d34:0)	0.785211	4.88691e-12	0.964647	0.438783	22	0.0140306	0.0926498	0.635152	intergenic		FAM49A
2	16776908	rs78891016	G	A	0.073552	SM(d34:0)	0.785211	4.88691e-12	0.964647	0.438783	21	0.0133929	0.11179	0.571562	intergenic		FAM49A
2	16782820	rs74893409	C	T	0.073552	SM(d34:0)	0.785211	4.88691e-12	0.964647	0.438783	23	0.0146684	0.0959246	0.617232	intergenic		FAM49A
2	16782997	rs477301	C	A	0.073552	SM(d34:0)	0.785211	4.88691e-12	0.964647	0.438783	23	0.0146684	0.0959246	0.617232	intergenic		FAM49A
2	16783072	rs483123	A	C	0.073552	SM(d34:0)	0.785211	4.88691e-12	0.964647	0.438783	23	0.0146684	0.0959246	0.617232	intergenic		FAM49A
2	16783247	rs75458887	T	C	0.073552	SM(d34:0)	0.785211	4.88691e-12	0.964647	0.438783	23	0.0146684	0.0959246	0.617232	intergenic		FAM49A
2	16784287	rs55654490	A	G	0.073552	SM(d34:0)	0.785211	4.88691e-12	0.964647	0.438783	22	0.0140306	0.0706979	0.715831	intergenic		FAM49A
2	16784695	rs55682634	A	G	0.073552	SM(d34:0)	0.785211	4.88691e-12	0.964647	0.438783	22	0.0140306	0.0706979	0.715831	intergenic		FAM49A
2	16829484	rs561540169	C	A	0.055554	SM(d34:0)	0.950594	1.44336e-13	0.127842	0.673414	-	-	-	-	intergenic		FAM49A
2	17013205	rs966668006	A	G	0.063386	SM(d34:0)	0.812936	2.79272e-11	0.0880366	0.607698	-	-	-	-	intergenic		FAM49A
2	17037886	rs138472004	C	T	0.063385	SM(d34:0)	0.812943	2.79124e-11	0.0879328	0.607698	16	0.0102041	0.46391	0.0478623	intergenic		FAM49A
2	17056763	rs1018694928	T	G	0.062981	SM(d34:0)	0.811131	3.41238e-11	0.0885345	0.607698	-	-	-	-	intergenic		FAM49A
2	17173718	rs1020051594	G	T	0.063378	SM(d34:0)	0.813029	2.77671e-11	0.0877274	0.612223	-	-	-	-	intergenic		RAD51AP2
2	17413327	rs114440310	A	G	0.063604	SM(d34:0)	0.819546	1.94452e-11	0.0828316	0.605632	13	0.00829082	-0.0161805	0.949951	intergenic		RAD51AP2
2	17587540	rs114659981	C	T	0.064146	SM(d34:0)	0.826041	1.06476e-11	0.0746501	0.614675	17	0.0108418	-0.0171554	0.939464	intronic		VSNL1
2	17599193	rs78536306	C	T	0.064155	SM(d34:0)	0.826035	1.05737e-11	0.0745566	0.614675	17	0.0108418	-0.0171554	0.939464	intronic		VSNL1
2	17604190	rs115493221	A	T	0.064155	SM(d34:0)	0.826035	1.05737e-11	0.0745566	0.614675	17	0.0108418	-0.0171554	0.939464	intronic		VSNL1
2	17634567	rs77457287	G	A	0.064161	SM(d34:0)	0.825907	1.05441e-11	0.0743808	0.614675	17	0.0108418	-0.0171554	0.939464	intronic		VSNL1
2	17640067	rs182949938	C	T	0.064161	SM(d34:0)	0.825907	1.05441e-11	0.0743808	0.614675	17	0.0108418	-0.0171554	0.939464	intronic		VSNL1
2	17642225	rs10495667	G	A	0.064161	SM(d34:0)	0.825907	1.05441e-11	0.0743808	0.614675	50	0.0318878	-0.14026	0.279058	intronic		VSNL1
2	17644079	rs73921016	G	A	0.064161	SM(d34:0)	0.825907	1.05441e-11	0.0743808	0.614675	50	0.0318878	-0.14026	0.279058	intronic		VSNL1
2	17651659	rs76895807	C	T	0.064161	SM(d34:0)	0.825907	1.05441e-11	0.0743808	0.614675	17	0.0108418	-0.0171554	0.939464	intronic		VSNL1
2	17652688	rs79382249	A	G	0.064161	SM(d34:0)	0.825907	1.05441e-11	0.0743808	0.614675	17	0.0108418	-0.0171554	0.939464	intronic		VSNL1
2	17654022	rs76120626	A	G	0.064161	SM(d34:0)	0.825907	1.05441e-11	0.0743808	0.614675	17	0.0108418	-0.0171554	0.939464	intronic		VSNL1
2	17659905	rs73218867	T	C	0.064163	SM(d34:0)	0.8259	1.0548e-11	0.0743945	0.614675	63	0.0401786	-0.0417773	0.722379	intergenic		VSNL1
2	17677176	rs11894722	G	T	0.064161	SM(d34:0)	0.825907	1.05441e-11	0.0743808	0.614675	20	0.0127551	0.081507	0.695742	intronic		SMC6
2	17692086	rs188872789	C	T	0.064161	SM(d34:0)	0.825907	1.05441e-11	0.0743808	0.614675	20	0.0127551	0.081507	0.695742	intronic		SMC6
2	17692401	rs141476279	G	A	0.064161	SM(d34:0)	0.825907	1.05441e-11	0.0743808	0.614675	20	0.0127551	0.081507	0.695742	intronic		SMC6
2	17693956	rs6753927	C	T	0.064161	SM(d34:0)	0.825907	1.05441e-11	0.0743808	0.614675	62	0.0395408	-0.0125841	0.915295	intronic		SMC6
2	17705115	rs114250000	G	A	0.064161	SM(d34:0)	0.825907	1.05441e-11	0.0743808	0.614675	20	0.0127551	0.081507	0.695742	intronic		SMC6
2	17708434	rs114365195	G	C	0.064161	SM(d34:0)	0.825907	1.05441e-11	0.0743808	0.614675	20	0.0127551	0.081507	0.695742	intronic		SMC6
2	17723427	rs7598718	C	T	0.064161	SM(d34:0)	0.825907	1.05441e-11	0.0743808	0.614675	53	0.033801	-0.0979519	0.437997	intronic		SMC6
2	17726272	rs138895860	A	G	0.064161	SM(d34:0)	0.825907	1.05441e-11	0.0743808	0.614675	20	0.0127551	0.081507	0.695742	intronic		SMC6
2	17726779	rs74966685	C	G	0.064161	SM(d34:0)	0.825907	1.05441e-11	0.0743808	0.614675	20	0.0127551	0.081507	0.695742	intronic		SMC6
2	17726780	rs77752447	T	G	0.064161	SM(d34:0)	0.825907	1.05441e-11	0.0743808	0.614675	20	0.0127551	0.081507	0.695742	intronic		SMC6
2	17733972	rs6743259	G	C	0.064221	SM(d34:0)	0.826881	9.99278e-12	0.0740282	0.608161	76	0.0484694	0.0157711	0.880148	intronic		SMC6
2	17740799	rs75044131	G	A	0.064161	SM(d34:0)	0.825907	1.05441e-11	0.0743808	0.614675	20	0.0127551	0.081507	0.695742	intronic		SMC6
2	17745292	rs113901291	TG	T	0.064161	SM(d34:0)	0.825907	1.05441e-11	0.0743808	0.614675	62	0.0395408	-0.0125841	0.915295	intronic		SMC6
2	17745522	rs59198954	G	C	0.064161	SM(d34:0)	0.825907	1.05441e-11	0.0743808	0.614675	53	0.033801	-0.0979519	0.437997	intronic		SMC6
2	17766410	rs190405969	T	C	0.064161	SM(d34:0)	0.825907	1.05441e-11	0.0743808	0.614675	20	0.0127551	0.081507	0.695742	intronic		GEN1
2	17766857	rs115108757	G	A	0.064161	SM(d34:0)	0.825907	1.05441e-11	0.0743808	0.614675	20	0.0127551	0.081507	0.695742	intronic		GEN1
2	17780850	rs61762986	T	A	0.064161	SM(d34:0)	0.825907	1.05441e-11	0.0743808	0.614675	20	0.0127551	0.081507	0.695742	exonic	synonymous	GEN1
2	17784553	rs58520042	A	G	0.064161	SM(d34:0)	0.825907	1.05441e-11	0.0743808	0.614675	62	0.0395408	-0.0125841	0.915295	UTR3		GEN1
2	17798334	rs139751868	G	T	0.06416	SM(d34:0)	0.825908	1.055e-11	0.0743884	0.621287	7	0.00446429	0.584701	0.0969562	intergenic		GEN1
2	17816485	rs115417570	A	G	0.06416	SM(d34:0)	0.826052	1.04647e-11	0.0743524	0.614675	43	0.0274235	0.0958294	0.497697	upstream		MSGN1
2	17824181	rs113873249	T	G	0.064174	SM(d34:0)	0.825963	1.04489e-11	0.0748936	0.621287	-	-	-	-	intergenic		MSGN1
2	17959600	rs879617033	C	T	0.056332	SM(d34:0)	0.96433	4.71248e-14	0.106317	0.695289	-	-	-	-	intergenic		KCNS3
2	18103688	rs66504853	C	T	0.058684	SM(d34:0)	0.857146	4.30044e-12	0.0489964	0.640611	79	0.0503827	0.0213599	0.842656	intergenic		KCNS3
2	18125397	rs72771330	G	T	0.056331	SM(d34:0)	0.964336	4.71921e-14	0.106433	0.699895	16	0.0102041	-0.227933	0.325207	intergenic		KCNS3
2	18156338	rs72771344	T	C	0.056331	SM(d34:0)	0.964336	4.71921e-14	0.106433	0.699895	16	0.0102041	-0.227933	0.325207	intergenic		KCNS3
2	18159781	rs954740904	A	G	0.056331	SM(d34:0)	0.964336	4.71921e-14	0.106433	0.699895	-	-	-	-	intergenic		KCNS3
2	18175417	rs115267625	A	C	0.060249	SM(d34:0)	0.879651	4.19972e-13	0.186278	0.637172	33	0.0210459	-0.0968233	0.56021	intergenic		KCNS3
2	18214705	rs77750737	A	G	0.067327	SM(d34:0)	0.760664	8.08343e-11	0.453796	0.542811	77	0.0491071	0.00681299	0.950047	intergenic		KCNS3
2	18218845	rs7563321	A	T	0.067301	SM(d34:0)	0.760628	8.08059e-11	0.45186	0.542811	77	0.0491071	0.00681299	0.950047	intergenic		KCNS3
2	18224100	rs2345532	G	A	0.067435	SM(d34:0)	0.760165	8.4083e-11	0.459748	0.542811	77	0.0491071	0.00681299	0.950047	intergenic		KCNS3
2	18226575	rs112887942	T	A	0.06731	SM(d34:0)	0.760597	8.09397e-11	0.452697	0.542811	77	0.0491071	0.00681299	0.950047	intergenic		KCNS3
2	18229496	rs113386536	G	T	0.06731	SM(d34:0)	0.760597	8.09397e-11	0.452697	0.542811	77	0.0491071	0.00681299	0.950047	intergenic		KCNS3
2	18231141	rs113326642	G	A	0.067309	SM(d34:0)	0.760602	8.09239e-11	0.452673	0.542811	74	0.0471939	0.00921536	0.933353	intergenic		KCNS3
2	18234129	rs201556364	ATT	A	0.067309	SM(d34:0)	0.760602	8.09239e-11	0.452673	0.542811	74	0.0471939	0.00921536	0.933353	intergenic	deletion	KCNS3
2	18237395	rs78380869	C	T	0.06731	SM(d34:0)	0.760597	8.09397e-11	0.452697	0.542811	77	0.0491071	0.00681299	0.950047	intergenic		KCNS3
2	18240084	rs112249327	C	G	0.067301	SM(d34:0)	0.760628	8.08059e-11	0.45186	0.542811	77	0.0491071	0.00681299	0.950047	intergenic		KCNS3
2	18240707	rs191642750	C	G	0.057117	SM(d34:0)	0.964484	2.32302e-14	0.228161	0.679971	-	-	-	-	intergenic		KCNS3
2	18242357	rs113470679	C	T	0.0673	SM(d34:0)	0.760633	8.07902e-11	0.451837	0.542811	74	0.0471939	0.00921536	0.933353	intergenic		KCNS3
2	18243442	rs113184042	C	T	0.0673	SM(d34:0)	0.760633	8.07902e-11	0.451837	0.542811	74	0.0471939	0.00921536	0.933353	intergenic		KCNS3
2	18245635	rs113295363	G	A	0.0673	SM(d34:0)	0.760633	8.07902e-11	0.451837	0.542811	74	0.0471939	0.00921536	0.933353	intergenic		RDH14
2	18251407	rs74691685	A	T	0.067301	SM(d34:0)	0.760628	8.08059e-11	0.45186	0.542811	78	0.0497449	0.0165027	0.878733	intergenic		RDH14
2	18253576	rs112367210	A	T	0.067288	SM(d34:0)	0.760698	8.05478e-11	0.451464	0.542811	76	0.0484694	-0.00548666	0.960018	intergenic		RDH14
2	18262397	rs113090447	G	A	0.067288	SM(d34:0)	0.760698	8.05478e-11	0.451464	0.542811	77	0.0491071	0.00681299	0.950047	intergenic		RDH14
2	18272354	rs112063664	A	G	0.067288	SM(d34:0)	0.760698	8.05478e-11	0.451464	0.542811	77	0.0491071	0.00681299	0.950047	intergenic		RDH14
2	18277816	rs1878370	G	A	0.067288	SM(d34:0)	0.760698	8.05478e-11	0.451464	0.542811	77	0.0491071	0.00681299	0.950047	intergenic		RDH14
2	18278895	rs7600488	T	C	0.067288	SM(d34:0)	0.760698	8.05478e-11	0.451464	0.542811	77	0.0491071	0.00681299	0.950047	intergenic		RDH14
2	18279124	rs7584266	C	A	0.067288	SM(d34:0)	0.760698	8.05478e-11	0.451464	0.542811	77	0.0491071	0.00681299	0.950047	intergenic		RDH14
2	18279340	rs7557320	G	A	0.067288	SM(d34:0)	0.760698	8.05478e-11	0.451464	0.542811	77	0.0491071	0.00681299	0.950047	intergenic		RDH14
2	18279478	rs7598323	A	G	0.067288	SM(d34:0)	0.760698	8.05478e-11	0.451464	0.542811	77	0.0491071	0.00681299	0.950047	intergenic		RDH14
2	18279938	rs78980054	A	G	0.067288	SM(d34:0)	0.760698	8.05478e-11	0.451464	0.542811	77	0.0491071	0.00681299	0.950047	intergenic		RDH14
2	18280067	rs111527318	G	A	0.067288	SM(d34:0)	0.760698	8.05478e-11	0.451464	0.542811	77	0.0491071	0.00681299	0.950047	intergenic		RDH14
2	18280295	rs111538379	T	A	0.067288	SM(d34:0)	0.760698	8.05478e-11	0.451464	0.542811	77	0.0491071	0.00681299	0.950047	intergenic		RDH14
2	18282670	rs113942616	G	A	0.067288	SM(d34:0)	0.760698	8.05478e-11	0.451464	0.542811	78	0.0497449	0.0108077	0.919277	intergenic		RDH14
2	18283330	rs7560064	A	G	0.067288	SM(d34:0)	0.760698	8.05478e-11	0.451464	0.542811	77	0.0491071	0.00681299	0.950047	intergenic		RDH14
2	18283400	rs7560142	A	G	0.067288	SM(d34:0)	0.760698	8.05478e-11	0.451464	0.542811	-	-	-	-	intergenic		RDH14
2	18283676	rs139548144	G	A	0.057115	SM(d34:0)	0.964494	2.32193e-14	0.228123	0.679971	35	0.0223214	-0.128887	0.426592	intergenic		RDH14
2	18284900	rs9967764	G	A	0.067288	SM(d34:0)	0.760698	8.05478e-11	0.451464	0.542811	77	0.0491071	0.00681299	0.950047	intergenic		RDH14
2	18285068	rs112153688	A	G	0.067288	SM(d34:0)	0.760698	8.05478e-11	0.451464	0.542811	77	0.0491071	0.00681299	0.950047	intergenic		RDH14
2	18287572	rs4036260	A	T	0.067288	SM(d34:0)	0.760698	8.05478e-11	0.451464	0.542811	77	0.0491071	0.00681299	0.950047	intergenic		RDH14
2	18288475	rs74701914	C	T	0.067288	SM(d34:0)	0.760698	8.05478e-11	0.451464	0.542811	77	0.0491071	0.00681299	0.950047	intergenic		RDH14
2	18288766	rs7574247	G	A	0.067288	SM(d34:0)	0.760698	8.05478e-11	0.451464	0.542811	77	0.0491071	0.00681299	0.950047	intergenic		RDH14
2	18288924	rs6531089	C	T	0.067288	SM(d34:0)	0.760698	8.05478e-11	0.451464	0.542811	77	0.0491071	0.00681299	0.950047	intergenic		RDH14
2	18288930	rs6531090	T	G	0.067288	SM(d34:0)	0.760698	8.05478e-11	0.451464	0.542811	77	0.0491071	0.00681299	0.950047	intergenic		RDH14
2	18288972	rs6531091	C	A	0.067288	SM(d34:0)	0.760698	8.05478e-11	0.451464	0.542811	77	0.0491071	0.00681299	0.950047	intergenic		RDH14
2	18289134	rs7562532	A	G	0.067288	SM(d34:0)	0.760698	8.05478e-11	0.451464	0.542811	77	0.0491071	0.00681299	0.950047	intergenic		RDH14
2	18290605	rs7569696	T	G	0.067288	SM(d34:0)	0.760698	8.05478e-11	0.451464	0.542811	77	0.0491071	0.00681299	0.950047	intergenic		RDH14
2	18292027	rs7576547	T	A	0.067288	SM(d34:0)	0.760698	8.05478e-11	0.451464	0.542811	77	0.0491071	0.00681299	0.950047	intergenic		RDH14
2	18292057	rs7560041	C	A	0.067288	SM(d34:0)	0.760698	8.05478e-11	0.451464	0.542811	77	0.0491071	0.00681299	0.950047	intergenic		RDH14
2	18292384	rs2345829	A	G	0.067288	SM(d34:0)	0.760698	8.05478e-11	0.451464	0.542811	77	0.0491071	0.00681299	0.950047	intergenic		RDH14
2	18293127	rs1377079	C	T	0.067288	SM(d34:0)	0.760698	8.05478e-11	0.451464	0.542811	77	0.0491071	0.00681299	0.950047	intergenic		RDH14
2	18293183	rs1377078	T	G	0.067288	SM(d34:0)	0.760698	8.05478e-11	0.451464	0.542811	77	0.0491071	0.00681299	0.950047	intergenic		RDH14
2	18293222	rs1377077	G	A	0.067288	SM(d34:0)	0.760698	8.05478e-11	0.451464	0.542811	77	0.0491071	0.00681299	0.950047	intergenic		RDH14
2	18293324	rs1377076	C	A	0.067288	SM(d34:0)	0.760698	8.05478e-11	0.451464	0.542811	77	0.0491071	0.00681299	0.950047	intergenic		RDH14
2	18293769	rs2056460	C	T	0.067288	SM(d34:0)	0.760698	8.05478e-11	0.451464	0.542811	77	0.0491071	0.00681299	0.950047	intergenic		RDH14
2	18294180	rs113814087	G	A	0.067288	SM(d34:0)	0.760698	8.05478e-11	0.451464	0.542811	76	0.0484694	0.0089484	0.934791	intergenic		RDH14
2	18297322	rs78020061	T	G	0.067288	SM(d34:0)	0.760698	8.05478e-11	0.451464	0.542811	77	0.0491071	0.00681299	0.950047	intergenic		RDH14
2	18297590	rs76192446	G	A	0.067288	SM(d34:0)	0.760698	8.05478e-11	0.451464	0.542811	80	0.0510204	-0.00392894	0.970685	intergenic		RDH14
2	18298172	rs77259621	G	T	0.067288	SM(d34:0)	0.760698	8.05478e-11	0.451464	0.542811	-	-	-	-	intergenic		RDH14
2	18298297	rs79934454	G	A	0.067288	SM(d34:0)	0.760698	8.05478e-11	0.451464	0.542811	77	0.0491071	0.00681299	0.950047	intergenic		RDH14
2	18299372	rs75477370	A	G	0.067288	SM(d34:0)	0.760698	8.05478e-11	0.451464	0.542811	77	0.0491071	0.00681299	0.950047	intergenic		RDH14
2	18299407	rs74517892	T	C	0.067288	SM(d34:0)	0.760698	8.05478e-11	0.451464	0.542811	77	0.0491071	0.00681299	0.950047	intergenic		RDH14
2	18300904	rs75211678	T	G	0.067288	SM(d34:0)	0.760698	8.05478e-11	0.451464	0.542811	77	0.0491071	0.00681299	0.950047	intergenic		RDH14
2	18300970	rs16984640	C	A	0.067288	SM(d34:0)	0.760698	8.05478e-11	0.451464	0.542811	77	0.0491071	0.00681299	0.950047	intergenic		RDH14
2	18302684	rs112226614	A	G	0.067288	SM(d34:0)	0.760698	8.05478e-11	0.451464	0.542811	77	0.0491071	0.00681299	0.950047	intergenic		RDH14
2	18303416	rs10153852	A	C	0.067288	SM(d34:0)	0.760698	8.05478e-11	0.451464	0.527514	118	0.0752551	0.102791	0.25094	intergenic		RDH14
2	18306120	rs151040261	G	A	0.057115	SM(d34:0)	0.964494	2.32193e-14	0.228123	0.679971	33	0.0210459	-0.122065	0.46589	intergenic		RDH14
2	18306883	rs77023427	A	G	0.067288	SM(d34:0)	0.760698	8.05478e-11	0.451464	0.542811	77	0.0491071	0.00681299	0.950047	intergenic		RDH14
2	18306890	rs80271960	A	G	0.067288	SM(d34:0)	0.760698	8.05478e-11	0.451464	0.542811	77	0.0491071	0.00681299	0.950047	intergenic		RDH14
2	18311126	rs6760428	T	G	0.063379	SM(d34:0)	0.848861	1.42309e-12	0.148574	0.584722	69	0.0440051	0.00379896	0.973242	intergenic		RDH14
2	18315167	rs369574187	G	A	0.063365	SM(d34:0)	0.848879	1.41949e-12	0.147863	0.584722	68	0.0433673	0.045563	0.688722	intergenic		RDH14
2	18318828	rs6753184	C	A	0.06338	SM(d34:0)	0.848762	1.41321e-12	0.147949	0.584722	69	0.0440051	0.0516611	0.648134	intergenic		RDH14
2	18323699	rs10776477	T	A	0.913923	SM(d34:0)	-0.653621	4.32258e-10	0.172174	0.381554	1398	0.891582	-0.0830601	0.260083	intergenic		RDH14
2	18324986	rs7587634	T	C	0.06338	SM(d34:0)	0.848762	1.41321e-12	0.147949	0.584722	69	0.0440051	0.0516611	0.648134	intergenic		RDH14
2	18325139	rs71701517	GA	G	0.086081	SM(d34:0)	0.653621	4.31907e-10	0.172447	0.384412	131	0.0835459	0.0218658	0.790429	intergenic	deletion	RDH14
2	18326731	rs77346554	A	G	0.06338	SM(d34:0)	0.848762	1.41321e-12	0.147949	0.584722	67	0.0427296	0.0532718	0.642006	intergenic		RDH14
2	18334793	rs7588548	C	T	0.086072	SM(d34:0)	0.653648	4.31251e-10	0.172069	0.381554	163	0.103954	0.093976	0.210612	intergenic		RDH14
2	18334933	rs1400439	A	G	0.913928	SM(d34:0)	-0.653648	4.31251e-10	0.172069	0.381554	1401	0.893495	-0.0877481	0.236573	intergenic		RDH14
2	18335060	rs77940151	G	A	0.06338	SM(d34:0)	0.848762	1.41321e-12	0.147949	0.584722	67	0.0427296	0.0532718	0.642006	intergenic		RDH14
2	18336046	rs149629920	ATC	A	0.086072	SM(d34:0)	0.653648	4.31251e-10	0.172069	0.384412	129	0.0822704	0.022248	0.787826	intergenic	deletion	RDH14
2	18336091	rs16984736	G	A	0.086072	SM(d34:0)	0.653648	4.31251e-10	0.172069	0.381554	164	0.104592	0.0898732	0.23036	intergenic		RDH14
2	18343840	rs189031812	A	G	0.06338	SM(d34:0)	0.848762	1.41321e-12	0.147949	0.609435	61	0.0389031	0.0228115	0.848605	intergenic		RDH14
2	18438007	rs757437251	C	T	0.054729	SM(d34:0)	0.971612	5.68766e-14	0.22201	0.703549	-	-	-	-	intergenic		RDH14
2	18456066	rs767001322	C	T	0.055557	SM(d34:0)	0.988076	1.51713e-14	0.19334	0.708157	-	-	-	-	intergenic		RDH14
2	18490353	rs150181800	T	C	0.056345	SM(d34:0)	1.00527	3.57577e-15	0.229251	0.716967	18	0.0114796	-0.169601	0.440682	intergenic		RDH14
2	18538471	rs76894741	A	G	0.058685	SM(d34:0)	0.894117	4.60348e-13	0.110212	0.686083	57	0.036352	-0.137313	0.280599	intergenic		RDH14
2	18543801	rs116059003	G	C	0.058685	SM(d34:0)	0.894117	4.60348e-13	0.110212	0.686083	57	0.036352	-0.137313	0.280599	intergenic		RDH14
2	18544737	rs115092610	A	T	0.058685	SM(d34:0)	0.894117	4.60348e-13	0.110212	0.686083	56	0.0357143	-0.0791857	0.537685	intergenic		RDH14
2	18583903	rs146275944	C	T	0.056338	SM(d34:0)	1.00486	3.64253e-15	0.228573	0.730113	-	-	-	-	intronic		NT5C1B;NT5C1B-RDH14
2	18591657	rs147241784	T	C	0.056338	SM(d34:0)	1.00486	3.64253e-15	0.228573	0.730113	18	0.0114796	-0.00283558	0.98969	intergenic		NT5C1B-RDH14
2	18606803	rs910547537	C	T	0.056335	SM(d34:0)	1.00489	3.63241e-15	0.228548	0.730113	-	-	-	-	intergenic		NT5C1B-RDH14
2	18607422	rs150414665	C	T	0.056338	SM(d34:0)	1.00486	3.64253e-15	0.228573	0.730113	20	0.0127551	0.0355211	0.864957	intergenic		NT5C1B-RDH14
2	18675861	rs141110655	G	T	0.056338	SM(d34:0)	1.00488	3.63869e-15	0.228644	0.730113	20	0.0127551	0.0355211	0.864957	intergenic		NT5C1B-RDH14
2	18695853	rs751778875	ACTTG	A	0.05621	SM(d34:0)	1.00766	3.47949e-15	0.230766	0.725496	-	-	-	-	intergenic	deletion	NT5C1B-RDH14
2	18722439	rs143750745	T	A	0.056336	SM(d34:0)	1.0049	3.63337e-15	0.228588	0.730113	22	0.0140306	0.0391841	0.844578	intergenic		NT5C1B-RDH14
2	18732419	rs143570266	A	G	0.056337	SM(d34:0)	1.0049	3.63386e-15	0.228609	0.730113	22	0.0140306	0.0391841	0.844578	intergenic		NT5C1B-RDH14
2	18739110	rs201584054	T	TG	0.055035	SM(d34:0)	1.01722	6.61583e-15	0.241276	0.734439	18	0.0114796	0.0860669	0.695764	intergenic	insertion	NT5C1B-RDH14
2	18741639	rs143013266	A	T	0.056336	SM(d34:0)	1.0049	3.63337e-15	0.228588	0.730113	22	0.0140306	0.0391841	0.844578	intergenic		NT5C1B-RDH14
2	18742122	rs537918666	G	A	0.056336	SM(d34:0)	1.0049	3.63289e-15	0.228568	0.730113	7	0.00446429	0.166607	0.635456	intergenic		NT5C1B-RDH14
2	18750648	rs144157734	T	G	0.056337	SM(d34:0)	1.0049	3.63386e-15	0.228609	0.730113	23	0.0146684	0.0134216	0.945356	intergenic		NT5C1B-RDH14
2	18817324	rs530612387	G	A	0.05621	SM(d34:0)	1.00766	3.47949e-15	0.230766	0.734439	8	0.00510204	0.150585	0.64773	intergenic		NT5C1B-RDH14
2	18824812	rs142652909	C	A	0.056344	SM(d34:0)	1.00485	3.62893e-15	0.228448	0.721591	22	0.0140306	0.0391841	0.844578	intergenic		NT5C1B-RDH14
2	18962123	rs17703875	G	C	0.076698	SM(d34:0)	0.726243	6.44442e-11	0.528461	0.518805	27	0.0172194	-0.157171	0.384773	intergenic		NT5C1B-RDH14
2	19126763	rs79441250	C	T	0.083761	SM(d34:0)	0.733353	4.84326e-12	0.88051	0.558531	85	0.0542092	-0.0206815	0.847072	intergenic		MIR4757
2	19132083	rs141489452	C	A	0.054773	SM(d34:0)	1.03648	6.11733e-16	0.228708	0.743252	31	0.0197704	0.17128	0.31615	intergenic		MIR4757
2	19161853	rs75182442	G	C	0.083733	SM(d34:0)	0.73345	4.78802e-12	0.880863	0.558531	95	0.0605867	0.0101665	0.921068	intergenic		MIR4757
2	19178011	rs78550244	C	T	0.083723	SM(d34:0)	0.733496	4.76747e-12	0.881189	0.558531	66	0.0420918	-0.0394514	0.740446	intergenic		MIR4757
2	19244705	rs547159265	G	A	0.054772	SM(d34:0)	1.03649	6.11866e-16	0.22875	0.743252	-	-	-	-	intergenic		MIR4757
2	19269316	rs202117814	CAT	C	0.083725	SM(d34:0)	0.733483	4.7738e-12	0.881484	0.558531	34	0.0216837	-0.201605	0.217405	intergenic	deletion	MIR4757
2	19315582	rs114731802	G	A	0.092346	SM(d34:0)	0.633934	2.85271e-10	0.485492	0.483092	59	0.0376276	-0.169343	0.179588	intergenic		MIR4757
2	19392167	rs1042968849	C	T	0.055555	SM(d34:0)	1.02368	8.93942e-16	0.224877	0.743252	-	-	-	-	intergenic		OSR1
2	19413061	rs1046486718	T	A	0.055555	SM(d34:0)	1.02368	8.93942e-16	0.224877	0.743252	-	-	-	-	intergenic		OSR1
2	19485357	rs180745988	A	T	0.05712	SM(d34:0)	1.00453	1.33414e-15	0.171967	0.822431	-	-	-	-	intergenic		OSR1
2	19492659	rs958761918	G	T	0.05712	SM(d34:0)	1.00453	1.33414e-15	0.171967	0.822431	-	-	-	-	intergenic		OSR1
2	19499945	rs115151466	G	A	0.089987	SM(d34:0)	0.714123	5.62904e-12	0.809279	0.578488	97	0.0618622	-0.163147	0.0924446	intergenic		OSR1
2	19578302	rs147557117	T	C	0.056337	SM(d34:0)	1.00087	2.63603e-15	0.0903093	0.826851	25	0.0159439	-0.137154	0.465841	intergenic		OSR1
2	19581284	rs35271494	C	T	0.074336	SM(d34:0)	0.826204	2.33493e-13	0.326395	0.578436	126	0.0803571	0.0257769	0.770335	intergenic		OSR1
2	19581410	rs187521989	A	G	0.056337	SM(d34:0)	1.00087	2.63603e-15	0.0903093	0.826851	4	0.00255102	0.235001	0.61212	intergenic		OSR1
2	19581758	rs7580499	C	T	0.074336	SM(d34:0)	0.826204	2.33493e-13	0.326395	0.578436	129	0.0822704	0.0343073	0.694917	intergenic		OSR1
2	19584461	rs11531372	A	T	0.074335	SM(d34:0)	0.82616	2.33967e-13	0.326411	0.567153	132	0.0841837	0.0320442	0.711618	intergenic		OSR1
2	19586819	rs6708210	A	C	0.074335	SM(d34:0)	0.82616	2.33967e-13	0.326411	0.567153	132	0.0841837	0.0320442	0.711618	intergenic		OSR1
2	19592354	rs10204417	C	T	0.06651	SM(d34:0)	0.874438	1.78425e-13	0.162099	0.632646	92	0.0586735	-0.0365709	0.720619	intergenic		OSR1
2	19592951	rs141947232	G	A	0.056338	SM(d34:0)	1.00086	2.63519e-15	0.0902878	0.822184	6	0.00382653	0.106635	0.777454	intergenic		OSR1
2	19593128	rs7562922	A	G	0.06964	SM(d34:0)	0.829386	3.02161e-13	0.278172	0.595361	151	0.096301	0.0917676	0.256362	intergenic		OSR1
2	19593130	rs7562923	A	T	0.06964	SM(d34:0)	0.829386	3.02161e-13	0.278172	0.595361	151	0.096301	0.0917676	0.256362	intergenic		OSR1
2	19593226	rs7577757	G	A	0.06651	SM(d34:0)	0.874438	1.78425e-13	0.162099	0.632646	92	0.0586735	-0.0365709	0.720619	intergenic		OSR1
2	19593697	rs10183811	G	A	0.06964	SM(d34:0)	0.829386	3.02161e-13	0.278172	0.595361	151	0.096301	0.0917676	0.256362	intergenic		OSR1
2	19594208	rs13394535	A	G	0.06651	SM(d34:0)	0.874438	1.78425e-13	0.162099	0.632646	92	0.0586735	-0.0365709	0.720619	intergenic		OSR1
2	19594262	rs13406201	G	C	0.06651	SM(d34:0)	0.874438	1.78425e-13	0.162099	0.632646	92	0.0586735	-0.0365709	0.720619	intergenic		OSR1
2	19595573	rs2347009	C	T	0.06651	SM(d34:0)	0.874438	1.78425e-13	0.162099	0.637145	91	0.0580357	-0.0263238	0.7979	intergenic		OSR1
2	19595661	rs1820587	C	A	0.06964	SM(d34:0)	0.829386	3.02161e-13	0.278172	0.599775	151	0.096301	0.0917676	0.256362	intergenic		OSR1
2	19597608	rs35727002	G	A	0.066188	SM(d34:0)	0.877853	1.85725e-13	0.161344	0.637145	91	0.0580357	-0.0263238	0.7979	intergenic		OSR1
2	19598077	rs10186907	A	T	0.06964	SM(d34:0)	0.829386	3.02161e-13	0.278172	0.599775	151	0.096301	0.0917676	0.256362	intergenic		OSR1
2	19599228	rs10185695	G	A	0.06651	SM(d34:0)	0.874438	1.78425e-13	0.162099	0.637145	92	0.0586735	-0.0365709	0.720619	intergenic		OSR1
2	19599971	rs58522019	C	T	0.06651	SM(d34:0)	0.874438	1.78425e-13	0.162099	0.637145	92	0.0586735	-0.0365709	0.720619	intergenic		OSR1
2	19601616	rs16986750	G	A	0.06651	SM(d34:0)	0.874438	1.78425e-13	0.162099	0.637145	91	0.0580357	-0.0263238	0.7979	intergenic		OSR1
2	19602751	rs34574813	GC	G	0.06651	SM(d34:0)	0.874438	1.78425e-13	0.162099	0.637145	91	0.0580357	-0.0263238	0.7979	intergenic	deletion	OSR1
2	19605637	rs34059635	GT	G	0.066509	SM(d34:0)	0.874454	1.78503e-13	0.162088	0.637145	99	0.0631378	-0.0859417	0.386109	intergenic	deletion	OSR1
2	19609989	rs7586843	A	G	0.06964	SM(d34:0)	0.829386	3.02161e-13	0.278172	0.599775	150	0.0956633	0.0988639	0.222617	intergenic		OSR1
2	19612343	rs11696024	G	A	0.911581	SM(d34:0)	-0.653335	3.16991e-10	0.230473	0.501206	1317	0.839923	-0.0531671	0.409781	intergenic		OSR1
2	19612770	rs11096603	C	T	0.911509	SM(d34:0)	-0.652708	3.26575e-10	0.228993	0.501206	-	-	-	-	intergenic		OSR1
2	19612941	rs35824107	C	G	0.06651	SM(d34:0)	0.874438	1.78425e-13	0.162099	0.657124	28	0.0178571	-0.089647	0.616088	intergenic		OSR1
2	19613173	rs11096605	C	T	0.911581	SM(d34:0)	-0.653335	3.16991e-10	0.230473	0.501206	1317	0.839923	-0.0531671	0.409781	intergenic		OSR1
2	19613436	rs1118207	T	A	0.911509	SM(d34:0)	-0.652708	3.26575e-10	0.228993	0.501206	1317	0.839923	-0.0531671	0.409781	intergenic		OSR1
2	19613574	rs1946444	A	T	0.911509	SM(d34:0)	-0.652708	3.26575e-10	0.228993	0.501206	1319	0.841199	-0.0534806	0.407205	intergenic		OSR1
2	19613765	rs6753316	A	T	0.911509	SM(d34:0)	-0.652708	3.26575e-10	0.228993	0.501206	1318	0.840561	-0.0543697	0.399338	intergenic		LINC00954
2	19613970	rs4666514	C	G	0.911509	SM(d34:0)	-0.652708	3.26575e-10	0.228993	0.501206	1317	0.839923	-0.0531671	0.409781	intergenic		LINC00954
2	19614641	rs2081772	T	A	0.911509	SM(d34:0)	-0.652708	3.26575e-10	0.228993	0.501206	1317	0.839923	-0.0531671	0.409781	intergenic		LINC00954
2	19618775	rs1115370	A	G	0.911509	SM(d34:0)	-0.652708	3.26575e-10	0.228993	0.501206	1319	0.841199	-0.0534806	0.407205	intergenic		LINC00954
2	19619778	rs10194809	C	T	0.911509	SM(d34:0)	-0.652708	3.26575e-10	0.228993	0.501206	1317	0.839923	-0.0531671	0.409781	intergenic		LINC00954
2	19620120	rs6756600	A	C	0.911509	SM(d34:0)	-0.652708	3.26575e-10	0.228993	0.501206	1317	0.839923	-0.0531671	0.409781	intergenic		LINC00954
2	19620801	rs10165582	T	C	0.911509	SM(d34:0)	-0.652708	3.26575e-10	0.228993	0.501206	1317	0.839923	-0.0531671	0.409781	intergenic		LINC00954
2	19638619	rs11689702	G	A	0.911501	SM(d34:0)	-0.652488	3.29919e-10	0.228926	0.501206	1319	0.841199	-0.0471586	0.467244	intergenic		LINC00954
2	19639910	rs7586653	A	C	0.911501	SM(d34:0)	-0.652488	3.29919e-10	0.228926	0.501206	1319	0.841199	-0.0534806	0.407205	intergenic		LINC00954
2	19646977	rs182105022	T	C	0.056338	SM(d34:0)	1.00086	2.63519e-15	0.0902878	0.826851	2	0.00127551	-0.80783	0.216176	intergenic		LINC00954
2	19650598	rs4666528	G	A	0.91147	SM(d34:0)	-0.65223	3.33836e-10	0.228667	0.501206	1316	0.839286	-0.0512577	0.426319	intergenic		LINC00954
2	19652885	rs6753583	C	A	0.91147	SM(d34:0)	-0.65223	3.33836e-10	0.228667	0.501206	1317	0.839923	-0.0531671	0.409781	intergenic		LINC00954
2	19653470	rs62111834	C	T	0.06964	SM(d34:0)	0.829386	3.02161e-13	0.278172	0.617493	95	0.0605867	0.167309	0.0904498	intergenic		LINC00954
2	19654519	rs6721815	T	C	0.91147	SM(d34:0)	-0.65223	3.33836e-10	0.228667	0.501206	1319	0.841199	-0.0534806	0.407205	intergenic		LINC00954
2	19763489	rs78733280	C	A	0.104727	SM(d34:0)	0.672218	3.27664e-12	0.208719	0.393944	93	0.0593112	0.10011	0.32093	intergenic		LINC00954
2	19891223	rs150935873	G	A	0.066192	SM(d34:0)	0.998384	2.88682e-18	0.213282	0.735208	44	0.0280612	-0.05583	0.683816	intergenic		TTC32
2	20006781	rs3943327	C	T	0.149483	SM(d34:0)	0.571659	7.94926e-13	0.0640959	0.292788	252	0.160714	-0.0133781	0.82988	intronic		MATN3
2	20014500	rs545658122	AG	A	0.065728	SM(d34:0)	1.00901	1.05404e-18	0.291408	0.735208	15	0.00956633	0.0461669	0.847205	intergenic	deletion	MATN3
2	20015650	rs35626607	AT	A	0.167156	SM(d34:0)	0.500837	8.15318e-11	0.0492423	0.253216	325	0.20727	-0.0454432	0.419507	intergenic	deletion	MATN3
2	20015720	rs62109427	C	T	0.166689	SM(d34:0)	0.496819	1.18686e-10	0.0469419	0.25738	293	0.186862	-0.0580857	0.319919	intergenic		MATN3
2	20017419	rs7570360	G	A	0.137704	SM(d34:0)	0.56561	2.09977e-11	0.338802	0.333332	246	0.156888	-0.0515817	0.416563	intergenic		MATN3
2	20018377	rs2704611	T	C	0.862139	SM(d34:0)	-0.566233	2.0165e-11	0.335677	0.333332	1262	0.804847	0.0750723	0.204398	intergenic		MATN3
2	20019884	rs78103046	C	G	0.137704	SM(d34:0)	0.56561	2.09977e-11	0.338802	0.333332	-	-	-	-	intergenic		MATN3
2	20020578	rs1191805	G	A	0.862139	SM(d34:0)	-0.566233	2.0165e-11	0.335677	0.333332	1262	0.804847	0.0750723	0.204398	intergenic		MATN3
2	20024129	rs1473890	T	C	0.137707	SM(d34:0)	0.565612	2.09712e-11	0.338872	0.332542	247	0.157526	-0.0460485	0.468069	intergenic		LAPTM4A
2	20024188	rs1473888	G	A	0.137706	SM(d34:0)	0.565612	2.098e-11	0.338849	0.333332	246	0.156888	-0.0515817	0.416563	intergenic		LAPTM4A
2	20024189	rs1473887	A	C	0.137706	SM(d34:0)	0.565612	2.098e-11	0.338849	0.333332	246	0.156888	-0.0515817	0.416563	intergenic		LAPTM4A
2	20026642	rs7558777	C	T	0.142031	SM(d34:0)	0.571626	7.35533e-12	0.249511	0.329443	258	0.164541	-0.032576	0.585871	intergenic		LAPTM4A
2	20026835	rs7558988	C	T	0.142031	SM(d34:0)	0.571624	7.35738e-12	0.249481	0.329443	257	0.163903	-0.0313517	0.60195	intergenic		LAPTM4A
2	20027437	rs1191817	A	G	0.862153	SM(d34:0)	-0.566124	2.03157e-11	0.335452	0.332542	1262	0.804847	0.0750723	0.204398	intergenic		LAPTM4A
2	20028820	rs36071721	G	C	0.137707	SM(d34:0)	0.565612	2.09712e-11	0.338872	0.332542	247	0.157526	-0.0460485	0.468069	intergenic		LAPTM4A
2	20030395	rs62109431	G	C	0.140836	SM(d34:0)	0.556271	2.7995e-11	0.314982	0.328701	246	0.156888	-0.0515817	0.416563	intergenic		LAPTM4A
2	20035348	rs1016316	T	C	0.140845	SM(d34:0)	0.55628	2.7865e-11	0.315225	0.327928	247	0.157526	-0.0460485	0.468069	intronic		LAPTM4A
2	20036544	rs34539547	G	A	0.140836	SM(d34:0)	0.556271	2.7995e-11	0.314982	0.327928	246	0.156888	-0.0515817	0.416563	intronic		LAPTM4A
2	20040907	rs3731673	C	A	0.140836	SM(d34:0)	0.556271	2.7995e-11	0.314982	0.327928	248	0.158163	-0.0452695	0.473087	exonic	synonymous	LAPTM4A
2	20045344	rs3769759	T	C	0.140836	SM(d34:0)	0.55627	2.80069e-11	0.31496	0.327928	248	0.158163	-0.0452695	0.473087	intronic		LAPTM4A
2	20046198	rs11695154	A	G	0.140836	SM(d34:0)	0.55627	2.80069e-11	0.31496	0.327928	248	0.158163	-0.0452695	0.473087	intronic		LAPTM4A
2	20046315	rs11689320	C	T	0.140836	SM(d34:0)	0.55627	2.80069e-11	0.31496	0.327928	248	0.158163	-0.0452695	0.473087	intronic		LAPTM4A
2	20048398	rs3769760	G	C	0.140836	SM(d34:0)	0.55627	2.80069e-11	0.31496	0.327928	247	0.157526	-0.0437432	0.488513	intronic		LAPTM4A
2	20049666	rs6706375	G	T	0.140836	SM(d34:0)	0.55627	2.80069e-11	0.31496	0.327928	248	0.158163	-0.0452695	0.473087	intronic		LAPTM4A
2	20050068	rs3769762	G	A	0.140836	SM(d34:0)	0.55627	2.80069e-11	0.31496	0.327928	248	0.158163	-0.0452695	0.473087	intronic		LAPTM4A
2	20052253	rs1513830	T	C	0.140836	SM(d34:0)	0.55627	2.80069e-11	0.31496	0.327928	247	0.157526	-0.0459489	0.46914	upstream		LAPTM4A
2	20055331	rs6720508	T	C	0.140836	SM(d34:0)	0.556271	2.7995e-11	0.314982	0.327928	271	0.172832	-0.0524483	0.393899	intergenic		LAPTM4A
2	20057095	rs1513831	G	T	0.140836	SM(d34:0)	0.55627	2.80069e-11	0.31496	0.327928	271	0.172832	-0.0524483	0.393899	intergenic		LAPTM4A
2	20059065	rs35263702	CTATT	C	0.140835	SM(d34:0)	0.556269	2.80188e-11	0.314938	0.327928	271	0.172832	-0.0524483	0.393899	intergenic	deletion	LAPTM4A
2	20060751	rs11694170	T	C	0.140836	SM(d34:0)	0.556271	2.7995e-11	0.314982	0.327928	271	0.172832	-0.0524483	0.393899	intergenic		LAPTM4A
2	20061080	rs7561613	G	T	0.140838	SM(d34:0)	0.556282	2.79764e-11	0.314855	0.327928	269	0.171556	-0.0492151	0.426655	intergenic		LAPTM4A
2	20065921	rs16987338	T	A	0.112667	SM(d34:0)	0.594198	1.11721e-10	0.972574	0.419266	269	0.171556	-0.0512519	0.405395	intergenic		LAPTM4A
2	20067890	rs7587612	G	A	0.112667	SM(d34:0)	0.594198	1.11721e-10	0.972574	0.419266	269	0.171556	-0.0512519	0.405395	intergenic		LAPTM4A
2	20084979	rs148804410	T	C	0.101721	SM(d34:0)	0.691967	9.5226e-13	0.276023	0.455589	95	0.0605867	-0.149411	0.118212	intergenic		LAPTM4A
2	20139611	rs183977517	G	A	0.065728	SM(d34:0)	1.00902	1.05383e-18	0.291326	0.735208	9	0.0057398	0.161908	0.600808	intergenic		SDC1
2	20166324	rs1011426266	C	A	0.058685	SM(d34:0)	1.13169	2.97069e-20	0.368622	0.90107	-	-	-	-	intergenic		SDC1
2	20209884	rs530542269	G	T	0.065728	SM(d34:0)	1.00901	1.05404e-18	0.291408	0.735208	9	0.0057398	0.161908	0.600808	intronic		SDC1
2	20219475	rs192265402	C	T	0.065728	SM(d34:0)	1.00901	1.05404e-18	0.291408	0.735208	9	0.0057398	0.161908	0.600808	intronic		SDC1
2	20293183	rs116020379	A	G	0.083725	SM(d34:0)	0.775851	3.16144e-14	0.449546	0.584223	52	0.0331633	-0.0252453	0.839317	intronic		PUM2
2	20301483	rs754341312	C	T	0.065713	SM(d34:0)	1.0093	1.04878e-18	0.294783	0.730584	2	0.00127551	-1.08598	0.0963487	intronic		PUM2
2	20362266	rs182328568	A	C	0.065495	SM(d34:0)	1.00742	1.51812e-18	0.282866	0.735208	8	0.00510204	0.111209	0.734162	intergenic		PUM2
2	20370232	rs139810980	C	A	0.065728	SM(d34:0)	1.00901	1.05404e-18	0.291408	0.735208	20	0.0127551	-0.0113307	0.95467	intergenic		PUM2
2	20379151	rs186833007	C	G	0.083724	SM(d34:0)	0.77587	3.15942e-14	0.449473	0.584223	50	0.0318878	-0.0599632	0.635552	intergenic		PUM2
2	20403123	rs185096656	T	C	0.058684	SM(d34:0)	1.13173	2.96597e-20	0.368444	0.90107	8	0.00510204	0.111209	0.734162	intergenic		RHOB
2	20513037	rs342133	G	C	0.938366	SM(d34:0)	-1.18991	6.85129e-23	0.702323	0.924661	1518	0.968112	-0.289546	0.025473	intergenic		RHOB
2	20513248	rs113326972	T	C	0.060297	SM(d34:0)	1.18974	6.26067e-23	0.622473	0.929275	49	0.03125	0.313477	0.0165229	intergenic		RHOB
2	20515516	rs922927	C	T	0.211864	SM(d34:0)	0.431488	2.67968e-10	0.375573	0.199855	430	0.274235	0.0654213	0.205652	intergenic		RHOB
2	20517383	rs342128	A	G	0.7837	SM(d34:0)	-0.432169	1.74534e-10	0.348889	0.193976	1126	0.718112	-0.0847061	0.0966994	intergenic		RHOB
2	20544491	rs191735327	G	A	0.060246	SM(d34:0)	1.19036	5.88047e-23	0.632192	0.93864	8	0.00510204	0.363846	0.266975	intergenic		HS1BP3-IT1
2	20546541	rs146140161	C	T	0.060267	SM(d34:0)	1.19005	6.05688e-23	0.621866	0.943338	34	0.0216837	0.411422	0.0106876	intergenic		HS1BP3-IT1
2	20555248	rs182878507	C	T	0.063403	SM(d34:0)	1.12214	1.24034e-21	0.90589	0.920508	16	0.0102041	0.355777	0.126363	intergenic		HS1BP3-IT1
2	20557309	rs187192899	A	G	0.065054	SM(d34:0)	1.13456	1.61792e-22	0.743971	0.948882	22	0.0140306	0.0496411	0.803326	intergenic		HS1BP3-IT1
2	20567712	rs181981723	C	T	0.065807	SM(d34:0)	1.12158	3.80864e-22	0.881424	0.953621	14	0.00892857	0.35748	0.149621	intergenic		HS1BP3-IT1
2	20585113	rs11694519	C	T	0.145564	SM(d34:0)	0.577469	1.56764e-12	0.43767	0.361521	315	0.200893	0.0705021	0.233519	intergenic		HS1BP3-IT1
2	20628288	rs181760447	A	G	0.065728	SM(d34:0)	1.12201	3.61495e-22	0.871997	0.936097	39	0.0248724	-0.0987056	0.515666	intronic		HS1BP3
2	20644084	rs13425638	C	G	0.139787	SM(d34:0)	0.559355	3.23315e-11	0.527112	0.381436	258	0.164541	-0.0825258	0.181131	intronic		HS1BP3
2	20644527	rs11892050	G	A	0.139811	SM(d34:0)	0.559374	3.2261e-11	0.527992	0.381436	256	0.163265	-0.0712971	0.249335	intronic		HS1BP3
2	20661848	rs141481562	A	G	0.064944	SM(d34:0)	1.13184	4.31974e-22	0.82994	0.92756	14	0.00892857	0.361816	0.145862	intergenic		GDF7
2	20666513	rs755663060	CGCGTCCAAAG	C	0.061737	SM(d34:0)	1.1997	1.91174e-23	0.252874	0.985807	6	0.00382653	-0.220012	0.561624	upstream		GDF7
2	20677000	rs11678116	G	T	0.761895	SM(d34:0)	-0.445982	7.73275e-11	0.0574934	0.189812	818	0.521684	-0.0445152	0.336246	intergenic		GDF7
2	20683502	rs7419855	A	C	0.936844	SM(d34:0)	-1.18873	1.81223e-23	0.33467	0.990535	1514	0.965561	0.0385029	0.768714	downstream		C2orf43
2	20689653	rs340594	G	C	0.062618	SM(d34:0)	1.18678	1.89438e-23	0.369244	0.990535	54	0.0344388	-0.0385029	0.768714	intronic		C2orf43
2	20694409	rs16987997	C	T	0.062597	SM(d34:0)	1.18665	1.90333e-23	0.364835	0.990535	65	0.0414541	-0.0139816	0.905452	intronic		C2orf43
2	20694662	rs12467020	C	G	0.069505	SM(d34:0)	1.01951	2.82074e-20	0.0359224	0.899558	-	-	-	-	intronic		C2orf43
2	20695737	rs58980923	C	T	0.062597	SM(d34:0)	1.18665	1.90333e-23	0.364835	0.990535	65	0.0414541	-0.0139816	0.905452	intronic		C2orf43
2	20696865	rs12616258	C	A	0.136104	SM(d34:0)	0.572513	1.66741e-11	0.922548	0.41845	176	0.112245	-0.036681	0.615728	intronic		C2orf43
2	20697110	rs140498792	C	CACGG	0.062481	SM(d34:0)	1.18918	1.87607e-23	0.407135	0.985807	65	0.0414541	-0.0139816	0.905452	intronic		C2orf43
2	20697776	rs4971548	T	G	0.136104	SM(d34:0)	0.572513	1.66741e-11	0.922548	0.41845	176	0.112245	-0.036681	0.615728	intronic		C2orf43
2	20699323	rs62122119	G	A	0.062597	SM(d34:0)	1.18665	1.90333e-23	0.364835	0.990535	65	0.0414541	-0.0139816	0.905452	intronic		C2orf43
2	20700129	rs12466844	C	T	0.062597	SM(d34:0)	1.18665	1.90333e-23	0.364835	0.990535	65	0.0414541	-0.0139816	0.905452	intronic		C2orf43
2	20701072	rs12473025	T	C	0.062597	SM(d34:0)	1.18665	1.90333e-23	0.364835	0.990535	65	0.0414541	-0.0139816	0.905452	intronic		C2orf43
2	20701073	rs12475848	G	A	0.062597	SM(d34:0)	1.18665	1.90333e-23	0.364835	0.990535	65	0.0414541	-0.0139816	0.905452	intronic		C2orf43
2	20701900	rs62122120	G	T	0.062597	SM(d34:0)	1.18665	1.90333e-23	0.364835	0.990535	65	0.0414541	-0.0139816	0.905452	intronic		C2orf43
2	20702988	rs58318259	C	A	0.062597	SM(d34:0)	1.18665	1.90333e-23	0.364835	0.990535	65	0.0414541	-0.0139816	0.905452	intronic		C2orf43
2	20703255	rs4971516	T	C	0.062598	SM(d34:0)	1.18666	1.8991e-23	0.365363	0.990535	65	0.0414541	-0.0139816	0.905452	intronic		C2orf43
2	20703293	rs4971528	G	A	0.062597	SM(d34:0)	1.18665	1.90333e-23	0.364835	0.990535	-	-	-	-	intronic		C2orf43
2	20704318	rs4971517	T	C	0.062597	SM(d34:0)	1.18665	1.90333e-23	0.364835	0.990535	65	0.0414541	-0.0139816	0.905452	intronic		C2orf43
2	20704351	rs4971532	C	T	0.062597	SM(d34:0)	1.18665	1.90333e-23	0.364835	0.990535	65	0.0414541	-0.0139816	0.905452	intronic		C2orf43
2	20704938	rs35487064	C	T	0.062597	SM(d34:0)	1.18665	1.90333e-23	0.364835	0.990535	65	0.0414541	-0.0139816	0.905452	intronic		C2orf43
2	20705237	rs4971518	G	A	0.062597	SM(d34:0)	1.18665	1.90333e-23	0.364835	0.990535	65	0.0414541	-0.0139816	0.905452	intronic		C2orf43
2	20707411	rs62123967	C	G	0.062597	SM(d34:0)	1.18665	1.90333e-23	0.364835	0.990535	65	0.0414541	-0.0139816	0.905452	intronic		C2orf43
2	20708377	rs62123968	C	T	0.062597	SM(d34:0)	1.18665	1.90333e-23	0.364835	0.990535	65	0.0414541	-0.0139816	0.905452	intronic		C2orf43
2	20713415	rs62123971	C	A	0.062597	SM(d34:0)	1.18665	1.90333e-23	0.364835	0.990535	42	0.0267857	-0.0235429	0.871952	intronic		C2orf43
2	20728817	rs12469741	A	G	0.062597	SM(d34:0)	1.18665	1.90333e-23	0.364835	0.990535	63	0.0401786	-0.00512283	0.965766	intronic		C2orf43
2	20734892	rs62123977	C	T	0.062597	SM(d34:0)	1.18665	1.90333e-23	0.364835	0.990535	59	0.0376276	-0.0328886	0.788782	intronic		C2orf43
2	20751980	rs62123978	C	T	0.062605	SM(d34:0)	1.18647	1.93807e-23	0.354426	0.990535	59	0.0376276	-0.0328886	0.788782	intronic		C2orf43
2	20755272	rs145987023	AG	A	0.062605	SM(d34:0)	1.18647	1.93807e-23	0.354426	0.990535	59	0.0376276	-0.0328886	0.788782	intronic		C2orf43
2	20760052	rs62124018	A	G	0.06236	SM(d34:0)	1.18614	2.81097e-23	0.336138	0.990535	42	0.0267857	-0.0235429	0.871952	intronic		C2orf43
2	20766269	rs115643825	C	T	0.063379	SM(d34:0)	1.21802	1.42486e-24	0.805856	0.995266	47	0.0299745	0.00559996	0.967686	intronic		C2orf43
2	20767650	rs62124021	G	A	0.063379	SM(d34:0)	1.21802	1.42486e-24	0.805856	0.995266	47	0.0299745	0.00559996	0.967686	intronic		C2orf43
2	20791768	rs62123877	T	G	0.063379	SM(d34:0)	1.21802	1.42486e-24	0.805856	0.995266	47	0.0299745	0.00559996	0.967686	intronic		C2orf43
2	20809268	rs536353669	G	A	0.063378	SM(d34:0)	1.21801	1.42625e-24	0.7329	0.995266	3	0.00191327	0.0693071	0.896496	intronic		C2orf43
2	20858062	rs188004657	C	T	0.06234	SM(d34:0)	1.23212	1.86153e-24	0.140334	0.995266	30	0.0191327	0.05324	0.744508	intergenic		C2orf43
2	20867293	rs945681394	T	C	0.063376	SM(d34:0)	1.21796	1.43045e-24	0.499049	0.995266	-	-	-	-	intergenic		C2orf43
2	20885599	rs574748720	G	C	0.063376	SM(d34:0)	1.21796	1.43045e-24	0.499049	1	2	0.00127551	-0.276502	0.671737	intergenic		C2orf43
2	20934403	rs143166497	G	A	0.064161	SM(d34:0)	1.19421	7.35061e-24	0.0312588	0.985982	31	0.0197704	-0.111415	0.510634	intergenic		APOB
2	21006288	rs5742904	C	T	0.063375	SM(d34:0)	1.21812	1.40768e-24	NA	1	-	-	-	-	exonic	missense	APOB
2	21009172	rs1801696	C	T	0.063375	SM(d34:0)	1.21812	1.40768e-24	NA	1	12	0.00765306	-0.234548	0.382486	exonic	missense	APOB
2	21057207	rs754947567	G	A	0.06336	SM(d34:0)	1.21855	1.39128e-24	0.0194034	0.995266	-	-	-	-	intergenic		APOB
2	21240811	rs114886788	T	C	0.113456	SM(d34:0)	0.612484	3.96958e-11	0.299334	0.569627	69	0.0440051	-0.174754	0.128532	intergenic		APOB
2	21280470	rs192091538	C	A	0.070415	SM(d34:0)	1.07036	1.0687e-21	0.720786	0.843603	8	0.00510204	-0.26054	0.429196	intergenic		APOB
2	21292379	rs114343635	A	G	0.071296	SM(d34:0)	1.04945	1.31608e-21	0.410376	0.840103	30	0.0191327	-0.291147	0.0817154	intergenic		APOB
2	21293177	rs75592509	A	G	0.120898	SM(d34:0)	0.566548	4.14687e-10	0.357314	0.524224	107	0.0682398	-0.25995	0.0056822	intergenic		APOB
2	21293476	rs4611671	A	G	0.120135	SM(d34:0)	0.575658	2.687e-10	0.374983	0.524224	108	0.0688775	-0.253992	0.00669548	intergenic		APOB
2	21293798	rs4665683	T	C	0.120908	SM(d34:0)	0.566528	4.15077e-10	0.356602	0.524224	108	0.0688775	-0.253992	0.00669548	intergenic		APOB
2	21296306	rs10490607	A	G	0.12092	SM(d34:0)	0.566664	4.10974e-10	0.356342	0.524224	108	0.0688775	-0.253992	0.00669548	intergenic		APOB
2	21296874	rs17042116	C	T	0.12092	SM(d34:0)	0.566664	4.10974e-10	0.356342	0.524224	108	0.0688775	-0.253992	0.00669548	intergenic		APOB
2	21300841	rs17042123	T	C	0.121148	SM(d34:0)	0.568641	3.52879e-10	0.350331	0.528307	104	0.0663265	-0.273133	0.00403024	intergenic		APOB
2	21304892	rs219530	T	C	0.12128	SM(d34:0)	0.56982	3.20359e-10	0.347948	0.528307	108	0.0688775	-0.253992	0.00669548	intergenic		APOB
2	21311543	rs77401561	T	G	0.121627	SM(d34:0)	0.57132	2.74502e-10	0.336427	0.523882	111	0.0707908	-0.247973	0.00746793	intergenic		APOB
2	21311964	rs219542	A	C	0.122075	SM(d34:0)	0.571683	2.42181e-10	0.321925	0.519523	111	0.0707908	-0.247973	0.00746793	intergenic		APOB
2	21314979	rs77778841	A	G	0.121589	SM(d34:0)	0.571455	2.73804e-10	0.338642	0.52535	109	0.0695153	-0.25478	0.00632892	intergenic		APOB
2	21316526	rs6753025	G	T	0.121364	SM(d34:0)	0.569826	3.1726e-10	0.341471	0.526825	85	0.0542092	-0.131554	0.210932	intergenic		APOB
2	21550255	rs576103765	G	A	0.063903	SM(d34:0)	1.22774	7.26606e-25	0.120613	0.976503	-	-	-	-	intergenic		LOC645949
2	21619086	rs114862743	A	C	0.155278	SM(d34:0)	0.540009	3.74758e-11	0.930259	0.342425	-	-	-	-	intergenic		LOC645949
2	21674690	rs17629391	A	G	0.147232	SM(d34:0)	0.566477	1.0339e-11	0.701935	0.363531	69	0.0440051	0.10233	0.381001	intergenic		LOC645949
2	21718129	rs75373214	C	T	0.147185	SM(d34:0)	0.565998	1.07453e-11	0.707936	0.362746	72	0.0459184	0.122793	0.284603	intergenic		LOC645949
2	21726455	rs56030056	C	A	0.147166	SM(d34:0)	0.565982	1.07806e-11	0.706556	0.362746	63	0.0401786	0.0271964	0.82322	intergenic		LOC645949
2	21736315	rs17402243	A	G	0.147171	SM(d34:0)	0.565803	1.10063e-11	0.709593	0.362746	72	0.0459184	0.122784	0.283926	intergenic		LOC645949
2	21873622	rs147592886	AAT	A	0.149336	SM(d34:0)	0.547128	4.26323e-11	0.858621	0.33947	71	0.0452806	0.0401909	0.727497	intergenic	deletion	LOC645949
2	21886388	rs80098975	T	G	0.064719	SM(d34:0)	1.11185	2.2395e-21	0.737538	0.922816	47	0.0299745	0.100128	0.471288	intergenic		LOC645949
2	21887125	rs75237621	C	T	0.149564	SM(d34:0)	0.540068	6.62843e-11	0.902054	0.338764	71	0.0452806	0.0401909	0.727497	intergenic		LOC645949
2	22009127	rs146875113	G	A	0.071833	SM(d34:0)	1.06971	1.16541e-21	0.691737	0.827203	79	0.0503827	0.0765919	0.481373	intergenic		LOC645949
2	22081374	rs76109578	T	C	0.071886	SM(d34:0)	1.07011	1.12191e-21	0.701041	0.827203	86	0.0548469	0.0723953	0.48958	intergenic		LOC645949
2	22171199	rs1053629119	T	A	0.062357	SM(d34:0)	1.22698	2.47444e-24	0.44521	0.962436	-	-	-	-	intergenic		LOC102723362
2	22202374	rs116816591	G	C	0.073551	SM(d34:0)	1.04814	3.31837e-21	0.830452	0.789102	83	0.0529337	0.0379512	0.717388	intergenic		LOC102723362
2	22261667	rs138942296	AAT	A	0.068066	SM(d34:0)	1.13906	6.99928e-24	0.169833	0.849547	56	0.0357143	-0.0715304	0.561654	intergenic	deletion	LOC102723362
2	22285139	rs75958443	T	A	0.068038	SM(d34:0)	1.13888	7.15311e-24	0.169741	0.849547	51	0.0325255	-0.112101	0.382393	intergenic		LOC102723362
2	22289408	rs76172978	A	C	0.068067	SM(d34:0)	1.13908	6.98867e-24	0.169832	0.849547	63	0.0401786	-0.0443108	0.707663	intergenic		LOC102723362
2	22311887	rs79903948	T	A	0.068081	SM(d34:0)	1.13871	7.14143e-24	0.176883	0.849547	62	0.0395408	-0.0119805	0.919787	intergenic		LOC102723362
2	22410267	rs79096917	A	G	0.065008	SM(d34:0)	1.17536	3.06325e-23	0.872608	0.931809	49	0.03125	-0.0654775	0.615454	intergenic		LOC102723362
2	22445528	rs1858123	A	G	0.064998	SM(d34:0)	1.17447	3.15985e-23	0.881227	0.931809	45	0.028699	-0.149542	0.268506	intergenic		LOC102723362
2	22539404	rs578105702	C	T	0.06489	SM(d34:0)	1.17366	3.46247e-23	0.881329	0.949183	-	-	-	-	intergenic		LOC102723362
2	22579129	rs72790519	G	A	0.068894	SM(d34:0)	1.10284	1.72264e-21	0.770959	0.875416	54	0.0344388	-0.154073	0.202238	intergenic		LOC102723362
2	22624750	rs17392898	G	C	0.073552	SM(d34:0)	1.01564	2.98168e-19	0.737509	0.821654	68	0.0433673	-0.19126	0.0836783	intergenic		LOC102723362
2	22625958	rs72792513	G	A	0.073547	SM(d34:0)	1.01577	2.96895e-19	0.741429	0.821654	67	0.0427296	-0.164448	0.138923	intergenic		LOC102723362
2	22627934	rs55716516	G	T	0.073547	SM(d34:0)	1.01577	2.96895e-19	0.741429	0.821654	67	0.0427296	-0.164448	0.138923	intergenic		LOC102723362
2	22628999	rs2178273	C	A	0.073547	SM(d34:0)	1.01577	2.96895e-19	0.741429	0.821654	67	0.0427296	-0.16909	0.12824	intergenic		LOC102723362
2	22630422	rs7604930	T	C	0.075895	SM(d34:0)	0.980859	5.48535e-19	0.724658	0.785971	93	0.0593112	-0.0244644	0.798115	intergenic		LOC102723362
2	22636720	rs1122862	C	G	0.07433	SM(d34:0)	0.996404	3.9602e-19	0.677046	0.808339	87	0.0554847	-0.0982499	0.321182	intergenic		LOC102723362
2	22640031	rs55680726	A	C	0.075895	SM(d34:0)	0.980859	5.48535e-19	0.724658	0.785971	93	0.0593112	-0.0244644	0.798115	intergenic		LOC102723362
2	22645179	rs5829857	CA	C	0.07433	SM(d34:0)	0.996404	3.9602e-19	0.677046	0.805072	85	0.0542092	-0.0678489	0.497018	intergenic	deletion	LOC102723362
2	22645886	rs2086873	C	T	0.07433	SM(d34:0)	0.996404	3.9602e-19	0.677046	0.808339	86	0.0548469	-0.0903574	0.363838	intergenic		LOC102723362
2	22650614	rs923054	C	T	0.075896	SM(d34:0)	0.980805	5.49961e-19	0.721737	0.782868	93	0.0593112	-0.0244644	0.798115	intergenic		LOC102723362
2	22656977	rs1843179	A	G	0.923525	SM(d34:0)	-0.984985	4.22622e-19	0.721723	0.785971	1476	0.941327	0.00319914	0.97341	intergenic		LOC102723362
2	22657072	rs1601289	A	G	0.923525	SM(d34:0)	-0.984985	4.22622e-19	0.721723	0.782868	1476	0.941327	0.00319914	0.97341	intergenic		LOC102723362
2	22658406	rs58611583	A	G	0.075896	SM(d34:0)	0.980805	5.49961e-19	0.721737	0.785971	93	0.0593112	-0.0244644	0.798115	intergenic		LOC102723362
2	22660253	rs112442827	ACAAT	A	0.075896	SM(d34:0)	0.980805	5.49961e-19	0.721737	0.785971	92	0.0586735	-0.00319914	0.97341	intergenic	deletion	LOC102723362
2	22660817	rs72796597	G	A	0.075896	SM(d34:0)	0.980805	5.49961e-19	0.721737	0.782868	92	0.0586735	-0.00319914	0.97341	intergenic		LOC102723362
2	22665320	rs72796602	C	T	0.075896	SM(d34:0)	0.980805	5.49961e-19	0.721737	0.785971	93	0.0593112	-0.0244644	0.798115	intergenic		LOC102723362
2	22665426	rs72798562	G	T	0.075896	SM(d34:0)	0.980805	5.49961e-19	0.721737	0.782868	92	0.0586735	-0.00319914	0.97341	intergenic		LOC102723362
2	22677311	rs966159	G	A	0.075896	SM(d34:0)	0.980805	5.49961e-19	0.721737	0.785971	92	0.0586735	-0.00319914	0.97341	intergenic		LOC102723362
2	22680074	rs7602015	C	T	0.075896	SM(d34:0)	0.980805	5.49961e-19	0.721737	0.785971	92	0.0586735	-0.00319914	0.97341	intergenic		LOC102723362
2	22684498	rs55999417	G	A	0.075896	SM(d34:0)	0.980805	5.49961e-19	0.721737	0.782868	93	0.0593112	-0.0244644	0.798115	intergenic		LOC102723362
2	22685517	rs146570768	C	T	0.075896	SM(d34:0)	0.980805	5.49961e-19	0.721737	0.782868	92	0.0586735	-0.00319914	0.97341	intergenic		LOC102723362
2	22686585	rs56113869	G	A	0.075896	SM(d34:0)	0.980805	5.49961e-19	0.721737	0.785971	92	0.0586735	-0.00319914	0.97341	intergenic		LOC102723362
2	22686922	rs72798597	C	T	0.075896	SM(d34:0)	0.980805	5.49961e-19	0.721737	0.785971	92	0.0586735	-0.00319914	0.97341	intergenic		LOC102723362
2	22688231	rs56233814	C	A	0.075896	SM(d34:0)	0.980805	5.49961e-19	0.721737	0.782868	92	0.0586735	-0.00319914	0.97341	intergenic		LOC102723362
2	22688855	rs3849399	T	C	0.0759	SM(d34:0)	0.980747	5.5032e-19	0.721483	0.785971	93	0.0593112	-0.0244644	0.798115	intergenic		LOC102723362
2	22689277	rs3843863	C	T	0.075896	SM(d34:0)	0.980805	5.49961e-19	0.721737	0.782868	92	0.0586735	-0.00319914	0.97341	intergenic		LOC102723362
2	22689630	rs3893249	G	C	0.075896	SM(d34:0)	0.980805	5.49961e-19	0.721737	0.782868	91	0.0580357	-0.0067035	0.944554	intergenic		LOC102723362
2	22689731	rs3860475	C	A	0.075896	SM(d34:0)	0.980805	5.49961e-19	0.721737	0.782868	92	0.0586735	-0.00319914	0.97341	intergenic		LOC102723362
2	22693635	rs76240659	T	G	0.075896	SM(d34:0)	0.980805	5.49961e-19	0.721737	0.785971	93	0.0593112	-0.0244644	0.798115	intergenic		LOC102723362
2	22694862	rs7579099	A	G	0.075896	SM(d34:0)	0.980805	5.49961e-19	0.721737	0.782868	93	0.0593112	-0.0244644	0.798115	intergenic		LOC102723362
2	22697598	rs7590019	A	G	0.075896	SM(d34:0)	0.980805	5.49961e-19	0.721737	0.782868	89	0.0567602	-0.00342457	0.971945	intergenic		LOC102723362
2	22697627	rs7602014	G	T	0.075896	SM(d34:0)	0.980805	5.49961e-19	0.721737	0.782868	89	0.0567602	-0.00342457	0.971945	intergenic		LOC102723362
2	22697815	rs2879511	G	A	0.075896	SM(d34:0)	0.980805	5.49961e-19	0.721737	0.785971	89	0.0567602	-0.00342457	0.971945	intergenic		LOC102723362
2	22697987	rs2339576	C	T	0.075896	SM(d34:0)	0.980805	5.49961e-19	0.721737	0.782868	89	0.0567602	-0.00342457	0.971945	intergenic		LOC102723362
2	22718362	rs145358400	G	T	0.068854	SM(d34:0)	1.10207	1.75061e-21	0.753606	0.875416	40	0.0255102	-0.311279	0.0252472	intergenic		LOC102723362
2	22756996	rs183822446	A	G	0.050066	SM(d34:0)	1.11508	1.10895e-17	0.433166	0.669701	17	0.0108418	-0.154882	0.493774	intergenic		LOC102723362
2	22781399	rs76374504	G	A	0.054812	SM(d34:0)	1.07437	3.48904e-18	0.467788	0.595623	61	0.0389031	-0.253171	0.0276926	intergenic		LOC102723362
2	22815530	rs920780341	CG	C	0.051668	SM(d34:0)	1.14024	5.66698e-19	0.310092	0.669853	-	-	-	-	intergenic	deletion	LOC102723362
2	22871725	rs79580192	G	A	0.051682	SM(d34:0)	1.13927	5.81856e-19	0.310247	0.652657	87	0.0554847	-0.174037	0.0861842	intergenic		LOC102723362
2	22883437	rs140536769	CT	C	0.051683	SM(d34:0)	1.13926	5.83262e-19	0.310118	0.652657	52	0.0331633	-0.248925	0.0469349	intergenic	deletion	LOC102723362
2	22986555	rs192872292	C	T	0.0579	SM(d34:0)	1.01976	1.34214e-16	0.583231	0.587509	51	0.0325255	-0.034502	0.799575	intergenic		KLHL29
2	23025314	rs548769926	G	A	0.061815	SM(d34:0)	0.924814	2.20434e-14	0.799266	0.569317	-	-	-	-	intergenic		KLHL29
2	23026118	rs541628631	C	T	0.061815	SM(d34:0)	0.924814	2.20434e-14	0.799266	0.569317	-	-	-	-	intergenic		KLHL29
2	23026871	rs562266323	A	T	0.061815	SM(d34:0)	0.924814	2.20434e-14	0.799266	0.569317	-	-	-	-	intergenic		KLHL29
2	23147164	rs10170885	G	A	0.061797	SM(d34:0)	0.924854	2.25026e-14	0.802104	0.565984	11	0.00701531	-0.101467	0.717476	intergenic		KLHL29
2	23193786	rs138524323	C	A	0.06573	SM(d34:0)	0.873075	1.07836e-13	0.755262	0.517284	9	0.0057398	0.185911	0.55808	intergenic		KLHL29
2	23198542	rs573446968	G	A	0.061815	SM(d34:0)	0.924814	2.20434e-14	0.799266	0.565984	-	-	-	-	intergenic		KLHL29
2	23198964	rs544336025	T	C	0.061815	SM(d34:0)	0.924814	2.20434e-14	0.799266	0.565984	-	-	-	-	intergenic		KLHL29
2	23220484	rs553611366	G	A	0.061815	SM(d34:0)	0.924814	2.20434e-14	0.799266	0.565984	-	-	-	-	intergenic		KLHL29
2	23241572	rs191872753	T	C	0.068858	SM(d34:0)	0.800546	6.0843e-12	0.914929	0.514074	-	-	-	-	intergenic		KLHL29
2	23245398	rs558604311	T	C	0.061815	SM(d34:0)	0.924814	2.20434e-14	0.799266	0.565984	-	-	-	-	intergenic		KLHL29
2	23257514	rs143286352	A	G	0.068858	SM(d34:0)	0.800546	6.0843e-12	0.914929	0.514074	5	0.00318878	-0.0691044	0.869081	intergenic		KLHL29
2	23268682	rs191381681	G	A	0.068858	SM(d34:0)	0.800546	6.0843e-12	0.914929	0.514074	-	-	-	-	intergenic		KLHL29
2	23281095	rs193085197	C	T	0.068858	SM(d34:0)	0.800546	6.0843e-12	0.914929	0.514074	4	0.00255102	0.0781451	0.868292	intergenic		KLHL29
2	23327200	rs139442060	C	G	0.0759	SM(d34:0)	0.840278	3.51577e-14	0.480082	0.421507	68	0.0433673	0.165739	0.156474	intergenic		KLHL29
2	23329797	rs146624428	T	C	0.068075	SM(d34:0)	0.868553	7.19554e-14	0.61627	0.480737	2	0.00127551	1.43121	0.0278039	intergenic		KLHL29
2	23415795	rs57588437	C	T	0.059467	SM(d34:0)	0.874965	1.10869e-12	0.868527	0.505022	27	0.0172194	0.116851	0.516874	intronic		KLHL29
2	23486748	rs62125387	C	G	0.093874	SM(d34:0)	0.69964	5.67485e-12	0.97517	0.580985	126	0.0803571	-0.0259531	0.765239	intronic		KLHL29
2	23494412	rs72778307	C	A	0.064139	SM(d34:0)	0.77759	6.65817e-11	0.913823	0.467537	13	0.00829082	-0.103597	0.691199	intronic		KLHL29
2	23551041	rs116043693	G	A	0.065728	SM(d34:0)	0.780249	4.09398e-11	0.966896	0.465864	42	0.0267857	-0.0950208	0.515693	intronic		KLHL29
2	23572223	rs115390561	A	T	0.067293	SM(d34:0)	0.742578	2.30066e-10	0.906214	0.438489	30	0.0191327	-0.10073	0.561076	intronic		KLHL29
2	23591445	rs114339989	C	T	0.067293	SM(d34:0)	0.742578	2.30066e-10	0.906214	0.438489	30	0.0191327	-0.10073	0.561076	intronic		KLHL29
2	23602048	rs116038375	G	A	0.067293	SM(d34:0)	0.742578	2.30066e-10	0.906214	0.438489	42	0.0267857	-0.18128	0.217784	intronic		KLHL29
2	23608001	rs114536815	C	T	0.067293	SM(d34:0)	0.742578	2.30066e-10	0.906214	0.438489	32	0.0204082	-0.117494	0.485034	intronic		KLHL29
2	23702050	rs139681117	C	T	0.067296	SM(d34:0)	0.766461	5.61299e-11	0.923939	0.42508	88	0.0561224	-0.0560609	0.576648	intronic		KLHL29
2	23730206	rs72798041	T	C	0.073548	SM(d34:0)	0.694808	3.9585e-10	0.817641	0.381855	196	0.125	0.0181373	0.787847	intergenic		ATAD2B
2	23733565	rs2059319	G	C	0.067296	SM(d34:0)	0.766461	5.61299e-11	0.923939	0.42508	89	0.0567602	-0.0556149	0.577731	intergenic		ATAD2B
2	23810737	rs7590516	G	A	0.067296	SM(d34:0)	0.766461	5.61299e-11	0.923939	0.42508	84	0.0535714	-0.0626398	0.540155	intronic		ATAD2B
2	23903853	rs143284054	AG	A	0.061707	SM(d34:0)	0.814899	2.70935e-11	0.848602	0.47503	-	-	-	-	intronic		ATAD2B
2	24141224	rs150235343	G	A	0.067298	SM(d34:0)	0.766457	5.61226e-11	0.923879	0.425012	97	0.0618622	-0.0348478	0.714654	intronic		FAM228B
2	24306090	rs2384004	T	A	0.062738	SM(d34:0)	0.804464	3.11359e-11	0.906895	0.470658	21	0.0133929	-0.0251861	0.902147	intronic		ITSN2
2	24346792	rs17789837	T	C	0.062735	SM(d34:0)	0.80443	3.12828e-11	0.907273	0.470658	21	0.0133929	-0.0251861	0.902147	intronic		ITSN2
2	25625369	rs982455198	C	T	0.06521	SM(d34:0)	0.724304	3.14636e-10	0.933392	0.443627	-	-	-	-	intronic		DTNB
2	26187386	rs956746017	G	A	0.065692	SM(d34:0)	0.726909	2.06846e-10	0.920558	0.439385	-	-	-	-	exonic	missense	GAREML
2	26206028	rs557504823	C	T	0.065692	SM(d34:0)	0.726909	2.06846e-10	0.920558	0.439385	-	-	-	-	intronic		HADHA
9	115987317	rs7863920	G	A	0.04329	GlcCer(d42:2)	-1.14262	6.21918e-18	NA	1	21	0.0133929	0.101562	0.659617	intergenic		LINC00474
9	114580457	rs138715201	G	C	0.04068	GlcCer(d42:2)	-1.20272	9.37125e-18	0.16004	0.789522	-	-	-	-	intergenic		ATP6V1G1
9	114598381	rs186979747	C	T	0.04068	GlcCer(d42:2)	-1.20272	9.37125e-18	0.16004	0.789522	-	-	-	-	UTR3		ATP6V1G1
9	114622649	rs542505754	ATGC	A	0.04068	GlcCer(d42:2)	-1.20272	9.37125e-18	0.16004	0.789522	-	-	-	-	intronic		C9orf91
9	114624285	rs140093477	G	A	0.04068	GlcCer(d42:2)	-1.20272	9.37125e-18	0.16004	0.789522	-	-	-	-	intronic		C9orf91
9	114720372	rs146764160	C	A	0.04068	GlcCer(d42:2)	-1.20272	9.37125e-18	0.16004	0.789522	-	-	-	-	intergenic		LOC100505478
9	114526813	rs952789069	A	G	0.04084	GlcCer(d42:2)	-1.20039	1.10046e-17	0.184715	0.789522	-	-	-	-	intergenic		DFNB31
9	115581841	rs144332784	G	A	0.03998	GlcCer(d42:2)	-1.23761	1.23614e-17	0.294678	0.855724	20	0.0127551	0.0797882	0.738943	intergenic		LOC101928775
9	115608879	rs190844068	A	G	0.03999	GlcCer(d42:2)	-1.23745	1.23934e-17	0.295044	0.855724	20	0.0127551	0.0797882	0.738943	intergenic		LOC101928775
9	115782436	rs566604550	T	A	0.03991	GlcCer(d42:2)	-1.2324	1.64733e-17	0.340266	0.855724	-	-	-	-	intergenic		LOC101928775
9	115785015	rs185511591	A	C	0.03991	GlcCer(d42:2)	-1.2324	1.64733e-17	0.340266	0.855724	-	-	-	-	intergenic		LOC101928775
9	115881882	rs181234756	C	T	0.0399	GlcCer(d42:2)	-1.23219	1.68682e-17	0.343844	0.855724	-	-	-	-	intergenic		LINC00474
9	115914072	rs974137970	G	T	0.0399	GlcCer(d42:2)	-1.23219	1.68682e-17	0.343844	0.862546	-	-	-	-	ncRNA_intronic		LINC00474
9	115771567	rs927992688	A	G	0.0399	GlcCer(d42:2)	-1.23208	1.69453e-17	0.344578	0.855724	-	-	-	-	intergenic		LOC101928775
9	115739083	rs146981196	A	G	0.03991	GlcCer(d42:2)	-1.23194	1.69464e-17	0.344693	0.855724	-	-	-	-	downstream		LOC101928775
9	115204675	rs141683313	C	A	0.04146	GlcCer(d42:2)	-1.21119	1.71424e-17	0.429025	0.829423	-	-	-	-	intronic		DEC1
9	115240550	rs1014518150	A	C	0.04145	GlcCer(d42:2)	-1.2111	1.76032e-17	0.431842	0.829423	-	-	-	-	intronic		DEC1
9	114425397	rs533456288	C	T	0.04144	GlcCer(d42:2)	-1.17275	3.82668e-17	0.322015	0.783373	-	-	-	-	intronic		DFNB31
9	114424874	rs543685197	G	A	0.04141	GlcCer(d42:2)	-1.17333	3.86222e-17	0.321826	0.783373	-	-	-	-	intronic		DFNB31
9	114373042	rs531892793	G	A	0.04146	GlcCer(d42:2)	-1.17157	3.9957e-17	0.326059	0.783373	-	-	-	-	intronic		AKNA
9	114301834	rs956743578	C	A	0.04147	GlcCer(d42:2)	-1.17081	4.11809e-17	0.328996	0.783373	-	-	-	-	intronic		COL27A1
9	114162427	rs528148931	G	A	0.04146	GlcCer(d42:2)	-1.17085	4.14562e-17	0.329167	0.762932	-	-	-	-	intronic		COL27A1
9	114257142	rs993853922	G	A	0.04147	GlcCer(d42:2)	-1.17059	4.14616e-17	0.329793	0.776557	-	-	-	-	intronic		COL27A1
9	115499829	rs554319484	G	T	0.03964	GlcCer(d42:2)	-1.22417	4.23179e-17	0.449494	0.855724	-	-	-	-	intergenic		DEC1
9	115500448	rs978182891	G	A	0.03964	GlcCer(d42:2)	-1.22417	4.23179e-17	0.449494	0.855724	-	-	-	-	intergenic		DEC1
9	115154738	rs1011013571	T	C	0.04219	GlcCer(d42:2)	-1.17372	1.35989e-16	0.653183	0.823084	-	-	-	-	intronic		DEC1
9	115702119	rs78967418	A	G	0.04315	GlcCer(d42:2)	-1.12791	8.59444e-16	0.506334	0.75893	21	0.0133929	0.151165	0.517474	intergenic		LOC101928775
9	114551204	rs10124912	A	G	0.07728	GlcCer(d42:2)	0.785921	5.34264e-15	0.0392407	0.501296	1366	0.871173	-0.061934	0.413914	intergenic		ATP6V1G1
9	116801254	rs1030831721	CT	C	0.03208	GlcCer(d42:2)	-1.20331	2.11809e-14	0.436397	0.692707	-	-	-	-	intronic		ASTN2
9	116137196	rs148600858	C	A	0.03438	GlcCer(d42:2)	-1.16161	3.1983e-14	0.891443	0.760638	-	-	-	-	intergenic		PAPPA
9	116089537	rs77408449	G	T	0.03438	GlcCer(d42:2)	-1.16115	3.24212e-14	0.894187	0.760638	-	-	-	-	intergenic		PAPPA
9	116085989	rs117827638	G	A	0.03437	GlcCer(d42:2)	-1.16111	3.24801e-14	0.894533	0.760638	-	-	-	-	intergenic		PAPPA
9	116331861	rs768862780	T	G	0.03442	GlcCer(d42:2)	-1.15825	3.33938e-14	0.904467	0.726485	-	-	-	-	intronic		PAPPA
9	115718542	rs76651938	C	T	0.0484	GlcCer(d42:2)	-1.0118	4.82541e-14	0.662551	0.680796	97	0.0618622	-0.0309207	0.785103	intergenic		LOC101928775
9	115708013	rs59961524	C	T	0.0484	GlcCer(d42:2)	-1.01179	4.83698e-14	0.663219	0.680796	97	0.0618622	-0.0309207	0.785103	intergenic		LOC101928775
9	115710363	rs58553400	C	T	0.04839	GlcCer(d42:2)	-1.01178	4.86613e-14	0.664892	0.66779	95	0.0605867	-0.0293037	0.797763	intergenic		LOC101928775
9	115726336	rs72764753	G	A	0.04839	GlcCer(d42:2)	-1.01177	4.88969e-14	0.666232	0.680796	97	0.0618622	-0.0309207	0.785103	intergenic		LOC101928775
9	116864426	rs185726425	C	A	0.03286	GlcCer(d42:2)	-1.16717	7.07864e-14	0.485668	0.685955	-	-	-	-	intronic		ASTN2
9	115514593	rs7850720	C	G	0.06647	GlcCer(d42:2)	-0.807818	8.07107e-14	0.205826	0.577285	134	0.0854592	0.055012	0.566911	intergenic		DEC1
9	115518007	rs7022392	A	C	0.06647	GlcCer(d42:2)	-0.807818	8.07107e-14	0.205826	0.577285	134	0.0854592	0.055012	0.566911	intergenic		DEC1
9	115510173	rs13285131	T	G	0.06634	GlcCer(d42:2)	-0.804012	1.15433e-13	0.220798	0.579925	136	0.0867347	0.0688058	0.471136	intergenic		DEC1
9	115552388	rs2900601	C	T	0.06652	GlcCer(d42:2)	0.798867	1.2513e-13	0.199868	0.590712	1469	0.936862	-0.0954789	0.3728	intergenic		DEC1
9	115612168	rs13285179	C	T	0.06646	GlcCer(d42:2)	-0.798603	1.33442e-13	0.204239	0.590712	99	0.0631378	0.0954789	0.3728	intergenic		LOC101928775
9	115554166	rs140749380	T	TTG	0.06704	GlcCer(d42:2)	0.795247	1.51193e-13	0.214147	0.590712	1469	0.936862	-0.0954789	0.3728	intergenic	insertion	DEC1
9	117233764	rs74576908	C	T	0.03599	GlcCer(d42:2)	-1.09706	1.53489e-13	0.11479	0.562875	54	0.0344388	0.099177	0.505447	intronic		ASTN2
9	117236531	rs78829241	T	A	0.03599	GlcCer(d42:2)	-1.09706	1.53489e-13	0.11479	0.562875	-	-	-	-	intronic		ASTN2
9	116599654	rs145702943	C	T	0.0336	GlcCer(d42:2)	-1.14165	1.76957e-13	0.972922	0.712963	-	-	-	-	intronic		ASTN2
9	115538789	rs13283670	C	T	0.06568	GlcCer(d42:2)	-0.799875	1.81592e-13	0.253605	0.596246	99	0.0631378	0.0881579	0.411259	intergenic		DEC1
9	115533655	rs916557	G	C	0.06568	GlcCer(d42:2)	-0.79992	1.81739e-13	0.252981	0.596246	99	0.0631378	0.0881579	0.411259	intergenic		DEC1
9	115531148	rs916556	C	A	0.06568	GlcCer(d42:2)	-0.799913	1.81944e-13	0.25311	0.596246	99	0.0631378	0.0881579	0.411259	intergenic		DEC1
9	115540960	rs10982784	G	A	0.06568	GlcCer(d42:2)	-0.799862	1.82004e-13	0.253865	0.596246	99	0.0631378	0.0881579	0.411259	intergenic		DEC1
9	115553452	rs80287220	A	G	0.06569	GlcCer(d42:2)	-0.799778	1.82706e-13	0.254431	0.596246	98	0.0625	0.0832578	0.439172	intergenic		DEC1
9	115597897	rs13301484	A	C	0.06567	GlcCer(d42:2)	-0.799784	1.8494e-13	0.256256	0.596246	98	0.0625	0.0832578	0.439172	intergenic		LOC101928775
9	116511214	rs145949072	G	C	0.03362	GlcCer(d42:2)	-1.14015	1.85105e-13	0.981807	0.712963	53	0.033801	-0.072043	0.627082	ncRNA_intronic		ASTN2-AS1
9	116528834	rs144261118	C	T	0.03362	GlcCer(d42:2)	-1.14015	1.85105e-13	0.981807	0.712963	52	0.0331633	-0.0421178	0.778202	ncRNA_intronic		ASTN2-AS1
9	116681055	rs181749773	A	C	0.03362	GlcCer(d42:2)	-1.13989	1.87044e-13	0.983961	0.712963	53	0.033801	-0.0561645	0.70496	intronic		ASTN2
9	116707007	rs147773046	C	T	0.03362	GlcCer(d42:2)	-1.13957	1.89008e-13	0.986038	0.712963	-	-	-	-	intronic		ASTN2
9	116718048	rs182716989	T	G	0.03362	GlcCer(d42:2)	-1.13957	1.89008e-13	0.986038	0.712963	-	-	-	-	intronic		ASTN2
9	116381500	rs149621053	C	T	0.03363	GlcCer(d42:2)	-1.13938	1.8979e-13	0.986741	0.712963	55	0.0350765	-0.0590516	0.676871	intronic		PAPPA
9	116424364	rs373761413	TAA	T	0.03363	GlcCer(d42:2)	-1.13941	1.89855e-13	0.986889	0.712963	-	-	-	-	downstream		ASTN2
9	116457778	rs142192434	G	C	0.03363	GlcCer(d42:2)	-1.13934	1.89894e-13	0.98682	0.712963	58	0.0369898	-0.0326551	0.814554	intronic		ASTN2
9	117222691	rs75689363	T	G	0.03678	GlcCer(d42:2)	-1.08089	2.05613e-13	0.0956967	0.552626	61	0.0389031	0.232809	0.100679	intronic		ASTN2
9	115320565	rs145703167	C	T	0.06255	GlcCer(d42:2)	-0.849793	2.41637e-13	0.153278	0.491017	-	-	-	-	intronic		DEC1
9	115369219	rs143228477	CA	C	0.06253	GlcCer(d42:2)	-0.848984	2.5944e-13	0.155487	0.491017	-	-	-	-	intronic		DEC1
9	115367615	rs79723139	T	G	0.06249	GlcCer(d42:2)	-0.847882	2.87369e-13	0.158552	0.491017	-	-	-	-	intronic		DEC1
9	115383295	rs74844663	G	A	0.06249	GlcCer(d42:2)	-0.847882	2.87369e-13	0.158552	0.491017	-	-	-	-	intronic		DEC1
9	115389989	rs138361929	C	A	0.06248	GlcCer(d42:2)	-0.847492	2.9767e-13	0.159612	0.491017	-	-	-	-	intronic		DEC1
9	117229361	rs73655605	T	A	0.03912	GlcCer(d42:2)	-1.03981	3.43706e-13	0.0835023	0.489421	102	0.065051	0.0792337	0.453368	intronic		ASTN2
9	117229746	rs11787579	T	C	0.03912	GlcCer(d42:2)	-1.03981	3.43706e-13	0.0835023	0.489421	102	0.065051	0.0792337	0.453368	intronic		ASTN2
9	117229702	rs11793423	G	A	0.03912	GlcCer(d42:2)	-1.03981	3.43706e-13	0.0835023	0.489421	-	-	-	-	intronic		ASTN2
9	115441100	rs74489103	C	T	0.0609	GlcCer(d42:2)	-0.851807	4.12939e-13	0.147811	0.498394	25	0.0159439	-0.157453	0.457549	intergenic		DEC1
9	116938175	rs1013015909	T	C	0.03142	GlcCer(d42:2)	-1.15292	4.29818e-13	0.47083	0.658999	-	-	-	-	intronic		ASTN2
9	115489262	rs75759192	T	C	0.06087	GlcCer(d42:2)	-0.850866	4.48283e-13	0.150209	0.498394	26	0.0165816	-0.0932998	0.654159	intergenic		DEC1
9	115718763	rs12338936	G	A	0.05894	GlcCer(d42:2)	-0.886023	5.62689e-13	0.276432	0.547225	121	0.0771684	0.0212132	0.83428	intergenic		LOC101928775
9	115517631	rs10982776	A	G	0.08059	GlcCer(d42:2)	-0.714765	7.34703e-13	0.0687538	0.477858	280	0.178571	0.103192	0.134741	intergenic		DEC1
9	115707021	rs34395873	T	C	0.05945	GlcCer(d42:2)	-0.874431	7.47827e-13	0.262385	0.547225	121	0.0771684	0.0212132	0.83428	intergenic		LOC101928775
9	115710367	rs28785570	C	T	0.05945	GlcCer(d42:2)	-0.874425	7.48672e-13	0.262524	0.547225	120	0.0765306	0.0244435	0.810109	intergenic		LOC101928775
9	115720906	rs10125656	G	A	0.05944	GlcCer(d42:2)	-0.874372	7.56348e-13	0.263771	0.547225	121	0.0771684	0.0212132	0.83428	intergenic		LOC101928775
9	115722520	rs10118264	T	G	0.05944	GlcCer(d42:2)	-0.874372	7.56348e-13	0.263771	0.547225	121	0.0771684	0.0212132	0.83428	intergenic		LOC101928775
9	115723200	rs12002061	T	C	0.05944	GlcCer(d42:2)	-0.874372	7.56348e-13	0.263771	0.547225	121	0.0771684	0.0212132	0.83428	intergenic		LOC101928775
9	115726620	rs12347132	T	C	0.05944	GlcCer(d42:2)	-0.874372	7.56348e-13	0.263771	0.547225	121	0.0771684	0.0212132	0.83428	intergenic		LOC101928775
9	115728036	rs12344772	G	T	0.05944	GlcCer(d42:2)	-0.874372	7.56348e-13	0.263771	0.547225	121	0.0771684	0.0212132	0.83428	intergenic		LOC101928775
9	115728289	rs12344818	C	T	0.05944	GlcCer(d42:2)	-0.874372	7.56348e-13	0.263771	0.547225	121	0.0771684	0.0212132	0.83428	intergenic		LOC101928775
9	115724760	rs34123268	G	GA	0.05944	GlcCer(d42:2)	-0.874366	7.57209e-13	0.26391	0.547225	122	0.0778061	0.0225692	0.823363	intergenic	insertion	LOC101928775
9	115520332	rs1013668	G	A	0.08055	GlcCer(d42:2)	-0.71421	7.82813e-13	0.0700155	0.477858	280	0.178571	0.103192	0.134741	intergenic		DEC1
9	115517210	rs9408874	C	T	0.08055	GlcCer(d42:2)	-0.714197	7.83823e-13	0.0700556	0.477858	279	0.177934	0.103932	0.132267	intergenic		DEC1
9	113732134	rs75871620	G	A	0.04382	GlcCer(d42:2)	-0.980119	9.89654e-13	0.634371	0.502827	43	0.0274235	-0.214333	0.184577	intergenic		RGS3
9	116185273	rs1888638	G	A	0.0439	GlcCer(d42:2)	-0.973024	1.00602e-12	0.712763	0.530718	20	0.0127551	-0.429476	0.0686173	intronic		PAPPA
9	116275438	rs75379605	C	T	0.04382	GlcCer(d42:2)	-0.970102	1.05988e-12	0.719153	0.526975	-	-	-	-	intronic		PAPPA
9	115670598	rs2418402	T	C	0.06092	GlcCer(d42:2)	-0.813402	1.16071e-12	0.901372	0.637852	113	0.0720663	-0.032315	0.759046	intergenic		LOC101928775
9	115682714	rs722515	T	G	0.06091	GlcCer(d42:2)	-0.813301	1.17855e-12	0.905309	0.637852	112	0.0714286	-0.0441421	0.679784	intergenic		LOC101928775
9	115648961	rs12378054	T	C	0.06091	GlcCer(d42:2)	-0.813245	1.18833e-12	0.907431	0.637852	120	0.0765306	-0.0647596	0.528201	intergenic		LOC101928775
9	117045339	rs116877468	G	T	0.03322	GlcCer(d42:2)	-1.09661	1.57882e-12	0.481072	0.620977	25	0.0159439	-0.157672	0.458839	intronic		ASTN2
9	117174695	rs928272763	C	T	0.03286	GlcCer(d42:2)	-1.09717	1.63521e-12	0.526271	0.627031	-	-	-	-	intronic		ASTN2
9	117167272	rs908613160	T	G	0.03286	GlcCer(d42:2)	-1.09714	1.6355e-12	0.526292	0.627031	-	-	-	-	intronic		ASTN2
9	117186415	rs928643286	C	T	0.03286	GlcCer(d42:2)	-1.09714	1.6355e-12	0.526292	0.627031	-	-	-	-	intronic		ASTN2
9	117279409	rs186916675	G	A	0.03286	GlcCer(d42:2)	-1.09714	1.6355e-12	0.526292	0.613607	-	-	-	-	intronic		ASTN2
9	117323328	rs564756386	A	G	0.03286	GlcCer(d42:2)	-1.09714	1.64251e-12	0.52692	0.613607	-	-	-	-	intronic		ASTN2
9	113873679	rs74773051	G	C	0.04303	GlcCer(d42:2)	-0.978015	1.79462e-12	0.847599	0.520757	-	-	-	-	intergenic		ZNF618
9	117038586	rs183204805	A	G	0.03359	GlcCer(d42:2)	-1.08156	2.11259e-12	0.450043	0.620977	-	-	-	-	intronic		ASTN2
9	117030271	rs145141865	C	T	0.0336	GlcCer(d42:2)	-1.0812	2.12864e-12	0.449577	0.620977	22	0.0140306	-0.13756	0.544067	intronic		ASTN2
9	117059339	rs151323364	C	T	0.03346	GlcCer(d42:2)	-1.08487	2.1465e-12	0.446259	0.620977	25	0.0159439	-0.0119252	0.955347	intronic		ASTN2
9	117121121	rs12338713	C	A	0.03365	GlcCer(d42:2)	-1.07912	2.19184e-12	0.448295	0.620977	26	0.0165816	-0.166742	0.425015	intronic		ASTN2
9	117112263	rs184432886	T	G	0.03364	GlcCer(d42:2)	-1.07919	2.1925e-12	0.448668	0.620977	-	-	-	-	intronic		ASTN2
9	117110129	rs190451632	G	A	0.03365	GlcCer(d42:2)	-1.07907	2.19715e-12	0.448574	0.620977	22	0.0140306	-0.222356	0.327105	intronic		ASTN2
9	117114030	rs11284089	GA	G	0.03365	GlcCer(d42:2)	-1.07907	2.19715e-12	0.448574	0.620977	24	0.0153061	-0.146546	0.500099	intronic		ASTN2
9	117114995	rs1889319	G	C	0.03365	GlcCer(d42:2)	-1.07907	2.19715e-12	0.448574	0.620977	24	0.0153061	-0.146546	0.500099	intronic		ASTN2
9	117115614	rs10115659	G	T	0.03365	GlcCer(d42:2)	-1.07907	2.19715e-12	0.448574	0.620977	24	0.0153061	-0.146546	0.500099	intronic		ASTN2
9	117116491	rs11789213	C	A	0.03365	GlcCer(d42:2)	-1.07907	2.19715e-12	0.448574	0.614268	24	0.0153061	-0.146546	0.500099	intronic		ASTN2
9	117118738	rs3923775	C	T	0.03365	GlcCer(d42:2)	-1.07907	2.19715e-12	0.448574	0.620977	24	0.0153061	-0.146546	0.500099	intronic		ASTN2
9	117119151	rs7037535	A	G	0.03365	GlcCer(d42:2)	-1.07907	2.19715e-12	0.448574	0.620977	24	0.0153061	-0.146546	0.500099	intronic		ASTN2
9	117119801	rs10983534	C	T	0.03365	GlcCer(d42:2)	-1.07907	2.19715e-12	0.448574	0.620977	24	0.0153061	-0.146546	0.500099	intronic		ASTN2
9	117121438	rs73529089	C	T	0.03365	GlcCer(d42:2)	-1.07907	2.19715e-12	0.448574	0.620977	24	0.0153061	-0.146546	0.500099	intronic		ASTN2
9	117121994	rs7033011	T	G	0.03365	GlcCer(d42:2)	-1.07907	2.19715e-12	0.448574	0.620977	24	0.0153061	-0.146546	0.500099	intronic		ASTN2
9	117122707	rs4838231	T	G	0.03365	GlcCer(d42:2)	-1.07907	2.19715e-12	0.448574	0.620977	24	0.0153061	-0.146546	0.500099	intronic		ASTN2
9	117122966	rs4838233	A	G	0.03365	GlcCer(d42:2)	-1.07907	2.19715e-12	0.448574	0.620977	24	0.0153061	-0.146546	0.500099	intronic		ASTN2
9	115711733	rs10122438	G	C	0.06023	GlcCer(d42:2)	-0.849992	2.46833e-12	0.331335	0.538495	154	0.0982143	0.017093	0.851978	intergenic		LOC101928775
9	115703034	rs13302480	G	C	0.06023	GlcCer(d42:2)	-0.849992	2.46833e-12	0.331335	0.538495	153	0.0975765	0.0160236	0.861406	intergenic		LOC101928775
9	115706668	rs10982888	T	A	0.06023	GlcCer(d42:2)	-0.849992	2.46833e-12	0.331335	0.538495	153	0.0975765	0.0160236	0.861406	intergenic		LOC101928775
9	115706975	rs34680803	G	T	0.06023	GlcCer(d42:2)	-0.849992	2.46833e-12	0.331335	0.538495	-	-	-	-	intergenic		LOC101928775
9	115712311	rs4979576	T	C	0.06023	GlcCer(d42:2)	-0.849947	2.47751e-12	0.331786	0.538495	169	0.107781	0.0097921	0.911173	intergenic		LOC101928775
9	113371363	rs542120882	C	T	0.04207	GlcCer(d42:2)	-0.971758	4.9141e-12	0.865649	0.500058	-	-	-	-	downstream		BSPRY
9	115216837	rs78709754	C	T	0.06338	GlcCer(d42:2)	-0.792509	7.70829e-12	0.579893	0.512015	59	0.0376276	0.0857138	0.545308	intronic		DEC1
9	113394465	rs149863069	G	C	0.04228	GlcCer(d42:2)	-0.962935	8.53529e-12	0.933196	0.514426	-	-	-	-	intronic		ALAD
9	113397838	rs142368333	T	C	0.0423	GlcCer(d42:2)	-0.962271	8.7888e-12	0.936058	0.514426	97	0.0618622	0.173883	0.107667	intronic		ALAD
9	114305608	rs111548718	G	C	0.09781	GlcCer(d42:2)	-0.642043	1.05216e-11	0.0856168	0.304379	-	-	-	-	intronic		COL27A1
9	114712510	rs67241885	G	A	0.0712	GlcCer(d42:2)	-0.732517	1.17109e-11	0.478346	0.519029	126	0.0803571	-0.245841	0.0108335	intergenic		LOC100505478
9	115902346	rs147245705	A	G	0.07433	GlcCer(d42:2)	-0.728344	1.51596e-11	0.239908	0.428668	-	-	-	-	ncRNA_intronic		LINC00474
9	113542404	rs138522961	A	G	0.04143	GlcCer(d42:2)	-0.955815	1.71967e-11	0.878587	0.501751	-	-	-	-	intronic		RGS3
9	114250160	rs77569894	C	T	0.08756	GlcCer(d42:2)	-0.677356	1.72131e-11	0.0752811	0.333984	133	0.0848214	-0.112258	0.236318	intronic		COL27A1
9	115712600	rs748842673	C	CCT	0.06213	GlcCer(d42:2)	-0.792511	1.95203e-11	0.54708	0.533305	-	-	-	-	intergenic	insertion	LOC101928775
9	113324468	rs1030624008	C	T	0.04449	GlcCer(d42:2)	-0.922191	1.98856e-11	0.82585	0.492594	-	-	-	-	intronic		WDR31
9	117289871	rs79935360	C	A	0.04538	GlcCer(d42:2)	-0.899284	2.54309e-11	0.10545	0.448172	65	0.0414541	-0.00303222	0.982044	intronic		ASTN2
9	115156545	rs76411053	A	C	0.06412	GlcCer(d42:2)	-0.770726	2.62223e-11	0.686099	0.501902	109	0.0695153	-0.0186638	0.859487	intronic		DEC1
9	114322392	rs116994374	G	A	0.11186	GlcCer(d42:2)	-0.586604	3.3934e-11	0.0506276	0.241701	102	0.065051	-0.165495	0.126659	upstream		ORM1
9	114321523	rs150611042	C	A	0.11186	GlcCer(d42:2)	-0.586604	3.3934e-11	0.0506276	0.241701	-	-	-	-	intergenic		ORM1
9	113406426	rs544766221	C	CT	0.0412	GlcCer(d42:2)	-0.943746	3.5469e-11	0.957914	0.508106	-	-	-	-	downstream		POLE3
9	113590828	rs190763594	A	G	0.04072	GlcCer(d42:2)	-0.93787	3.91331e-11	0.871577	0.501751	-	-	-	-	intronic		RGS3
9	114760738	rs12683136	C	T	0.0704	GlcCer(d42:2)	-0.737343	3.9135e-11	0.25053	0.432522	95	0.0605867	-0.0694242	0.517169	intergenic		TNFSF15
9	114541420	rs112537398	G	A	0.06886	GlcCer(d42:2)	-0.731097	4.0754e-11	0.292778	0.445026	44	0.0280612	-0.258833	0.101858	intergenic		DFNB31
9	114518983	rs200989604	A	AG	0.06914	GlcCer(d42:2)	-0.728541	4.85512e-11	0.32311	0.445026	43	0.0274235	-0.273842	0.0944398	intergenic	insertion	DFNB31
9	114563433	rs36021500	C	CT	0.06964	GlcCer(d42:2)	-0.715904	4.99085e-11	0.712915	0.540464	101	0.0644133	-0.142772	0.175661	intergenic	insertion	ATP6V1G1
9	113402298	rs112152257	C	T	0.04695	GlcCer(d42:2)	-0.88665	5.10724e-11	0.805749	0.464028	75	0.0478316	0.148425	0.219569	upstream		ALAD
9	113402903	rs17766289	G	C	0.04697	GlcCer(d42:2)	-0.885959	5.24187e-11	0.80791	0.464028	100	0.0637755	0.216262	0.0383488	intergenic		ALAD
9	113413055	rs117923133	C	T	0.04697	GlcCer(d42:2)	-0.885928	5.26407e-11	0.808435	0.464028	75	0.0478316	0.148425	0.219569	intronic		C9orf43
9	113412243	rs111863884	G	A	0.04697	GlcCer(d42:2)	-0.885899	5.27026e-11	0.808538	0.464028	75	0.0478316	0.148425	0.219569	intronic		C9orf43
9	113507936	rs55916010	G	T	0.0476	GlcCer(d42:2)	-0.876467	5.48627e-11	0.792412	0.460982	74	0.0471939	0.164021	0.177264	intronic		RGS3
9	113507612	rs36062487	C	T	0.0476	GlcCer(d42:2)	-0.876467	5.48627e-11	0.792412	0.460982	75	0.0478316	0.148425	0.219569	exonic	synonymous	RGS3
9	113508133	rs76385691	G	A	0.0476	GlcCer(d42:2)	-0.876467	5.48627e-11	0.792412	0.460982	75	0.0478316	0.148425	0.219569	intronic		RGS3
9	113503821	rs112294983	C	G	0.0476	GlcCer(d42:2)	-0.876424	5.49478e-11	0.792517	0.460982	75	0.0478316	0.148425	0.219569	intronic		RGS3
9	113507023	rs80204071	T	G	0.0476	GlcCer(d42:2)	-0.876339	5.51185e-11	0.792727	0.460982	75	0.0478316	0.148425	0.219569	intronic		RGS3
9	115896816	rs150320304	C	T	0.07355	GlcCer(d42:2)	-0.71264	5.55612e-11	0.26621	0.423226	-	-	-	-	ncRNA_intronic		LINC00474
9	113485714	rs56038206	G	A	0.04755	GlcCer(d42:2)	-0.874905	6.25392e-11	0.806499	0.460982	75	0.0478316	0.148425	0.219569	intronic		RGS3
9	113493518	rs113304149	A	G	0.04755	GlcCer(d42:2)	-0.874905	6.25392e-11	0.806499	0.460982	75	0.0478316	0.148425	0.219569	intronic		RGS3
9	113490268	rs112538522	G	C	0.04755	GlcCer(d42:2)	-0.874863	6.26361e-11	0.806604	0.460982	75	0.0478316	0.148425	0.219569	intronic		RGS3
9	113517045	rs143370865	T	C	0.04741	GlcCer(d42:2)	-0.875299	6.74534e-11	0.798105	0.460982	75	0.0478316	0.148425	0.219569	intronic		RGS3
9	113765072	rs150636658	A	T	0.04538	GlcCer(d42:2)	-0.894196	7.2908e-11	0.814718	0.482727	61	0.0389031	-0.207365	0.126025	intergenic		ZNF618
9	113766011	rs79417562	T	G	0.04538	GlcCer(d42:2)	-0.894196	7.2908e-11	0.814718	0.482727	61	0.0389031	-0.207365	0.126025	intergenic		ZNF618
9	117123436	rs10983537	G	A	0.04605	GlcCer(d42:2)	-0.866019	7.29418e-11	0.800261	0.612882	210	0.133929	-0.0746542	0.347456	intronic		ASTN2
9	113714895	rs116859047	C	T	0.04538	GlcCer(d42:2)	-0.894185	7.29541e-11	0.814612	0.492594	57	0.036352	-0.270309	0.0532643	intergenic		RGS3
9	113691531	rs77024206	C	T	0.04536	GlcCer(d42:2)	-0.894027	7.50584e-11	0.812062	0.492594	59	0.0376276	-0.291323	0.0344845	intergenic		RGS3
9	113434671	rs141347892	C	T	0.04727	GlcCer(d42:2)	-0.873296	8.39777e-11	0.842917	0.460982	75	0.0478316	0.148425	0.219569	intergenic		C9orf43
9	113428251	rs41297197	G	T	0.04727	GlcCer(d42:2)	-0.873234	8.42126e-11	0.84308	0.460982	75	0.0478316	0.148425	0.219569	intronic		C9orf43
9	113452734	rs111765436	GTCT	G	0.04727	GlcCer(d42:2)	-0.873234	8.42126e-11	0.84308	0.460982	75	0.0478316	0.148425	0.219569	intronic		RGS3
9	113460813	rs118083161	T	G	0.04727	GlcCer(d42:2)	-0.873234	8.42126e-11	0.84308	0.460982	75	0.0478316	0.148425	0.219569	intronic		RGS3
9	113429387	rs41276817	G	C	0.04727	GlcCer(d42:2)	-0.873234	8.42126e-11	0.84308	0.460982	-	-	-	-	UTR3		C9orf43
9	113432550	rs111595035	T	C	0.04727	GlcCer(d42:2)	-0.873194	8.43352e-11	0.843185	0.460982	75	0.0478316	0.148425	0.219569	intergenic		C9orf43
9	113454458	rs113933499	C	T	0.04727	GlcCer(d42:2)	-0.873194	8.43352e-11	0.843185	0.460982	75	0.0478316	0.148425	0.219569	intronic		RGS3
9	113456812	rs115134397	T	C	0.04727	GlcCer(d42:2)	-0.873194	8.43352e-11	0.843185	0.460982	75	0.0478316	0.148425	0.219569	intronic		RGS3
9	113465783	rs118167986	G	C	0.04727	GlcCer(d42:2)	-0.873194	8.43352e-11	0.843185	0.460982	75	0.0478316	0.148425	0.219569	intronic		RGS3
9	113472090	rs116956860	T	C	0.04727	GlcCer(d42:2)	-0.873194	8.43352e-11	0.843185	0.460982	75	0.0478316	0.148425	0.219569	intronic		RGS3
9	113459602	rs113719453	T	G	0.04727	GlcCer(d42:2)	-0.873115	8.4581e-11	0.843394	0.460982	75	0.0478316	0.148425	0.219569	intronic		RGS3
9	113468075	rs76272278	T	C	0.04727	GlcCer(d42:2)	-0.873115	8.4581e-11	0.843394	0.460982	75	0.0478316	0.148425	0.219569	intronic		RGS3
9	113477696	rs111228197	T	G	0.04727	GlcCer(d42:2)	-0.873075	8.47044e-11	0.843499	0.460982	75	0.0478316	0.148425	0.219569	intronic		RGS3
9	113542140	rs200719288	C	CT	0.04721	GlcCer(d42:2)	-0.87314	8.54761e-11	0.802357	0.460982	74	0.0471939	0.129028	0.295336	intronic		RGS3
9	113525337	rs117042885	T	C	0.04721	GlcCer(d42:2)	-0.873054	8.57403e-11	0.802566	0.460982	75	0.0478316	0.148425	0.219569	intronic		RGS3
9	113526376	rs140741204	C	T	0.04721	GlcCer(d42:2)	-0.873054	8.57403e-11	0.802566	0.460982	75	0.0478316	0.148425	0.219569	intronic		RGS3
9	113528553	rs79104283	G	A	0.04721	GlcCer(d42:2)	-0.872924	8.61387e-11	0.80288	0.460982	79	0.0503827	0.120664	0.308374	intronic		RGS3
9	113526769	rs113880035	C	T	0.04721	GlcCer(d42:2)	-0.872924	8.61387e-11	0.80288	0.460982	-	-	-	-	intronic		RGS3
9	114091505	rs118001597	G	A	0.05615	GlcCer(d42:2)	-0.768361	1.07749e-10	0.672328	0.483291	87	0.0554847	0.0595577	0.611995	downstream		KIF12
9	113635947	rs10981850	G	A	0.04612	GlcCer(d42:2)	-0.875307	1.15946e-10	0.734834	0.451852	103	0.0656888	0.136273	0.196742	intergenic		RGS3
9	113633144	rs116901427	C	G	0.04613	GlcCer(d42:2)	-0.874808	1.17902e-10	0.735713	0.451852	103	0.0656888	0.136273	0.196742	intergenic		RGS3
9	113627979	rs10981847	A	C	0.04609	GlcCer(d42:2)	-0.874685	1.18771e-10	0.73582	0.451852	77	0.0491071	0.0672941	0.57368	intergenic		RGS3
9	113629436	rs150565104	G	A	0.04609	GlcCer(d42:2)	-0.874685	1.18771e-10	0.73582	0.451852	77	0.0491071	0.0672941	0.57368	intergenic		RGS3
9	113627719	rs10981846	T	C	0.04609	GlcCer(d42:2)	-0.874675	1.1891e-10	0.735788	0.451852	77	0.0491071	0.0672941	0.57368	intergenic		RGS3
9	113623874	rs10981844	C	T	0.04609	GlcCer(d42:2)	-0.874658	1.18924e-10	0.735834	0.451852	77	0.0491071	0.0672941	0.57368	intergenic		RGS3
9	113624582	rs138974917	G	A	0.04609	GlcCer(d42:2)	-0.874648	1.19046e-10	0.735886	0.451852	77	0.0491071	0.0672941	0.57368	intergenic		RGS3
9	113625798	rs10981845	G	A	0.04609	GlcCer(d42:2)	-0.874648	1.19046e-10	0.735886	0.451852	77	0.0491071	0.0672941	0.57368	intergenic		RGS3
9	112998232	rs372484597	C	T	0.04764	GlcCer(d42:2)	-0.856634	1.43724e-10	0.840258	0.419278	-	-	-	-	exonic	missense	ZNF883
9	112977884	rs866511223	C	G	0.04767	GlcCer(d42:2)	-0.855796	1.45371e-10	0.837659	0.419278	-	-	-	-	intergenic		ZNF883
9	112978113	rs181492715	G	A	0.04767	GlcCer(d42:2)	-0.855796	1.45371e-10	0.837659	0.419278	-	-	-	-	intergenic		ZNF883
9	113618893	rs117939669	T	C	0.04629	GlcCer(d42:2)	-0.866169	1.65397e-10	0.762236	0.44884	76	0.0484694	0.0344713	0.774344	intergenic		RGS3
9	113615811	rs71993315	GTTCTTGAA	G	0.04629	GlcCer(d42:2)	-0.866132	1.65621e-10	0.762337	0.44884	74	0.0471939	0.0408409	0.736533	intergenic	deletion	RGS3
9	112974577	rs61314683	G	T	0.04825	GlcCer(d42:2)	-0.846818	1.9468e-10	0.841264	0.41172	84	0.0535714	-0.130997	0.27809	intergenic		ZNF883
9	113542863	rs117960641	C	G	0.04658	GlcCer(d42:2)	-0.858483	2.16862e-10	0.820053	0.44884	-	-	-	-	intronic		RGS3
9	113542786	rs111331885	G	A	0.04658	GlcCer(d42:2)	-0.858352	2.17848e-10	0.820362	0.44884	75	0.0478316	0.148425	0.219569	intronic		RGS3
9	113551017	rs112481585	A	C	0.04658	GlcCer(d42:2)	-0.858352	2.17848e-10	0.820362	0.44884	75	0.0478316	0.148425	0.219569	intronic		RGS3
9	113564850	rs111338245	G	T	0.04644	GlcCer(d42:2)	-0.85337	2.81006e-10	0.825786	0.44884	75	0.0478316	0.148425	0.219569	intronic		RGS3
9	113567248	rs112112668	C	T	0.04642	GlcCer(d42:2)	-0.852522	2.92635e-10	0.826667	0.44884	75	0.0478316	0.148425	0.219569	intronic		RGS3
9	113575577	rs148706422	A	G	0.0464	GlcCer(d42:2)	-0.851914	3.01703e-10	0.827118	0.44884	75	0.0478316	0.148425	0.219569	intronic		RGS3
9	113571564	rs113069800	A	AT	0.0464	GlcCer(d42:2)	-0.85187	3.02155e-10	0.82722	0.44884	74	0.0471939	0.158228	0.199386	intronic		RGS3
9	113558542	rs117507747	G	A	0.04565	GlcCer(d42:2)	-0.864588	3.29914e-10	0.903272	0.44884	75	0.0478316	0.148425	0.219569	intronic		RGS3
11	116552539	rs114574329	G	A	0.02171	PE(36:2)	-1.45384	6.12675e-13	0.479045	1	-	-	-	-	intergenic		BUD13
11	116802252	rs899045986	G	A	0.0219	PE(36:2)	-1.44525	6.28937e-13	NA	1	-	-	-	-	intergenic		APOA5
11	116903865	rs1050349022	C	G	0.0219	PE(36:2)	-1.44525	6.28937e-13	NA	1	-	-	-	-	intronic		SIK3
11	116830637	rs76353203	C	T	0.0219	PE(36:2)	-1.44525	6.28937e-13	NA	1	-	-	-	-	exonic	stopgain	APOC3
11	116316032	rs1015138931	T	C	0.02268	PE(36:2)	-1.39562	2.20483e-12	0.567847	0.99	-	-	-	-	intergenic		BUD13
11	117649646	rs71480349	T	C	0.02503	PE(36:2)	-1.27169	1.86958e-11	0.0364579	0.91	35	0.0223214	-0.0750828	0.670171	intronic		DSCAML1
11	117529430	rs560361211	C	T	0.02502	PE(36:2)	-1.272	1.86975e-11	0.0362437	0.92					intronic		DSCAML1
11	117653617	rs71480350	C	T	0.02503	PE(36:2)	-1.27169	1.87179e-11	0.0364949	0.92	27	0.0172194	0.16463	0.407032	intronic		DSCAML1
11	117591243	rs140059884	G	A	0.02502	PE(36:2)	-1.27169	1.87197e-11	0.0365077	0.92	-	-	-	-	intronic		DSCAML1
11	117179800	rs749919853	CT	C	0.02503	PE(36:2)	-1.27159	1.87228e-11	0.0367031	0.94	-	-	-	-	intronic		SIDT2
11	117201818	rs1003877206	C	T	0.02503	PE(36:2)	-1.27159	1.87228e-11	0.0367031	0.94	-	-	-	-	ncRNA_exonic		LOC100652768
11	117085485	rs556748425	C	A	0.02503	PE(36:2)	-1.27158	1.87299e-11	0.0367235	0.94	9	0.0057398	-0.154823	0.650315	intronic		SIK3
11	117100216	rs547191044	C	G	0.02503	PE(36:2)	-1.27158	1.87299e-11	0.0367235	0.94	9	0.0057398	-0.154823	0.650315	intergenic		SIK3
11	117085484	rs536422269	C	A	0.02503	PE(36:2)	-1.27158	1.87299e-11	0.0367235	0.94	9	0.0057398	-0.154823	0.650315	intronic		SIK3
11	117909048	rs959985465	C	G	0.02504	PE(36:2)	-1.27099	1.87334e-11	0.0371221	0.85	-	-	-	-	intronic		TMPRSS13
11	117384231	rs930084649	A	G	0.02504	PE(36:2)	-1.27113	1.87639e-11	0.0369831	0.93	-	-	-	-	intronic		CEP164
11	117368323	rs56391113	T	C	0.02504	PE(36:2)	-1.27113	1.87639e-11	0.0369831	0.93	-	-	-	-	intronic		CEP164
11	117243349	rs56027238	T	C	0.02504	PE(36:2)	-1.27113	1.87639e-11	0.0369831	0.93	-	-	-	-	intronic		RNF214
11	117256353	rs115606784	T	G	0.02504	PE(36:2)	-1.27113	1.87639e-11	0.0369831	0.93	-	-	-	-	intronic		RNF214
11	117706127	rs917690815	A	G	0.02504	PE(36:2)	-1.27097	1.87779e-11	0.0371221	0.9	-	-	-	-	intronic		DSCAML1
11	117802244	rs951095950	A	C	0.02504	PE(36:2)	-1.27092	1.87814e-11	0.037157	0.88	-	-	-	-	intergenic		DSCAML1
11	117803250	rs567755068	G	A	0.02504	PE(36:2)	-1.27092	1.87814e-11	0.037157	0.88	-	-	-	-	intergenic		DSCAML1
11	117698006	rs138672100	G	A	0.02504	PE(36:2)	-1.27092	1.87814e-11	0.037157	0.9	13	0.00829082	-0.65121	0.015061	intronic		DSCAML1
11	117661977	rs12789293	C	T	0.02504	PE(36:2)	-1.27092	1.87814e-11	0.037157	0.91	29	0.0184949	0.145536	0.447898	intronic		DSCAML1
11	117715274	rs200308782	TA	T	0.02504	PE(36:2)	-1.27092	1.87821e-11	0.0371347	0.9	7	0.00446429	-0.22758	0.553246	intronic		DSCAML1
11	117734687	rs146100023	G	A	0.02504	PE(36:2)	-1.27092	1.87821e-11	0.0371347	0.9	-	-	-	-	intronic		DSCAML1
11	117487334	rs761745575	CAGAG	C	0.02414	PE(36:2)	-1.3122	1.90989e-11	0.0216196	0.93	-	-	-	-	intronic		DSCAML1
11	118141891	rs999726179	G	A	0.02763	PE(36:2)	-1.20537	3.01567e-11	0.00680326	0.79	-	-	-	-	intronic		SCN4B
11	116110887	rs73005454	C	G	0.02582	PE(36:2)	-1.23029	5.2708e-11	0.126793	0.93	-	-	-	-	intergenic		LINC00900
11	116117804	rs1023303194	G	A	0.02582	PE(36:2)	-1.23033	5.27274e-11	0.126767	0.93	-	-	-	-	intergenic		LINC00900
11	116161410	rs77616700	G	A	0.02583	PE(36:2)	-1.23024	5.28445e-11	0.126697	0.93	33	0.0210459	-0.201069	0.266605	intergenic		LINC00900
11	117650775	rs12799706	T	C	0.02581	PE(36:2)	-1.20013	1.15711e-10	0.167036	0.87	39	0.0248724	-0.0526125	0.753364	intronic		DSCAML1
11	117653782	rs11216487	T	C	0.02581	PE(36:2)	-1.20013	1.15711e-10	0.167036	0.87	39	0.0248724	-0.0526125	0.753364	intronic		DSCAML1
11	117658152	rs59931457	G	A	0.02582	PE(36:2)	-1.19953	1.15908e-10	0.168816	0.88	39	0.0248724	-0.0526125	0.753364	intronic		DSCAML1
11	117661960	rs35922515	C	A	0.02582	PE(36:2)	-1.19953	1.15908e-10	0.168816	0.87	42	0.0267857	-0.0246751	0.878873	intronic		DSCAML1
11	117656520	rs12803979	T	G	0.02582	PE(36:2)	-1.19953	1.15908e-10	0.168816	0.87	-	-	-	-	intronic		DSCAML1
11	117661016	rs10892151	C	T	0.02582	PE(36:2)	-1.19953	1.15908e-10	0.168816	0.88	42	0.0267857	-0.0246751	0.878873	intronic		DSCAML1
11	116946168	rs12805851	C	T	0.0486	PE(36:2)	-0.860889	1.29554e-10	0.0294936	0.47	120	0.0765306	0.0655483	0.484116	intronic		SIK3
11	115728672	rs17457083	T	C	0.03277	PE(36:2)	-1.09192	1.52942e-10	0.0251724	0.78	56	0.0357143	-0.00645128	0.963647	intergenic		LINC00900
11	116521737	rs112823469	A	T	0.0264	PE(36:2)	-1.18422	2.15262e-10	0.776449	0.86	18	0.0114796	-0.103514	0.668056	intergenic		BUD13
12	50044775	rs630114	A	G	0.95295	SM(d32:2)	1.03702	7.26337e-14	0.17092	0.991907	1503	0.958546	0.00414608	0.970618	intergenic		ASIC1
12	50048249	rs368955596	C	CT	0.95296	SM(d32:2)	1.03675	7.40086e-14	0.160664	0.991907	1503	0.958546	0.00414608	0.970618	intergenic	insertion	ASIC1
12	50042833	rs10562918	ACTCAT	A	0.95296	SM(d32:2)	1.03683	7.3634e-14	0.161748	0.991907	1501	0.95727	-0.027757	0.801763	intergenic	deletion	ASIC1
12	51395833	rs1021996	T	C	0.94423	SM(d32:2)	0.789049	2.45237e-10	0.835107	0.608064	1493	0.952168	-0.0115856	0.910629	intronic		SLC4A8
12	51398102	rs4761960	T	G	0.94423	SM(d32:2)	0.789052	2.45182e-10	0.835224	0.608064	1493	0.952168	-0.0115856	0.910629	intronic		SLC4A8
12	51395688	rs1021995	T	A	0.94423	SM(d32:2)	0.789049	2.45237e-10	0.835107	0.608064	1492	0.951531	-0.00139155	0.98917	intronic		SLC4A8
12	51396747	rs7314119	A	G	0.94423	SM(d32:2)	0.789049	2.45237e-10	0.835107	0.608064	1492	0.951531	-0.00139155	0.98917	intronic		SLC4A8
12	51399447	rs4761810	T	C	0.94423	SM(d32:2)	0.789049	2.45237e-10	0.835107	0.608064	1492	0.951531	-0.00139155	0.98917	intronic		SLC4A8
12	51399808	rs6580829	G	C	0.94423	SM(d32:2)	0.789049	2.45237e-10	0.835107	0.608064	1492	0.951531	-0.00139155	0.98917	intronic		SLC4A8
12	51402073	rs10876172	G	A	0.94423	SM(d32:2)	0.789049	2.45237e-10	0.835107	0.608064	1492	0.951531	-0.00139155	0.98917	intronic		SLC4A8
12	51388286	rs12316391	G	C	0.05513	SM(d32:2)	-0.846145	2.42787e-11	0.866678	0.587036	134	0.0854592	-0.0514692	0.50872	intronic		GALNT6
12	51387741	rs201767560	GACA	G	0.04776	SM(d32:2)	-0.927123	4.88508e-12	0.91902	0.813017	35	0.0223214	-0.110778	0.461526	intronic		GALNT6
12	51484915	rs143151449	G	A	0.04783	SM(d32:2)	-0.927537	4.90844e-12	0.928546	0.782762	35	0.0223214	-0.110778	0.461526	intronic		SLC4A8
12	51484976	rs147845115	G	A	0.04783	SM(d32:2)	-0.927537	4.90844e-12	0.928546	0.782762	35	0.0223214	-0.110778	0.461526	intronic		SLC4A8
12	50001009	rs147698408	T	C	0.04471	SM(d32:2)	-1.06338	1.79169e-14	NA	1	30	0.0191327	-0.04699	0.771051	intronic		RACGAP1
12	50037709	rs184875670	C	T	0.04463	SM(d32:2)	-1.06014	2.16165e-14	0.146957	1	30	0.0191327	-0.04699	0.771051	intergenic		RACGAP1
12	50044774	rs147417477	T	C	0.04463	SM(d32:2)	-1.06015	2.16079e-14	0.144025	1	30	0.0191327	-0.04699	0.771051	intergenic		ASIC1
12	51524599	rs147379897	G	A	0.04787	SM(d32:2)	-0.927656	4.9048e-12	0.932238	0.782762	25	0.0159439	0.00673034	0.969544	intergenic		SLC4A8
12	51382447	rs112862854	G	A	0.04695	SM(d32:2)	-1.02224	5.46191e-14	0.177186	0.776961	23	0.0146684	-0.0712553	0.698735	intronic		GALNT6
12	51205125	rs549781882	A	G	0.04451	SM(d32:2)	-1.06183	2.59022e-14	0.18097	0.905124	21	0.0133929	-0.159626	0.411528	intergenic		POU6F1
12	51834371	rs148743134	G	A	0.04849	SM(d32:2)	-0.916846	6.85008e-12	0.991032	0.776967	20	0.0127551	0.138415	0.459996	intergenic		FIGNL2
12	52006167	rs148859231	C	G	0.0446	SM(d32:2)	-0.908062	1.31927e-10	0.803517	0.733802	16	0.0102041	0.09051	0.67718	upstream		GRASP
12	50652651	rs200971095	G	GA	0.04437	SM(d32:2)	-1.05966	2.93966e-14	0.058932	0.991846	7	0.00446429	-0.110662	0.735144	intronic		DIP2B
12	49913939	rs150339852	C	T	0.04461	SM(d32:2)	-1.05962	2.21978e-14	0.170644	0.991846	5	0.00318878	0.0288647	0.940944	ncRNA_intronic		LOC101927292
12	50154769	rs182338041	A	C	0.04457	SM(d32:2)	-1.05977	2.28145e-14	0.12677	1	5	0.00318878	-0.00937079	0.980623	intronic		CERS5
12	50523016	rs184351458	T	C	0.04442	SM(d32:2)	-1.05975	2.75121e-14	0.0569387	0.991846	5	0.00318878	-0.00937079	0.980623	intronic		DIP2B
12	50530975	rs191192276	A	G	0.04442	SM(d32:2)	-1.05975	2.75121e-14	0.0569387	0.991846	5	0.00318878	-0.00937079	0.980623	intronic		DIP2B
12	50882072	rs181504691	C	T	0.042	SM(d32:2)	-1.05833	2.07241e-13	0.769143	0.959275	5	0.00318878	-0.00937079	0.980623	intronic		TMPRSS12
12	52215781	rs117825269	G	A	0.04149	SM(d32:2)	-1.01073	3.90789e-12	0.803069	0.793482	4	0.00255102	0.38463	0.373478	ncRNA_intronic		LINC00592
12	51332473	rs760113879	T	C	0.04223	SM(d32:2)	-1.05844	1.58037e-13	0.881694	0.943017	2	0.00127551	-0.953034	0.116951	intronic		CELA1
12	49905126	rs913138804	GGGACA	G	0.0446	SM(d32:2)	-1.05965	2.21408e-14	0.183247	0.991846	-	-	-	-	intergenic	deletion	FAIM2
12	50134545	rs771033566	C	A	0.04457	SM(d32:2)	-1.05981	2.28534e-14	0.124285	1	-	-	-	-	splicing		CERS5
12	50956309	rs1056391806	T	C	0.04213	SM(d32:2)	-1.05878	1.75149e-13	0.835411	0.959275	-	-	-	-	intronic		HIGD1C
12	51108898	rs937511537	T	G	0.04216	SM(d32:2)	-1.05947	1.61974e-13	0.868574	0.951143	-	-	-	-	intronic		TFCP2
12	51437929	rs758489886	G	A	0.04309	SM(d32:2)	-1.01763	8.88742e-13	0.387571	0.85931	-	-	-	-	intronic		SLC4A8
12	51810294	rs753036537	T	A	0.04371	SM(d32:2)	-1.00873	1.16734e-12	0.497354	0.852391	-	-	-	-	UTR3		SCN8A
12	51949599	rs530241609	C	T	0.04147	SM(d32:2)	-1.01054	3.87541e-12	0.80236	0.820005	-	-	-	-	intergenic		ACVR1B
12	52257290	rs572017481	C	T	0.03916	SM(d32:2)	-1.02183	8.94106e-12	0.587903	0.687248	-	-	-	-	intergenic		KRT7
17	4790207	rs536055318	G	A	0.0762	SM(d40:0)	-0.762721	1.13907e-12	NA	1	-	-	-	-	exonic	missense	GLTPD2
17	5254847	rs80120324	T	C	0.12686	SM(d40:0)	-0.548548	2.62478e-10	0.0251724	0.53	261	0.166454	0.0613677	0.344755	intergenic		LOC100130950
17	5264132	rs34502502	G	C	0.12671	SM(d40:0)	-0.547529	2.93408e-10	0.0281724	0.53	261	0.166454	0.0613677	0.344755	intergenic		RABEP1
Association results for chromosome 2 locus is reported for SM (d34:0) because the top associated species SM(d34:1) was absent in GOLDN
Yellow highlight is the top associated variant in each of the 5 loci
Red highlight is our best guess for the causal/fuctional variant in each loci if different than the top variant
Conditional P value: adjusting for top associated result for the locus
r2 : LD (r2) between the variant and top associated variant.
