# Supplementary material for: An Amish founder population reveals rare-population genetic determinants of the human lipidome
Source: Commun Biol. 2022 Apr 7;5:334. doi: 10.1038/s42003-022-03291-2 (PMC8989972; doi:10.1038/s42003-022-03291-2)
Supplement: Supplementary file 11 — Supplementary Data 8 [file 42003_2022_3291_MOESM11_ESM.xlsx]

## Sheet: Sheet1
Tabassum results												Best Amish association for the same variant with any trait					Amish association for the same trait and variant
S.N.	SNP	Chr	Position37	Nearest gene	Lipid species	Lipid class	Ref	Alt	Alt freq	Beta	P	Position38	MAF	Trait	Effect size	P value	Trait	Effect size	P value
3	rs56266464	2	44054991	ABCG5/8	CE(20:2;0)	CE	G	A	0.0745	-0.3822	2.8e-09	43827852	0.02737	dihydrotestosterone	-0.493702	0.00616334
4	rs114938914	2	44055510	ABCG5/8	CE(20:2;0)	CE	C	T	0.0742	-0.3844	2.6e-09	43828371	0.02738	dihydrotestosterone	-0.493849	0.00614823
5	rs111617668	2	44055922	ABCG5/8	CE(20:2;0)	CE	C	T	0.0745	-0.3822	2.8e-09	43828783	0.02738	dihydrotestosterone	-0.493849	0.00614823
6	rs79835740	2	44056148	ABCG5/8	CE(20:2;0)	CE	A	T	-0.9254	-0.3816	2.8e-09	43829009	0.02738	dihydrotestosterone	-0.493849	0.00614823
7	rs3923912	2	44057570	ABCG5/8	CE(20:2;0)	CE	A	C	-0.9255	-0.3818	2.7e-09	43830431	0.02737	dihydrotestosterone	-0.493702	0.00616334
8	rs77725792	2	44058201	ABCG5/8	CE(20:2;0)	CE	G	A	0.0745	-0.3818	2.7e-09	43831062	0.02738	dihydrotestosterone	-0.493849	0.00614823
9	rs115445558	2	44063098	ABCG5/8	CE(20:2;0)	CE	G	C	0.0767	-0.3934	4.1e-10	43835959	0.05938	TAG(49:2)	0.314526	0.0116247
10	rs6756629	2	44065090	ABCG5/8	CE(20:2;0)	CE	G	A	0.0759	-0.3923	6.8e-10	43837951	0.05392	LPC(20:4)	0.316049	0.0186376
11	rs11887534	2	44066247	ABCG5/8	CE(20:2;0)	CE	G	C	0.077	-0.3894	4.9e-10	43839108	0.05948	TAG(49:2)	0.315217	0.0113085
12	rs75331444	2	44069772	ABCG5/8	CE(20:2;0)	CE	G	A	0.0768	-0.3919	4e-10	43842633	0.05948	TAG(49:2)	0.315193	0.0113146
13	rs4299376	2	44072576	ABCG5/8	CE(20:2;0)	CE	G	T	0.2343	-0.2394	8.9e-10	43845437	0.30409	FA(24:1)	-0.154275	0.0144868
14	rs41360247	2	44073656	ABCG5/8	CE(20:2;0)	CE	T	C	-0.9241	-0.3915	6.2e-10	43846517	0.05483	LPC(17:1)	0.309768	0.0185307
15	rs6544713	2	44073881	ABCG5/8	CE(20:2;0)	CE	T	C	-0.7646	-0.2358	1.7e-09	43846742	0.30877	FA(24:1)	-0.160916	0.0104049
16	rs4953023	2	44074000	ABCG5/8	CE(20:2;0)	CE	G	A	0.0759	-0.3915	6.2e-10	43846861	0.05475	LPC(17:1)	0.312286	0.0176438
17	rs4245791	2	44074431	ABCG5/8	CE(20:2;0)	CE	C	T	0.236	-0.2361	1.6e-09	43847292	0.30824	FA(24:1)	-0.160272	0.0106333
18	rs76866386	2	44075483	ABCG5/8	CE(20:2;0)	CE	T	C	-0.9233	-0.3923	3.9e-10	43848344	0.05944	TAG(49:2)	0.315844	0.0111691
19	rs56132765	2	44078853	ABCG5/8	CE(20:2;0)	CE	G	A	0.076	-0.3937	6.5e-10	43851714	0.02188	CE(18:1)	0.474307	0.0147148
20	rs72875462	2	44079310	ABCG5/8	CE(20:2;0)	CE	C	A	0.076	-0.3907	6.9e-10	43852171	0.02188	CE(18:1)	0.474262	0.0147242
21	rs4076834	2	44081627	ABCG5/8	CE(20:2;0)	CE	T	G	-0.9232	-0.3933	4e-10	43854488	0.02658	CE(16:0)	0.496296	0.00508046
22	rs9753033	2	44084600	ABCG5/8	CE(20:2;0)	CE	A	T	-0.9244	-0.3903	8.3e-10	43857461	0.02188	CE(18:1)	0.474408	0.0146973
23	rs4507142	2	44086591	ABCG5/8	CE(20:2;0)	CE	G	A	0.0756	-0.3901	8.3e-10	43859452	0.02188	CE(18:1)	0.474408	0.0146973
25	rs58029241	2	98701245	VWA3B	TAG(50:1;0)	TAG	T	A	0.0622	0.369	1.9e-08	98084782	0.27528	PI(38:5)	0.207654	0.0022548	TAG(50:1)	0.0674969	0.401739
26	rs6802896	3	21391398	ZNF385D	CER(40:1;2)	CER	C	T	0.0843	0.3318	6.9e-09	21349906	0.19059	SM(d40:3)	-0.200909	0.00544175	Cer(d40:1)	0.0757634	0.0937087
27	rs6802896	3	21391398	ZNF385D	CER(42:1;2)	CER	C	T	0.0841	0.3325	5.5e-09	21349906	0.19059	SM(d40:3)	-0.200909	0.00544175	Cer(d42:1)	0.0743875	0.0678873
28	rs6802896	3	21391398	ZNF385D	Total_ CER	CER	C	T	0.084	0.3321	4e-09	21349906	0.19059	SM(d40:3)	-0.200909	0.00544175
29	rs7619178	3	21392131	ZNF385D	CER(42:1;2)	CER	T	A	0.0943	0.3118	1.3e-08	21350639	0.2258	SM(d42:3)	-0.220296	0.001085	Cer(d42:1)	0.188302	0.00636166
30	rs7619178	3	21392131	ZNF385D	Total_ CER	CER	T	A	0.0942	0.3032	2.2e-08	21350639	0.2258	SM(d42:3)	-0.220296	0.001085
31	rs13070110	3	21393248	ZNF385D	CER(40:1;2)	CER	T	C	-0.9148	0.3288	7.6e-09	21351756	0.19059	SM(d40:3)	-0.200909	0.00544175	Cer(d40:1)	0.0757634	0.0937087
32	rs13070110	3	21393248	ZNF385D	CER(42:1;2)	CER	T	C	-0.9149	0.3321	4.6e-09	21351756	0.19059	SM(d40:3)	-0.200909	0.00544175	Cer(d42:1)	0.0743875	0.0678873
33	rs13070110	3	21393248	ZNF385D	Total_ CER	CER	T	C	-0.915	0.3302	3.9e-09	21351756	0.19059	SM(d40:3)	-0.200909	0.00544175
34	rs10212439	3	142655053	PAQR9	PI(18:0;0-18:1;0)	PI	T	C	-0.602	0.1785	3.1e-08	142936211	0.30009	trans_androsterone	0.172855	0.00455955
35	rs2354167	3	142657205	PAQR9	PI(18:0;0-18:1;0)	PI	T	G	-0.6025	0.178	3.4e-08	142938363	0.30009	trans_androsterone	0.172854	0.00455972
36	rs13151374	4	8122221	ABLIM2	TAG(50:1;0)	TAG	G	A	0.1527	0.2468	3.7e-08	8120494	0.0375	testosterone_glucuronide	0.45023	0.00286131	TAG(50:1)	0.150155	0.994752
37	rs13151374	4	8122221	ABLIM2	TAG(50:2;0)	TAG	G	A	0.1531	0.2467	4.3e-08	8120494	0.0375	testosterone_glucuronide	0.45023	0.00286131	TAG(50:2)	0.150006	0.969922
40	rs4896307	6	138297840	TNFAIP3	PCO(16:1;0-16:0;0)	PCO	C	T	0.2163	-0.2273	3.3e-08	137976703	0.1535	FA(20:3)	0.221122	0.0066142
41	rs11154952	6	138300252	TNFAIP3	PCO(16:1;0-16:0;0)	PCO	G	A	0.2422	-0.2157	4.1e-08	137979115	0.1566	FA(20:3)	0.216514	0.00685536
43	rs10281741	7	157793122	PTPRN2	TAG(54:6;0)	TAG	G	C	0.2254	0.2083	2.2e-08	158000430	0.19044	SM(d42:2)	0.16793	0.0187628
44	rs2248699	8	11393764	BLK	PC(16:0;0-16:0;0)	PC	A	G	-0.5569	0.1734	2.9e-08	11536255	0.35208	ACT(18:1)	0.163696	0.00574798	PC(32:0)	0.0582534	0.26965
45	rs1478898	8	11395079	BLK	PC(16:0;0-16:0;0)	PC	G	A	0.4399	0.1741	2.5e-08	11537570	0.35208	ACT(18:1)	0.163696	0.00574798	PC(32:0)	0.0582534	0.26965
46	rs2248325	8	11396874	BLK	PC(16:0;0-16:0;0)	PC	A	G	-0.5608	0.1738	2.5e-08	11539365	0.35208	ACT(18:1)	0.163696	0.00574798	PC(32:0)	0.0582534	0.26965
47	rs2248316	8	11397073	BLK	PC(16:0;0-16:0;0)	PC	A	C	-0.5608	0.1738	2.5e-08	11539564	0.35208	ACT(18:1)	0.163696	0.00574798	PC(32:0)	0.0582534	0.26965
48	rs2248315	8	11397086	BLK	PC(16:0;0-16:0;0)	PC	T	A	0.4392	0.1738	2.5e-08	11539577	0.35208	ACT(18:1)	0.163696	0.00574798	PC(32:0)	0.0582534	0.26965
49	rs2061830	8	11397457	BLK	PC(16:0;0-16:0;0)	PC	C	G	-0.5584	-0.1726	3.1e-08	11539948	0.35531	ACT(18:1)	-0.158784	0.00673759	PC(32:0)	0.0577519	0.322105
50	rs2618434	8	11398865	BLK	PC(16:0;0-16:0;0)	PC	A	G	-0.5589	0.1723	3.4e-08	11541356	0.35365	ACT(18:1)	0.16569	0.00492866	PC(32:0)	0.0579622	0.2755
51	rs2467520	8	11398953	BLK	PC(16:0;0-16:0;0)	PC	T	C	-0.5592	0.1719	3.6e-08	11541444	0.35364	ACT(18:1)	0.165683	0.0049309	PC(32:0)	0.0579628	0.275907
52	rs2245357	8	11399484	BLK	PC(16:0;0-16:0;0)	PC	A	T	-0.5592	0.172	3.6e-08	11541975	0.35365	ACT(18:1)	0.16569	0.00492866	PC(32:0)	0.0579622	0.2755
53	rs12386974	8	11400628	BLK	PC(16:0;0-16:0;0)	PC	C	G	-0.5582	-0.1728	3e-08	11543119	0.35687	ACT(18:1)	-0.160808	0.00578823	PC(32:0)	0.057471	0.328278
54	rs2245250	8	11400680	BLK	PC(16:0;0-16:0;0)	PC	G	A	0.441	0.1721	3.6e-08	11543171	0.35365	ACT(18:1)	0.16569	0.00492866	PC(32:0)	0.0579622	0.2755
56	rs11780851	8	11401116	BLK	PC(16:0;0-16:0;0)	PC	G	A	0.4409	0.1721	3.6e-08	11543607	0.35365	ACT(18:1)	0.16569	0.00492866	PC(32:0)	0.0579622	0.2755
57	rs6601599	8	11402347	BLK	PC(16:0;0-16:0;0)	PC	G	A	0.4417	-0.172	3.7e-08	11544838	0.35687	ACT(18:1)	-0.160808	0.00578823	PC(32:0)	0.057471	0.328278
58	rs75278536	8	19821425	LPL	TAG(52:3;0)	TAG	T	G	-0.9251	-0.3279	4.9e-08	19963914	0.15099	TAG(50:5)A	-0.264988	0.000810596	TAG(52:3)	0.0789772	0.360372
59	rs77069344	8	19821782	LPL	TAG(52:3;0)	TAG	T	G	-0.9253	-0.3303	3.9e-08	19964271	0.15099	TAG(50:5)A	-0.264988	0.000810596	TAG(52:3)	0.0789772	0.360372
60	rs11570891	8	19822810	LPL	TAG(52:3;0)	TAG	C	T	0.0749	-0.3336	2.9e-08	19965299	0.15022	TAG(50:5)A	-0.265859	0.00079108	TAG(52:3)	0.0789871	0.340737
61	rs1803924	8	19823674	LPL	TAG(52:3;0)	TAG	C	T	0.0748	-0.3298	4.1e-08	19966163	0.15099	TAG(50:5)A	-0.264988	0.000810596	TAG(52:3)	0.0789772	0.360372
62	rs3735964	8	19824045	LPL	TAG(52:3;0)	TAG	C	A	0.0748	-0.3298	4.1e-08	19966534	0.15099	TAG(50:5)A	-0.264988	0.000810596	TAG(52:3)	0.0789772	0.360372
63	rs1059611	8	19824563	LPL	TAG(52:3;0)	TAG	T	C	-0.9252	-0.3297	4.2e-08	19967052	0.15102	TAG(50:5)A	-0.265174	0.000804358	TAG(52:3)	0.0789843	0.359152
64	rs77150190	8	19826302	LPL	TAG(52:3;0)	TAG	G	C	0.0746	-0.3299	4.1e-08	19968791	0.15099	TAG(50:5)A	-0.264988	0.000810596	TAG(52:3)	0.0789772	0.360372
65	rs77729186	8	19826318	LPL	TAG(52:3;0)	TAG	A	G	-0.9254	-0.3299	4.1e-08	19968807	0.15099	TAG(50:5)A	-0.264988	0.000810596	TAG(52:3)	0.0789772	0.360372
66	rs79108221	8	19826701	LPL	TAG(52:3;0)	TAG	C	T	0.0746	-0.33	4.1e-08	19969190	0.15099	TAG(50:5)A	-0.264998	0.000810384	TAG(52:3)	0.0789787	0.360383
67	rs17482753	8	19832646	LPL	TAG(52:3;0)	TAG	G	T	0.073	-0.3306	4.8e-08	19975135	0.15102	TAG(50:5)A	-0.264924	0.000810663	TAG(52:3)	0.0789596	0.360278
68	rs75802599	8	19843579	LPL	TAG(52:3;0)	TAG	G	C	0.067	-0.3484	3.2e-08	19986068	0.15099	TAG(50:5)A	-0.265026	0.0008092	TAG(52:3)	0.0789777	0.360386
69	rs117227752	8	19843861	LPL	TAG(52:3;0)	TAG	G	A	0.067	-0.3481	3.3e-08	19986350	0.15099	TAG(50:5)A	-0.265026	0.0008092	TAG(52:3)	0.0789777	0.360386
70	rs78810414	8	19871113	LPL	TAG(52:3;0)	TAG	C	T	0.0712	-0.3378	3.5e-08	20013602	0.14557	TAG(50:5)A	-0.275763	0.000562316	TAG(52:3)	0.0800405	0.379703
71	rs78300069	8	19876524	LPL	TAG(52:3;0)	TAG	C	T	0.0712	-0.3378	3.5e-08	20019013	0.14556	TAG(50:5)A	-0.275866	0.000559455	TAG(52:3)	0.0800387	0.379132
72	rs76737188	8	19876594	LPL	TAG(52:3;0)	TAG	G	C	0.0712	-0.3378	3.5e-08	20019083	0.14556	TAG(50:5)A	-0.275866	0.000559455	TAG(52:3)	0.0800387	0.379132
73	rs7016880	8	19876746	LPL	TAG(52:3;0)	TAG	G	C	0.0712	-0.3376	3.5e-08	20019235	0.14556	TAG(50:5)A	-0.275866	0.000559455	TAG(52:3)	0.0800387	0.379132
74	rs7007609	8	19876797	LPL	TAG(52:3;0)	TAG	T	C	-0.9288	-0.3378	3.5e-08	20019286	0.14556	TAG(50:5)A	-0.275866	0.000559455	TAG(52:3)	0.0800387	0.379132
75	rs7007797	8	19876970	LPL	TAG(52:3;0)	TAG	T	G	-0.9289	-0.3378	3.5e-08	20019459	0.14556	TAG(50:5)A	-0.275866	0.000559455	TAG(52:3)	0.0800387	0.379132
76	rs7004149	8	19877208	LPL	TAG(52:3;0)	TAG	A	G	-0.9289	-0.3378	3.5e-08	20019697	0.14556	TAG(50:5)A	-0.275866	0.000559455	TAG(52:3)	0.0800387	0.379132
77	rs7004158	8	19877233	LPL	TAG(52:3;0)	TAG	A	G	-0.9288	-0.3379	3.5e-08	20019722	0.14556	TAG(50:5)A	-0.275866	0.000559455	TAG(52:3)	0.0800387	0.379132
78	rs6983430	8	19877253	LPL	TAG(52:3;0)	TAG	G	C	0.0711	-0.3378	3.5e-08	20019742	0.14556	TAG(50:5)A	-0.275866	0.000559455	TAG(52:3)	0.0800387	0.379132
79	rs77219697	8	19877461	LPL	TAG(52:3;0)	TAG	T	C	-0.9289	-0.3378	3.5e-08	20019950	0.14558	TAG(50:5)A	-0.275846	0.000560224	TAG(52:3)	0.0800416	0.37894
80	rs12678603	8	19877732	LPL	TAG(52:3;0)	TAG	C	T	0.0711	-0.338	3.5e-08	20020221	0.14556	TAG(50:5)A	-0.275866	0.000559455	TAG(52:3)	0.0800387	0.379132
81	rs12678604	8	19877773	LPL	TAG(52:3;0)	TAG	C	G	-0.9289	-0.3379	3.5e-08	20020262	0.14556	TAG(50:5)A	-0.275866	0.000559455	TAG(52:3)	0.0800387	0.379132
82	rs112994260	8	19878704	LPL	TAG(52:3;0)	TAG	T	A	0.0711	-0.338	3.6e-08	20021193	0.14556	TAG(50:5)A	-0.275866	0.000559455	TAG(52:3)	0.0800387	0.379132
83	rs142117848	8	19878870	LPL	TAG(52:3;0)	TAG	C	A	0.0711	-0.338	3.6e-08	20021359	0.14556	TAG(50:5)A	-0.275866	0.000559455	TAG(52:3)	0.0800387	0.379132
84	rs75082673	8	19879809	LPL	TAG(52:3;0)	TAG	G	A	0.0711	-0.3381	3.6e-08	20022298	0.14556	TAG(50:5)A	-0.275864	0.000559536	TAG(52:3)	0.0800389	0.379188
85	rs11989309	8	19880330	LPL	TAG(52:3;0)	TAG	C	T	0.071	-0.3381	3.6e-08	20022819	0.14556	TAG(50:5)A	-0.275866	0.000559455	TAG(52:3)	0.0800387	0.379132
86	rs75675187	8	19880726	LPL	TAG(52:3;0)	TAG	C	T	0.071	-0.3382	3.6e-08	20023215	0.14556	TAG(50:5)A	-0.275866	0.000559455	TAG(52:3)	0.0800387	0.379132
87	rs74511360	8	19881040	LPL	TAG(52:3;0)	TAG	G	A	0.071	-0.3382	3.7e-08	20023529	0.14556	TAG(50:5)A	-0.275866	0.000559455	TAG(52:3)	0.0800387	0.379132
88	rs78404258	8	19881058	LPL	TAG(52:3;0)	TAG	A	G	-0.929	-0.3382	3.7e-08	20023547	0.14556	TAG(50:5)A	-0.275866	0.000559455	TAG(52:3)	0.0800387	0.379132
89	rs74615535	8	19881236	LPL	TAG(52:3;0)	TAG	G	A	0.071	-0.3382	3.7e-08	20023725	0.14556	TAG(50:5)A	-0.275866	0.000559455	TAG(52:3)	0.0800387	0.379132
90	rs60223219	8	19881801	LPL	TAG(52:3;0)	TAG	A	G	-0.929	-0.3383	3.7e-08	20024290	0.14556	TAG(50:5)A	-0.275866	0.000559455	TAG(52:3)	0.0800387	0.379132
91	rs7816447	8	19882950	LPL	TAG(52:3;0)	TAG	T	C	-0.929	-0.3384	3.7e-08	20025439	0.14477	TAG(50:5)A	-0.272648	0.000661648	TAG(52:3)	0.0801821	0.369867
92	rs114650503	8	19884257	LPL	TAG(52:3;0)	TAG	G	A	0.0709	-0.3384	3.8e-08	20026746	0.14556	TAG(50:5)A	-0.275866	0.000559455	TAG(52:3)	0.0800387	0.379132
93	rs9644639	8	19884947	LPL	TAG(52:3;0)	TAG	C	G	-0.9291	-0.3384	3.8e-08	20027436	0.14556	TAG(50:5)A	-0.275866	0.000559455	TAG(52:3)	0.0800387	0.379132
94	rs11984636	8	19885726	LPL	TAG(52:3;0)	TAG	T	C	-0.9291	-0.3384	3.9e-08	20028215	0.14552	TAG(50:5)A	-0.276141	0.000552969	TAG(52:3)	0.0800461	0.378155
95	rs11984698	8	19885934	LPL	TAG(52:3;0)	TAG	T	C	-0.9291	-0.3384	3.9e-08	20028423	0.14552	TAG(50:5)A	-0.276141	0.000552969	TAG(52:3)	0.0800461	0.378155
96	rs11995475	8	19886688	LPL	TAG(52:3;0)	TAG	C	T	0.0709	-0.3385	3.9e-08	20029177	0.14552	TAG(50:5)A	-0.276141	0.000552969	TAG(52:3)	0.0800461	0.378155
98	rs140645847	10	118863255	SHTN1	LPE(20:4;0)	LPE	G	T	0.1009	-0.32	3.3e-08	117103744	0.09487	ACT(18:0)	-0.234651	0.0256413	LPE(20:4)	0.103422	0.0936894
102	rs67140840	11	61404161	FADS2	PC(16:0;0-20:4;0)	PC	G	A	0.1798	0.2369	2.5e-08	61636689	0.10278	PC(37:4)	0.374618	0.000159934
103	rs67140840	11	61404161	FADS2	PC(18:0;0-20:4;0)	PC	G	A	0.1799	0.2352	2.8e-08	61636689	0.10278	PC(37:4)	0.374618	0.000159934
104	rs66905042	11	61407403	FADS2	PC(18:0;0-20:4;0)	PC	A	C	-0.8167	0.232	3.5e-08	61639931	0.17471	PC(37:4)	0.386922	6.17437e-07
105	rs7946679	11	61410345	FADS2	PC(16:0;0-20:4;0)	PC	C	T	0.1467	0.2646	1e-08	61642873	0.09938	PC(37:4)	0.329793	0.000812175
106	rs7946679	11	61410345	FADS2	PC(18:0;0-20:4;0)	PC	C	T	0.1467	0.2598	1.7e-08	61642873	0.09938	PC(37:4)	0.329793	0.000812175
107	rs2453712	11	61413328	FADS2	PC(16:0;0-20:4;0)	PC	C	T	0.1466	0.2649	9.3e-09	61645856	0.09938	PC(37:4)	0.329756	0.00081331
108	rs2453712	11	61413328	FADS2	PC(18:0;0-20:4;0)	PC	C	T	0.1466	0.2602	1.6e-08	61645856	0.09938	PC(37:4)	0.329756	0.00081331
109	rs1692119	11	61413722	FADS2	PC(16:0;0-20:4;0)	PC	C	T	0.1466	0.265	9.3e-09	61646250	0.09938	PC(37:4)	0.329756	0.00081331
110	rs1692119	11	61413722	FADS2	PC(18:0;0-20:4;0)	PC	C	T	0.1466	0.2603	1.6e-08	61646250	0.09938	PC(37:4)	0.329756	0.00081331
111	rs1791793	11	61415655	FADS2	PC(16:0;0-20:4;0)	PC	C	G	-0.8534	0.2651	9.1e-09	61648183	0.09938	PC(37:4)	0.329756	0.00081331
112	rs1791793	11	61415655	FADS2	PC(18:0;0-20:4;0)	PC	C	G	-0.8534	0.2604	1.5e-08	61648183	0.09938	PC(37:4)	0.329756	0.00081331
113	rs1615089	11	61416913	FADS2	PC(16:0;0-20:4;0)	PC	T	A	0.1466	0.2654	8.9e-09	61649441	0.09938	PC(37:4)	0.329752	0.000813452
114	rs1615089	11	61416913	FADS2	PC(18:0;0-20:4;0)	PC	T	A	0.1466	0.2607	1.5e-08	61649441	0.09938	PC(37:4)	0.329752	0.000813452
115	rs869112	11	61416970	FADS2	PC(16:0;0-20:4;0)	PC	A	G	-0.8534	0.2654	8.9e-09	61649498	0.09938	PC(37:4)	0.329756	0.00081331
116	rs869112	11	61416970	FADS2	PC(18:0;0-20:4;0)	PC	A	G	-0.8534	0.2608	1.5e-08	61649498	0.09938	PC(37:4)	0.329756	0.00081331
117	rs1791791	11	61418192	FADS2	PC(16:0;0-20:4;0)	PC	T	G	-0.8534	0.2654	8.7e-09	61650720	0.09938	PC(37:4)	0.329756	0.00081331
118	rs1791791	11	61418192	FADS2	PC(18:0;0-20:4;0)	PC	T	G	-0.8534	0.2607	1.5e-08	61650720	0.09938	PC(37:4)	0.329756	0.00081331
119	rs2132390	11	61424995	FADS2	PC(16:0;0-20:4;0)	PC	G	T	0.1472	0.2648	8.3e-09	61657523	0.09919	PC(37:4)	0.331077	0.00079121
120	rs2132390	11	61424995	FADS2	PC(18:0;0-20:4;0)	PC	G	T	0.1472	0.2583	1.8e-08	61657523	0.09919	PC(37:4)	0.331077	0.00079121
121	rs72918003	11	61430987	FADS2	PC(16:0;0-20:4;0)	PC	G	A	0.1471	0.2677	5.8e-09	61663515	0.09938	PC(37:4)	0.329756	0.00081331
122	rs72918003	11	61430987	FADS2	PC(18:0;0-20:4;0)	PC	G	A	0.1471	0.26	1.5e-08	61663515	0.09938	PC(37:4)	0.329756	0.00081331
123	rs6591657	11	61434532	FADS2	PC(16:0;0-20:4;0)	PC	G	T	0.147	0.2675	5.9e-09	61667060	0.09938	PC(37:4)	0.329756	0.00081331
124	rs6591657	11	61434532	FADS2	PC(18:0;0-20:4;0)	PC	G	T	0.147	0.2599	1.5e-08	61667060	0.09938	PC(37:4)	0.329756	0.00081331
125	rs112687416	11	61464124	FADS2	LPC(20:4;0)	LPC	G	A	0.084	-0.3315	2.7e-08	61696652	0.05392	LPC(22:5)	0.372885	0.00479036	LPC(20:4)	0.318025	0.0152449
126	rs198435	11	61483324	FADS2	PC(16:0;0-20:4;0)	PC	G	C	0.1684	0.259	2.5e-09	61715852	0.10018	PC(37:4)	0.310897	0.00155154
127	rs2903825	11	61488968	FADS2	PC(16:0;0-20:4;0)	PC	C	T	0.1805	0.2429	8.5e-09	61721496	0.10879	TAG(54:6)C	0.265578	0.00529501
128	rs9735635	11	61490880	FADS2	PC(16:0;0-20:4;0)	PC	C	A	0.1805	0.2437	7.4e-09	61723408	0.10879	TAG(54:6)C	0.265578	0.00529501
129	rs4963243	11	61494327	FADS2	PC(16:0;0-20:4;0)	PC	G	A	0.1805	0.2437	7.4e-09	61726855	0.10878	TAG(54:6)C	0.26558	0.00529488
130	rs2240287	11	61505583	FADS2	PC(16:0;0-20:4;0)	PC	G	A	0.1807	0.2441	7.4e-09	61738111	0.1089	TAG(58:9)	0.267325	0.005135
131	rs4963390	11	61514821	FADS2	PC(16:0;0-20:4;0)	PC	A	G	-0.8185	0.2451	6.9e-09	61747349	0.1089	TAG(58:9)	0.267296	0.00513909
132	rs3825036	11	61516476	FADS2	PC(16:0;0-20:4;0)	PC	G	A	0.1815	0.2458	6.3e-09	61749004	0.1089	TAG(58:9)	0.267325	0.005135
135	rs174527	11	61538401	FADS2	CE(20:4;0)	CE	G	C	0.4544	-0.1846	8.7e-09	61770929	0.26366	PC(39:4)	-0.247196	0.000193702	CE(20:4)	0.0666499	0.960846
136	rs174527	11	61538401	FADS2	PC(18:0;0-20:4;0)	PC	G	C	0.4546	-0.1798	2e-08	61770929	0.26366	PC(39:4)	-0.247196	0.000193702
142	rs149803	11	61539020	FADS2	CE(20:4;0)	CE	C	G	-0.8202	0.3091	1.5e-13	61771548	0.44943	PC(37:4)	0.41286	1.54508e-12	CE(20:4)	0.0590076	0.248217
143	rs149803	11	61539020	FADS2	PC(18:0;0-20:4;0)	PC	C	G	-0.8203	0.3033	3.2e-13	61771548	0.44943	PC(37:4)	0.41286	1.54508e-12
144	rs149803	11	61539020	FADS2	LPC(20:4;0)	LPC	C	G	-0.8196	0.2599	3.2e-10	61771548	0.44943	PC(37:4)	0.41286	1.54508e-12	LPC(20:4)	0.273513	2.99227e-06
145	rs174528	11	61543499	FADS2	CE(20:4;0)	CE	T	C	-0.5638	-0.5577	7.9e-72	61776027	0.26369	PC(37:4)	-0.736174	7.8307e-33	CE(20:4)	-0.378906	3.00716e-09
146	rs174528	11	61543499	FADS2	CE(20:5;0)	CE	T	C	-0.5646	-0.3428	6e-31	61776027	0.26369	PC(37:4)	-0.736174	7.8307e-33	CE(20:5)	-0.409999	1.20433e-10
147	rs174528	11	61543499	FADS2	TAG(56:6;0)	TAG	T	C	-0.562	-0.2078	3.2e-12	61776027	0.26369	PC(37:4)	-0.736174	7.8307e-33
148	rs174528	11	61543499	FADS2	PC(16:0;0-18:2;0)	PC	T	C	-0.5648	0.2115	1.7e-11	61776027	0.26369	PC(37:4)	-0.736174	7.8307e-33	PC(34:2)	0.167389	0.00877992
149	rs174528	11	61543499	FADS2	PC(16:0;0-20:4;0)	PC	T	C	-0.563	-0.48	1e-53	61776027	0.26369	PC(37:4)	-0.736174	7.8307e-33
150	rs174528	11	61543499	FADS2	PC(16:0;0-20:5;0)	PC	T	C	-0.5648	-0.3255	7.4e-27	61776027	0.26369	PC(37:4)	-0.736174	7.8307e-33
151	rs174528	11	61543499	FADS2	PC(16:0;0-22:4;0)	PC	T	C	-0.5647	-0.2387	7.9e-13	61776027	0.26369	PC(37:4)	-0.736174	7.8307e-33
152	rs174528	11	61543499	FADS2	PC(16:0;0-22:5;0)	PC	T	C	-0.5641	-0.3366	1.4e-27	61776027	0.26369	PC(37:4)	-0.736174	7.8307e-33
153	rs174528	11	61543499	FADS2	PC(16:1;0-18:2;0)	PC	T	C	-0.5637	0.2905	9.1e-22	61776027	0.26369	PC(37:4)	-0.736174	7.8307e-33
154	rs174528	11	61543499	FADS2	PC(17:0;0-20:4;0)	PC	T	C	-0.5662	-0.3397	1.8e-25	61776027	0.26369	PC(37:4)	-0.736174	7.8307e-33	PC(37:4)	-0.736174	7.8307e-33
155	rs174528	11	61543499	FADS2	PC(18:0;0-20:2;0)	PC	T	C	-0.5603	0.2382	3.5e-13	61776027	0.26369	PC(37:4)	-0.736174	7.8307e-33	PC(38:2)	0.143289	0.0237457
156	rs174528	11	61543499	FADS2	PC(18:0;0-20:4;0)	PC	T	C	-0.5638	-0.5519	3.2e-70	61776027	0.26369	PC(37:4)	-0.736174	7.8307e-33
157	rs174528	11	61543499	FADS2	PC(18:0;0-20:5;0)	PC	T	C	-0.5685	-0.3561	2e-30	61776027	0.26369	PC(37:4)	-0.736174	7.8307e-33
158	rs174528	11	61543499	FADS2	PC(18:0;0-22:5;0)	PC	T	C	-0.567	-0.2311	5.8e-13	61776027	0.26369	PC(37:4)	-0.736174	7.8307e-33
159	rs174528	11	61543499	FADS2	PC(18:1;0-18:2;0)	PC	T	C	-0.5649	0.2895	5.8e-21	61776027	0.26369	PC(37:4)	-0.736174	7.8307e-33
160	rs174528	11	61543499	FADS2	PC(18:1;0-20:4;0)	PC	T	C	-0.5642	-0.4204	6.6e-40	61776027	0.26369	PC(37:4)	-0.736174	7.8307e-33
161	rs174528	11	61543499	FADS2	PCO(16:0;0-20:4;0)	PCO	T	C	-0.5657	-0.3537	1e-27	61776027	0.26369	PC(37:4)	-0.736174	7.8307e-33
162	rs174528	11	61543499	FADS2	PCO(18:0;0-20:4;0)	PCO	T	C	-0.5657	-0.2424	4.7e-14	61776027	0.26369	PC(37:4)	-0.736174	7.8307e-33
163	rs174528	11	61543499	FADS2	PCO(18:1;0-18:2;0)	PCO	T	C	-0.5671	0.2005	9.8e-11	61776027	0.26369	PC(37:4)	-0.736174	7.8307e-33
164	rs174528	11	61543499	FADS2	PCO(18:1;0-20:4;0)	PCO	T	C	-0.5661	-0.2698	4.8e-17	61776027	0.26369	PC(37:4)	-0.736174	7.8307e-33
165	rs174528	11	61543499	FADS2	PI(18:0;0-18:2;0)	PI	T	C	-0.5651	0.2099	2.1e-11	61776027	0.26369	PC(37:4)	-0.736174	7.8307e-33	PI(36:2)	0.197625	0.00187778
166	rs174528	11	61543499	FADS2	PI(18:0;0-20:3;0)	PI	T	C	-0.5628	0.2873	1.4e-19	61776027	0.26369	PC(37:4)	-0.736174	7.8307e-33
167	rs174528	11	61543499	FADS2	PI(18:0;0-20:4;0)	PI	T	C	-0.5639	-0.2085	6.3e-11	61776027	0.26369	PC(37:4)	-0.736174	7.8307e-33	PI(38:4)	0.0630226	0.116985
168	rs174528	11	61543499	FADS2	PE(18:0;0-18:2;0)	PE	T	C	-0.5649	0.2483	2.8e-14	61776027	0.26369	PC(37:4)	-0.736174	7.8307e-33	PE(36:2)	0.247725	7.3194e-05
169	rs174528	11	61543499	FADS2	PEO(16:1;0-18:2;0)	PEO	T	C	-0.5637	0.193	7.6e-09	61776027	0.26369	PC(37:4)	-0.736174	7.8307e-33
170	rs174528	11	61543499	FADS2	LPE(20:4;0)	LPE	T	C	-0.5653	-0.2795	8.5e-18	61776027	0.26369	PC(37:4)	-0.736174	7.8307e-33	LPE(20:4)	-0.231711	0.000314992
171	rs174528	11	61543499	FADS2	LPE(18:2;0)	LPE	T	C	-0.5662	0.2391	5.6e-14	61776027	0.26369	PC(37:4)	-0.736174	7.8307e-33	LPE(18:2)	0.2545	9.16871e-05
172	rs174528	11	61543499	FADS2	LPC(20:4;0)	LPC	T	C	-0.5648	-0.4349	3.5e-44	61776027	0.26369	PC(37:4)	-0.736174	7.8307e-33	LPC(20:4)	-0.555168	3.4617e-19
173	rs174529	11	61543961	FADS2	CE(20:4;0)	CE	T	C	-0.5641	-0.5581	7.1e-72	61776489	0.24178	PC(37:4)	-0.728526	7.35314e-30	CE(20:4)	-0.407396	6.78237e-10
174	rs174529	11	61543961	FADS2	CE(20:5;0)	CE	T	C	-0.5648	-0.3428	6.3e-31	61776489	0.24178	PC(37:4)	-0.728526	7.35314e-30	CE(20:5)	-0.429306	7.41753e-11
175	rs174529	11	61543961	FADS2	TAG(56:6;0)	TAG	T	C	-0.5622	-0.2072	3.6e-12	61776489	0.24178	PC(37:4)	-0.728526	7.35314e-30
176	rs174529	11	61543961	FADS2	PC(16:0;0-18:2;0)	PC	T	C	-0.565	0.2118	1.5e-11	61776489	0.24178	PC(37:4)	-0.728526	7.35314e-30	PC(34:2)	0.16104	0.0149108
177	rs174529	11	61543961	FADS2	PC(16:0;0-20:4;0)	PC	T	C	-0.5633	-0.4802	9.5e-54	61776489	0.24178	PC(37:4)	-0.728526	7.35314e-30
178	rs174529	11	61543961	FADS2	PC(16:0;0-20:5;0)	PC	T	C	-0.565	-0.3251	8.7e-27	61776489	0.24178	PC(37:4)	-0.728526	7.35314e-30
179	rs174529	11	61543961	FADS2	PC(16:0;0-22:4;0)	PC	T	C	-0.5649	-0.239	7.8e-13	61776489	0.24178	PC(37:4)	-0.728526	7.35314e-30
180	rs174529	11	61543961	FADS2	PC(16:0;0-22:5;0)	PC	T	C	-0.5643	-0.3361	1.7e-27	61776489	0.24178	PC(37:4)	-0.728526	7.35314e-30
181	rs174529	11	61543961	FADS2	PC(16:1;0-18:2;0)	PC	T	C	-0.5639	0.2907	8.9e-22	61776489	0.24178	PC(37:4)	-0.728526	7.35314e-30
182	rs174529	11	61543961	FADS2	PC(17:0;0-20:4;0)	PC	T	C	-0.5664	-0.3402	1.6e-25	61776489	0.24178	PC(37:4)	-0.728526	7.35314e-30	PC(37:4)	-0.728526	7.35314e-30
183	rs174529	11	61543961	FADS2	PC(18:0;0-20:2;0)	PC	T	C	-0.5605	0.2381	3.6e-13	61776489	0.24178	PC(37:4)	-0.728526	7.35314e-30	PC(38:2)	0.0652987	0.128321
184	rs174529	11	61543961	FADS2	PC(18:0;0-20:4;0)	PC	T	C	-0.564	-0.5524	2.6e-70	61776489	0.24178	PC(37:4)	-0.728526	7.35314e-30
185	rs174529	11	61543961	FADS2	PC(18:0;0-20:5;0)	PC	T	C	-0.5688	-0.3562	2.1e-30	61776489	0.24178	PC(37:4)	-0.728526	7.35314e-30
186	rs174529	11	61543961	FADS2	PC(18:0;0-22:5;0)	PC	T	C	-0.5673	-0.2312	5.8e-13	61776489	0.24178	PC(37:4)	-0.728526	7.35314e-30
187	rs174529	11	61543961	FADS2	PC(18:1;0-18:2;0)	PC	T	C	-0.5651	0.29	5.1e-21	61776489	0.24178	PC(37:4)	-0.728526	7.35314e-30
188	rs174529	11	61543961	FADS2	PC(18:1;0-20:4;0)	PC	T	C	-0.5644	-0.4209	5.5e-40	61776489	0.24178	PC(37:4)	-0.728526	7.35314e-30
189	rs174529	11	61543961	FADS2	PCO(16:0;0-20:4;0)	PCO	T	C	-0.5659	-0.3548	7.1e-28	61776489	0.24178	PC(37:4)	-0.728526	7.35314e-30
190	rs174529	11	61543961	FADS2	PCO(18:0;0-20:4;0)	PCO	T	C	-0.566	-0.2422	4.9e-14	61776489	0.24178	PC(37:4)	-0.728526	7.35314e-30
191	rs174529	11	61543961	FADS2	PCO(18:1;0-18:2;0)	PCO	T	C	-0.5673	0.1996	1.2e-10	61776489	0.24178	PC(37:4)	-0.728526	7.35314e-30
192	rs174529	11	61543961	FADS2	PCO(18:1;0-20:4;0)	PCO	T	C	-0.5663	-0.2703	4.3e-17	61776489	0.24178	PC(37:4)	-0.728526	7.35314e-30
193	rs174529	11	61543961	FADS2	PI(18:0;0-18:2;0)	PI	T	C	-0.5653	0.2106	1.9e-11	61776489	0.24178	PC(37:4)	-0.728526	7.35314e-30	PI(36:2)	0.180028	0.00615188
194	rs174529	11	61543961	FADS2	PI(18:0;0-20:3;0)	PI	T	C	-0.5631	0.2875	1.3e-19	61776489	0.24178	PC(37:4)	-0.728526	7.35314e-30
195	rs174529	11	61543961	FADS2	PI(18:0;0-20:4;0)	PI	T	C	-0.5641	-0.2087	6.2e-11	61776489	0.24178	PC(37:4)	-0.728526	7.35314e-30	PI(38:4)	0.0649601	0.0809625
196	rs174529	11	61543961	FADS2	PE(18:0;0-18:2;0)	PE	T	C	-0.5652	0.2489	2.5e-14	61776489	0.24178	PC(37:4)	-0.728526	7.35314e-30	PE(36:2)	0.243712	0.000161995
197	rs174529	11	61543961	FADS2	PEO(16:1;0-18:2;0)	PEO	T	C	-0.564	0.1919	9.3e-09	61776489	0.24178	PC(37:4)	-0.728526	7.35314e-30
198	rs174529	11	61543961	FADS2	LPE(20:4;0)	LPE	T	C	-0.5655	-0.2799	7.8e-18	61776489	0.24178	PC(37:4)	-0.728526	7.35314e-30	LPE(20:4)	-0.245621	0.000206844
199	rs174529	11	61543961	FADS2	LPE(18:2;0)	LPE	T	C	-0.5665	0.2391	5.8e-14	61776489	0.24178	PC(37:4)	-0.728526	7.35314e-30	LPE(18:2)	0.241551	0.000328628
200	rs174529	11	61543961	FADS2	LPC(20:4;0)	LPC	T	C	-0.565	-0.4352	3.3e-44	61776489	0.24178	PC(37:4)	-0.728526	7.35314e-30	LPC(20:4)	-0.574209	1.55322e-19
201	rs174530	11	61546592	FADS2	CE(20:4;0)	CE	A	G	-0.5618	-0.5478	2.5e-69	61779120	0.24195	PC(37:4)	-0.727824	8.49461e-30	CE(20:4)	-0.407641	6.64804e-10
202	rs174530	11	61546592	FADS2	CE(20:5;0)	CE	A	G	-0.5625	-0.3366	6.2e-30	61779120	0.24195	PC(37:4)	-0.727824	8.49461e-30	CE(20:5)	-0.428195	8.33094e-11
203	rs174530	11	61546592	FADS2	TAG(56:6;0)	TAG	A	G	-0.5603	-0.2042	7.1e-12	61779120	0.24195	PC(37:4)	-0.727824	8.49461e-30
204	rs174530	11	61546592	FADS2	PC(16:0;0-18:2;0)	PC	A	G	-0.5626	0.208	3.5e-11	61779120	0.24195	PC(37:4)	-0.727824	8.49461e-30	PC(34:2)	0.161274	0.0147744
205	rs174530	11	61546592	FADS2	PC(16:0;0-20:4;0)	PC	A	G	-0.5609	-0.4731	3.1e-52	61779120	0.24195	PC(37:4)	-0.727824	8.49461e-30
206	rs174530	11	61546592	FADS2	PC(16:0;0-20:5;0)	PC	A	G	-0.5626	-0.3214	2.9e-26	61779120	0.24195	PC(37:4)	-0.727824	8.49461e-30
207	rs174530	11	61546592	FADS2	PC(16:0;0-22:4;0)	PC	A	G	-0.563	-0.2352	1.7e-12	61779120	0.24195	PC(37:4)	-0.727824	8.49461e-30
208	rs174530	11	61546592	FADS2	PC(16:0;0-22:5;0)	PC	A	G	-0.562	-0.3347	2.8e-27	61779120	0.24195	PC(37:4)	-0.727824	8.49461e-30
209	rs174530	11	61546592	FADS2	PC(16:1;0-18:2;0)	PC	A	G	-0.5615	0.286	3.5e-21	61779120	0.24195	PC(37:4)	-0.727824	8.49461e-30
210	rs174530	11	61546592	FADS2	PC(17:0;0-20:4;0)	PC	A	G	-0.564	-0.3376	3.2e-25	61779120	0.24195	PC(37:4)	-0.727824	8.49461e-30	PC(37:4)	-0.727824	8.49461e-30
211	rs174530	11	61546592	FADS2	PC(18:0;0-20:2;0)	PC	A	G	-0.5583	0.2251	6.6e-12	61779120	0.24195	PC(37:4)	-0.727824	8.49461e-30	PC(38:2)	0.0653069	0.128228
212	rs174530	11	61546592	FADS2	PC(18:0;0-20:4;0)	PC	A	G	-0.5617	-0.5444	2.5e-68	61779120	0.24195	PC(37:4)	-0.727824	8.49461e-30
213	rs174530	11	61546592	FADS2	PC(18:0;0-20:5;0)	PC	A	G	-0.5663	-0.3523	7.8e-30	61779120	0.24195	PC(37:4)	-0.727824	8.49461e-30
214	rs174530	11	61546592	FADS2	PC(18:0;0-22:5;0)	PC	A	G	-0.5648	-0.2337	3e-13	61779120	0.24195	PC(37:4)	-0.727824	8.49461e-30
215	rs174530	11	61546592	FADS2	PC(18:1;0-18:2;0)	PC	A	G	-0.5627	0.2852	2.1e-20	61779120	0.24195	PC(37:4)	-0.727824	8.49461e-30
216	rs174530	11	61546592	FADS2	PC(18:1;0-20:4;0)	PC	A	G	-0.5621	-0.4128	1.4e-38	61779120	0.24195	PC(37:4)	-0.727824	8.49461e-30
217	rs174530	11	61546592	FADS2	PCO(16:0;0-20:4;0)	PCO	A	G	-0.5635	-0.347	8.9e-27	61779120	0.24195	PC(37:4)	-0.727824	8.49461e-30
218	rs174530	11	61546592	FADS2	PCO(18:0;0-20:4;0)	PCO	A	G	-0.5636	-0.2406	7.1e-14	61779120	0.24195	PC(37:4)	-0.727824	8.49461e-30
219	rs174530	11	61546592	FADS2	PCO(18:1;0-18:2;0)	PCO	A	G	-0.5649	0.1976	1.7e-10	61779120	0.24195	PC(37:4)	-0.727824	8.49461e-30
220	rs174530	11	61546592	FADS2	PCO(18:1;0-20:4;0)	PCO	A	G	-0.5639	-0.2645	1.9e-16	61779120	0.24195	PC(37:4)	-0.727824	8.49461e-30
221	rs174530	11	61546592	FADS2	PI(18:0;0-18:2;0)	PI	A	G	-0.563	0.2107	1.8e-11	61779120	0.24195	PC(37:4)	-0.727824	8.49461e-30	PI(36:2)	0.179538	0.00629942
222	rs174530	11	61546592	FADS2	PI(18:0;0-20:3;0)	PI	A	G	-0.5609	0.2804	9.1e-19	61779120	0.24195	PC(37:4)	-0.727824	8.49461e-30
223	rs174530	11	61546592	FADS2	PI(18:0;0-20:4;0)	PI	A	G	-0.5618	-0.2055	1.1e-10	61779120	0.24195	PC(37:4)	-0.727824	8.49461e-30	PI(38:4)	0.0649648	0.0806489
224	rs174530	11	61546592	FADS2	PE(18:0;0-18:2;0)	PE	A	G	-0.5628	0.242	1.2e-13	61779120	0.24195	PC(37:4)	-0.727824	8.49461e-30	PE(36:2)	0.243873	0.000160635
225	rs174530	11	61546592	FADS2	PEO(16:1;0-18:2;0)	PEO	A	G	-0.5618	0.1884	1.7e-08	61779120	0.24195	PC(37:4)	-0.727824	8.49461e-30
226	rs174530	11	61546592	FADS2	LPE(20:4;0)	LPE	A	G	-0.5631	-0.2735	4.3e-17	61779120	0.24195	PC(37:4)	-0.727824	8.49461e-30	LPE(20:4)	-0.244869	0.000216807
227	rs174530	11	61546592	FADS2	LPE(18:2;0)	LPE	A	G	-0.5641	0.2355	1.3e-13	61779120	0.24195	PC(37:4)	-0.727824	8.49461e-30	LPE(18:2)	0.242058	0.000319737
228	rs174530	11	61546592	FADS2	LPC(20:4;0)	LPC	A	G	-0.5627	-0.4275	1.2e-42	61779120	0.24195	PC(37:4)	-0.727824	8.49461e-30	LPC(20:4)	-0.574425	1.51202e-19
229	rs7943728	11	61547068	FADS2	PC(18:0;0-20:4;0)	PC	G	A	0.1243	-0.2778	1.2e-08	61779596	0.1831	PC(37:4)	-0.652494	2.06823e-19
230	rs7943728	11	61547068	FADS2	PCO(16:0;0-20:3;0)	PCO	G	A	0.1233	0.2778	1.4e-08	61779596	0.1831	PC(37:4)	-0.652494	2.06823e-19
231	rs108499	11	61547237	FADS2	CE(20:4;0)	CE	C	T	0.3541	-0.4854	2.5e-49	61779765	0.21361	PC(37:4)	-0.669849	1.4154e-23	CE(20:4)	-0.395234	6.34092e-09
232	rs108499	11	61547237	FADS2	CE(20:5;0)	CE	C	T	0.3532	-0.2899	1.4e-20	61779765	0.21361	PC(37:4)	-0.669849	1.4154e-23	CE(20:5)	-0.399058	5.12027e-09
233	rs108499	11	61547237	FADS2	PC(16:0;0-18:2;0)	PC	C	T	0.353	0.1867	1.1e-08	61779765	0.21361	PC(37:4)	-0.669849	1.4154e-23	PC(34:2)	0.15301	0.024785
234	rs108499	11	61547237	FADS2	PC(16:0;0-20:4;0)	PC	C	T	0.3544	-0.4153	1.3e-36	61779765	0.21361	PC(37:4)	-0.669849	1.4154e-23
235	rs108499	11	61547237	FADS2	PC(16:0;0-20:5;0)	PC	C	T	0.3526	-0.2781	4.3e-18	61779765	0.21361	PC(37:4)	-0.669849	1.4154e-23
236	rs108499	11	61547237	FADS2	PC(16:0;0-22:4;0)	PC	C	T	0.3537	-0.216	5.1e-10	61779765	0.21361	PC(37:4)	-0.669849	1.4154e-23
237	rs108499	11	61547237	FADS2	PC(16:0;0-22:5;0)	PC	C	T	0.3534	-0.2959	1e-19	61779765	0.21361	PC(37:4)	-0.669849	1.4154e-23
238	rs108499	11	61547237	FADS2	PC(16:1;0-18:2;0)	PC	C	T	0.3533	0.2397	4.4e-14	61779765	0.21361	PC(37:4)	-0.669849	1.4154e-23
239	rs108499	11	61547237	FADS2	PC(17:0;0-20:4;0)	PC	C	T	0.3519	-0.2994	1.4e-18	61779765	0.21361	PC(37:4)	-0.669849	1.4154e-23	PC(37:4)	-0.669849	1.4154e-23
240	rs108499	11	61547237	FADS2	PC(18:0;0-20:4;0)	PC	C	T	0.354	-0.4812	2.4e-48	61779765	0.21361	PC(37:4)	-0.669849	1.4154e-23
241	rs108499	11	61547237	FADS2	PC(18:0;0-20:5;0)	PC	C	T	0.3506	-0.3148	4.5e-22	61779765	0.21361	PC(37:4)	-0.669849	1.4154e-23
242	rs108499	11	61547237	FADS2	PC(18:0;0-22:5;0)	PC	C	T	0.3518	-0.2043	1.3e-09	61779765	0.21361	PC(37:4)	-0.669849	1.4154e-23
243	rs108499	11	61547237	FADS2	PC(18:1;0-18:2;0)	PC	C	T	0.3529	0.2406	8.3e-14	61779765	0.21361	PC(37:4)	-0.669849	1.4154e-23
244	rs108499	11	61547237	FADS2	PC(18:1;0-20:4;0)	PC	C	T	0.3536	-0.3808	5.1e-30	61779765	0.21361	PC(37:4)	-0.669849	1.4154e-23
245	rs108499	11	61547237	FADS2	PCO(16:0;0-20:4;0)	PCO	C	T	0.3523	-0.3053	2.3e-19	61779765	0.21361	PC(37:4)	-0.669849	1.4154e-23
246	rs108499	11	61547237	FADS2	PCO(18:0;0-20:4;0)	PCO	C	T	0.3519	-0.2355	2.3e-12	61779765	0.21361	PC(37:4)	-0.669849	1.4154e-23
247	rs108499	11	61547237	FADS2	PCO(18:1;0-20:4;0)	PCO	C	T	0.352	-0.2477	1.8e-13	61779765	0.21361	PC(37:4)	-0.669849	1.4154e-23
248	rs108499	11	61547237	FADS2	PI(18:0;0-20:3;0)	PI	C	T	0.3546	0.2708	2.8e-16	61779765	0.21361	PC(37:4)	-0.669849	1.4154e-23
249	rs108499	11	61547237	FADS2	PE(18:0;0-18:2;0)	PE	C	T	0.3534	0.2207	9.1e-11	61779765	0.21361	PC(37:4)	-0.669849	1.4154e-23	PE(36:2)	0.269721	5.13413e-05
250	rs108499	11	61547237	FADS2	LPE(20:4;0)	LPE	C	T	0.3529	-0.2401	1.9e-12	61779765	0.21361	PC(37:4)	-0.669849	1.4154e-23	LPE(20:4)	-0.275403	5.28085e-05
251	rs108499	11	61547237	FADS2	LPE(18:2;0)	LPE	C	T	0.3525	0.2148	8.5e-11	61779765	0.21361	PC(37:4)	-0.669849	1.4154e-23	LPE(18:2)	0.206575	0.00296098
252	rs108499	11	61547237	FADS2	LPC(20:4;0)	LPC	C	T	0.3534	-0.3888	3.3e-32	61779765	0.21361	PC(37:4)	-0.669849	1.4154e-23	LPC(20:4)	-0.537162	6.39757e-16
253	rs509360	11	61548559	FADS2	CE(20:4;0)	CE	A	G	-0.6504	-0.3832	1.6e-29	61781087	0.32044	PC(35:4)	-0.307412	2.68004e-06	CE(20:4)	-0.16475	0.0116203
254	rs509360	11	61548559	FADS2	CE(20:5;0)	CE	A	G	-0.6504	-0.2593	2.7e-16	61781087	0.32044	PC(35:4)	-0.307412	2.68004e-06	CE(20:5)	-0.214382	0.000979873
255	rs509360	11	61548559	FADS2	PC(16:0;0-20:4;0)	PC	A	G	-0.6503	-0.3618	6.2e-27	61781087	0.32044	PC(35:4)	-0.307412	2.68004e-06
256	rs509360	11	61548559	FADS2	PC(16:0;0-20:5;0)	PC	A	G	-0.65	-0.2716	4e-17	61781087	0.32044	PC(35:4)	-0.307412	2.68004e-06
257	rs509360	11	61548559	FADS2	PC(16:0;0-22:5;0)	PC	A	G	-0.6502	-0.2544	1.4e-14	61781087	0.32044	PC(35:4)	-0.307412	2.68004e-06
258	rs509360	11	61548559	FADS2	PC(16:1;0-18:2;0)	PC	A	G	-0.6522	0.2161	2.6e-11	61781087	0.32044	PC(35:4)	-0.307412	2.68004e-06
259	rs509360	11	61548559	FADS2	PC(17:0;0-20:4;0)	PC	A	G	-0.6487	-0.2411	3.5e-12	61781087	0.32044	PC(35:4)	-0.307412	2.68004e-06	PC(37:4)	-0.299651	5.26815e-06
260	rs509360	11	61548559	FADS2	PC(18:0;0-20:4;0)	PC	A	G	-0.6503	-0.3842	8.5e-30	61781087	0.32044	PC(35:4)	-0.307412	2.68004e-06
261	rs509360	11	61548559	FADS2	PC(18:0;0-20:5;0)	PC	A	G	-0.6494	-0.2564	1e-14	61781087	0.32044	PC(35:4)	-0.307412	2.68004e-06
262	rs509360	11	61548559	FADS2	PC(18:1;0-18:2;0)	PC	A	G	-0.6503	0.2095	1.9e-10	61781087	0.32044	PC(35:4)	-0.307412	2.68004e-06
263	rs509360	11	61548559	FADS2	PC(18:1;0-20:4;0)	PC	A	G	-0.6503	-0.2964	4.4e-18	61781087	0.32044	PC(35:4)	-0.307412	2.68004e-06
264	rs509360	11	61548559	FADS2	PCO(16:0;0-20:4;0)	PCO	A	G	-0.6504	-0.2664	1.3e-14	61781087	0.32044	PC(35:4)	-0.307412	2.68004e-06
265	rs509360	11	61548559	FADS2	PI(18:0;0-20:3;0)	PI	A	G	-0.6505	0.2005	3.2e-09	61781087	0.32044	PC(35:4)	-0.307412	2.68004e-06
266	rs509360	11	61548559	FADS2	LPE(20:4;0)	LPE	A	G	-0.651	-0.1962	1.4e-08	61781087	0.32044	PC(35:4)	-0.307412	2.68004e-06	LPE(20:4)	-0.149272	0.0206785
267	rs509360	11	61548559	FADS2	LPC(20:4;0)	LPC	A	G	-0.651	-0.3045	1.3e-19	61781087	0.32044	PC(35:4)	-0.307412	2.68004e-06	LPC(20:4)	-0.185928	0.00441276
268	rs61747222	11	61548796	FADS2	PC(16:0;0-20:4;0)	PC	G	A	0.0986	0.3028	2.1e-08	61781324	0.06108	testosterone_glucuronide	0.294484	0.0108025
269	rs61747222	11	61548796	FADS2	PC(18:0;0-20:4;0)	PC	G	A	0.0987	0.3092	9.5e-09	61781324	0.06108	testosterone_glucuronide	0.294484	0.0108025
270	rs174532	11	61548874	FADS2	CE(20:4;0)	CE	G	A	0.2193	0.3348	9.3e-18	61781402	0.40844	PC(37:4)	0.378441	2.99647e-10	CE(20:4)	0.185344	0.00206231
271	rs174532	11	61548874	FADS2	PC(16:0;0-20:4;0)	PC	G	A	0.2191	0.2452	3.1e-10	61781402	0.40844	PC(37:4)	0.378441	2.99647e-10
272	rs174532	11	61548874	FADS2	PC(18:0;0-20:4;0)	PC	G	A	0.2191	0.3208	1.3e-16	61781402	0.40844	PC(37:4)	0.378441	2.99647e-10
273	rs174532	11	61548874	FADS2	PC(18:1;0-20:4;0)	PC	G	A	0.2196	0.2374	1.4e-09	61781402	0.40844	PC(37:4)	0.378441	2.99647e-10
274	rs174532	11	61548874	FADS2	LPC(20:4;0)	LPC	G	A	0.2205	0.2401	4.2e-10	61781402	0.40844	PC(37:4)	0.378441	2.99647e-10	LPC(20:4)	0.300816	4.94317e-07
275	rs174533	11	61549025	FADS2	CE(16:0;0)	CE	G	A	0.4293	-0.168	4.7e-08	61781553	0.23083	PC(37:4)	-0.77108	8.83759e-33	CE(16:0)	-0.170166	0.0108908
276	rs174533	11	61549025	FADS2	CE(20:4;0)	CE	G	A	0.4301	-0.5738	2.3e-76	61781553	0.23083	PC(37:4)	-0.77108	8.83759e-33	CE(20:4)	-0.440144	4.89176e-11
277	rs174533	11	61549025	FADS2	CE(20:5;0)	CE	G	A	0.4293	-0.3524	1.8e-32	61781553	0.23083	PC(37:4)	-0.77108	8.83759e-33	CE(20:5)	-0.466584	2.6843e-12
278	rs174533	11	61549025	FADS2	TAG(56:6;0)	TAG	G	A	0.4312	-0.2144	7.8e-13	61781553	0.23083	PC(37:4)	-0.77108	8.83759e-33
279	rs174533	11	61549025	FADS2	PC(16:0;0-18:2;0)	PC	G	A	0.4289	0.2164	7.1e-12	61781553	0.23083	PC(37:4)	-0.77108	8.83759e-33	PC(34:2)	0.173364	0.00994218
280	rs174533	11	61549025	FADS2	PC(16:0;0-20:4;0)	PC	G	A	0.4304	-0.494	9.1e-57	61781553	0.23083	PC(37:4)	-0.77108	8.83759e-33
281	rs174533	11	61549025	FADS2	PC(16:0;0-20:5;0)	PC	G	A	0.4289	-0.3349	3.7e-28	61781553	0.23083	PC(37:4)	-0.77108	8.83759e-33
282	rs174533	11	61549025	FADS2	PC(16:0;0-22:4;0)	PC	G	A	0.4294	-0.2584	1.2e-14	61781553	0.23083	PC(37:4)	-0.77108	8.83759e-33
283	rs174533	11	61549025	FADS2	PC(16:0;0-22:5;0)	PC	G	A	0.4295	-0.3492	2e-29	61781553	0.23083	PC(37:4)	-0.77108	8.83759e-33
284	rs174533	11	61549025	FADS2	PC(16:1;0-18:2;0)	PC	G	A	0.4299	0.2955	3.1e-22	61781553	0.23083	PC(37:4)	-0.77108	8.83759e-33
285	rs174533	11	61549025	FADS2	PC(17:0;0-20:4;0)	PC	G	A	0.4276	-0.3533	2.2e-27	61781553	0.23083	PC(37:4)	-0.77108	8.83759e-33	PC(37:4)	-0.77108	8.83759e-33
286	rs174533	11	61549025	FADS2	PC(18:0;0-20:2;0)	PC	G	A	0.4333	0.2429	1.6e-13	61781553	0.23083	PC(37:4)	-0.77108	8.83759e-33	PC(38:2)	0.0664415	0.0802244
287	rs174533	11	61549025	FADS2	PC(18:0;0-20:4;0)	PC	G	A	0.4301	-0.5672	1.5e-74	61781553	0.23083	PC(37:4)	-0.77108	8.83759e-33
288	rs174533	11	61549025	FADS2	PC(18:0;0-20:5;0)	PC	G	A	0.4251	-0.3702	1.5e-32	61781553	0.23083	PC(37:4)	-0.77108	8.83759e-33
289	rs174533	11	61549025	FADS2	PC(18:0;0-22:5;0)	PC	G	A	0.4268	-0.2415	5.6e-14	61781553	0.23083	PC(37:4)	-0.77108	8.83759e-33
290	rs174533	11	61549025	FADS2	PC(18:1;0-18:2;0)	PC	G	A	0.4288	0.2958	1.3e-21	61781553	0.23083	PC(37:4)	-0.77108	8.83759e-33
291	rs174533	11	61549025	FADS2	PC(18:1;0-20:4;0)	PC	G	A	0.4296	-0.4342	1.6e-42	61781553	0.23083	PC(37:4)	-0.77108	8.83759e-33
292	rs174533	11	61549025	FADS2	PCO(16:0;0-20:4;0)	PCO	G	A	0.4284	-0.3674	9.3e-30	61781553	0.23083	PC(37:4)	-0.77108	8.83759e-33
293	rs174533	11	61549025	FADS2	PCO(18:0;0-20:4;0)	PCO	G	A	0.4282	-0.2467	1.9e-14	61781553	0.23083	PC(37:4)	-0.77108	8.83759e-33
294	rs174533	11	61549025	FADS2	PCO(18:1;0-18:2;0)	PCO	G	A	0.4271	0.199	1.5e-10	61781553	0.23083	PC(37:4)	-0.77108	8.83759e-33
295	rs174533	11	61549025	FADS2	PCO(18:1;0-20:4;0)	PCO	G	A	0.4281	-0.2791	4.4e-18	61781553	0.23083	PC(37:4)	-0.77108	8.83759e-33
296	rs174533	11	61549025	FADS2	PI(18:0;0-18:2;0)	PI	G	A	0.4286	0.2163	6.8e-12	61781553	0.23083	PC(37:4)	-0.77108	8.83759e-33	PI(36:2)	0.197464	0.00312484
297	rs174533	11	61549025	FADS2	PI(18:0;0-20:3;0)	PI	G	A	0.4306	0.2895	1.1e-19	61781553	0.23083	PC(37:4)	-0.77108	8.83759e-33
298	rs174533	11	61549025	FADS2	PI(18:0;0-20:4;0)	PI	G	A	0.4297	-0.2223	3.5e-12	61781553	0.23083	PC(37:4)	-0.77108	8.83759e-33	PI(38:4)	0.0662016	0.133894
299	rs174533	11	61549025	FADS2	PE(18:0;0-18:2;0)	PE	G	A	0.4286	0.2531	1.3e-14	61781553	0.23083	PC(37:4)	-0.77108	8.83759e-33	PE(36:2)	0.256022	9.63563e-05
300	rs174533	11	61549025	FADS2	PEO(16:1;0-18:2;0)	PEO	G	A	0.4304	0.191	1.2e-08	61781553	0.23083	PC(37:4)	-0.77108	8.83759e-33
301	rs174533	11	61549025	FADS2	LPE(20:4;0)	LPE	G	A	0.4288	-0.2842	2.5e-18	61781553	0.23083	PC(37:4)	-0.77108	8.83759e-33	LPE(20:4)	-0.251734	0.000187426
302	rs174533	11	61549025	FADS2	LPE(18:2;0)	LPE	G	A	0.4277	0.243	2.7e-14	61781553	0.23083	PC(37:4)	-0.77108	8.83759e-33	LPE(18:2)	0.265879	9.93563e-05
303	rs174533	11	61549025	FADS2	LPC(20:4;0)	LPC	G	A	0.4292	-0.4441	5.6e-46	61781553	0.23083	PC(37:4)	-0.77108	8.83759e-33	LPC(20:4)	-0.622971	2.29816e-22
304	rs174534	11	61549458	FADS2	CE(20:4;0)	CE	A	G	-0.6335	-0.4978	1.1e-53	61781986	0.22066	PC(37:4)	-0.703549	2.66806e-26	CE(20:4)	-0.389473	9.67623e-09
305	rs174534	11	61549458	FADS2	CE(20:5;0)	CE	A	G	-0.6345	-0.2986	1.9e-22	61781986	0.22066	PC(37:4)	-0.703549	2.66806e-26	CE(20:5)	-0.411577	1.44812e-09
306	rs174534	11	61549458	FADS2	TAG(56:6;0)	TAG	A	G	-0.6321	-0.1817	3.1e-09	61781986	0.22066	PC(37:4)	-0.703549	2.66806e-26
307	rs174534	11	61549458	FADS2	PC(16:0;0-18:2;0)	PC	A	G	-0.6347	0.18	2.4e-08	61781986	0.22066	PC(37:4)	-0.703549	2.66806e-26	PC(34:2)	0.0679766	0.0718325
308	rs174534	11	61549458	FADS2	PC(16:0;0-20:4;0)	PC	A	G	-0.633	-0.4317	6.6e-41	61781986	0.22066	PC(37:4)	-0.703549	2.66806e-26
309	rs174534	11	61549458	FADS2	PC(16:0;0-20:5;0)	PC	A	G	-0.6342	-0.2892	1.5e-20	61781986	0.22066	PC(37:4)	-0.703549	2.66806e-26
310	rs174534	11	61549458	FADS2	PC(16:0;0-22:4;0)	PC	A	G	-0.6336	-0.2337	1e-11	61781986	0.22066	PC(37:4)	-0.703549	2.66806e-26
311	rs174534	11	61549458	FADS2	PC(16:0;0-22:5;0)	PC	A	G	-0.6342	-0.3137	1.2e-22	61781986	0.22066	PC(37:4)	-0.703549	2.66806e-26
312	rs174534	11	61549458	FADS2	PC(16:1;0-18:2;0)	PC	A	G	-0.6343	0.2327	1.1e-13	61781986	0.22066	PC(37:4)	-0.703549	2.66806e-26
313	rs174534	11	61549458	FADS2	PC(17:0;0-20:4;0)	PC	A	G	-0.6358	-0.3117	1.3e-20	61781986	0.22066	PC(37:4)	-0.703549	2.66806e-26	PC(37:4)	-0.703549	2.66806e-26
314	rs174534	11	61549458	FADS2	PC(18:0;0-20:4;0)	PC	A	G	-0.6335	-0.499	7.9e-54	61781986	0.22066	PC(37:4)	-0.703549	2.66806e-26
315	rs174534	11	61549458	FADS2	PC(18:0;0-20:5;0)	PC	A	G	-0.6378	-0.3306	6.5e-25	61781986	0.22066	PC(37:4)	-0.703549	2.66806e-26
316	rs174534	11	61549458	FADS2	PC(18:0;0-22:5;0)	PC	A	G	-0.6366	-0.2224	1.9e-11	61781986	0.22066	PC(37:4)	-0.703549	2.66806e-26
317	rs174534	11	61549458	FADS2	PC(18:1;0-18:2;0)	PC	A	G	-0.6349	0.2378	7.2e-14	61781986	0.22066	PC(37:4)	-0.703549	2.66806e-26
318	rs174534	11	61549458	FADS2	PC(18:1;0-20:4;0)	PC	A	G	-0.6339	-0.3935	4.7e-33	61781986	0.22066	PC(37:4)	-0.703549	2.66806e-26
319	rs174534	11	61549458	FADS2	PCO(16:0;0-20:4;0)	PCO	A	G	-0.6355	-0.3112	1.3e-20	61781986	0.22066	PC(37:4)	-0.703549	2.66806e-26
320	rs174534	11	61549458	FADS2	PCO(18:0;0-20:4;0)	PCO	A	G	-0.6359	-0.2328	2.1e-12	61781986	0.22066	PC(37:4)	-0.703549	2.66806e-26
321	rs174534	11	61549458	FADS2	PCO(18:1;0-20:4;0)	PCO	A	G	-0.6359	-0.246	1.2e-13	61781986	0.22066	PC(37:4)	-0.703549	2.66806e-26
322	rs174534	11	61549458	FADS2	PI(18:0;0-20:3;0)	PI	A	G	-0.633	0.2587	2.5e-15	61781986	0.22066	PC(37:4)	-0.703549	2.66806e-26
323	rs174534	11	61549458	FADS2	PI(18:0;0-20:4;0)	PI	A	G	-0.6338	-0.1916	5.4e-09	61781986	0.22066	PC(37:4)	-0.703549	2.66806e-26	PI(38:4)	0.0666916	0.105183
324	rs174534	11	61549458	FADS2	PE(18:0;0-18:2;0)	PE	A	G	-0.6342	0.2136	2e-10	61781986	0.22066	PC(37:4)	-0.703549	2.66806e-26	PE(36:2)	0.248868	0.000182996
325	rs174534	11	61549458	FADS2	LPE(20:4;0)	LPE	A	G	-0.635	-0.2435	4.1e-13	61781986	0.22066	PC(37:4)	-0.703549	2.66806e-26	LPE(20:4)	-0.278616	3.95483e-05
326	rs174534	11	61549458	FADS2	LPE(18:2;0)	LPE	A	G	-0.6354	0.2148	4.8e-11	61781986	0.22066	PC(37:4)	-0.703549	2.66806e-26	LPE(18:2)	0.213343	0.00207246
327	rs174534	11	61549458	FADS2	LPC(20:4;0)	LPC	A	G	-0.6344	-0.3881	4.1e-33	61781986	0.22066	PC(37:4)	-0.703549	2.66806e-26	LPC(20:4)	-0.537781	4.12311e-16
328	rs174535	11	61551356	FADS2	CE(16:0;0)	CE	T	C	-0.5704	-0.1689	3.9e-08	61783884	0.23161	PC(37:4)	-0.769515	6.39663e-33	CE(16:0)	-0.169691	0.0107651
329	rs174535	11	61551356	FADS2	CE(20:4;0)	CE	T	C	-0.5696	-0.574	1.5e-76	61783884	0.23161	PC(37:4)	-0.769515	6.39663e-33	CE(20:4)	-0.434062	7.63904e-11
330	rs174535	11	61551356	FADS2	CE(20:5;0)	CE	T	C	-0.5704	-0.3513	2.5e-32	61783884	0.23161	PC(37:4)	-0.769515	6.39663e-33	CE(20:5)	-0.465887	2.29876e-12
331	rs174535	11	61551356	FADS2	TAG(56:6;0)	TAG	T	C	-0.5685	-0.2153	5.9e-13	61783884	0.23161	PC(37:4)	-0.769515	6.39663e-33
332	rs174535	11	61551356	FADS2	PC(16:0;0-18:2;0)	PC	T	C	-0.5708	0.2158	7.6e-12	61783884	0.23161	PC(37:4)	-0.769515	6.39663e-33	PC(34:2)	0.172569	0.00994789
333	rs174535	11	61551356	FADS2	PC(16:0;0-20:4;0)	PC	T	C	-0.5693	-0.4947	4.8e-57	61783884	0.23161	PC(37:4)	-0.769515	6.39663e-33
334	rs174535	11	61551356	FADS2	PC(16:0;0-20:5;0)	PC	T	C	-0.5708	-0.3342	4.2e-28	61783884	0.23161	PC(37:4)	-0.769515	6.39663e-33
335	rs174535	11	61551356	FADS2	PC(16:0;0-22:4;0)	PC	T	C	-0.5705	-0.2583	1.2e-14	61783884	0.23161	PC(37:4)	-0.769515	6.39663e-33
336	rs174535	11	61551356	FADS2	PC(16:0;0-22:5;0)	PC	T	C	-0.5702	-0.3491	1.8e-29	61783884	0.23161	PC(37:4)	-0.769515	6.39663e-33
337	rs174535	11	61551356	FADS2	PC(16:1;0-18:2;0)	PC	T	C	-0.5698	0.2939	4.7e-22	61783884	0.23161	PC(37:4)	-0.769515	6.39663e-33
338	rs174535	11	61551356	FADS2	PC(17:0;0-20:4;0)	PC	T	C	-0.5721	-0.3536	1.7e-27	61783884	0.23161	PC(37:4)	-0.769515	6.39663e-33	PC(37:4)	-0.769515	6.39663e-33
339	rs174535	11	61551356	FADS2	PC(18:0;0-20:2;0)	PC	T	C	-0.5664	0.2412	2.2e-13	61783884	0.23161	PC(37:4)	-0.769515	6.39663e-33	PC(38:2)	0.0661435	0.0828985
340	rs174535	11	61551356	FADS2	PC(18:0;0-20:4;0)	PC	T	C	-0.5696	-0.5671	1.2e-74	61783884	0.23161	PC(37:4)	-0.769515	6.39663e-33
341	rs174535	11	61551356	FADS2	PC(18:0;0-20:5;0)	PC	T	C	-0.5746	-0.3693	1.9e-32	61783884	0.23161	PC(37:4)	-0.769515	6.39663e-33
342	rs174535	11	61551356	FADS2	PC(18:0;0-22:5;0)	PC	T	C	-0.5728	-0.2422	4.5e-14	61783884	0.23161	PC(37:4)	-0.769515	6.39663e-33
343	rs174535	11	61551356	FADS2	PC(18:1;0-18:2;0)	PC	T	C	-0.5708	0.2952	1.5e-21	61783884	0.23161	PC(37:4)	-0.769515	6.39663e-33
344	rs174535	11	61551356	FADS2	PC(18:1;0-20:4;0)	PC	T	C	-0.5701	-0.4344	1.2e-42	61783884	0.23161	PC(37:4)	-0.769515	6.39663e-33
345	rs174535	11	61551356	FADS2	PCO(16:0;0-20:4;0)	PCO	T	C	-0.5712	-0.368	6.6e-30	61783884	0.23161	PC(37:4)	-0.769515	6.39663e-33
346	rs174535	11	61551356	FADS2	PCO(18:0;0-20:4;0)	PCO	T	C	-0.5714	-0.247	1.7e-14	61783884	0.23161	PC(37:4)	-0.769515	6.39663e-33
347	rs174535	11	61551356	FADS2	PCO(18:1;0-18:2;0)	PCO	T	C	-0.5725	0.1995	1.3e-10	61783884	0.23161	PC(37:4)	-0.769515	6.39663e-33
348	rs174535	11	61551356	FADS2	PCO(18:1;0-20:4;0)	PCO	T	C	-0.5716	-0.2788	4.3e-18	61783884	0.23161	PC(37:4)	-0.769515	6.39663e-33
349	rs174535	11	61551356	FADS2	PI(18:0;0-18:2;0)	PI	T	C	-0.5711	0.2156	7.4e-12	61783884	0.23161	PC(37:4)	-0.769515	6.39663e-33	PI(36:2)	0.199116	0.00275595
350	rs174535	11	61551356	FADS2	PI(18:0;0-20:3;0)	PI	T	C	-0.5691	0.2882	1.5e-19	61783884	0.23161	PC(37:4)	-0.769515	6.39663e-33
351	rs174535	11	61551356	FADS2	PI(18:0;0-20:4;0)	PI	T	C	-0.5699	-0.2225	3.2e-12	61783884	0.23161	PC(37:4)	-0.769515	6.39663e-33	PI(38:4)	0.0658838	0.122413
352	rs174535	11	61551356	FADS2	PE(18:0;0-18:2;0)	PE	T	C	-0.571	0.2527	1.3e-14	61783884	0.23161	PC(37:4)	-0.769515	6.39663e-33	PE(36:2)	0.249438	0.000135703
353	rs174535	11	61551356	FADS2	PEO(16:1;0-18:2;0)	PEO	T	C	-0.5692	0.1916	1e-08	61783884	0.23161	PC(37:4)	-0.769515	6.39663e-33
354	rs174535	11	61551356	FADS2	LPE(20:4;0)	LPE	T	C	-0.5709	-0.2858	1.5e-18	61783884	0.23161	PC(37:4)	-0.769515	6.39663e-33	LPE(20:4)	-0.24895	0.000206922
355	rs174535	11	61551356	FADS2	LPE(18:2;0)	LPE	T	C	-0.5719	0.2418	3.4e-14	61783884	0.23161	PC(37:4)	-0.769515	6.39663e-33	LPE(18:2)	0.269096	7.56787e-05
356	rs174535	11	61551356	FADS2	LPC(20:4;0)	LPC	T	C	-0.5705	-0.4449	3.2e-46	61783884	0.23161	PC(37:4)	-0.769515	6.39663e-33	LPC(20:4)	-0.614487	6.49721e-22
357	rs174536	11	61551927	FADS2	CE(20:4;0)	CE	A	C	-0.5729	-0.5733	1.3e-75	61784455	0.23161	PC(37:4)	-0.769515	6.39663e-33	CE(20:4)	-0.434062	7.63904e-11
358	rs174536	11	61551927	FADS2	CE(20:5;0)	CE	A	C	-0.5736	-0.3498	7.6e-32	61784455	0.23161	PC(37:4)	-0.769515	6.39663e-33	CE(20:5)	-0.465887	2.29876e-12
359	rs174536	11	61551927	FADS2	TAG(56:5;0)	TAG	A	C	-0.5728	-0.1735	4.6e-08	61784455	0.23161	PC(37:4)	-0.769515	6.39663e-33
360	rs174536	11	61551927	FADS2	TAG(56:6;0)	TAG	A	C	-0.5717	-0.215	7.6e-13	61784455	0.23161	PC(37:4)	-0.769515	6.39663e-33
361	rs174536	11	61551927	FADS2	PC(16:0;0-18:2;0)	PC	A	C	-0.5737	0.2175	6.2e-12	61784455	0.23161	PC(37:4)	-0.769515	6.39663e-33	PC(34:2)	0.172569	0.00994789
362	rs174536	11	61551927	FADS2	PC(16:0;0-20:4;0)	PC	A	C	-0.5726	-0.4917	8.5e-56	61784455	0.23161	PC(37:4)	-0.769515	6.39663e-33
363	rs174536	11	61551927	FADS2	PC(16:0;0-20:5;0)	PC	A	C	-0.574	-0.3307	2.5e-27	61784455	0.23161	PC(37:4)	-0.769515	6.39663e-33
364	rs174536	11	61551927	FADS2	PC(16:0;0-22:4;0)	PC	A	C	-0.5738	-0.2592	1.2e-14	61784455	0.23161	PC(37:4)	-0.769515	6.39663e-33
365	rs174536	11	61551927	FADS2	PC(16:0;0-22:5;0)	PC	A	C	-0.5734	-0.348	4.4e-29	61784455	0.23161	PC(37:4)	-0.769515	6.39663e-33
366	rs174536	11	61551927	FADS2	PC(16:1;0-18:2;0)	PC	A	C	-0.5728	0.2913	1.5e-21	61784455	0.23161	PC(37:4)	-0.769515	6.39663e-33
367	rs174536	11	61551927	FADS2	PC(17:0;0-20:4;0)	PC	A	C	-0.5752	-0.3528	3.5e-27	61784455	0.23161	PC(37:4)	-0.769515	6.39663e-33	PC(37:4)	-0.769515	6.39663e-33
368	rs174536	11	61551927	FADS2	PC(18:0;0-20:2;0)	PC	A	C	-0.5696	0.2382	5.5e-13	61784455	0.23161	PC(37:4)	-0.769515	6.39663e-33	PC(38:2)	0.0661435	0.0828985
369	rs174536	11	61551927	FADS2	PC(18:0;0-20:4;0)	PC	A	C	-0.5729	-0.5645	3.5e-73	61784455	0.23161	PC(37:4)	-0.769515	6.39663e-33
370	rs174536	11	61551927	FADS2	PC(18:0;0-20:5;0)	PC	A	C	-0.5779	-0.3664	1e-31	61784455	0.23161	PC(37:4)	-0.769515	6.39663e-33
371	rs174536	11	61551927	FADS2	PC(18:0;0-22:5;0)	PC	A	C	-0.5757	-0.2406	7.8e-14	61784455	0.23161	PC(37:4)	-0.769515	6.39663e-33
372	rs174536	11	61551927	FADS2	PC(18:1;0-18:2;0)	PC	A	C	-0.5739	0.2924	5.1e-21	61784455	0.23161	PC(37:4)	-0.769515	6.39663e-33
373	rs174536	11	61551927	FADS2	PC(18:1;0-20:4;0)	PC	A	C	-0.5732	-0.4355	1.3e-42	61784455	0.23161	PC(37:4)	-0.769515	6.39663e-33
374	rs174536	11	61551927	FADS2	PCO(16:0;0-20:4;0)	PCO	A	C	-0.5742	-0.3651	3e-29	61784455	0.23161	PC(37:4)	-0.769515	6.39663e-33
375	rs174536	11	61551927	FADS2	PCO(18:0;0-20:4;0)	PCO	A	C	-0.5744	-0.2496	1e-14	61784455	0.23161	PC(37:4)	-0.769515	6.39663e-33
376	rs174536	11	61551927	FADS2	PCO(18:1;0-18:2;0)	PCO	A	C	-0.5754	0.1985	1.8e-10	61784455	0.23161	PC(37:4)	-0.769515	6.39663e-33
377	rs174536	11	61551927	FADS2	PCO(18:1;0-20:4;0)	PCO	A	C	-0.5745	-0.2791	4.9e-18	61784455	0.23161	PC(37:4)	-0.769515	6.39663e-33
378	rs174536	11	61551927	FADS2	PI(18:0;0-18:2;0)	PI	A	C	-0.574	0.2163	7.2e-12	61784455	0.23161	PC(37:4)	-0.769515	6.39663e-33	PI(36:2)	0.199116	0.00275595
379	rs174536	11	61551927	FADS2	PI(18:0;0-20:3;0)	PI	A	C	-0.5721	0.2898	1.4e-19	61784455	0.23161	PC(37:4)	-0.769515	6.39663e-33
380	rs174536	11	61551927	FADS2	PI(18:0;0-20:4;0)	PI	A	C	-0.573	-0.2227	3.5e-12	61784455	0.23161	PC(37:4)	-0.769515	6.39663e-33	PI(38:4)	0.0658838	0.122413
381	rs174536	11	61551927	FADS2	PE(18:0;0-18:2;0)	PE	A	C	-0.574	0.2549	9.3e-15	61784455	0.23161	PC(37:4)	-0.769515	6.39663e-33	PE(36:2)	0.249438	0.000135703
382	rs174536	11	61551927	FADS2	PEO(16:1;0-18:2;0)	PEO	A	C	-0.5723	0.1941	7.1e-09	61784455	0.23161	PC(37:4)	-0.769515	6.39663e-33
383	rs174536	11	61551927	FADS2	LPE(20:4;0)	LPE	A	C	-0.574	-0.2846	3e-18	61784455	0.23161	PC(37:4)	-0.769515	6.39663e-33	LPE(20:4)	-0.24895	0.000206922
384	rs174536	11	61551927	FADS2	LPE(18:2;0)	LPE	A	C	-0.5751	0.2431	3e-14	61784455	0.23161	PC(37:4)	-0.769515	6.39663e-33	LPE(18:2)	0.269096	7.56787e-05
385	rs174536	11	61551927	FADS2	LPC(20:4;0)	LPC	A	C	-0.5736	-0.4438	1.2e-45	61784455	0.23161	PC(37:4)	-0.769515	6.39663e-33	LPC(20:4)	-0.614487	6.49721e-22
386	rs174537	11	61552680	FADS2	CE(20:4;0)	CE	G	T	0.4267	-0.5725	3e-75	61785208	0.23083	PC(37:4)	-0.77108	8.83759e-33	CE(20:4)	-0.440144	4.89176e-11
387	rs174537	11	61552680	FADS2	CE(20:5;0)	CE	G	T	0.426	-0.3503	7.1e-32	61785208	0.23083	PC(37:4)	-0.77108	8.83759e-33	CE(20:5)	-0.466584	2.6843e-12
388	rs174537	11	61552680	FADS2	TAG(56:6;0)	TAG	G	T	0.4279	-0.2139	1.1e-12	61785208	0.23083	PC(37:4)	-0.77108	8.83759e-33
389	rs174537	11	61552680	FADS2	PC(16:0;0-18:2;0)	PC	G	T	0.4258	0.2181	5.6e-12	61785208	0.23083	PC(37:4)	-0.77108	8.83759e-33	PC(34:2)	0.173364	0.00994218
390	rs174537	11	61552680	FADS2	PC(16:0;0-20:4;0)	PC	G	T	0.427	-0.4905	2e-55	61785208	0.23083	PC(37:4)	-0.77108	8.83759e-33
391	rs174537	11	61552680	FADS2	PC(16:0;0-20:5;0)	PC	G	T	0.4256	-0.3306	2.8e-27	61785208	0.23083	PC(37:4)	-0.77108	8.83759e-33
392	rs174537	11	61552680	FADS2	PC(16:0;0-22:4;0)	PC	G	T	0.4261	-0.2586	1.4e-14	61785208	0.23083	PC(37:4)	-0.77108	8.83759e-33
393	rs174537	11	61552680	FADS2	PC(16:0;0-22:5;0)	PC	G	T	0.4262	-0.3471	6.8e-29	61785208	0.23083	PC(37:4)	-0.77108	8.83759e-33
394	rs174537	11	61552680	FADS2	PC(16:1;0-18:2;0)	PC	G	T	0.4268	0.2928	1e-21	61785208	0.23083	PC(37:4)	-0.77108	8.83759e-33
395	rs174537	11	61552680	FADS2	PC(17:0;0-20:4;0)	PC	G	T	0.4244	-0.3521	5e-27	61785208	0.23083	PC(37:4)	-0.77108	8.83759e-33	PC(37:4)	-0.77108	8.83759e-33
396	rs174537	11	61552680	FADS2	PC(18:0;0-20:2;0)	PC	G	T	0.4299	0.2407	3.4e-13	61785208	0.23083	PC(37:4)	-0.77108	8.83759e-33	PC(38:2)	0.0664415	0.0802244
397	rs174537	11	61552680	FADS2	PC(18:0;0-20:4;0)	PC	G	T	0.4267	-0.5641	6e-73	61785208	0.23083	PC(37:4)	-0.77108	8.83759e-33
398	rs174537	11	61552680	FADS2	PC(18:0;0-20:5;0)	PC	G	T	0.4217	-0.3667	1e-31	61785208	0.23083	PC(37:4)	-0.77108	8.83759e-33
399	rs174537	11	61552680	FADS2	PC(18:0;0-22:5;0)	PC	G	T	0.4238	-0.239	1.2e-13	61785208	0.23083	PC(37:4)	-0.77108	8.83759e-33
400	rs174537	11	61552680	FADS2	PC(18:1;0-18:2;0)	PC	G	T	0.4257	0.2931	4.5e-21	61785208	0.23083	PC(37:4)	-0.77108	8.83759e-33
401	rs174537	11	61552680	FADS2	PC(18:1;0-20:4;0)	PC	G	T	0.4264	-0.4345	2.5e-42	61785208	0.23083	PC(37:4)	-0.77108	8.83759e-33
402	rs174537	11	61552680	FADS2	PCO(16:0;0-20:4;0)	PCO	G	T	0.4253	-0.364	5.1e-29	61785208	0.23083	PC(37:4)	-0.77108	8.83759e-33
403	rs174537	11	61552680	FADS2	PCO(18:0;0-20:4;0)	PCO	G	T	0.4251	-0.2489	1.3e-14	61785208	0.23083	PC(37:4)	-0.77108	8.83759e-33
404	rs174537	11	61552680	FADS2	PCO(18:1;0-18:2;0)	PCO	G	T	0.4241	0.1983	1.9e-10	61785208	0.23083	PC(37:4)	-0.77108	8.83759e-33
405	rs174537	11	61552680	FADS2	PCO(18:1;0-20:4;0)	PCO	G	T	0.425	-0.2789	5.6e-18	61785208	0.23083	PC(37:4)	-0.77108	8.83759e-33
406	rs174537	11	61552680	FADS2	PI(18:0;0-18:2;0)	PI	G	T	0.4256	0.2168	6.8e-12	61785208	0.23083	PC(37:4)	-0.77108	8.83759e-33	PI(36:2)	0.197464	0.00312484
407	rs174537	11	61552680	FADS2	PI(18:0;0-20:3;0)	PI	G	T	0.4274	0.2911	1e-19	61785208	0.23083	PC(37:4)	-0.77108	8.83759e-33
408	rs174537	11	61552680	FADS2	PI(18:0;0-20:4;0)	PI	G	T	0.4266	-0.2224	3.9e-12	61785208	0.23083	PC(37:4)	-0.77108	8.83759e-33	PI(38:4)	0.0662016	0.133894
409	rs174537	11	61552680	FADS2	PE(18:0;0-18:2;0)	PE	G	T	0.4255	0.2551	9.3e-15	61785208	0.23083	PC(37:4)	-0.77108	8.83759e-33	PE(36:2)	0.256022	9.63563e-05
410	rs174537	11	61552680	FADS2	PEO(16:1;0-18:2;0)	PEO	G	T	0.4273	0.1933	8.7e-09	61785208	0.23083	PC(37:4)	-0.77108	8.83759e-33
411	rs174537	11	61552680	FADS2	LPE(20:4;0)	LPE	G	T	0.4256	-0.2821	6.2e-18	61785208	0.23083	PC(37:4)	-0.77108	8.83759e-33	LPE(20:4)	-0.251734	0.000187426
412	rs174537	11	61552680	FADS2	LPE(18:2;0)	LPE	G	T	0.4245	0.2451	2e-14	61785208	0.23083	PC(37:4)	-0.77108	8.83759e-33	LPE(18:2)	0.265879	9.93563e-05
413	rs174537	11	61552680	FADS2	LPC(20:4;0)	LPC	G	T	0.426	-0.4421	3.4e-45	61785208	0.23083	PC(37:4)	-0.77108	8.83759e-33	LPC(20:4)	-0.622971	2.29816e-22
414	rs61896141	11	61556039	FADS2	PC(18:0;0-20:4;0)	PC	A	C	-0.8734	-0.2774	8.1e-09	61788567	0.17918	PC(37:4)	-0.747107	9.14411e-25
415	rs61896141	11	61556039	FADS2	PCO(16:0;0-20:3;0)	PCO	A	C	-0.8743	0.2709	2.1e-08	61788567	0.17918	PC(37:4)	-0.747107	9.14411e-25
416	rs102275	11	61557803	FADS2	CE(20:4;0)	CE	T	C	-0.5695	-0.5715	8.7e-76	61790331	0.25274	PC(37:4)	-0.773907	9.01247e-36	CE(20:4)	-0.407432	2.86141e-10
417	rs102275	11	61557803	FADS2	CE(20:5;0)	CE	T	C	-0.5702	-0.3513	2.7e-32	61790331	0.25274	PC(37:4)	-0.773907	9.01247e-36	CE(20:5)	-0.443449	5.18386e-12
418	rs102275	11	61557803	FADS2	TAG(56:6;0)	TAG	T	C	-0.5683	-0.2127	1.1e-12	61790331	0.25274	PC(37:4)	-0.773907	9.01247e-36
419	rs102275	11	61557803	FADS2	PC(16:0;0-18:2;0)	PC	T	C	-0.5706	0.2177	5.2e-12	61790331	0.25274	PC(37:4)	-0.773907	9.01247e-36	PC(34:2)	0.178624	0.00580237
420	rs102275	11	61557803	FADS2	PC(16:0;0-20:4;0)	PC	T	C	-0.5691	-0.4916	2.8e-56	61790331	0.25274	PC(37:4)	-0.773907	9.01247e-36
421	rs102275	11	61557803	FADS2	PC(16:0;0-20:5;0)	PC	T	C	-0.5706	-0.3341	4.9e-28	61790331	0.25274	PC(37:4)	-0.773907	9.01247e-36
422	rs102275	11	61557803	FADS2	PC(16:0;0-22:4;0)	PC	T	C	-0.57	-0.2558	2.2e-14	61790331	0.25274	PC(37:4)	-0.773907	9.01247e-36
423	rs102275	11	61557803	FADS2	PC(16:0;0-22:5;0)	PC	T	C	-0.57	-0.3468	4.5e-29	61790331	0.25274	PC(37:4)	-0.773907	9.01247e-36
424	rs102275	11	61557803	FADS2	PC(16:1;0-18:2;0)	PC	T	C	-0.5696	0.2964	2.3e-22	61790331	0.25274	PC(37:4)	-0.773907	9.01247e-36
425	rs102275	11	61557803	FADS2	PC(17:0;0-20:4;0)	PC	T	C	-0.5719	-0.3508	4.9e-27	61790331	0.25274	PC(37:4)	-0.773907	9.01247e-36	PC(37:4)	-0.773907	9.01247e-36
426	rs102275	11	61557803	FADS2	PC(18:0;0-20:2;0)	PC	T	C	-0.5662	0.2451	9.3e-14	61790331	0.25274	PC(37:4)	-0.773907	9.01247e-36	PC(38:2)	0.159954	0.0127712
427	rs102275	11	61557803	FADS2	PC(18:0;0-20:4;0)	PC	T	C	-0.5694	-0.5636	1.2e-73	61790331	0.25274	PC(37:4)	-0.773907	9.01247e-36
428	rs102275	11	61557803	FADS2	PC(18:0;0-20:5;0)	PC	T	C	-0.5744	-0.369	2.3e-32	61790331	0.25274	PC(37:4)	-0.773907	9.01247e-36
429	rs102275	11	61557803	FADS2	PC(18:0;0-22:5;0)	PC	T	C	-0.5726	-0.2386	1.1e-13	61790331	0.25274	PC(37:4)	-0.773907	9.01247e-36
430	rs102275	11	61557803	FADS2	PC(18:1;0-18:2;0)	PC	T	C	-0.5707	0.2961	1.2e-21	61790331	0.25274	PC(37:4)	-0.773907	9.01247e-36
431	rs102275	11	61557803	FADS2	PC(18:1;0-20:4;0)	PC	T	C	-0.5699	-0.4317	4.5e-42	61790331	0.25274	PC(37:4)	-0.773907	9.01247e-36
432	rs102275	11	61557803	FADS2	PCO(16:0;0-20:4;0)	PCO	T	C	-0.571	-0.3652	2e-29	61790331	0.25274	PC(37:4)	-0.773907	9.01247e-36
433	rs102275	11	61557803	FADS2	PCO(18:0;0-20:4;0)	PCO	T	C	-0.5712	-0.2467	1.8e-14	61790331	0.25274	PC(37:4)	-0.773907	9.01247e-36
434	rs102275	11	61557803	FADS2	PCO(18:1;0-18:2;0)	PCO	T	C	-0.5723	0.2002	1.1e-10	61790331	0.25274	PC(37:4)	-0.773907	9.01247e-36
435	rs102275	11	61557803	FADS2	PCO(18:1;0-20:4;0)	PCO	T	C	-0.5714	-0.2777	6.2e-18	61790331	0.25274	PC(37:4)	-0.773907	9.01247e-36
436	rs102275	11	61557803	FADS2	PI(18:0;0-18:2;0)	PI	T	C	-0.5709	0.2176	5e-12	61790331	0.25274	PC(37:4)	-0.773907	9.01247e-36	PI(36:2)	0.213821	0.000904716
437	rs102275	11	61557803	FADS2	PI(18:0;0-20:3;0)	PI	T	C	-0.5689	0.2914	6.6e-20	61790331	0.25274	PC(37:4)	-0.773907	9.01247e-36
438	rs102275	11	61557803	FADS2	PI(18:0;0-20:4;0)	PI	T	C	-0.5697	-0.2191	7.1e-12	61790331	0.25274	PC(37:4)	-0.773907	9.01247e-36	PI(38:4)	0.0640117	0.185714
439	rs102275	11	61557803	FADS2	PE(18:0;0-18:2;0)	PE	T	C	-0.5708	0.2547	8.5e-15	61790331	0.25274	PC(37:4)	-0.773907	9.01247e-36	PE(36:2)	0.258598	4.40275e-05
440	rs102275	11	61557803	FADS2	PEO(16:1;0-18:2;0)	PEO	T	C	-0.569	0.1908	1.2e-08	61790331	0.25274	PC(37:4)	-0.773907	9.01247e-36
441	rs102275	11	61557803	FADS2	LPE(20:4;0)	LPE	T	C	-0.5707	-0.283	3.3e-18	61790331	0.25274	PC(37:4)	-0.773907	9.01247e-36	LPE(20:4)	-0.236023	0.000299054
442	rs102275	11	61557803	FADS2	LPE(18:2;0)	LPE	T	C	-0.5717	0.2435	2.3e-14	61790331	0.25274	PC(37:4)	-0.773907	9.01247e-36	LPE(18:2)	0.276709	2.65838e-05
443	rs102275	11	61557803	FADS2	LPC(20:4;0)	LPC	T	C	-0.5703	-0.4424	1.1e-45	61790331	0.25274	PC(37:4)	-0.773907	9.01247e-36	LPC(20:4)	-0.596823	1.21257e-21
444	rs102274	11	61557826	FADS2	CE(16:0;0)	CE	T	C	-0.5707	-0.1679	4.8e-08	61790354	0.23083	PC(37:4)	-0.77108	8.83759e-33	CE(16:0)	-0.170166	0.0108908
445	rs102274	11	61557826	FADS2	CE(20:4;0)	CE	T	C	-0.5699	-0.5737	2.3e-76	61790354	0.23083	PC(37:4)	-0.77108	8.83759e-33	CE(20:4)	-0.440144	4.89176e-11
446	rs102274	11	61557826	FADS2	CE(20:5;0)	CE	T	C	-0.5707	-0.3523	1.8e-32	61790354	0.23083	PC(37:4)	-0.77108	8.83759e-33	CE(20:5)	-0.466584	2.6843e-12
447	rs102274	11	61557826	FADS2	TAG(56:6;0)	TAG	T	C	-0.5688	-0.2142	7.9e-13	61790354	0.23083	PC(37:4)	-0.77108	8.83759e-33
448	rs102274	11	61557826	FADS2	PC(16:0;0-18:2;0)	PC	T	C	-0.5711	0.2164	6.9e-12	61790354	0.23083	PC(37:4)	-0.77108	8.83759e-33	PC(34:2)	0.173364	0.00994218
449	rs102274	11	61557826	FADS2	PC(16:0;0-20:4;0)	PC	T	C	-0.5696	-0.4938	8.9e-57	61790354	0.23083	PC(37:4)	-0.77108	8.83759e-33
450	rs102274	11	61557826	FADS2	PC(16:0;0-20:5;0)	PC	T	C	-0.571	-0.3347	3.8e-28	61790354	0.23083	PC(37:4)	-0.77108	8.83759e-33
451	rs102274	11	61557826	FADS2	PC(16:0;0-22:4;0)	PC	T	C	-0.5705	-0.2583	1.2e-14	61790354	0.23083	PC(37:4)	-0.77108	8.83759e-33
452	rs102274	11	61557826	FADS2	PC(16:0;0-22:5;0)	PC	T	C	-0.5705	-0.349	2e-29	61790354	0.23083	PC(37:4)	-0.77108	8.83759e-33
453	rs102274	11	61557826	FADS2	PC(16:1;0-18:2;0)	PC	T	C	-0.5701	0.2954	3.2e-22	61790354	0.23083	PC(37:4)	-0.77108	8.83759e-33
454	rs102274	11	61557826	FADS2	PC(17:0;0-20:4;0)	PC	T	C	-0.5724	-0.3532	2.2e-27	61790354	0.23083	PC(37:4)	-0.77108	8.83759e-33	PC(37:4)	-0.77108	8.83759e-33
455	rs102274	11	61557826	FADS2	PC(18:0;0-20:2;0)	PC	T	C	-0.5667	0.243	1.5e-13	61790354	0.23083	PC(37:4)	-0.77108	8.83759e-33	PC(38:2)	0.0664415	0.0802244
456	rs102274	11	61557826	FADS2	PC(18:0;0-20:4;0)	PC	T	C	-0.5699	-0.5672	1.4e-74	61790354	0.23083	PC(37:4)	-0.77108	8.83759e-33
457	rs102274	11	61557826	FADS2	PC(18:0;0-20:5;0)	PC	T	C	-0.5749	-0.3702	1.5e-32	61790354	0.23083	PC(37:4)	-0.77108	8.83759e-33
458	rs102274	11	61557826	FADS2	PC(18:0;0-22:5;0)	PC	T	C	-0.5731	-0.2414	5.5e-14	61790354	0.23083	PC(37:4)	-0.77108	8.83759e-33
459	rs102274	11	61557826	FADS2	PC(18:1;0-18:2;0)	PC	T	C	-0.5711	0.2958	1.3e-21	61790354	0.23083	PC(37:4)	-0.77108	8.83759e-33
460	rs102274	11	61557826	FADS2	PC(18:1;0-20:4;0)	PC	T	C	-0.5703	-0.4341	1.6e-42	61790354	0.23083	PC(37:4)	-0.77108	8.83759e-33
461	rs102274	11	61557826	FADS2	PCO(16:0;0-20:4;0)	PCO	T	C	-0.5715	-0.3673	9.3e-30	61790354	0.23083	PC(37:4)	-0.77108	8.83759e-33
462	rs102274	11	61557826	FADS2	PCO(18:0;0-20:4;0)	PCO	T	C	-0.5717	-0.2466	1.9e-14	61790354	0.23083	PC(37:4)	-0.77108	8.83759e-33
463	rs102274	11	61557826	FADS2	PCO(18:1;0-18:2;0)	PCO	T	C	-0.5728	0.199	1.5e-10	61790354	0.23083	PC(37:4)	-0.77108	8.83759e-33
464	rs102274	11	61557826	FADS2	PCO(18:1;0-20:4;0)	PCO	T	C	-0.5719	-0.279	4.3e-18	61790354	0.23083	PC(37:4)	-0.77108	8.83759e-33
465	rs102274	11	61557826	FADS2	PI(18:0;0-18:2;0)	PI	T	C	-0.5714	0.2162	6.9e-12	61790354	0.23083	PC(37:4)	-0.77108	8.83759e-33	PI(36:2)	0.197464	0.00312484
466	rs102274	11	61557826	FADS2	PI(18:0;0-20:3;0)	PI	T	C	-0.5694	0.2894	1.1e-19	61790354	0.23083	PC(37:4)	-0.77108	8.83759e-33
467	rs102274	11	61557826	FADS2	PI(18:0;0-20:4;0)	PI	T	C	-0.5702	-0.2223	3.5e-12	61790354	0.23083	PC(37:4)	-0.77108	8.83759e-33	PI(38:4)	0.0662016	0.133894
468	rs102274	11	61557826	FADS2	PE(18:0;0-18:2;0)	PE	T	C	-0.5713	0.2532	1.2e-14	61790354	0.23083	PC(37:4)	-0.77108	8.83759e-33	PE(36:2)	0.256022	9.63563e-05
469	rs102274	11	61557826	FADS2	PEO(16:1;0-18:2;0)	PEO	T	C	-0.5695	0.1908	1.2e-08	61790354	0.23083	PC(37:4)	-0.77108	8.83759e-33
470	rs102274	11	61557826	FADS2	LPE(20:4;0)	LPE	T	C	-0.5712	-0.2843	2.4e-18	61790354	0.23083	PC(37:4)	-0.77108	8.83759e-33	LPE(20:4)	-0.251734	0.000187426
471	rs102274	11	61557826	FADS2	LPE(18:2;0)	LPE	T	C	-0.5722	0.2429	2.7e-14	61790354	0.23083	PC(37:4)	-0.77108	8.83759e-33	LPE(18:2)	0.265879	9.93563e-05
472	rs102274	11	61557826	FADS2	LPC(20:4;0)	LPC	T	C	-0.5708	-0.4441	5.4e-46	61790354	0.23083	PC(37:4)	-0.77108	8.83759e-33	LPC(20:4)	-0.622971	2.29816e-22
473	rs740006	11	61557868	FADS2	CE(20:4;0)	CE	T	C	-0.8473	0.3718	5.9e-16	61790396	0.18307	PC(32:0)	0.260404	0.000147626	CE(20:4)	0.0732226	0.52907
474	rs740006	11	61557868	FADS2	PC(16:0;0-20:4;0)	PC	T	C	-0.8476	0.3396	1.8e-13	61790396	0.18307	PC(32:0)	0.260404	0.000147626
475	rs740006	11	61557868	FADS2	PC(18:0;0-20:4;0)	PC	T	C	-0.8474	0.3589	4.6e-15	61790396	0.18307	PC(32:0)	0.260404	0.000147626
476	rs740006	11	61557868	FADS2	LPC(20:4;0)	LPC	T	C	-0.8489	0.2719	2.6e-09	61790396	0.18307	PC(32:0)	0.260404	0.000147626	LPC(20:4)	0.0735662	0.0787923
477	rs174538	11	61560081	FADS2	CE(20:4;0)	CE	G	A	0.3573	-0.5034	4.6e-54	61792609	0.2097	PC(37:4)	-0.751215	3.32934e-29	CE(20:4)	-0.424756	7.50572e-10
478	rs174538	11	61560081	FADS2	CE(20:5;0)	CE	G	A	0.3564	-0.3028	1.1e-22	61792609	0.2097	PC(37:4)	-0.751215	3.32934e-29	CE(20:5)	-0.451322	6.31163e-11
479	rs174538	11	61560081	FADS2	TAG(56:6;0)	TAG	G	A	0.3585	-0.1816	4.6e-09	61792609	0.2097	PC(37:4)	-0.751215	3.32934e-29
480	rs174538	11	61560081	FADS2	PC(16:0;0-18:2;0)	PC	G	A	0.3562	0.1883	7.2e-09	61792609	0.2097	PC(37:4)	-0.751215	3.32934e-29	PC(34:2)	0.0692609	0.0527909
481	rs174538	11	61560081	FADS2	PC(16:0;0-20:4;0)	PC	G	A	0.3576	-0.4332	2.1e-40	61792609	0.2097	PC(37:4)	-0.751215	3.32934e-29
482	rs174538	11	61560081	FADS2	PC(16:0;0-20:5;0)	PC	G	A	0.3558	-0.2905	5.2e-20	61792609	0.2097	PC(37:4)	-0.751215	3.32934e-29
483	rs174538	11	61560081	FADS2	PC(16:0;0-22:4;0)	PC	G	A	0.3571	-0.2366	8.3e-12	61792609	0.2097	PC(37:4)	-0.751215	3.32934e-29
484	rs174538	11	61560081	FADS2	PC(16:0;0-22:5;0)	PC	G	A	0.3566	-0.3179	7.6e-23	61792609	0.2097	PC(37:4)	-0.751215	3.32934e-29
485	rs174538	11	61560081	FADS2	PC(16:1;0-18:2;0)	PC	G	A	0.3565	0.2405	3.1e-14	61792609	0.2097	PC(37:4)	-0.751215	3.32934e-29
486	rs174538	11	61560081	FADS2	PC(17:0;0-20:4;0)	PC	G	A	0.355	-0.3136	1.7e-20	61792609	0.2097	PC(37:4)	-0.751215	3.32934e-29	PC(37:4)	-0.751215	3.32934e-29
487	rs174538	11	61560081	FADS2	PC(18:0;0-20:4;0)	PC	G	A	0.3574	-0.5038	5e-54	61792609	0.2097	PC(37:4)	-0.751215	3.32934e-29
488	rs174538	11	61560081	FADS2	PC(18:0;0-20:5;0)	PC	G	A	0.3526	-0.335	4.6e-25	61792609	0.2097	PC(37:4)	-0.751215	3.32934e-29
489	rs174538	11	61560081	FADS2	PC(18:0;0-22:5;0)	PC	G	A	0.3547	-0.2272	9.3e-12	61792609	0.2097	PC(37:4)	-0.751215	3.32934e-29
490	rs174538	11	61560081	FADS2	PC(18:1;0-18:2;0)	PC	G	A	0.356	0.2414	5.5e-14	61792609	0.2097	PC(37:4)	-0.751215	3.32934e-29
491	rs174538	11	61560081	FADS2	PC(18:1;0-20:4;0)	PC	G	A	0.3568	-0.3992	1.9e-33	61792609	0.2097	PC(37:4)	-0.751215	3.32934e-29
492	rs174538	11	61560081	FADS2	PCO(16:0;0-20:4;0)	PCO	G	A	0.3555	-0.3157	6.8e-21	61792609	0.2097	PC(37:4)	-0.751215	3.32934e-29
493	rs174538	11	61560081	FADS2	PCO(18:0;0-20:4;0)	PCO	G	A	0.355	-0.2426	3.5e-13	61792609	0.2097	PC(37:4)	-0.751215	3.32934e-29
494	rs174538	11	61560081	FADS2	PCO(18:1;0-20:4;0)	PCO	G	A	0.3551	-0.2555	1.9e-14	61792609	0.2097	PC(37:4)	-0.751215	3.32934e-29
495	rs174538	11	61560081	FADS2	PI(18:0;0-20:3;0)	PI	G	A	0.3577	0.2633	1.7e-15	61792609	0.2097	PC(37:4)	-0.751215	3.32934e-29
496	rs174538	11	61560081	FADS2	PI(18:0;0-20:4;0)	PI	G	A	0.357	-0.1974	2.5e-09	61792609	0.2097	PC(37:4)	-0.751215	3.32934e-29	PI(38:4)	0.0681369	0.171962
497	rs174538	11	61560081	FADS2	PE(18:0;0-18:2;0)	PE	G	A	0.3564	0.2206	8.1e-11	61792609	0.2097	PC(37:4)	-0.751215	3.32934e-29	PE(36:2)	0.262896	0.000104682
498	rs174538	11	61560081	FADS2	LPE(20:4;0)	LPE	G	A	0.3559	-0.2432	7.1e-13	61792609	0.2097	PC(37:4)	-0.751215	3.32934e-29	LPE(20:4)	-0.287276	3.32758e-05
499	rs174538	11	61560081	FADS2	LPE(18:2;0)	LPE	G	A	0.3553	0.2185	3.5e-11	61792609	0.2097	PC(37:4)	-0.751215	3.32934e-29	LPE(18:2)	0.239049	0.000707711
500	rs174538	11	61560081	FADS2	LPC(20:4;0)	LPC	G	A	0.3564	-0.3939	1.7e-33	61792609	0.2097	PC(37:4)	-0.751215	3.32934e-29	LPC(20:4)	-0.590077	1.13526e-18
501	rs4246215	11	61564299	FADS2	CE(20:4;0)	CE	G	T	0.4577	-0.5269	3.3e-64	61796827	0.25822	PC(37:4)	-0.7098	4.13709e-29	CE(20:4)	-0.378668	7.03998e-09
502	rs4246215	11	61564299	FADS2	CE(20:5;0)	CE	G	T	0.4565	-0.3288	1.4e-28	61796827	0.25822	PC(37:4)	-0.7098	4.13709e-29	CE(20:5)	-0.41515	2.05702e-10
503	rs4246215	11	61564299	FADS2	TAG(56:6;0)	TAG	G	T	0.4582	-0.1983	3e-11	61796827	0.25822	PC(37:4)	-0.7098	4.13709e-29
504	rs4246215	11	61564299	FADS2	PC(16:0;0-18:2;0)	PC	G	T	0.4565	0.2091	2.3e-11	61796827	0.25822	PC(37:4)	-0.7098	4.13709e-29	PC(34:2)	0.14143	0.0311427
505	rs4246215	11	61564299	FADS2	PC(16:0;0-20:4;0)	PC	G	T	0.458	-0.4504	6.8e-47	61796827	0.25822	PC(37:4)	-0.7098	4.13709e-29
506	rs4246215	11	61564299	FADS2	PC(16:0;0-20:5;0)	PC	G	T	0.4567	-0.3083	4.4e-24	61796827	0.25822	PC(37:4)	-0.7098	4.13709e-29
507	rs4246215	11	61564299	FADS2	PC(16:0;0-22:4;0)	PC	G	T	0.4568	-0.2256	1.6e-11	61796827	0.25822	PC(37:4)	-0.7098	4.13709e-29
508	rs4246215	11	61564299	FADS2	PC(16:0;0-22:5;0)	PC	G	T	0.457	-0.3267	6.9e-26	61796827	0.25822	PC(37:4)	-0.7098	4.13709e-29
509	rs4246215	11	61564299	FADS2	PC(16:1;0-18:2;0)	PC	G	T	0.456	0.2826	1.2e-20	61796827	0.25822	PC(37:4)	-0.7098	4.13709e-29
510	rs4246215	11	61564299	FADS2	PC(17:0;0-20:4;0)	PC	G	T	0.4565	-0.3236	2.1e-23	61796827	0.25822	PC(37:4)	-0.7098	4.13709e-29	PC(37:4)	-0.7098	4.13709e-29
511	rs4246215	11	61564299	FADS2	PC(18:0;0-20:2;0)	PC	G	T	0.4576	0.2377	3.6e-13	61796827	0.25822	PC(37:4)	-0.7098	4.13709e-29	PC(38:2)	0.0648011	0.109279
512	rs4246215	11	61564299	FADS2	PC(18:0;0-20:4;0)	PC	G	T	0.4578	-0.5172	1.3e-61	61796827	0.25822	PC(37:4)	-0.7098	4.13709e-29
513	rs4246215	11	61564299	FADS2	PC(18:0;0-20:5;0)	PC	G	T	0.4533	-0.3441	2.2e-28	61796827	0.25822	PC(37:4)	-0.7098	4.13709e-29
514	rs4246215	11	61564299	FADS2	PC(18:0;0-22:5;0)	PC	G	T	0.4553	-0.2145	2.2e-11	61796827	0.25822	PC(37:4)	-0.7098	4.13709e-29
515	rs4246215	11	61564299	FADS2	PC(18:1;0-18:2;0)	PC	G	T	0.4563	0.2837	3.2e-20	61796827	0.25822	PC(37:4)	-0.7098	4.13709e-29
516	rs4246215	11	61564299	FADS2	PC(18:1;0-20:4;0)	PC	G	T	0.4571	-0.3923	9.8e-35	61796827	0.25822	PC(37:4)	-0.7098	4.13709e-29
517	rs4246215	11	61564299	FADS2	PCO(16:0;0-20:4;0)	PCO	G	T	0.4557	-0.3398	1e-25	61796827	0.25822	PC(37:4)	-0.7098	4.13709e-29
518	rs4246215	11	61564299	FADS2	PCO(18:0;0-20:4;0)	PCO	G	T	0.4556	-0.2343	3.1e-13	61796827	0.25822	PC(37:4)	-0.7098	4.13709e-29
519	rs4246215	11	61564299	FADS2	PCO(18:1;0-18:2;0)	PCO	G	T	0.4549	0.1793	7.1e-09	61796827	0.25822	PC(37:4)	-0.7098	4.13709e-29
520	rs4246215	11	61564299	FADS2	PCO(18:1;0-20:4;0)	PCO	G	T	0.4554	-0.2519	5.4e-15	61796827	0.25822	PC(37:4)	-0.7098	4.13709e-29
521	rs4246215	11	61564299	FADS2	PI(18:0;0-18:2;0)	PI	G	T	0.4561	0.2035	8.1e-11	61796827	0.25822	PC(37:4)	-0.7098	4.13709e-29	PI(36:2)	0.151121	0.0208591
522	rs4246215	11	61564299	FADS2	PI(18:0;0-20:3;0)	PI	G	T	0.4587	0.2769	2.9e-18	61796827	0.25822	PC(37:4)	-0.7098	4.13709e-29
523	rs4246215	11	61564299	FADS2	PI(18:0;0-20:4;0)	PI	G	T	0.4573	-0.2025	2.1e-10	61796827	0.25822	PC(37:4)	-0.7098	4.13709e-29	PI(38:4)	0.0644922	0.0590223
524	rs4246215	11	61564299	FADS2	PE(18:0;0-18:2;0)	PE	G	T	0.4558	0.2428	8.7e-14	61796827	0.25822	PC(37:4)	-0.7098	4.13709e-29	PE(36:2)	0.196738	0.00218246
525	rs4246215	11	61564299	FADS2	LPE(20:4;0)	LPE	G	T	0.456	-0.2563	3.9e-15	61796827	0.25822	PC(37:4)	-0.7098	4.13709e-29	LPE(20:4)	-0.234317	0.000370227
526	rs4246215	11	61564299	FADS2	LPE(18:2;0)	LPE	G	T	0.455	0.2407	3.5e-14	61796827	0.25822	PC(37:4)	-0.7098	4.13709e-29	LPE(18:2)	0.223341	0.000810027
527	rs4246215	11	61564299	FADS2	LPC(20:4;0)	LPC	G	T	0.4564	-0.4151	5.8e-40	61796827	0.25822	PC(37:4)	-0.7098	4.13709e-29	LPC(20:4)	-0.580745	1.7378e-20
528	rs174541	11	61565908	FADS2	CE(20:4;0)	CE	T	C	-0.5407	-0.5283	4.4e-65	61798436	0.25821	PC(37:4)	-0.709801	4.14164e-29	CE(20:4)	-0.378659	7.04807e-09
529	rs174541	11	61565908	FADS2	CE(20:5;0)	CE	T	C	-0.5418	-0.3307	4.8e-29	61798436	0.25821	PC(37:4)	-0.709801	4.14164e-29	CE(20:5)	-0.415149	2.05807e-10
530	rs174541	11	61565908	FADS2	TAG(56:6;0)	TAG	T	C	-0.5404	-0.1988	2.3e-11	61798436	0.25821	PC(37:4)	-0.709801	4.14164e-29
531	rs174541	11	61565908	FADS2	PC(16:0;0-18:2;0)	PC	T	C	-0.542	0.2078	2.8e-11	61798436	0.25821	PC(37:4)	-0.709801	4.14164e-29	PC(34:2)	0.14143	0.0311443
532	rs174541	11	61565908	FADS2	PC(16:0;0-20:4;0)	PC	T	C	-0.5405	-0.4537	5.5e-48	61798436	0.25821	PC(37:4)	-0.709801	4.14164e-29
533	rs174541	11	61565908	FADS2	PC(16:0;0-20:5;0)	PC	T	C	-0.5416	-0.312	8.5e-25	61798436	0.25821	PC(37:4)	-0.709801	4.14164e-29
534	rs174541	11	61565908	FADS2	PC(16:0;0-22:4;0)	PC	T	C	-0.5418	-0.2253	1.5e-11	61798436	0.25821	PC(37:4)	-0.709801	4.14164e-29
535	rs174541	11	61565908	FADS2	PC(16:0;0-22:5;0)	PC	T	C	-0.5415	-0.3282	2.8e-26	61798436	0.25821	PC(37:4)	-0.709801	4.14164e-29
536	rs174541	11	61565908	FADS2	PC(16:1;0-18:2;0)	PC	T	C	-0.5425	0.2857	3.4e-21	61798436	0.25821	PC(37:4)	-0.709801	4.14164e-29
537	rs174541	11	61565908	FADS2	PC(17:0;0-20:4;0)	PC	T	C	-0.5416	-0.3249	1e-23	61798436	0.25821	PC(37:4)	-0.709801	4.14164e-29	PC(37:4)	-0.709801	4.14164e-29
538	rs174541	11	61565908	FADS2	PC(18:0;0-20:2;0)	PC	T	C	-0.5407	0.2408	1.4e-13	61798436	0.25821	PC(37:4)	-0.709801	4.14164e-29	PC(38:2)	0.0648016	0.109283
539	rs174541	11	61565908	FADS2	PC(18:0;0-20:4;0)	PC	T	C	-0.5407	-0.5205	5.4e-63	61798436	0.25821	PC(37:4)	-0.709801	4.14164e-29
540	rs174541	11	61565908	FADS2	PC(18:0;0-20:5;0)	PC	T	C	-0.5433	-0.3474	4.4e-29	61798436	0.25821	PC(37:4)	-0.709801	4.14164e-29
541	rs174541	11	61565908	FADS2	PC(18:0;0-22:5;0)	PC	T	C	-0.543	-0.2164	1.3e-11	61798436	0.25821	PC(37:4)	-0.709801	4.14164e-29
542	rs174541	11	61565908	FADS2	PC(18:1;0-18:2;0)	PC	T	C	-0.5421	0.287	8.5e-21	61798436	0.25821	PC(37:4)	-0.709801	4.14164e-29
543	rs174541	11	61565908	FADS2	PC(18:1;0-20:4;0)	PC	T	C	-0.5414	-0.392	7.4e-35	61798436	0.25821	PC(37:4)	-0.709801	4.14164e-29
544	rs174541	11	61565908	FADS2	PCO(16:0;0-20:4;0)	PCO	T	C	-0.5426	-0.3429	2.4e-26	61798436	0.25821	PC(37:4)	-0.709801	4.14164e-29
545	rs174541	11	61565908	FADS2	PCO(18:0;0-20:4;0)	PCO	T	C	-0.5428	-0.232	4.7e-13	61798436	0.25821	PC(37:4)	-0.709801	4.14164e-29
546	rs174541	11	61565908	FADS2	PCO(18:1;0-18:2;0)	PCO	T	C	-0.5432	0.1805	5.1e-09	61798436	0.25821	PC(37:4)	-0.709801	4.14164e-29
547	rs174541	11	61565908	FADS2	PCO(18:1;0-20:4;0)	PCO	T	C	-0.5429	-0.2521	4.4e-15	61798436	0.25821	PC(37:4)	-0.709801	4.14164e-29
548	rs174541	11	61565908	FADS2	PI(18:0;0-18:2;0)	PI	T	C	-0.5424	0.203	8.1e-11	61798436	0.25821	PC(37:4)	-0.709801	4.14164e-29	PI(36:2)	0.151128	0.0208546
549	rs174541	11	61565908	FADS2	PI(18:0;0-20:3;0)	PI	T	C	-0.5399	0.2758	3e-18	61798436	0.25821	PC(37:4)	-0.709801	4.14164e-29
550	rs174541	11	61565908	FADS2	PI(18:0;0-20:4;0)	PI	T	C	-0.5413	-0.2028	1.8e-10	61798436	0.25821	PC(37:4)	-0.709801	4.14164e-29	PI(38:4)	0.0644928	0.0590158
551	rs174541	11	61565908	FADS2	PE(18:0;0-18:2;0)	PE	T	C	-0.5426	0.2409	1.2e-13	61798436	0.25821	PC(37:4)	-0.709801	4.14164e-29	PE(36:2)	0.196731	0.00218343
552	rs174541	11	61565908	FADS2	LPE(20:4;0)	LPE	T	C	-0.5423	-0.2579	2e-15	61798436	0.25821	PC(37:4)	-0.709801	4.14164e-29	LPE(20:4)	-0.234323	0.000370143
553	rs174541	11	61565908	FADS2	LPE(18:2;0)	LPE	T	C	-0.5431	0.2398	3.6e-14	61798436	0.25821	PC(37:4)	-0.709801	4.14164e-29	LPE(18:2)	0.223334	0.000810405
554	rs174541	11	61565908	FADS2	LPC(20:4;0)	LPC	T	C	-0.5419	-0.4163	1.9e-40	61798436	0.25821	PC(37:4)	-0.709801	4.14164e-29	LPC(20:4)	-0.580744	1.73956e-20
555	rs174544	11	61567753	FADS2	CE(16:0;0)	CE	C	A	0.4004	-0.1712	3.8e-08	61800281	0.21283	PC(37:4)	-0.789065	9.74453e-32	CE(16:0)	-0.146865	0.0338754
556	rs174544	11	61567753	FADS2	CE(20:4;0)	CE	C	A	0.401	-0.5784	3.7e-75	61800281	0.21283	PC(37:4)	-0.789065	9.74453e-32	CE(20:4)	-0.427655	8.59229e-10
557	rs174544	11	61567753	FADS2	CE(20:5;0)	CE	C	A	0.4002	-0.3512	1.9e-31	61800281	0.21283	PC(37:4)	-0.789065	9.74453e-32	CE(20:5)	-0.477356	5.29477e-12
558	rs174544	11	61567753	FADS2	TAG(56:6;0)	TAG	C	A	0.4015	-0.2066	1.1e-11	61800281	0.21283	PC(37:4)	-0.789065	9.74453e-32
559	rs174544	11	61567753	FADS2	PC(16:0;0-18:2;0)	PC	C	A	0.4001	0.2017	2.7e-10	61800281	0.21283	PC(37:4)	-0.789065	9.74453e-32	PC(34:2)	0.144631	0.0387964
560	rs174544	11	61567753	FADS2	PC(16:0;0-20:4;0)	PC	C	A	0.4013	-0.4914	2.6e-54	61800281	0.21283	PC(37:4)	-0.789065	9.74453e-32
561	rs174544	11	61567753	FADS2	PC(16:0;0-20:5;0)	PC	C	A	0.3997	-0.3301	1.2e-26	61800281	0.21283	PC(37:4)	-0.789065	9.74453e-32
562	rs174544	11	61567753	FADS2	PC(16:0;0-22:4;0)	PC	C	A	0.4006	-0.2632	9.1e-15	61800281	0.21283	PC(37:4)	-0.789065	9.74453e-32
563	rs174544	11	61567753	FADS2	PC(16:0;0-22:5;0)	PC	C	A	0.4006	-0.3513	6e-29	61800281	0.21283	PC(37:4)	-0.789065	9.74453e-32
564	rs174544	11	61567753	FADS2	PC(16:1;0-18:2;0)	PC	C	A	0.4013	0.2873	1.3e-20	61800281	0.21283	PC(37:4)	-0.789065	9.74453e-32
565	rs174544	11	61567753	FADS2	PC(17:0;0-20:4;0)	PC	C	A	0.3992	-0.349	5e-26	61800281	0.21283	PC(37:4)	-0.789065	9.74453e-32	PC(37:4)	-0.789065	9.74453e-32
566	rs174544	11	61567753	FADS2	PC(18:0;0-20:2;0)	PC	C	A	0.4032	0.2289	6.2e-12	61800281	0.21283	PC(37:4)	-0.789065	9.74453e-32	PC(38:2)	0.0687803	0.190899
567	rs174544	11	61567753	FADS2	PC(18:0;0-20:4;0)	PC	C	A	0.4011	-0.5718	3e-73	61800281	0.21283	PC(37:4)	-0.789065	9.74453e-32
568	rs174544	11	61567753	FADS2	PC(18:0;0-20:5;0)	PC	C	A	0.3967	-0.3676	2.8e-31	61800281	0.21283	PC(37:4)	-0.789065	9.74453e-32
569	rs174544	11	61567753	FADS2	PC(18:0;0-22:5;0)	PC	C	A	0.3977	-0.2471	3.3e-14	61800281	0.21283	PC(37:4)	-0.789065	9.74453e-32
570	rs174544	11	61567753	FADS2	PC(18:1;0-18:2;0)	PC	C	A	0.3999	0.2811	3.3e-19	61800281	0.21283	PC(37:4)	-0.789065	9.74453e-32
571	rs174544	11	61567753	FADS2	PC(18:1;0-20:4;0)	PC	C	A	0.4006	-0.4394	2.4e-42	61800281	0.21283	PC(37:4)	-0.789065	9.74453e-32
572	rs174544	11	61567753	FADS2	PCO(16:0;0-20:4;0)	PCO	C	A	0.3995	-0.3813	3.3e-31	61800281	0.21283	PC(37:4)	-0.789065	9.74453e-32
573	rs174544	11	61567753	FADS2	PCO(18:0;0-20:4;0)	PCO	C	A	0.3993	-0.269	1.5e-16	61800281	0.21283	PC(37:4)	-0.789065	9.74453e-32
574	rs174544	11	61567753	FADS2	PCO(18:1;0-18:2;0)	PCO	C	A	0.3982	0.1857	3.4e-09	61800281	0.21283	PC(37:4)	-0.789065	9.74453e-32
575	rs174544	11	61567753	FADS2	PCO(18:1;0-20:3;0)	PCO	C	A	0.3989	0.1787	3.2e-08	61800281	0.21283	PC(37:4)	-0.789065	9.74453e-32
576	rs174544	11	61567753	FADS2	PCO(18:1;0-20:4;0)	PCO	C	A	0.3992	-0.2947	1.5e-19	61800281	0.21283	PC(37:4)	-0.789065	9.74453e-32
577	rs174544	11	61567753	FADS2	SM(36:2;2)	SM	C	A	0.4003	-0.171	3e-08	61800281	0.21283	PC(37:4)	-0.789065	9.74453e-32	SM(d36:2)	-0.235983	0.00060369
578	rs174544	11	61567753	FADS2	PI(18:0;0-18:2;0)	PI	C	A	0.3998	0.2147	1.6e-11	61800281	0.21283	PC(37:4)	-0.789065	9.74453e-32	PI(36:2)	0.168212	0.0154246
579	rs174544	11	61567753	FADS2	PI(18:0;0-20:3;0)	PI	C	A	0.4014	0.2978	4e-20	61800281	0.21283	PC(37:4)	-0.789065	9.74453e-32
580	rs174544	11	61567753	FADS2	PI(18:0;0-20:4;0)	PI	C	A	0.4008	-0.2264	2.7e-12	61800281	0.21283	PC(37:4)	-0.789065	9.74453e-32	PI(38:4)	-0.143544	0.0368533
581	rs174544	11	61567753	FADS2	PE(18:0;0-18:2;0)	PE	C	A	0.3999	0.2565	1.2e-14	61800281	0.21283	PC(37:4)	-0.789065	9.74453e-32	PE(36:2)	0.234058	0.000617913
582	rs174544	11	61567753	FADS2	PEO(16:1;0-20:4;0)	PEO	C	A	0.3977	-0.1909	1.6e-08	61800281	0.21283	PC(37:4)	-0.789065	9.74453e-32
583	rs174544	11	61567753	FADS2	LPE(20:4;0)	LPE	C	A	0.3997	-0.2969	2.1e-19	61800281	0.21283	PC(37:4)	-0.789065	9.74453e-32	LPE(20:4)	-0.252374	0.000311467
584	rs174544	11	61567753	FADS2	LPE(18:2;0)	LPE	C	A	0.3989	0.2382	1.9e-13	61800281	0.21283	PC(37:4)	-0.789065	9.74453e-32	LPE(18:2)	0.282159	6.71059e-05
585	rs174544	11	61567753	FADS2	LPC(20:4;0)	LPC	C	A	0.4002	-0.4549	3.5e-47	61800281	0.21283	PC(37:4)	-0.789065	9.74453e-32	LPC(20:4)	-0.615883	4.27051e-20
586	rs174545	11	61569306	FADS2	CE(20:4;0)	CE	C	G	-0.5712	-0.5721	6e-76	61801834	0.23083	PC(37:4)	-0.77108	8.83759e-33	CE(20:4)	-0.440144	4.89176e-11
587	rs174545	11	61569306	FADS2	CE(20:5;0)	CE	C	G	-0.572	-0.3506	3.2e-32	61801834	0.23083	PC(37:4)	-0.77108	8.83759e-33	CE(20:5)	-0.466584	2.6843e-12
588	rs174545	11	61569306	FADS2	TAG(56:6;0)	TAG	C	G	-0.5701	-0.2169	4e-13	61801834	0.23083	PC(37:4)	-0.77108	8.83759e-33
589	rs174545	11	61569306	FADS2	PC(16:0;0-18:2;0)	PC	C	G	-0.5724	0.2151	8.5e-12	61801834	0.23083	PC(37:4)	-0.77108	8.83759e-33	PC(34:2)	0.173364	0.00994218
590	rs174545	11	61569306	FADS2	PC(16:0;0-20:4;0)	PC	C	G	-0.5708	-0.4935	1e-56	61801834	0.23083	PC(37:4)	-0.77108	8.83759e-33
591	rs174545	11	61569306	FADS2	PC(16:0;0-20:5;0)	PC	C	G	-0.5723	-0.3339	4.6e-28	61801834	0.23083	PC(37:4)	-0.77108	8.83759e-33
592	rs174545	11	61569306	FADS2	PC(16:0;0-22:4;0)	PC	C	G	-0.5717	-0.2552	2.4e-14	61801834	0.23083	PC(37:4)	-0.77108	8.83759e-33
593	rs174545	11	61569306	FADS2	PC(16:0;0-22:5;0)	PC	C	G	-0.5718	-0.3491	1.8e-29	61801834	0.23083	PC(37:4)	-0.77108	8.83759e-33
594	rs174545	11	61569306	FADS2	PC(16:1;0-18:2;0)	PC	C	G	-0.5714	0.2953	2.9e-22	61801834	0.23083	PC(37:4)	-0.77108	8.83759e-33
595	rs174545	11	61569306	FADS2	PC(17:0;0-20:4;0)	PC	C	G	-0.5735	-0.3545	1.3e-27	61801834	0.23083	PC(37:4)	-0.77108	8.83759e-33	PC(37:4)	-0.77108	8.83759e-33
596	rs174545	11	61569306	FADS2	PC(18:0;0-20:2;0)	PC	C	G	-0.5681	0.2463	6.5e-14	61801834	0.23083	PC(37:4)	-0.77108	8.83759e-33	PC(38:2)	0.0664415	0.0802244
597	rs174545	11	61569306	FADS2	PC(18:0;0-20:4;0)	PC	C	G	-0.5711	-0.567	1.7e-74	61801834	0.23083	PC(37:4)	-0.77108	8.83759e-33
598	rs174545	11	61569306	FADS2	PC(18:0;0-20:5;0)	PC	C	G	-0.5759	-0.3725	5.1e-33	61801834	0.23083	PC(37:4)	-0.77108	8.83759e-33
599	rs174545	11	61569306	FADS2	PC(18:0;0-22:5;0)	PC	C	G	-0.5744	-0.2419	4.9e-14	61801834	0.23083	PC(37:4)	-0.77108	8.83759e-33
600	rs174545	11	61569306	FADS2	PC(18:1;0-18:2;0)	PC	C	G	-0.5725	0.2953	1.4e-21	61801834	0.23083	PC(37:4)	-0.77108	8.83759e-33
601	rs174545	11	61569306	FADS2	PC(18:1;0-20:4;0)	PC	C	G	-0.5716	-0.4344	1.4e-42	61801834	0.23083	PC(37:4)	-0.77108	8.83759e-33
602	rs174545	11	61569306	FADS2	PCO(16:0;0-20:4;0)	PCO	C	G	-0.5729	-0.3716	1.8e-30	61801834	0.23083	PC(37:4)	-0.77108	8.83759e-33
603	rs174545	11	61569306	FADS2	PCO(18:0;0-20:4;0)	PCO	C	G	-0.5731	-0.2485	1.1e-14	61801834	0.23083	PC(37:4)	-0.77108	8.83759e-33
604	rs174545	11	61569306	FADS2	PCO(18:1;0-18:2;0)	PCO	C	G	-0.5743	0.1983	1.6e-10	61801834	0.23083	PC(37:4)	-0.77108	8.83759e-33
605	rs174545	11	61569306	FADS2	PCO(18:1;0-20:4;0)	PCO	C	G	-0.5733	-0.2808	2.6e-18	61801834	0.23083	PC(37:4)	-0.77108	8.83759e-33
606	rs174545	11	61569306	FADS2	PI(18:0;0-18:2;0)	PI	C	G	-0.5727	0.2172	5.1e-12	61801834	0.23083	PC(37:4)	-0.77108	8.83759e-33	PI(36:2)	0.197464	0.00312484
607	rs174545	11	61569306	FADS2	PI(18:0;0-20:3;0)	PI	C	G	-0.5707	0.2919	4.9e-20	61801834	0.23083	PC(37:4)	-0.77108	8.83759e-33
608	rs174545	11	61569306	FADS2	PI(18:0;0-20:4;0)	PI	C	G	-0.5715	-0.2233	2.7e-12	61801834	0.23083	PC(37:4)	-0.77108	8.83759e-33	PI(38:4)	0.0662016	0.133894
609	rs174545	11	61569306	FADS2	PE(18:0;0-18:2;0)	PE	C	G	-0.5726	0.2523	1.4e-14	61801834	0.23083	PC(37:4)	-0.77108	8.83759e-33	PE(36:2)	0.256022	9.63563e-05
610	rs174545	11	61569306	FADS2	PEO(16:1;0-18:2;0)	PEO	C	G	-0.571	0.1868	2.3e-08	61801834	0.23083	PC(37:4)	-0.77108	8.83759e-33
611	rs174545	11	61569306	FADS2	PEO(16:1;0-20:4;0)	PEO	C	G	-0.5743	-0.184	3.4e-08	61801834	0.23083	PC(37:4)	-0.77108	8.83759e-33
612	rs174545	11	61569306	FADS2	LPE(20:4;0)	LPE	C	G	-0.5726	-0.2854	1.7e-18	61801834	0.23083	PC(37:4)	-0.77108	8.83759e-33	LPE(20:4)	-0.251734	0.000187426
613	rs174545	11	61569306	FADS2	LPE(18:2;0)	LPE	C	G	-0.5736	0.2435	2.2e-14	61801834	0.23083	PC(37:4)	-0.77108	8.83759e-33	LPE(18:2)	0.265879	9.93563e-05
614	rs174545	11	61569306	FADS2	LPC(20:4;0)	LPC	C	G	-0.5721	-0.4454	3e-46	61801834	0.23083	PC(37:4)	-0.77108	8.83759e-33	LPC(20:4)	-0.622971	2.29816e-22
615	rs174546	11	61569830	FADS2	CE(20:4;0)	CE	C	T	0.4288	-0.5721	6e-76	61802358	0.23083	PC(37:4)	-0.77108	8.83759e-33	CE(20:4)	-0.440144	4.89176e-11
616	rs174546	11	61569830	FADS2	CE(20:5;0)	CE	C	T	0.428	-0.3506	3.2e-32	61802358	0.23083	PC(37:4)	-0.77108	8.83759e-33	CE(20:5)	-0.466584	2.6843e-12
617	rs174546	11	61569830	FADS2	TAG(56:6;0)	TAG	C	T	0.4299	-0.2169	3.9e-13	61802358	0.23083	PC(37:4)	-0.77108	8.83759e-33
618	rs174546	11	61569830	FADS2	PC(16:0;0-18:2;0)	PC	C	T	0.4276	0.2151	8.7e-12	61802358	0.23083	PC(37:4)	-0.77108	8.83759e-33	PC(34:2)	0.173364	0.00994218
619	rs174546	11	61569830	FADS2	PC(16:0;0-20:4;0)	PC	C	T	0.4292	-0.4935	1e-56	61802358	0.23083	PC(37:4)	-0.77108	8.83759e-33
620	rs174546	11	61569830	FADS2	PC(16:0;0-20:5;0)	PC	C	T	0.4277	-0.3339	4.6e-28	61802358	0.23083	PC(37:4)	-0.77108	8.83759e-33
621	rs174546	11	61569830	FADS2	PC(16:0;0-22:4;0)	PC	C	T	0.4283	-0.2551	2.4e-14	61802358	0.23083	PC(37:4)	-0.77108	8.83759e-33
622	rs174546	11	61569830	FADS2	PC(16:0;0-22:5;0)	PC	C	T	0.4282	-0.3491	1.8e-29	61802358	0.23083	PC(37:4)	-0.77108	8.83759e-33
623	rs174546	11	61569830	FADS2	PC(16:1;0-18:2;0)	PC	C	T	0.4286	0.2953	2.9e-22	61802358	0.23083	PC(37:4)	-0.77108	8.83759e-33
624	rs174546	11	61569830	FADS2	PC(17:0;0-20:4;0)	PC	C	T	0.4265	-0.3545	1.3e-27	61802358	0.23083	PC(37:4)	-0.77108	8.83759e-33	PC(37:4)	-0.77108	8.83759e-33
625	rs174546	11	61569830	FADS2	PC(18:0;0-20:2;0)	PC	C	T	0.4319	0.2462	6.6e-14	61802358	0.23083	PC(37:4)	-0.77108	8.83759e-33	PC(38:2)	0.0664415	0.0802244
626	rs174546	11	61569830	FADS2	PC(18:0;0-20:4;0)	PC	C	T	0.4289	-0.567	1.7e-74	61802358	0.23083	PC(37:4)	-0.77108	8.83759e-33
627	rs174546	11	61569830	FADS2	PC(18:0;0-20:5;0)	PC	C	T	0.4241	-0.3725	5.1e-33	61802358	0.23083	PC(37:4)	-0.77108	8.83759e-33
628	rs174546	11	61569830	FADS2	PC(18:0;0-22:5;0)	PC	C	T	0.4256	-0.2419	4.9e-14	61802358	0.23083	PC(37:4)	-0.77108	8.83759e-33
629	rs174546	11	61569830	FADS2	PC(18:1;0-18:2;0)	PC	C	T	0.4275	0.2953	1.4e-21	61802358	0.23083	PC(37:4)	-0.77108	8.83759e-33
630	rs174546	11	61569830	FADS2	PC(18:1;0-20:4;0)	PC	C	T	0.4284	-0.4344	1.4e-42	61802358	0.23083	PC(37:4)	-0.77108	8.83759e-33
631	rs174546	11	61569830	FADS2	PCO(16:0;0-20:4;0)	PCO	C	T	0.4271	-0.3716	1.8e-30	61802358	0.23083	PC(37:4)	-0.77108	8.83759e-33
632	rs174546	11	61569830	FADS2	PCO(18:0;0-20:4;0)	PCO	C	T	0.4269	-0.2485	1.1e-14	61802358	0.23083	PC(37:4)	-0.77108	8.83759e-33
633	rs174546	11	61569830	FADS2	PCO(18:1;0-18:2;0)	PCO	C	T	0.4257	0.1983	1.6e-10	61802358	0.23083	PC(37:4)	-0.77108	8.83759e-33
634	rs174546	11	61569830	FADS2	PCO(18:1;0-20:4;0)	PCO	C	T	0.4267	-0.2808	2.6e-18	61802358	0.23083	PC(37:4)	-0.77108	8.83759e-33
635	rs174546	11	61569830	FADS2	PI(18:0;0-18:2;0)	PI	C	T	0.4273	0.2172	5.1e-12	61802358	0.23083	PC(37:4)	-0.77108	8.83759e-33	PI(36:2)	0.197464	0.00312484
636	rs174546	11	61569830	FADS2	PI(18:0;0-20:3;0)	PI	C	T	0.4293	0.2919	4.9e-20	61802358	0.23083	PC(37:4)	-0.77108	8.83759e-33
637	rs174546	11	61569830	FADS2	PI(18:0;0-20:4;0)	PI	C	T	0.4285	-0.2233	2.7e-12	61802358	0.23083	PC(37:4)	-0.77108	8.83759e-33	PI(38:4)	0.0662016	0.133894
638	rs174546	11	61569830	FADS2	PE(18:0;0-18:2;0)	PE	C	T	0.4274	0.2523	1.4e-14	61802358	0.23083	PC(37:4)	-0.77108	8.83759e-33	PE(36:2)	0.256022	9.63563e-05
639	rs174546	11	61569830	FADS2	PEO(16:1;0-18:2;0)	PEO	C	T	0.429	0.1868	2.3e-08	61802358	0.23083	PC(37:4)	-0.77108	8.83759e-33
640	rs174546	11	61569830	FADS2	PEO(16:1;0-20:4;0)	PEO	C	T	0.4257	-0.184	3.4e-08	61802358	0.23083	PC(37:4)	-0.77108	8.83759e-33
641	rs174546	11	61569830	FADS2	LPE(20:4;0)	LPE	C	T	0.4274	-0.2854	1.7e-18	61802358	0.23083	PC(37:4)	-0.77108	8.83759e-33	LPE(20:4)	-0.251734	0.000187426
642	rs174546	11	61569830	FADS2	LPE(18:2;0)	LPE	C	T	0.4264	0.2434	2.2e-14	61802358	0.23083	PC(37:4)	-0.77108	8.83759e-33	LPE(18:2)	0.265879	9.93563e-05
643	rs174546	11	61569830	FADS2	LPC(20:4;0)	LPC	C	T	0.4278	-0.4453	3e-46	61802358	0.23083	PC(37:4)	-0.77108	8.83759e-33	LPC(20:4)	-0.622971	2.29816e-22
644	rs174547	11	61570783	FADS2	CE(20:4;0)	CE	T	C	-0.5712	-0.5722	5.9e-76	61803311	0.23083	PC(37:4)	-0.771076	8.82909e-33	CE(20:4)	-0.440151	4.88565e-11
645	rs174547	11	61570783	FADS2	CE(20:5;0)	CE	T	C	-0.572	-0.3507	3.1e-32	61803311	0.23083	PC(37:4)	-0.771076	8.82909e-33	CE(20:5)	-0.466584	2.68296e-12
646	rs174547	11	61570783	FADS2	TAG(56:6;0)	TAG	T	C	-0.5701	-0.2169	3.9e-13	61803311	0.23083	PC(37:4)	-0.771076	8.82909e-33
647	rs174547	11	61570783	FADS2	PC(16:0;0-18:2;0)	PC	T	C	-0.5725	0.2152	8.5e-12	61803311	0.23083	PC(37:4)	-0.771076	8.82909e-33	PC(34:2)	0.173363	0.00994176
648	rs174547	11	61570783	FADS2	PC(16:0;0-20:4;0)	PC	T	C	-0.5708	-0.4935	1e-56	61803311	0.23083	PC(37:4)	-0.771076	8.82909e-33
649	rs174547	11	61570783	FADS2	PC(16:0;0-20:5;0)	PC	T	C	-0.5724	-0.334	4.5e-28	61803311	0.23083	PC(37:4)	-0.771076	8.82909e-33
650	rs174547	11	61570783	FADS2	PC(16:0;0-22:4;0)	PC	T	C	-0.5717	-0.2552	2.4e-14	61803311	0.23083	PC(37:4)	-0.771076	8.82909e-33
651	rs174547	11	61570783	FADS2	PC(16:0;0-22:5;0)	PC	T	C	-0.5718	-0.3492	1.8e-29	61803311	0.23083	PC(37:4)	-0.771076	8.82909e-33
652	rs174547	11	61570783	FADS2	PC(16:1;0-18:2;0)	PC	T	C	-0.5715	0.2954	2.8e-22	61803311	0.23083	PC(37:4)	-0.771076	8.82909e-33
653	rs174547	11	61570783	FADS2	PC(17:0;0-20:4;0)	PC	T	C	-0.5735	-0.3545	1.3e-27	61803311	0.23083	PC(37:4)	-0.771076	8.82909e-33	PC(37:4)	-0.771076	8.82909e-33
654	rs174547	11	61570783	FADS2	PC(18:0;0-20:2;0)	PC	T	C	-0.5682	0.2462	6.6e-14	61803311	0.23083	PC(37:4)	-0.771076	8.82909e-33	PC(38:2)	0.0664408	0.0802218
655	rs174547	11	61570783	FADS2	PC(18:0;0-20:4;0)	PC	T	C	-0.5712	-0.5671	1.6e-74	61803311	0.23083	PC(37:4)	-0.771076	8.82909e-33
656	rs174547	11	61570783	FADS2	PC(18:0;0-20:5;0)	PC	T	C	-0.576	-0.3727	4.9e-33	61803311	0.23083	PC(37:4)	-0.771076	8.82909e-33
657	rs174547	11	61570783	FADS2	PC(18:0;0-22:5;0)	PC	T	C	-0.5745	-0.2419	4.8e-14	61803311	0.23083	PC(37:4)	-0.771076	8.82909e-33
658	rs174547	11	61570783	FADS2	PC(18:1;0-18:2;0)	PC	T	C	-0.5725	0.2953	1.4e-21	61803311	0.23083	PC(37:4)	-0.771076	8.82909e-33
659	rs174547	11	61570783	FADS2	PC(18:1;0-20:4;0)	PC	T	C	-0.5717	-0.4345	1.4e-42	61803311	0.23083	PC(37:4)	-0.771076	8.82909e-33
660	rs174547	11	61570783	FADS2	PCO(16:0;0-20:4;0)	PCO	T	C	-0.573	-0.3718	1.7e-30	61803311	0.23083	PC(37:4)	-0.771076	8.82909e-33
661	rs174547	11	61570783	FADS2	PCO(18:0;0-20:4;0)	PCO	T	C	-0.5732	-0.2486	1.1e-14	61803311	0.23083	PC(37:4)	-0.771076	8.82909e-33
662	rs174547	11	61570783	FADS2	PCO(18:1;0-18:2;0)	PCO	T	C	-0.5743	0.1982	1.7e-10	61803311	0.23083	PC(37:4)	-0.771076	8.82909e-33
663	rs174547	11	61570783	FADS2	PCO(18:1;0-20:4;0)	PCO	T	C	-0.5733	-0.2809	2.5e-18	61803311	0.23083	PC(37:4)	-0.771076	8.82909e-33
664	rs174547	11	61570783	FADS2	PI(18:0;0-18:2;0)	PI	T	C	-0.5728	0.2172	5e-12	61803311	0.23083	PC(37:4)	-0.771076	8.82909e-33	PI(36:2)	0.197456	0.00312578
665	rs174547	11	61570783	FADS2	PI(18:0;0-20:3;0)	PI	T	C	-0.5707	0.292	4.8e-20	61803311	0.23083	PC(37:4)	-0.771076	8.82909e-33
666	rs174547	11	61570783	FADS2	PI(18:0;0-20:4;0)	PI	T	C	-0.5715	-0.2233	2.7e-12	61803311	0.23083	PC(37:4)	-0.771076	8.82909e-33	PI(38:4)	0.066201	0.133906
667	rs174547	11	61570783	FADS2	PE(18:0;0-18:2;0)	PE	T	C	-0.5727	0.2524	1.3e-14	61803311	0.23083	PC(37:4)	-0.771076	8.82909e-33	PE(36:2)	0.256028	9.6306e-05
668	rs174547	11	61570783	FADS2	PEO(16:1;0-18:2;0)	PEO	T	C	-0.571	0.1867	2.3e-08	61803311	0.23083	PC(37:4)	-0.771076	8.82909e-33
669	rs174547	11	61570783	FADS2	PEO(16:1;0-20:4;0)	PEO	T	C	-0.5743	-0.1841	3.4e-08	61803311	0.23083	PC(37:4)	-0.771076	8.82909e-33
670	rs174547	11	61570783	FADS2	LPE(20:4;0)	LPE	T	C	-0.5726	-0.2856	1.7e-18	61803311	0.23083	PC(37:4)	-0.771076	8.82909e-33	LPE(20:4)	-0.251727	0.000187475
671	rs174547	11	61570783	FADS2	LPE(18:2;0)	LPE	T	C	-0.5736	0.2435	2.2e-14	61803311	0.23083	PC(37:4)	-0.771076	8.82909e-33	LPE(18:2)	0.265885	9.93048e-05
672	rs174547	11	61570783	FADS2	LPC(20:4;0)	LPC	T	C	-0.5722	-0.4454	2.8e-46	61803311	0.23083	PC(37:4)	-0.771076	8.82909e-33	LPC(20:4)	-0.62297	2.29596e-22
673	rs174548	11	61571348	FADS2	CE(16:0;0)	CE	C	G	-0.5951	-0.1759	1.3e-08	61803876	0.23474	PC(37:4)	-0.792483	9.18429e-35	CE(16:0)	-0.17253	0.00993532
674	rs174548	11	61571348	FADS2	CE(20:4;0)	CE	C	G	-0.5943	-0.5823	4.5e-77	61803876	0.23474	PC(37:4)	-0.792483	9.18429e-35	CE(20:4)	-0.394422	4.34013e-09
675	rs174548	11	61571348	FADS2	CE(20:5;0)	CE	C	G	-0.5952	-0.3536	3.8e-32	61803876	0.23474	PC(37:4)	-0.792483	9.18429e-35	CE(20:5)	-0.45343	9.67217e-12
676	rs174548	11	61571348	FADS2	TAG(56:6;0)	TAG	C	G	-0.5938	-0.2107	3.3e-12	61803876	0.23474	PC(37:4)	-0.792483	9.18429e-35
677	rs174548	11	61571348	FADS2	PC(16:0;0-18:2;0)	PC	C	G	-0.5955	0.2011	2.5e-10	61803876	0.23474	PC(37:4)	-0.792483	9.18429e-35	PC(34:2)	0.153252	0.0228221
678	rs174548	11	61571348	FADS2	PC(16:0;0-20:4;0)	PC	C	G	-0.5941	-0.4971	3e-56	61803876	0.23474	PC(37:4)	-0.792483	9.18429e-35
679	rs174548	11	61571348	FADS2	PC(16:0;0-20:5;0)	PC	C	G	-0.5957	-0.3326	2.6e-27	61803876	0.23474	PC(37:4)	-0.792483	9.18429e-35
680	rs174548	11	61571348	FADS2	PC(16:0;0-22:4;0)	PC	C	G	-0.5945	-0.266	3.5e-15	61803876	0.23474	PC(37:4)	-0.792483	9.18429e-35
681	rs174548	11	61571348	FADS2	PC(16:0;0-22:5;0)	PC	C	G	-0.5948	-0.3534	1.5e-29	61803876	0.23474	PC(37:4)	-0.792483	9.18429e-35
682	rs174548	11	61571348	FADS2	PC(16:1;0-18:2;0)	PC	C	G	-0.5941	0.2918	2.1e-21	61803876	0.23474	PC(37:4)	-0.792483	9.18429e-35
683	rs174548	11	61571348	FADS2	PC(17:0;0-20:4;0)	PC	C	G	-0.5962	-0.3495	2.4e-26	61803876	0.23474	PC(37:4)	-0.792483	9.18429e-35	PC(37:4)	-0.792483	9.18429e-35
684	rs174548	11	61571348	FADS2	PC(18:0;0-20:2;0)	PC	C	G	-0.592	0.2341	1.5e-12	61803876	0.23474	PC(37:4)	-0.792483	9.18429e-35	PC(38:2)	0.138744	0.0365609
685	rs174548	11	61571348	FADS2	PC(18:0;0-20:4;0)	PC	C	G	-0.5943	-0.5756	3.1e-75	61803876	0.23474	PC(37:4)	-0.792483	9.18429e-35
686	rs174548	11	61571348	FADS2	PC(18:0;0-20:5;0)	PC	C	G	-0.5985	-0.3712	3.2e-32	61803876	0.23474	PC(37:4)	-0.792483	9.18429e-35
687	rs174548	11	61571348	FADS2	PC(18:0;0-22:5;0)	PC	C	G	-0.5979	-0.249	1.7e-14	61803876	0.23474	PC(37:4)	-0.792483	9.18429e-35
688	rs174548	11	61571348	FADS2	PC(18:1;0-18:2;0)	PC	C	G	-0.5956	0.2876	3.1e-20	61803876	0.23474	PC(37:4)	-0.792483	9.18429e-35
689	rs174548	11	61571348	FADS2	PC(18:1;0-20:4;0)	PC	C	G	-0.5948	-0.4384	1.6e-42	61803876	0.23474	PC(37:4)	-0.792483	9.18429e-35
690	rs174548	11	61571348	FADS2	PCO(16:0;0-20:4;0)	PCO	C	G	-0.596	-0.3845	5.1e-32	61803876	0.23474	PC(37:4)	-0.792483	9.18429e-35
691	rs174548	11	61571348	FADS2	PCO(18:0;0-20:4;0)	PCO	C	G	-0.5962	-0.2653	3.2e-16	61803876	0.23474	PC(37:4)	-0.792483	9.18429e-35
692	rs174548	11	61571348	FADS2	PCO(18:1;0-18:2;0)	PCO	C	G	-0.5973	0.191	1e-09	61803876	0.23474	PC(37:4)	-0.792483	9.18429e-35
693	rs174548	11	61571348	FADS2	PCO(18:1;0-20:3;0)	PCO	C	G	-0.5965	0.1799	2.3e-08	61803876	0.23474	PC(37:4)	-0.792483	9.18429e-35
694	rs174548	11	61571348	FADS2	PCO(18:1;0-20:4;0)	PCO	C	G	-0.5963	-0.2935	1.5e-19	61803876	0.23474	PC(37:4)	-0.792483	9.18429e-35
695	rs174548	11	61571348	FADS2	SM(36:2;2)	SM	C	G	-0.5952	-0.1726	1.9e-08	61803876	0.23474	PC(37:4)	-0.792483	9.18429e-35	SM(d36:2)	-0.200242	0.00256913
696	rs174548	11	61571348	FADS2	PI(18:0;0-18:2;0)	PI	C	G	-0.5958	0.2152	1.2e-11	61803876	0.23474	PC(37:4)	-0.792483	9.18429e-35	PI(36:2)	0.18803	0.00493384
697	rs174548	11	61571348	FADS2	PI(18:0;0-20:3;0)	PI	C	G	-0.5941	0.2989	1.8e-20	61803876	0.23474	PC(37:4)	-0.792483	9.18429e-35
698	rs174548	11	61571348	FADS2	PI(18:0;0-20:4;0)	PI	C	G	-0.5947	-0.2261	2.3e-12	61803876	0.23474	PC(37:4)	-0.792483	9.18429e-35	PI(38:4)	0.0662779	0.0594505
699	rs174548	11	61571348	FADS2	PE(18:0;0-18:2;0)	PE	C	G	-0.5955	0.2541	1.6e-14	61803876	0.23474	PC(37:4)	-0.792483	9.18429e-35	PE(36:2)	0.239199	0.000280232
700	rs174548	11	61571348	FADS2	PEO(16:1;0-20:4;0)	PEO	C	G	-0.5977	-0.1946	7.1e-09	61803876	0.23474	PC(37:4)	-0.792483	9.18429e-35
701	rs174548	11	61571348	FADS2	LPE(20:4;0)	LPE	C	G	-0.5957	-0.2982	8.9e-20	61803876	0.23474	PC(37:4)	-0.792483	9.18429e-35	LPE(20:4)	-0.236115	0.000485744
702	rs174548	11	61571348	FADS2	LPE(18:2;0)	LPE	C	G	-0.5965	0.2399	9.8e-14	61803876	0.23474	PC(37:4)	-0.792483	9.18429e-35	LPE(18:2)	0.293651	1.63339e-05
703	rs174548	11	61571348	FADS2	LPC(20:4;0)	LPC	C	G	-0.5952	-0.4543	1.4e-47	61803876	0.23474	PC(37:4)	-0.792483	9.18429e-35	LPC(20:4)	-0.591129	1.33262e-19
704	rs174549	11	61571382	FADS2	CE(16:0;0)	CE	G	A	0.4047	-0.1759	1.4e-08	61803910	0.21283	PC(37:4)	-0.789059	9.73607e-32	CE(16:0)	-0.146878	0.0338569
705	rs174549	11	61571382	FADS2	CE(20:4;0)	CE	G	A	0.4055	-0.5828	3.8e-77	61803910	0.21283	PC(37:4)	-0.789059	9.73607e-32	CE(20:4)	-0.427663	8.58199e-10
706	rs174549	11	61571382	FADS2	CE(20:5;0)	CE	G	A	0.4046	-0.3536	4e-32	61803910	0.21283	PC(37:4)	-0.789059	9.73607e-32	CE(20:5)	-0.477355	5.29223e-12
707	rs174549	11	61571382	FADS2	TAG(56:6;0)	TAG	G	A	0.406	-0.2103	3.7e-12	61803910	0.21283	PC(37:4)	-0.789059	9.73607e-32
708	rs174549	11	61571382	FADS2	PC(16:0;0-18:2;0)	PC	G	A	0.4043	0.2016	2.2e-10	61803910	0.21283	PC(37:4)	-0.789059	9.73607e-32	PC(34:2)	0.144631	0.0387947
709	rs174549	11	61571382	FADS2	PC(16:0;0-20:4;0)	PC	G	A	0.4057	-0.4974	2.9e-56	61803910	0.21283	PC(37:4)	-0.789059	9.73607e-32
710	rs174549	11	61571382	FADS2	PC(16:0;0-20:5;0)	PC	G	A	0.4041	-0.3322	3.2e-27	61803910	0.21283	PC(37:4)	-0.789059	9.73607e-32
711	rs174549	11	61571382	FADS2	PC(16:0;0-22:4;0)	PC	G	A	0.4053	-0.2662	3.5e-15	61803910	0.21283	PC(37:4)	-0.789059	9.73607e-32
712	rs174549	11	61571382	FADS2	PC(16:0;0-22:5;0)	PC	G	A	0.405	-0.3529	1.8e-29	61803910	0.21283	PC(37:4)	-0.789059	9.73607e-32
713	rs174549	11	61571382	FADS2	PC(16:1;0-18:2;0)	PC	G	A	0.4056	0.2922	1.9e-21	61803910	0.21283	PC(37:4)	-0.789059	9.73607e-32
714	rs174549	11	61571382	FADS2	PC(17:0;0-20:4;0)	PC	G	A	0.4036	-0.3502	2e-26	61803910	0.21283	PC(37:4)	-0.789059	9.73607e-32	PC(37:4)	-0.789059	9.73607e-32
715	rs174549	11	61571382	FADS2	PC(18:0;0-20:2;0)	PC	G	A	0.4078	0.2341	1.5e-12	61803910	0.21283	PC(37:4)	-0.789059	9.73607e-32	PC(38:2)	0.0687796	0.190893
716	rs174549	11	61571382	FADS2	PC(18:0;0-20:4;0)	PC	G	A	0.4055	-0.5763	2.3e-75	61803910	0.21283	PC(37:4)	-0.789059	9.73607e-32
717	rs174549	11	61571382	FADS2	PC(18:0;0-20:5;0)	PC	G	A	0.4013	-0.3712	3.4e-32	61803910	0.21283	PC(37:4)	-0.789059	9.73607e-32
718	rs174549	11	61571382	FADS2	PC(18:0;0-22:5;0)	PC	G	A	0.4019	-0.2492	1.6e-14	61803910	0.21283	PC(37:4)	-0.789059	9.73607e-32
719	rs174549	11	61571382	FADS2	PC(18:1;0-18:2;0)	PC	G	A	0.4042	0.2883	2.6e-20	61803910	0.21283	PC(37:4)	-0.789059	9.73607e-32
720	rs174549	11	61571382	FADS2	PC(18:1;0-20:4;0)	PC	G	A	0.405	-0.439	1.3e-42	61803910	0.21283	PC(37:4)	-0.789059	9.73607e-32
721	rs174549	11	61571382	FADS2	PCO(16:0;0-20:4;0)	PCO	G	A	0.4038	-0.3857	3.4e-32	61803910	0.21283	PC(37:4)	-0.789059	9.73607e-32
722	rs174549	11	61571382	FADS2	PCO(18:0;0-20:4;0)	PCO	G	A	0.4035	-0.2651	3.3e-16	61803910	0.21283	PC(37:4)	-0.789059	9.73607e-32
723	rs174549	11	61571382	FADS2	PCO(18:1;0-18:2;0)	PCO	G	A	0.4024	0.1903	1.2e-09	61803910	0.21283	PC(37:4)	-0.789059	9.73607e-32
724	rs174549	11	61571382	FADS2	PCO(18:1;0-20:3;0)	PCO	G	A	0.4033	0.1787	2.9e-08	61803910	0.21283	PC(37:4)	-0.789059	9.73607e-32
725	rs174549	11	61571382	FADS2	PCO(18:1;0-20:4;0)	PCO	G	A	0.4035	-0.294	1.3e-19	61803910	0.21283	PC(37:4)	-0.789059	9.73607e-32
726	rs174549	11	61571382	FADS2	SM(36:2;2)	SM	G	A	0.4045	-0.1737	1.5e-08	61803910	0.21283	PC(37:4)	-0.789059	9.73607e-32	SM(d36:2)	-0.235979	0.000603714
727	rs174549	11	61571382	FADS2	PI(18:0;0-18:2;0)	PI	G	A	0.404	0.2159	1e-11	61803910	0.21283	PC(37:4)	-0.789059	9.73607e-32	PI(36:2)	0.168204	0.0154285
728	rs174549	11	61571382	FADS2	PI(18:0;0-20:3;0)	PI	G	A	0.4057	0.299	1.8e-20	61803910	0.21283	PC(37:4)	-0.789059	9.73607e-32
729	rs174549	11	61571382	FADS2	PI(18:0;0-20:4;0)	PI	G	A	0.4051	-0.2267	2e-12	61803910	0.21283	PC(37:4)	-0.789059	9.73607e-32	PI(38:4)	-0.143539	0.0368585
730	rs174549	11	61571382	FADS2	PE(18:0;0-18:2;0)	PE	G	A	0.4042	0.2547	1.4e-14	61803910	0.21283	PC(37:4)	-0.789059	9.73607e-32	PE(36:2)	0.234065	0.00061761
731	rs174549	11	61571382	FADS2	PEO(16:1;0-20:4;0)	PEO	G	A	0.4021	-0.1959	5.8e-09	61803910	0.21283	PC(37:4)	-0.789059	9.73607e-32
732	rs174549	11	61571382	FADS2	LPE(20:4;0)	LPE	G	A	0.4041	-0.2987	8.1e-20	61803910	0.21283	PC(37:4)	-0.789059	9.73607e-32	LPE(20:4)	-0.252367	0.000311551
733	rs174549	11	61571382	FADS2	LPE(18:2;0)	LPE	G	A	0.4033	0.2399	9.8e-14	61803910	0.21283	PC(37:4)	-0.789059	9.73607e-32	LPE(18:2)	0.282165	6.70708e-05
734	rs174549	11	61571382	FADS2	LPC(20:4;0)	LPC	G	A	0.4046	-0.4547	1.3e-47	61803910	0.21283	PC(37:4)	-0.789059	9.73607e-32	LPC(20:4)	-0.615882	4.26682e-20
735	rs174550	11	61571478	FADS2	CE(20:4;0)	CE	T	C	-0.5712	-0.5721	6e-76	61804006	0.23083	PC(37:4)	-0.77108	8.83759e-33	CE(20:4)	-0.440144	4.89176e-11
736	rs174550	11	61571478	FADS2	CE(20:5;0)	CE	T	C	-0.572	-0.3506	3.2e-32	61804006	0.23083	PC(37:4)	-0.77108	8.83759e-33	CE(20:5)	-0.466584	2.6843e-12
737	rs174550	11	61571478	FADS2	TAG(56:6;0)	TAG	T	C	-0.5701	-0.2169	3.9e-13	61804006	0.23083	PC(37:4)	-0.77108	8.83759e-33
738	rs174550	11	61571478	FADS2	PC(16:0;0-18:2;0)	PC	T	C	-0.5724	0.2151	8.7e-12	61804006	0.23083	PC(37:4)	-0.77108	8.83759e-33	PC(34:2)	0.173364	0.00994218
739	rs174550	11	61571478	FADS2	PC(16:0;0-20:4;0)	PC	T	C	-0.5708	-0.4935	1e-56	61804006	0.23083	PC(37:4)	-0.77108	8.83759e-33
740	rs174550	11	61571478	FADS2	PC(16:0;0-20:5;0)	PC	T	C	-0.5723	-0.3339	4.6e-28	61804006	0.23083	PC(37:4)	-0.77108	8.83759e-33
741	rs174550	11	61571478	FADS2	PC(16:0;0-22:4;0)	PC	T	C	-0.5717	-0.2551	2.4e-14	61804006	0.23083	PC(37:4)	-0.77108	8.83759e-33
742	rs174550	11	61571478	FADS2	PC(16:0;0-22:5;0)	PC	T	C	-0.5718	-0.3491	1.8e-29	61804006	0.23083	PC(37:4)	-0.77108	8.83759e-33
743	rs174550	11	61571478	FADS2	PC(16:1;0-18:2;0)	PC	T	C	-0.5714	0.2953	2.9e-22	61804006	0.23083	PC(37:4)	-0.77108	8.83759e-33
744	rs174550	11	61571478	FADS2	PC(17:0;0-20:4;0)	PC	T	C	-0.5735	-0.3545	1.3e-27	61804006	0.23083	PC(37:4)	-0.77108	8.83759e-33	PC(37:4)	-0.77108	8.83759e-33
745	rs174550	11	61571478	FADS2	PC(18:0;0-20:2;0)	PC	T	C	-0.5681	0.2462	6.6e-14	61804006	0.23083	PC(37:4)	-0.77108	8.83759e-33	PC(38:2)	0.0664415	0.0802244
746	rs174550	11	61571478	FADS2	PC(18:0;0-20:4;0)	PC	T	C	-0.5711	-0.567	1.7e-74	61804006	0.23083	PC(37:4)	-0.77108	8.83759e-33
747	rs174550	11	61571478	FADS2	PC(18:0;0-20:5;0)	PC	T	C	-0.5759	-0.3725	5.1e-33	61804006	0.23083	PC(37:4)	-0.77108	8.83759e-33
748	rs174550	11	61571478	FADS2	PC(18:0;0-22:5;0)	PC	T	C	-0.5744	-0.2419	4.9e-14	61804006	0.23083	PC(37:4)	-0.77108	8.83759e-33
749	rs174550	11	61571478	FADS2	PC(18:1;0-18:2;0)	PC	T	C	-0.5725	0.2953	1.4e-21	61804006	0.23083	PC(37:4)	-0.77108	8.83759e-33
750	rs174550	11	61571478	FADS2	PC(18:1;0-20:4;0)	PC	T	C	-0.5716	-0.4344	1.4e-42	61804006	0.23083	PC(37:4)	-0.77108	8.83759e-33
751	rs174550	11	61571478	FADS2	PCO(16:0;0-20:4;0)	PCO	T	C	-0.5729	-0.3716	1.7e-30	61804006	0.23083	PC(37:4)	-0.77108	8.83759e-33
752	rs174550	11	61571478	FADS2	PCO(18:0;0-20:4;0)	PCO	T	C	-0.5731	-0.2485	1.1e-14	61804006	0.23083	PC(37:4)	-0.77108	8.83759e-33
753	rs174550	11	61571478	FADS2	PCO(18:1;0-18:2;0)	PCO	T	C	-0.5743	0.1983	1.6e-10	61804006	0.23083	PC(37:4)	-0.77108	8.83759e-33
754	rs174550	11	61571478	FADS2	PCO(18:1;0-20:4;0)	PCO	T	C	-0.5733	-0.2808	2.6e-18	61804006	0.23083	PC(37:4)	-0.77108	8.83759e-33
755	rs174550	11	61571478	FADS2	PI(18:0;0-18:2;0)	PI	T	C	-0.5727	0.2172	5.1e-12	61804006	0.23083	PC(37:4)	-0.77108	8.83759e-33	PI(36:2)	0.197464	0.00312484
756	rs174550	11	61571478	FADS2	PI(18:0;0-20:3;0)	PI	T	C	-0.5707	0.2919	4.9e-20	61804006	0.23083	PC(37:4)	-0.77108	8.83759e-33
757	rs174550	11	61571478	FADS2	PI(18:0;0-20:4;0)	PI	T	C	-0.5715	-0.2233	2.7e-12	61804006	0.23083	PC(37:4)	-0.77108	8.83759e-33	PI(38:4)	0.0662016	0.133894
758	rs174550	11	61571478	FADS2	PE(18:0;0-18:2;0)	PE	T	C	-0.5726	0.2523	1.4e-14	61804006	0.23083	PC(37:4)	-0.77108	8.83759e-33	PE(36:2)	0.256022	9.63563e-05
759	rs174550	11	61571478	FADS2	PEO(16:1;0-18:2;0)	PEO	T	C	-0.571	0.1868	2.3e-08	61804006	0.23083	PC(37:4)	-0.77108	8.83759e-33
760	rs174550	11	61571478	FADS2	PEO(16:1;0-20:4;0)	PEO	T	C	-0.5743	-0.184	3.4e-08	61804006	0.23083	PC(37:4)	-0.77108	8.83759e-33
761	rs174550	11	61571478	FADS2	LPE(20:4;0)	LPE	T	C	-0.5726	-0.2854	1.7e-18	61804006	0.23083	PC(37:4)	-0.77108	8.83759e-33	LPE(20:4)	-0.251734	0.000187426
762	rs174550	11	61571478	FADS2	LPE(18:2;0)	LPE	T	C	-0.5736	0.2434	2.2e-14	61804006	0.23083	PC(37:4)	-0.77108	8.83759e-33	LPE(18:2)	0.265879	9.93563e-05
763	rs174550	11	61571478	FADS2	LPC(20:4;0)	LPC	T	C	-0.5722	-0.4454	3e-46	61804006	0.23083	PC(37:4)	-0.77108	8.83759e-33	LPC(20:4)	-0.622971	2.29816e-22
764	rs4564341	11	61573540	FADS2	CE(20:4;0)	CE	C	T	0.1809	-0.5074	7.9e-34	61806068	0.01174	TAG(54:6)B	1.01548	0.000161968	CE(20:4)	-0.87854	0.00102079
765	rs4564341	11	61573540	FADS2	CE(20:5;0)	CE	C	T	0.1808	-0.3134	1.5e-15	61806068	0.01174	TAG(54:6)B	1.01548	0.000161968	CE(20:5)	-0.658435	0.0139269
766	rs4564341	11	61573540	FADS2	PC(16:0;0-20:4;0)	PC	C	T	0.181	-0.3999	3.2e-21	61806068	0.01174	TAG(54:6)B	1.01548	0.000161968
767	rs4564341	11	61573540	FADS2	PC(16:0;0-20:5;0)	PC	C	T	0.1802	-0.2708	2.3e-11	61806068	0.01174	TAG(54:6)B	1.01548	0.000161968
768	rs4564341	11	61573540	FADS2	PC(16:0;0-22:5;0)	PC	C	T	0.1811	-0.3043	1.7e-13	61806068	0.01174	TAG(54:6)B	1.01548	0.000161968
769	rs4564341	11	61573540	FADS2	PC(16:1;0-18:2;0)	PC	C	T	0.1819	0.2671	3.2e-11	61806068	0.01174	TAG(54:6)B	1.01548	0.000161968
770	rs4564341	11	61573540	FADS2	PC(17:0;0-20:4;0)	PC	C	T	0.1816	-0.2576	1.7e-09	61806068	0.01174	TAG(54:6)B	1.01548	0.000161968	PC(37:4)	-0.929019	0.000614859
771	rs4564341	11	61573540	FADS2	PC(18:0;0-20:2;0)	PC	C	T	0.1829	0.2521	4.3e-09	61806068	0.01174	TAG(54:6)B	1.01548	0.000161968	PC(38:2)	0.26285	0.827463
772	rs4564341	11	61573540	FADS2	PC(18:0;0-20:4;0)	PC	C	T	0.181	-0.4864	4.8e-31	61806068	0.01174	TAG(54:6)B	1.01548	0.000161968
773	rs4564341	11	61573540	FADS2	PC(18:0;0-20:5;0)	PC	C	T	0.1802	-0.3226	6.8e-15	61806068	0.01174	TAG(54:6)B	1.01548	0.000161968
774	rs4564341	11	61573540	FADS2	PC(18:1;0-18:2;0)	PC	C	T	0.1811	0.226	2.9e-08	61806068	0.01174	TAG(54:6)B	1.01548	0.000161968
775	rs4564341	11	61573540	FADS2	PC(18:1;0-20:4;0)	PC	C	T	0.181	-0.4198	5.6e-23	61806068	0.01174	TAG(54:6)B	1.01548	0.000161968
776	rs4564341	11	61573540	FADS2	PCO(16:0;0-20:4;0)	PCO	C	T	0.181	-0.3485	4.6e-16	61806068	0.01174	TAG(54:6)B	1.01548	0.000161968
777	rs4564341	11	61573540	FADS2	PCO(18:0;0-20:4;0)	PCO	C	T	0.1807	-0.2507	3.4e-09	61806068	0.01174	TAG(54:6)B	1.01548	0.000161968
778	rs4564341	11	61573540	FADS2	PCO(18:1;0-20:4;0)	PCO	C	T	0.1811	-0.2731	1.4e-10	61806068	0.01174	TAG(54:6)B	1.01548	0.000161968
779	rs4564341	11	61573540	FADS2	PI(18:0;0-18:2;0)	PI	C	T	0.1811	0.2406	4.1e-09	61806068	0.01174	TAG(54:6)B	1.01548	0.000161968	PI(36:2)	0.265083	0.235359
780	rs4564341	11	61573540	FADS2	PI(18:0;0-20:3;0)	PI	C	T	0.1817	0.2472	4.7e-09	61806068	0.01174	TAG(54:6)B	1.01548	0.000161968
781	rs4564341	11	61573540	FADS2	PE(18:0;0-18:2;0)	PE	C	T	0.1815	0.2726	1.9e-10	61806068	0.01174	TAG(54:6)B	1.01548	0.000161968	PE(36:2)	0.601239	0.0202293
782	rs4564341	11	61573540	FADS2	LPC(20:4;0)	LPC	C	T	0.181	-0.4056	1e-22	61806068	0.01174	TAG(54:6)B	1.01548	0.000161968	LPC(20:4)	0.271039	0.111536
783	rs174553	11	61575158	FADS2	CE(20:4;0)	CE	A	G	-0.5712	-0.5721	6e-76	61807686	0.23083	PC(37:4)	-0.77108	8.83759e-33	CE(20:4)	-0.440144	4.89176e-11
784	rs174553	11	61575158	FADS2	CE(20:5;0)	CE	A	G	-0.572	-0.3506	3.2e-32	61807686	0.23083	PC(37:4)	-0.77108	8.83759e-33	CE(20:5)	-0.466584	2.6843e-12
785	rs174553	11	61575158	FADS2	TAG(56:6;0)	TAG	A	G	-0.5701	-0.2169	4e-13	61807686	0.23083	PC(37:4)	-0.77108	8.83759e-33
786	rs174553	11	61575158	FADS2	PC(16:0;0-18:2;0)	PC	A	G	-0.5724	0.2152	8.5e-12	61807686	0.23083	PC(37:4)	-0.77108	8.83759e-33	PC(34:2)	0.173364	0.00994218
787	rs174553	11	61575158	FADS2	PC(16:0;0-20:4;0)	PC	A	G	-0.5708	-0.4935	1e-56	61807686	0.23083	PC(37:4)	-0.77108	8.83759e-33
788	rs174553	11	61575158	FADS2	PC(16:0;0-20:5;0)	PC	A	G	-0.5723	-0.3339	4.6e-28	61807686	0.23083	PC(37:4)	-0.77108	8.83759e-33
789	rs174553	11	61575158	FADS2	PC(16:0;0-22:4;0)	PC	A	G	-0.5717	-0.2552	2.4e-14	61807686	0.23083	PC(37:4)	-0.77108	8.83759e-33
790	rs174553	11	61575158	FADS2	PC(16:0;0-22:5;0)	PC	A	G	-0.5718	-0.3492	1.8e-29	61807686	0.23083	PC(37:4)	-0.77108	8.83759e-33
791	rs174553	11	61575158	FADS2	PC(16:1;0-18:2;0)	PC	A	G	-0.5714	0.2953	2.9e-22	61807686	0.23083	PC(37:4)	-0.77108	8.83759e-33
792	rs174553	11	61575158	FADS2	PC(17:0;0-20:4;0)	PC	A	G	-0.5735	-0.3545	1.3e-27	61807686	0.23083	PC(37:4)	-0.77108	8.83759e-33	PC(37:4)	-0.77108	8.83759e-33
793	rs174553	11	61575158	FADS2	PC(18:0;0-20:2;0)	PC	A	G	-0.5681	0.2462	6.6e-14	61807686	0.23083	PC(37:4)	-0.77108	8.83759e-33	PC(38:2)	0.0664415	0.0802244
794	rs174553	11	61575158	FADS2	PC(18:0;0-20:4;0)	PC	A	G	-0.5711	-0.567	1.7e-74	61807686	0.23083	PC(37:4)	-0.77108	8.83759e-33
795	rs174553	11	61575158	FADS2	PC(18:0;0-20:5;0)	PC	A	G	-0.5759	-0.3725	5.1e-33	61807686	0.23083	PC(37:4)	-0.77108	8.83759e-33
796	rs174553	11	61575158	FADS2	PC(18:0;0-22:5;0)	PC	A	G	-0.5744	-0.2419	4.9e-14	61807686	0.23083	PC(37:4)	-0.77108	8.83759e-33
797	rs174553	11	61575158	FADS2	PC(18:1;0-18:2;0)	PC	A	G	-0.5725	0.2953	1.4e-21	61807686	0.23083	PC(37:4)	-0.77108	8.83759e-33
798	rs174553	11	61575158	FADS2	PC(18:1;0-20:4;0)	PC	A	G	-0.5716	-0.4344	1.4e-42	61807686	0.23083	PC(37:4)	-0.77108	8.83759e-33
799	rs174553	11	61575158	FADS2	PCO(16:0;0-20:4;0)	PCO	A	G	-0.5729	-0.3716	1.7e-30	61807686	0.23083	PC(37:4)	-0.77108	8.83759e-33
800	rs174553	11	61575158	FADS2	PCO(18:0;0-20:4;0)	PCO	A	G	-0.5731	-0.2485	1.1e-14	61807686	0.23083	PC(37:4)	-0.77108	8.83759e-33
801	rs174553	11	61575158	FADS2	PCO(18:1;0-18:2;0)	PCO	A	G	-0.5743	0.1983	1.6e-10	61807686	0.23083	PC(37:4)	-0.77108	8.83759e-33
802	rs174553	11	61575158	FADS2	PCO(18:1;0-20:4;0)	PCO	A	G	-0.5733	-0.2808	2.6e-18	61807686	0.23083	PC(37:4)	-0.77108	8.83759e-33
803	rs174553	11	61575158	FADS2	PI(18:0;0-18:2;0)	PI	A	G	-0.5727	0.2172	5.1e-12	61807686	0.23083	PC(37:4)	-0.77108	8.83759e-33	PI(36:2)	0.197464	0.00312484
804	rs174553	11	61575158	FADS2	PI(18:0;0-20:3;0)	PI	A	G	-0.5707	0.292	4.9e-20	61807686	0.23083	PC(37:4)	-0.77108	8.83759e-33
805	rs174553	11	61575158	FADS2	PI(18:0;0-20:4;0)	PI	A	G	-0.5715	-0.2233	2.7e-12	61807686	0.23083	PC(37:4)	-0.77108	8.83759e-33	PI(38:4)	0.0662016	0.133894
806	rs174553	11	61575158	FADS2	PE(18:0;0-18:2;0)	PE	A	G	-0.5726	0.2523	1.4e-14	61807686	0.23083	PC(37:4)	-0.77108	8.83759e-33	PE(36:2)	0.256022	9.63563e-05
807	rs174553	11	61575158	FADS2	PEO(16:1;0-18:2;0)	PEO	A	G	-0.571	0.1868	2.3e-08	61807686	0.23083	PC(37:4)	-0.77108	8.83759e-33
808	rs174553	11	61575158	FADS2	PEO(16:1;0-20:4;0)	PEO	A	G	-0.5743	-0.1841	3.4e-08	61807686	0.23083	PC(37:4)	-0.77108	8.83759e-33
809	rs174553	11	61575158	FADS2	LPE(20:4;0)	LPE	A	G	-0.5726	-0.2854	1.7e-18	61807686	0.23083	PC(37:4)	-0.77108	8.83759e-33	LPE(20:4)	-0.251734	0.000187426
810	rs174553	11	61575158	FADS2	LPE(18:2;0)	LPE	A	G	-0.5736	0.2435	2.2e-14	61807686	0.23083	PC(37:4)	-0.77108	8.83759e-33	LPE(18:2)	0.265879	9.93563e-05
811	rs174553	11	61575158	FADS2	LPC(20:4;0)	LPC	A	G	-0.5722	-0.4454	2.9e-46	61807686	0.23083	PC(37:4)	-0.77108	8.83759e-33	LPC(20:4)	-0.622971	2.29816e-22
812	rs116878346	11	61579381	FADS2	CE(20:4;0)	CE	T	G	-0.9234	-0.3939	1.5e-10	61811909	0.02113	PC(38:4)C	-0.776607	0.000206827	CE(20:4)	0.204569	0.0776753
813	rs116878346	11	61579381	FADS2	PC(16:0;0-20:4;0)	PC	T	G	-0.9234	-0.3384	3.7e-08	61811909	0.02113	PC(38:4)C	-0.776607	0.000206827
814	rs116878346	11	61579381	FADS2	PC(18:0;0-20:4;0)	PC	T	G	-0.9234	-0.3981	8.7e-11	61811909	0.02113	PC(38:4)C	-0.776607	0.000206827
815	rs174554	11	61579463	FADS2	CE(20:4;0)	CE	A	G	-0.5725	-0.5674	9.3e-75	61811991	0.23083	PC(37:4)	-0.77108	8.83759e-33	CE(20:4)	-0.440144	4.89176e-11
816	rs174554	11	61579463	FADS2	CE(20:5;0)	CE	A	G	-0.5734	-0.3491	5.9e-32	61811991	0.23083	PC(37:4)	-0.77108	8.83759e-33	CE(20:5)	-0.466584	2.6843e-12
817	rs174554	11	61579463	FADS2	TAG(56:6;0)	TAG	A	G	-0.5714	-0.2131	1e-12	61811991	0.23083	PC(37:4)	-0.77108	8.83759e-33
818	rs174554	11	61579463	FADS2	PC(16:0;0-18:2;0)	PC	A	G	-0.5739	0.2141	1.1e-11	61811991	0.23083	PC(37:4)	-0.77108	8.83759e-33	PC(34:2)	0.173364	0.00994218
819	rs174554	11	61579463	FADS2	PC(16:0;0-20:4;0)	PC	A	G	-0.5721	-0.49	5.9e-56	61811991	0.23083	PC(37:4)	-0.77108	8.83759e-33
820	rs174554	11	61579463	FADS2	PC(16:0;0-20:5;0)	PC	A	G	-0.5737	-0.3347	3.5e-28	61811991	0.23083	PC(37:4)	-0.77108	8.83759e-33
821	rs174554	11	61579463	FADS2	PC(16:0;0-22:4;0)	PC	A	G	-0.5732	-0.251	6.2e-14	61811991	0.23083	PC(37:4)	-0.77108	8.83759e-33
822	rs174554	11	61579463	FADS2	PC(16:0;0-22:5;0)	PC	A	G	-0.5731	-0.3479	2.8e-29	61811991	0.23083	PC(37:4)	-0.77108	8.83759e-33
823	rs174554	11	61579463	FADS2	PC(16:1;0-18:2;0)	PC	A	G	-0.5729	0.2929	6.2e-22	61811991	0.23083	PC(37:4)	-0.77108	8.83759e-33
824	rs174554	11	61579463	FADS2	PC(17:0;0-20:4;0)	PC	A	G	-0.5749	-0.354	1.6e-27	61811991	0.23083	PC(37:4)	-0.77108	8.83759e-33	PC(37:4)	-0.77108	8.83759e-33
825	rs174554	11	61579463	FADS2	PC(18:0;0-20:2;0)	PC	A	G	-0.5696	0.2439	1.1e-13	61811991	0.23083	PC(37:4)	-0.77108	8.83759e-33	PC(38:2)	0.0664415	0.0802244
826	rs174554	11	61579463	FADS2	PC(18:0;0-20:4;0)	PC	A	G	-0.5725	-0.5642	8.5e-74	61811991	0.23083	PC(37:4)	-0.77108	8.83759e-33
827	rs174554	11	61579463	FADS2	PC(18:0;0-20:5;0)	PC	A	G	-0.5773	-0.3714	7.9e-33	61811991	0.23083	PC(37:4)	-0.77108	8.83759e-33
828	rs174554	11	61579463	FADS2	PC(18:0;0-22:5;0)	PC	A	G	-0.5759	-0.2411	5.9e-14	61811991	0.23083	PC(37:4)	-0.77108	8.83759e-33
829	rs174554	11	61579463	FADS2	PC(18:1;0-18:2;0)	PC	A	G	-0.574	0.2914	4.6e-21	61811991	0.23083	PC(37:4)	-0.77108	8.83759e-33
830	rs174554	11	61579463	FADS2	PC(18:1;0-20:4;0)	PC	A	G	-0.573	-0.4331	2.5e-42	61811991	0.23083	PC(37:4)	-0.77108	8.83759e-33
831	rs174554	11	61579463	FADS2	PCO(16:0;0-20:4;0)	PCO	A	G	-0.5744	-0.3694	3.9e-30	61811991	0.23083	PC(37:4)	-0.77108	8.83759e-33
832	rs174554	11	61579463	FADS2	PCO(18:0;0-20:4;0)	PCO	A	G	-0.5746	-0.2492	9.5e-15	61811991	0.23083	PC(37:4)	-0.77108	8.83759e-33
833	rs174554	11	61579463	FADS2	PCO(18:1;0-18:2;0)	PCO	A	G	-0.5758	0.1951	3.2e-10	61811991	0.23083	PC(37:4)	-0.77108	8.83759e-33
834	rs174554	11	61579463	FADS2	PCO(18:1;0-20:4;0)	PCO	A	G	-0.5748	-0.2804	2.8e-18	61811991	0.23083	PC(37:4)	-0.77108	8.83759e-33
835	rs174554	11	61579463	FADS2	PI(18:0;0-18:2;0)	PI	A	G	-0.5742	0.2156	7.2e-12	61811991	0.23083	PC(37:4)	-0.77108	8.83759e-33	PI(36:2)	0.197464	0.00312484
836	rs174554	11	61579463	FADS2	PI(18:0;0-20:3;0)	PI	A	G	-0.5721	0.2887	1.3e-19	61811991	0.23083	PC(37:4)	-0.77108	8.83759e-33
837	rs174554	11	61579463	FADS2	PI(18:0;0-20:4;0)	PI	A	G	-0.5729	-0.2225	3.2e-12	61811991	0.23083	PC(37:4)	-0.77108	8.83759e-33	PI(38:4)	0.0662016	0.133894
838	rs174554	11	61579463	FADS2	PE(18:0;0-18:2;0)	PE	A	G	-0.5741	0.2519	1.5e-14	61811991	0.23083	PC(37:4)	-0.77108	8.83759e-33	PE(36:2)	0.256022	9.63563e-05
839	rs174554	11	61579463	FADS2	PEO(16:1;0-18:2;0)	PEO	A	G	-0.5725	0.185	3.2e-08	61811991	0.23083	PC(37:4)	-0.77108	8.83759e-33
840	rs174554	11	61579463	FADS2	PEO(16:1;0-20:4;0)	PEO	A	G	-0.5758	-0.1821	4.7e-08	61811991	0.23083	PC(37:4)	-0.77108	8.83759e-33
841	rs174554	11	61579463	FADS2	LPE(20:4;0)	LPE	A	G	-0.574	-0.2837	2.8e-18	61811991	0.23083	PC(37:4)	-0.77108	8.83759e-33	LPE(20:4)	-0.251734	0.000187426
842	rs174554	11	61579463	FADS2	LPE(18:2;0)	LPE	A	G	-0.575	0.2411	3.9e-14	61811991	0.23083	PC(37:4)	-0.77108	8.83759e-33	LPE(18:2)	0.265879	9.93563e-05
843	rs174554	11	61579463	FADS2	LPC(20:4;0)	LPC	A	G	-0.5735	-0.4455	2.9e-46	61811991	0.23083	PC(37:4)	-0.77108	8.83759e-33	LPC(20:4)	-0.622971	2.29816e-22
844	rs174556	11	61580635	FADS2	CE(16:0;0)	CE	C	T	0.4002	-0.171	3.9e-08	61813163	0.21283	PC(37:4)	-0.789065	9.74453e-32	CE(16:0)	-0.146865	0.0338754
845	rs174556	11	61580635	FADS2	CE(20:4;0)	CE	C	T	0.4009	-0.5784	3.3e-75	61813163	0.21283	PC(37:4)	-0.789065	9.74453e-32	CE(20:4)	-0.427655	8.59229e-10
846	rs174556	11	61580635	FADS2	CE(20:5;0)	CE	C	T	0.4	-0.3512	1.9e-31	61813163	0.21283	PC(37:4)	-0.789065	9.74453e-32	CE(20:5)	-0.477356	5.29477e-12
847	rs174556	11	61580635	FADS2	TAG(56:6;0)	TAG	C	T	0.4014	-0.2063	1.1e-11	61813163	0.21283	PC(37:4)	-0.789065	9.74453e-32
848	rs174556	11	61580635	FADS2	PC(16:0;0-18:2;0)	PC	C	T	0.3999	0.2026	2.2e-10	61813163	0.21283	PC(37:4)	-0.789065	9.74453e-32	PC(34:2)	0.144631	0.0387964
849	rs174556	11	61580635	FADS2	PC(16:0;0-20:4;0)	PC	C	T	0.4011	-0.4917	2.1e-54	61813163	0.21283	PC(37:4)	-0.789065	9.74453e-32
850	rs174556	11	61580635	FADS2	PC(16:0;0-20:5;0)	PC	C	T	0.3995	-0.3301	1.2e-26	61813163	0.21283	PC(37:4)	-0.789065	9.74453e-32
851	rs174556	11	61580635	FADS2	PC(16:0;0-22:4;0)	PC	C	T	0.4004	-0.2634	8.7e-15	61813163	0.21283	PC(37:4)	-0.789065	9.74453e-32
852	rs174556	11	61580635	FADS2	PC(16:0;0-22:5;0)	PC	C	T	0.4004	-0.3512	6e-29	61813163	0.21283	PC(37:4)	-0.789065	9.74453e-32
853	rs174556	11	61580635	FADS2	PC(16:1;0-18:2;0)	PC	C	T	0.4012	0.2876	1.2e-20	61813163	0.21283	PC(37:4)	-0.789065	9.74453e-32
854	rs174556	11	61580635	FADS2	PC(17:0;0-20:4;0)	PC	C	T	0.3991	-0.3493	4.4e-26	61813163	0.21283	PC(37:4)	-0.789065	9.74453e-32	PC(37:4)	-0.789065	9.74453e-32
855	rs174556	11	61580635	FADS2	PC(18:0;0-20:2;0)	PC	C	T	0.403	0.229	6e-12	61813163	0.21283	PC(37:4)	-0.789065	9.74453e-32	PC(38:2)	0.0687803	0.190899
856	rs174556	11	61580635	FADS2	PC(18:0;0-20:4;0)	PC	C	T	0.4009	-0.5717	2.7e-73	61813163	0.21283	PC(37:4)	-0.789065	9.74453e-32
857	rs174556	11	61580635	FADS2	PC(18:0;0-20:5;0)	PC	C	T	0.3965	-0.3677	2.6e-31	61813163	0.21283	PC(37:4)	-0.789065	9.74453e-32
858	rs174556	11	61580635	FADS2	PC(18:0;0-22:5;0)	PC	C	T	0.3975	-0.2473	3.2e-14	61813163	0.21283	PC(37:4)	-0.789065	9.74453e-32
859	rs174556	11	61580635	FADS2	PC(18:1;0-18:2;0)	PC	C	T	0.3997	0.2821	2.5e-19	61813163	0.21283	PC(37:4)	-0.789065	9.74453e-32
860	rs174556	11	61580635	FADS2	PC(18:1;0-20:4;0)	PC	C	T	0.4005	-0.4395	2.1e-42	61813163	0.21283	PC(37:4)	-0.789065	9.74453e-32
861	rs174556	11	61580635	FADS2	PCO(16:0;0-20:4;0)	PCO	C	T	0.3993	-0.3816	3e-31	61813163	0.21283	PC(37:4)	-0.789065	9.74453e-32
862	rs174556	11	61580635	FADS2	PCO(18:0;0-20:4;0)	PCO	C	T	0.3991	-0.269	1.5e-16	61813163	0.21283	PC(37:4)	-0.789065	9.74453e-32
863	rs174556	11	61580635	FADS2	PCO(18:1;0-18:2;0)	PCO	C	T	0.398	0.1862	3.1e-09	61813163	0.21283	PC(37:4)	-0.789065	9.74453e-32
864	rs174556	11	61580635	FADS2	PCO(18:1;0-20:3;0)	PCO	C	T	0.3988	0.1785	3.4e-08	61813163	0.21283	PC(37:4)	-0.789065	9.74453e-32
865	rs174556	11	61580635	FADS2	PCO(18:1;0-20:4;0)	PCO	C	T	0.399	-0.2945	1.6e-19	61813163	0.21283	PC(37:4)	-0.789065	9.74453e-32
866	rs174556	11	61580635	FADS2	SM(36:2;2)	SM	C	T	0.4001	-0.1707	3.1e-08	61813163	0.21283	PC(37:4)	-0.789065	9.74453e-32	SM(d36:2)	-0.235983	0.00060369
867	rs174556	11	61580635	FADS2	PI(18:0;0-18:2;0)	PI	C	T	0.3996	0.2154	1.3e-11	61813163	0.21283	PC(37:4)	-0.789065	9.74453e-32	PI(36:2)	0.168212	0.0154246
868	rs174556	11	61580635	FADS2	PI(18:0;0-20:3;0)	PI	C	T	0.4012	0.298	3.7e-20	61813163	0.21283	PC(37:4)	-0.789065	9.74453e-32
869	rs174556	11	61580635	FADS2	PI(18:0;0-20:4;0)	PI	C	T	0.4006	-0.2263	2.7e-12	61813163	0.21283	PC(37:4)	-0.789065	9.74453e-32	PI(38:4)	-0.143544	0.0368533
870	rs174556	11	61580635	FADS2	PE(18:0;0-18:2;0)	PE	C	T	0.3997	0.2572	1e-14	61813163	0.21283	PC(37:4)	-0.789065	9.74453e-32	PE(36:2)	0.234058	0.000617913
871	rs174556	11	61580635	FADS2	PEO(16:1;0-20:4;0)	PEO	C	T	0.3975	-0.1909	1.6e-08	61813163	0.21283	PC(37:4)	-0.789065	9.74453e-32
872	rs174556	11	61580635	FADS2	LPE(20:4;0)	LPE	C	T	0.3995	-0.2966	2.3e-19	61813163	0.21283	PC(37:4)	-0.789065	9.74453e-32	LPE(20:4)	-0.252374	0.000311467
873	rs174556	11	61580635	FADS2	LPE(18:2;0)	LPE	C	T	0.3987	0.2393	1.5e-13	61813163	0.21283	PC(37:4)	-0.789065	9.74453e-32	LPE(18:2)	0.282159	6.71059e-05
874	rs174556	11	61580635	FADS2	LPC(20:4;0)	LPC	C	T	0.4	-0.4551	3.2e-47	61813163	0.21283	PC(37:4)	-0.789065	9.74453e-32	LPC(20:4)	-0.615883	4.27051e-20
875	rs174559	11	61581656	FADS2	CE(20:4;0)	CE	G	A	0.3245	-0.5221	4.9e-54	61814184	0.1917	PC(37:4)	-0.774813	1.99994e-28	CE(20:4)	-0.413636	1.06914e-08
876	rs174559	11	61581656	FADS2	CE(20:5;0)	CE	G	A	0.3236	-0.3063	1e-21	61814184	0.1917	PC(37:4)	-0.774813	1.99994e-28	CE(20:5)	-0.465473	1.10085e-10
877	rs174559	11	61581656	FADS2	PC(16:0;0-20:4;0)	PC	G	A	0.3246	-0.4403	1.2e-38	61814184	0.1917	PC(37:4)	-0.774813	1.99994e-28
878	rs174559	11	61581656	FADS2	PC(16:0;0-20:5;0)	PC	G	A	0.323	-0.2868	3e-18	61814184	0.1917	PC(37:4)	-0.774813	1.99994e-28
879	rs174559	11	61581656	FADS2	PC(16:0;0-22:4;0)	PC	G	A	0.3243	-0.246	7.4e-12	61814184	0.1917	PC(37:4)	-0.774813	1.99994e-28
880	rs174559	11	61581656	FADS2	PC(16:0;0-22:5;0)	PC	G	A	0.3239	-0.3202	1.3e-21	61814184	0.1917	PC(37:4)	-0.774813	1.99994e-28
881	rs174559	11	61581656	FADS2	PC(16:1;0-18:2;0)	PC	G	A	0.3241	0.2419	1.5e-13	61814184	0.1917	PC(37:4)	-0.774813	1.99994e-28
882	rs174559	11	61581656	FADS2	PC(17:0;0-20:4;0)	PC	G	A	0.323	-0.3133	3.5e-19	61814184	0.1917	PC(37:4)	-0.774813	1.99994e-28	PC(37:4)	-0.774813	1.99994e-28
883	rs174559	11	61581656	FADS2	PC(18:0;0-20:4;0)	PC	G	A	0.3243	-0.5125	9.5e-52	61814184	0.1917	PC(37:4)	-0.774813	1.99994e-28
884	rs174559	11	61581656	FADS2	PC(18:0;0-20:5;0)	PC	G	A	0.3211	-0.3341	2.7e-23	61814184	0.1917	PC(37:4)	-0.774813	1.99994e-28
885	rs174559	11	61581656	FADS2	PC(18:0;0-22:5;0)	PC	G	A	0.3223	-0.2312	2.3e-11	61814184	0.1917	PC(37:4)	-0.774813	1.99994e-28
886	rs174559	11	61581656	FADS2	PC(18:1;0-18:2;0)	PC	G	A	0.3233	0.2401	5e-13	61814184	0.1917	PC(37:4)	-0.774813	1.99994e-28
887	rs174559	11	61581656	FADS2	PC(18:1;0-20:4;0)	PC	G	A	0.324	-0.4101	7.6e-33	61814184	0.1917	PC(37:4)	-0.774813	1.99994e-28
888	rs174559	11	61581656	FADS2	PCO(16:0;0-20:4;0)	PCO	G	A	0.3229	-0.3416	1.1e-22	61814184	0.1917	PC(37:4)	-0.774813	1.99994e-28
889	rs174559	11	61581656	FADS2	PCO(18:0;0-20:4;0)	PCO	G	A	0.3224	-0.2705	4.7e-15	61814184	0.1917	PC(37:4)	-0.774813	1.99994e-28
890	rs174559	11	61581656	FADS2	PCO(18:1;0-20:4;0)	PCO	G	A	0.3225	-0.2784	8.1e-16	61814184	0.1917	PC(37:4)	-0.774813	1.99994e-28
891	rs174559	11	61581656	FADS2	PI(18:0;0-20:3;0)	PI	G	A	0.3246	0.2893	3e-17	61814184	0.1917	PC(37:4)	-0.774813	1.99994e-28
892	rs174559	11	61581656	FADS2	PI(18:0;0-20:4;0)	PI	G	A	0.3241	-0.19	3e-08	61814184	0.1917	PC(37:4)	-0.774813	1.99994e-28	PI(38:4)	-0.140795	0.0480317
893	rs174559	11	61581656	FADS2	PE(18:0;0-18:2;0)	PE	G	A	0.3239	0.2326	3.4e-11	61814184	0.1917	PC(37:4)	-0.774813	1.99994e-28	PE(36:2)	0.241921	0.000659755
894	rs174559	11	61581656	FADS2	LPE(18:2;0)	LPE	G	A	0.3229	0.218	1.8e-10	61814184	0.1917	PC(37:4)	-0.774813	1.99994e-28	LPE(18:2)	0.256287	0.000501711
895	rs174559	11	61581656	FADS2	LPE(20:4;0)	LPE	G	A	0.3233	-0.2681	1.9e-14	61814184	0.1917	PC(37:4)	-0.774813	1.99994e-28	LPE(20:4)	-0.292664	5.25605e-05
896	rs174559	11	61581656	FADS2	LPC(20:4;0)	LPC	G	A	0.3238	-0.419	1.7e-35	61814184	0.1917	PC(37:4)	-0.774813	1.99994e-28	LPC(20:4)	-0.587095	7.89008e-17
897	rs174560	11	61581764	FADS2	CE(16:0;0)	CE	T	C	-0.5981	-0.1754	1.7e-08	61814292	0.23474	PC(37:4)	-0.792487	9.19315e-35	CE(16:0)	-0.172518	0.00994135
898	rs174560	11	61581764	FADS2	CE(20:4;0)	CE	T	C	-0.5976	-0.5829	2.1e-76	61814292	0.23474	PC(37:4)	-0.792487	9.19315e-35	CE(20:4)	-0.394413	4.34513e-09
899	rs174560	11	61581764	FADS2	CE(20:5;0)	CE	T	C	-0.5984	-0.3526	1e-31	61814292	0.23474	PC(37:4)	-0.792487	9.19315e-35	CE(20:5)	-0.45343	9.67708e-12
900	rs174560	11	61581764	FADS2	TAG(56:6;0)	TAG	T	C	-0.597	-0.2105	4.4e-12	61814292	0.23474	PC(37:4)	-0.792487	9.19315e-35
901	rs174560	11	61581764	FADS2	PC(16:0;0-18:2;0)	PC	T	C	-0.5984	0.2035	1.8e-10	61814292	0.23474	PC(37:4)	-0.792487	9.19315e-35	PC(34:2)	0.153253	0.0228231
902	rs174560	11	61581764	FADS2	PC(16:0;0-20:4;0)	PC	T	C	-0.5973	-0.4954	3.2e-55	61814292	0.23474	PC(37:4)	-0.792487	9.19315e-35
903	rs174560	11	61581764	FADS2	PC(16:0;0-20:5;0)	PC	T	C	-0.5989	-0.3296	1.3e-26	61814292	0.23474	PC(37:4)	-0.792487	9.19315e-35
904	rs174560	11	61581764	FADS2	PC(16:0;0-22:4;0)	PC	T	C	-0.5979	-0.2676	3.2e-15	61814292	0.23474	PC(37:4)	-0.792487	9.19315e-35
905	rs174560	11	61581764	FADS2	PC(16:0;0-22:5;0)	PC	T	C	-0.598	-0.3531	2.9e-29	61814292	0.23474	PC(37:4)	-0.792487	9.19315e-35
906	rs174560	11	61581764	FADS2	PC(16:1;0-18:2;0)	PC	T	C	-0.5971	0.2894	6.6e-21	61814292	0.23474	PC(37:4)	-0.792487	9.19315e-35
907	rs174560	11	61581764	FADS2	PC(17:0;0-20:4;0)	PC	T	C	-0.5992	-0.3494	4.1e-26	61814292	0.23474	PC(37:4)	-0.792487	9.19315e-35	PC(37:4)	-0.792487	9.19315e-35
908	rs174560	11	61581764	FADS2	PC(18:0;0-20:2;0)	PC	T	C	-0.5952	0.2315	3.4e-12	61814292	0.23474	PC(37:4)	-0.792487	9.19315e-35	PC(38:2)	0.138745	0.0365619
909	rs174560	11	61581764	FADS2	PC(18:0;0-20:4;0)	PC	T	C	-0.5975	-0.574	6.3e-74	61814292	0.23474	PC(37:4)	-0.792487	9.19315e-35
910	rs174560	11	61581764	FADS2	PC(18:0;0-20:5;0)	PC	T	C	-0.6018	-0.3687	1.6e-31	61814292	0.23474	PC(37:4)	-0.792487	9.19315e-35
911	rs174560	11	61581764	FADS2	PC(18:0;0-22:5;0)	PC	T	C	-0.6008	-0.2481	2.5e-14	61814292	0.23474	PC(37:4)	-0.792487	9.19315e-35
912	rs174560	11	61581764	FADS2	PC(18:1;0-18:2;0)	PC	T	C	-0.5986	0.2859	7.9e-20	61814292	0.23474	PC(37:4)	-0.792487	9.19315e-35
913	rs174560	11	61581764	FADS2	PC(18:1;0-20:4;0)	PC	T	C	-0.5979	-0.4404	1.4e-42	61814292	0.23474	PC(37:4)	-0.792487	9.19315e-35
914	rs174560	11	61581764	FADS2	PCO(16:0;0-20:4;0)	PCO	T	C	-0.599	-0.3829	1.9e-31	61814292	0.23474	PC(37:4)	-0.792487	9.19315e-35
915	rs174560	11	61581764	FADS2	PCO(18:0;0-20:4;0)	PCO	T	C	-0.5992	-0.2684	1.7e-16	61814292	0.23474	PC(37:4)	-0.792487	9.19315e-35
916	rs174560	11	61581764	FADS2	PCO(18:1;0-18:2;0)	PCO	T	C	-0.6002	0.1905	1.3e-09	61814292	0.23474	PC(37:4)	-0.792487	9.19315e-35
917	rs174560	11	61581764	FADS2	PCO(18:1;0-20:3;0)	PCO	T	C	-0.5994	0.1816	1.9e-08	61814292	0.23474	PC(37:4)	-0.792487	9.19315e-35
918	rs174560	11	61581764	FADS2	PCO(18:1;0-20:4;0)	PCO	T	C	-0.5993	-0.2941	1.7e-19	61814292	0.23474	PC(37:4)	-0.792487	9.19315e-35
919	rs174560	11	61581764	FADS2	SM(36:2;2)	SM	T	C	-0.5982	-0.1706	3.1e-08	61814292	0.23474	PC(37:4)	-0.792487	9.19315e-35	SM(d36:2)	-0.200245	0.00256908
920	rs174560	11	61581764	FADS2	PI(18:0;0-18:2;0)	PI	T	C	-0.5986	0.2165	1e-11	61814292	0.23474	PC(37:4)	-0.792487	9.19315e-35	PI(36:2)	0.188038	0.00493241
921	rs174560	11	61581764	FADS2	PI(18:0;0-20:3;0)	PI	T	C	-0.5971	0.3012	1.4e-20	61814292	0.23474	PC(37:4)	-0.792487	9.19315e-35
922	rs174560	11	61581764	FADS2	PI(18:0;0-20:4;0)	PI	T	C	-0.5978	-0.2267	2.5e-12	61814292	0.23474	PC(37:4)	-0.792487	9.19315e-35	PI(38:4)	0.0662785	0.0594435
923	rs174560	11	61581764	FADS2	PE(18:0;0-18:2;0)	PE	T	C	-0.5986	0.2573	9.5e-15	61814292	0.23474	PC(37:4)	-0.792487	9.19315e-35	PE(36:2)	0.239193	0.000280371
924	rs174560	11	61581764	FADS2	LPE(18:2;0)	LPE	T	C	-0.5996	0.2423	7.4e-14	61814292	0.23474	PC(37:4)	-0.792487	9.19315e-35	LPE(18:2)	0.293646	1.63426e-05
925	rs174560	11	61581764	FADS2	PEO(16:1;0-20:4;0)	PEO	T	C	-0.6007	-0.1917	1.4e-08	61814292	0.23474	PC(37:4)	-0.792487	9.19315e-35
926	rs174560	11	61581764	FADS2	LPE(20:4;0)	LPE	T	C	-0.5988	-0.2978	1.6e-19	61814292	0.23474	PC(37:4)	-0.792487	9.19315e-35	LPE(20:4)	-0.236121	0.000485627
927	rs174560	11	61581764	FADS2	LPC(20:4;0)	LPC	T	C	-0.5984	-0.4545	3.5e-47	61814292	0.23474	PC(37:4)	-0.792487	9.19315e-35	LPC(20:4)	-0.591129	1.33377e-19
928	rs75810419	11	61582527	FADS2	CE(20:4;0)	CE	C	A	0.0766	-0.3939	1.5e-10	61815055	0.02113	PC(38:4)C	-0.776607	0.000206827	CE(20:4)	0.204569	0.0776753
929	rs75810419	11	61582527	FADS2	PC(16:0;0-20:4;0)	PC	C	A	0.0766	-0.3384	3.7e-08	61815055	0.02113	PC(38:4)C	-0.776607	0.000206827
930	rs75810419	11	61582527	FADS2	PC(18:0;0-20:4;0)	PC	C	A	0.0766	-0.3981	8.7e-11	61815055	0.02113	PC(38:4)C	-0.776607	0.000206827
931	rs174561	11	61582708	FADS2	CE(16:0;0)	CE	T	C	-0.5983	-0.1754	1.7e-08	61815236	0.21283	PC(37:4)	-0.789065	9.74453e-32	CE(16:0)	-0.146865	0.0338754
932	rs174561	11	61582708	FADS2	CE(20:4;0)	CE	T	C	-0.5978	-0.5836	1.7e-76	61815236	0.21283	PC(37:4)	-0.789065	9.74453e-32	CE(20:4)	-0.427655	8.59229e-10
933	rs174561	11	61582708	FADS2	CE(20:5;0)	CE	T	C	-0.5986	-0.3527	1.1e-31	61815236	0.21283	PC(37:4)	-0.789065	9.74453e-32	CE(20:5)	-0.477356	5.29477e-12
934	rs174561	11	61582708	FADS2	TAG(56:6;0)	TAG	T	C	-0.5972	-0.21	5e-12	61815236	0.21283	PC(37:4)	-0.789065	9.74453e-32
935	rs174561	11	61582708	FADS2	PC(16:0;0-18:2;0)	PC	T	C	-0.5986	0.2043	1.6e-10	61815236	0.21283	PC(37:4)	-0.789065	9.74453e-32	PC(34:2)	0.144631	0.0387964
936	rs174561	11	61582708	FADS2	PC(16:0;0-20:4;0)	PC	T	C	-0.5975	-0.4959	2.8e-55	61815236	0.21283	PC(37:4)	-0.789065	9.74453e-32
937	rs174561	11	61582708	FADS2	PC(16:0;0-20:5;0)	PC	T	C	-0.599	-0.3291	1.7e-26	61815236	0.21283	PC(37:4)	-0.789065	9.74453e-32
938	rs174561	11	61582708	FADS2	PC(16:0;0-22:4;0)	PC	T	C	-0.5981	-0.268	3e-15	61815236	0.21283	PC(37:4)	-0.789065	9.74453e-32
939	rs174561	11	61582708	FADS2	PC(16:0;0-22:5;0)	PC	T	C	-0.5981	-0.3528	3.5e-29	61815236	0.21283	PC(37:4)	-0.789065	9.74453e-32
940	rs174561	11	61582708	FADS2	PC(16:1;0-18:2;0)	PC	T	C	-0.5973	0.2899	6e-21	61815236	0.21283	PC(37:4)	-0.789065	9.74453e-32
941	rs174561	11	61582708	FADS2	PC(17:0;0-20:4;0)	PC	T	C	-0.5994	-0.3502	3.3e-26	61815236	0.21283	PC(37:4)	-0.789065	9.74453e-32	PC(37:4)	-0.789065	9.74453e-32
942	rs174561	11	61582708	FADS2	PC(18:0;0-20:2;0)	PC	T	C	-0.5954	0.2316	3.5e-12	61815236	0.21283	PC(37:4)	-0.789065	9.74453e-32	PC(38:2)	0.0687803	0.190899
943	rs174561	11	61582708	FADS2	PC(18:0;0-20:4;0)	PC	T	C	-0.5977	-0.5749	4.5e-74	61815236	0.21283	PC(37:4)	-0.789065	9.74453e-32
944	rs174561	11	61582708	FADS2	PC(18:0;0-20:5;0)	PC	T	C	-0.602	-0.3687	1.7e-31	61815236	0.21283	PC(37:4)	-0.789065	9.74453e-32
945	rs174561	11	61582708	FADS2	PC(18:0;0-22:5;0)	PC	T	C	-0.601	-0.2484	2.4e-14	61815236	0.21283	PC(37:4)	-0.789065	9.74453e-32
946	rs174561	11	61582708	FADS2	PC(18:1;0-18:2;0)	PC	T	C	-0.5988	0.2869	6.3e-20	61815236	0.21283	PC(37:4)	-0.789065	9.74453e-32
947	rs174561	11	61582708	FADS2	PC(18:1;0-20:4;0)	PC	T	C	-0.5981	-0.4412	1.1e-42	61815236	0.21283	PC(37:4)	-0.789065	9.74453e-32
948	rs174561	11	61582708	FADS2	PCO(16:0;0-20:4;0)	PCO	T	C	-0.5991	-0.3845	1.1e-31	61815236	0.21283	PC(37:4)	-0.789065	9.74453e-32
949	rs174561	11	61582708	FADS2	PCO(18:0;0-20:4;0)	PCO	T	C	-0.5994	-0.2682	1.9e-16	61815236	0.21283	PC(37:4)	-0.789065	9.74453e-32
950	rs174561	11	61582708	FADS2	PCO(18:1;0-18:2;0)	PCO	T	C	-0.6004	0.1898	1.5e-09	61815236	0.21283	PC(37:4)	-0.789065	9.74453e-32
951	rs174561	11	61582708	FADS2	PCO(18:1;0-20:3;0)	PCO	T	C	-0.5996	0.1804	2.5e-08	61815236	0.21283	PC(37:4)	-0.789065	9.74453e-32
952	rs174561	11	61582708	FADS2	PCO(18:1;0-20:4;0)	PCO	T	C	-0.5994	-0.2947	1.5e-19	61815236	0.21283	PC(37:4)	-0.789065	9.74453e-32
953	rs174561	11	61582708	FADS2	SM(36:2;2)	SM	T	C	-0.5984	-0.1716	2.6e-08	61815236	0.21283	PC(37:4)	-0.789065	9.74453e-32	SM(d36:2)	-0.235983	0.00060369
954	rs174561	11	61582708	FADS2	PI(18:0;0-18:2;0)	PI	T	C	-0.5988	0.2173	8.9e-12	61815236	0.21283	PC(37:4)	-0.789065	9.74453e-32	PI(36:2)	0.168212	0.0154246
955	rs174561	11	61582708	FADS2	PI(18:0;0-20:3;0)	PI	T	C	-0.5973	0.3015	1.4e-20	61815236	0.21283	PC(37:4)	-0.789065	9.74453e-32
956	rs174561	11	61582708	FADS2	PI(18:0;0-20:4;0)	PI	T	C	-0.5979	-0.2273	2.2e-12	61815236	0.21283	PC(37:4)	-0.789065	9.74453e-32	PI(38:4)	-0.143544	0.0368533
957	rs174561	11	61582708	FADS2	PE(18:0;0-18:2;0)	PE	T	C	-0.5987	0.2582	8.1e-15	61815236	0.21283	PC(37:4)	-0.789065	9.74453e-32	PE(36:2)	0.234058	0.000617913
958	rs174561	11	61582708	FADS2	LPE(18:2;0)	LPE	T	C	-0.5998	0.2426	7.2e-14	61815236	0.21283	PC(37:4)	-0.789065	9.74453e-32	LPE(18:2)	0.282159	6.71059e-05
959	rs174561	11	61582708	FADS2	PEO(16:1;0-20:4;0)	PEO	T	C	-0.6009	-0.1932	1.1e-08	61815236	0.21283	PC(37:4)	-0.789065	9.74453e-32
960	rs174561	11	61582708	FADS2	LPE(20:4;0)	LPE	T	C	-0.599	-0.2985	1.4e-19	61815236	0.21283	PC(37:4)	-0.789065	9.74453e-32	LPE(20:4)	-0.252374	0.000311467
961	rs174561	11	61582708	FADS2	LPC(20:4;0)	LPC	T	C	-0.5986	-0.4552	2.9e-47	61815236	0.21283	PC(37:4)	-0.789065	9.74453e-32	LPC(20:4)	-0.615883	4.27051e-20
962	rs116980792	11	61585140	FADS2	CE(20:4;0)	CE	G	A	0.0766	-0.3938	1.5e-10	61817668	0.02113	PC(38:4)C	-0.776607	0.000206827	CE(20:4)	0.204569	0.0776753
963	rs116980792	11	61585140	FADS2	PC(16:0;0-20:4;0)	PC	G	A	0.0766	-0.3384	3.7e-08	61817668	0.02113	PC(38:4)C	-0.776607	0.000206827
964	rs116980792	11	61585140	FADS2	PC(18:0;0-20:4;0)	PC	G	A	0.0766	-0.3981	8.5e-11	61817668	0.02113	PC(38:4)C	-0.776607	0.000206827
965	rs174562	11	61585144	FADS2	CE(20:4;0)	CE	A	G	-0.5712	-0.5732	3.5e-76	61817672	0.23083	PC(37:4)	-0.77108	8.83759e-33	CE(20:4)	-0.440144	4.89176e-11
966	rs174562	11	61585144	FADS2	CE(20:5;0)	CE	A	G	-0.572	-0.3508	3.2e-32	61817672	0.23083	PC(37:4)	-0.77108	8.83759e-33	CE(20:5)	-0.466584	2.6843e-12
967	rs174562	11	61585144	FADS2	TAG(56:6;0)	TAG	A	G	-0.5701	-0.2164	4.6e-13	61817672	0.23083	PC(37:4)	-0.77108	8.83759e-33
968	rs174562	11	61585144	FADS2	PC(16:0;0-18:2;0)	PC	A	G	-0.5724	0.2167	6.5e-12	61817672	0.23083	PC(37:4)	-0.77108	8.83759e-33	PC(34:2)	0.173364	0.00994218
969	rs174562	11	61585144	FADS2	PC(16:0;0-20:4;0)	PC	A	G	-0.5708	-0.4951	5.1e-57	61817672	0.23083	PC(37:4)	-0.77108	8.83759e-33
970	rs174562	11	61585144	FADS2	PC(16:0;0-20:5;0)	PC	A	G	-0.5723	-0.3341	4.5e-28	61817672	0.23083	PC(37:4)	-0.77108	8.83759e-33
971	rs174562	11	61585144	FADS2	PC(16:0;0-22:4;0)	PC	A	G	-0.5718	-0.2559	2e-14	61817672	0.23083	PC(37:4)	-0.77108	8.83759e-33
972	rs174562	11	61585144	FADS2	PC(16:0;0-22:5;0)	PC	A	G	-0.5717	-0.3502	1.3e-29	61817672	0.23083	PC(37:4)	-0.77108	8.83759e-33
973	rs174562	11	61585144	FADS2	PC(16:1;0-18:2;0)	PC	A	G	-0.5714	0.2953	3e-22	61817672	0.23083	PC(37:4)	-0.77108	8.83759e-33
974	rs174562	11	61585144	FADS2	PC(17:0;0-20:4;0)	PC	A	G	-0.5735	-0.3554	1e-27	61817672	0.23083	PC(37:4)	-0.77108	8.83759e-33	PC(37:4)	-0.77108	8.83759e-33
975	rs174562	11	61585144	FADS2	PC(18:0;0-20:2;0)	PC	A	G	-0.5681	0.2468	6e-14	61817672	0.23083	PC(37:4)	-0.77108	8.83759e-33	PC(38:2)	0.0664415	0.0802244
976	rs174562	11	61585144	FADS2	PC(18:0;0-20:4;0)	PC	A	G	-0.5711	-0.5679	1.1e-74	61817672	0.23083	PC(37:4)	-0.77108	8.83759e-33
977	rs174562	11	61585144	FADS2	PC(18:0;0-20:5;0)	PC	A	G	-0.5759	-0.3726	5.1e-33	61817672	0.23083	PC(37:4)	-0.77108	8.83759e-33
978	rs174562	11	61585144	FADS2	PC(18:0;0-22:5;0)	PC	A	G	-0.5744	-0.2428	4e-14	61817672	0.23083	PC(37:4)	-0.77108	8.83759e-33
979	rs174562	11	61585144	FADS2	PC(18:1;0-18:2;0)	PC	A	G	-0.5725	0.2972	8.1e-22	61817672	0.23083	PC(37:4)	-0.77108	8.83759e-33
980	rs174562	11	61585144	FADS2	PC(18:1;0-20:4;0)	PC	A	G	-0.5716	-0.4353	1.1e-42	61817672	0.23083	PC(37:4)	-0.77108	8.83759e-33
981	rs174562	11	61585144	FADS2	PCO(16:0;0-20:4;0)	PCO	A	G	-0.5729	-0.3733	1.1e-30	61817672	0.23083	PC(37:4)	-0.77108	8.83759e-33
982	rs174562	11	61585144	FADS2	PCO(18:0;0-20:4;0)	PCO	A	G	-0.5731	-0.2486	1.2e-14	61817672	0.23083	PC(37:4)	-0.77108	8.83759e-33
983	rs174562	11	61585144	FADS2	PCO(18:1;0-18:2;0)	PCO	A	G	-0.5742	0.1991	1.4e-10	61817672	0.23083	PC(37:4)	-0.77108	8.83759e-33
984	rs174562	11	61585144	FADS2	PCO(18:1;0-20:4;0)	PCO	A	G	-0.5733	-0.2808	2.7e-18	61817672	0.23083	PC(37:4)	-0.77108	8.83759e-33
985	rs174562	11	61585144	FADS2	PI(18:0;0-18:2;0)	PI	A	G	-0.5727	0.2181	4.3e-12	61817672	0.23083	PC(37:4)	-0.77108	8.83759e-33	PI(36:2)	0.197464	0.00312484
986	rs174562	11	61585144	FADS2	PI(18:0;0-20:3;0)	PI	A	G	-0.5707	0.2924	4.5e-20	61817672	0.23083	PC(37:4)	-0.77108	8.83759e-33
987	rs174562	11	61585144	FADS2	PI(18:0;0-20:4;0)	PI	A	G	-0.5715	-0.2234	2.7e-12	61817672	0.23083	PC(37:4)	-0.77108	8.83759e-33	PI(38:4)	0.0662016	0.133894
988	rs174562	11	61585144	FADS2	PE(18:0;0-18:2;0)	PE	A	G	-0.5726	0.2538	1e-14	61817672	0.23083	PC(37:4)	-0.77108	8.83759e-33	PE(36:2)	0.256022	9.63563e-05
989	rs174562	11	61585144	FADS2	LPE(18:2;0)	LPE	A	G	-0.5736	0.2454	1.4e-14	61817672	0.23083	PC(37:4)	-0.77108	8.83759e-33	LPE(18:2)	0.265879	9.93563e-05
990	rs174562	11	61585144	FADS2	PEO(16:1;0-18:2;0)	PEO	A	G	-0.5709	0.1867	2.3e-08	61817672	0.23083	PC(37:4)	-0.77108	8.83759e-33
991	rs174562	11	61585144	FADS2	PEO(16:1;0-20:4;0)	PEO	A	G	-0.5743	-0.1848	3.2e-08	61817672	0.23083	PC(37:4)	-0.77108	8.83759e-33
992	rs174562	11	61585144	FADS2	LPE(20:4;0)	LPE	A	G	-0.5726	-0.2858	1.6e-18	61817672	0.23083	PC(37:4)	-0.77108	8.83759e-33	LPE(20:4)	-0.251734	0.000187426
993	rs174562	11	61585144	FADS2	LPC(20:4;0)	LPC	A	G	-0.5721	-0.4462	2.2e-46	61817672	0.23083	PC(37:4)	-0.77108	8.83759e-33	LPC(20:4)	-0.622971	2.29816e-22
994	rs174564	11	61588305	FADS2	CE(20:4;0)	CE	A	G	-0.5712	-0.5741	2e-76	61820833	0.25274	PC(37:4)	-0.773907	9.01247e-36	CE(20:4)	-0.407432	2.86141e-10
995	rs174564	11	61588305	FADS2	CE(20:5;0)	CE	A	G	-0.5721	-0.3514	2.5e-32	61820833	0.25274	PC(37:4)	-0.773907	9.01247e-36	CE(20:5)	-0.443449	5.18386e-12
996	rs174564	11	61588305	FADS2	TAG(56:5;0)	TAG	A	G	-0.5709	-0.1731	4.6e-08	61820833	0.25274	PC(37:4)	-0.773907	9.01247e-36
997	rs174564	11	61588305	FADS2	TAG(56:6;0)	TAG	A	G	-0.5701	-0.2173	3.6e-13	61820833	0.25274	PC(37:4)	-0.773907	9.01247e-36
998	rs174564	11	61588305	FADS2	PC(16:0;0-18:2;0)	PC	A	G	-0.5724	0.217	6.2e-12	61820833	0.25274	PC(37:4)	-0.773907	9.01247e-36	PC(34:2)	0.178624	0.00580237
999	rs174564	11	61588305	FADS2	PC(16:0;0-20:4;0)	PC	A	G	-0.5709	-0.4966	2.5e-57	61820833	0.25274	PC(37:4)	-0.773907	9.01247e-36
1000	rs174564	11	61588305	FADS2	PC(16:0;0-20:5;0)	PC	A	G	-0.5724	-0.3351	3.1e-28	61820833	0.25274	PC(37:4)	-0.773907	9.01247e-36
1001	rs174564	11	61588305	FADS2	PC(16:0;0-22:4;0)	PC	A	G	-0.572	-0.2571	1.5e-14	61820833	0.25274	PC(37:4)	-0.773907	9.01247e-36
1002	rs174564	11	61588305	FADS2	PC(16:0;0-22:5;0)	PC	A	G	-0.5718	-0.3517	7.4e-30	61820833	0.25274	PC(37:4)	-0.773907	9.01247e-36
1003	rs174564	11	61588305	FADS2	PC(16:1;0-18:2;0)	PC	A	G	-0.5714	0.2952	3e-22	61820833	0.25274	PC(37:4)	-0.773907	9.01247e-36
1004	rs174564	11	61588305	FADS2	PC(17:0;0-20:4;0)	PC	A	G	-0.5735	-0.3556	9.8e-28	61820833	0.25274	PC(37:4)	-0.773907	9.01247e-36	PC(37:4)	-0.773907	9.01247e-36
1005	rs174564	11	61588305	FADS2	PC(18:0;0-20:2;0)	PC	A	G	-0.5682	0.2471	5.6e-14	61820833	0.25274	PC(37:4)	-0.773907	9.01247e-36	PC(38:2)	0.159954	0.0127712
1006	rs174564	11	61588305	FADS2	PC(18:0;0-20:4;0)	PC	A	G	-0.5712	-0.5694	3.9e-75	61820833	0.25274	PC(37:4)	-0.773907	9.01247e-36
1007	rs174564	11	61588305	FADS2	PC(18:0;0-20:5;0)	PC	A	G	-0.576	-0.3733	3.8e-33	61820833	0.25274	PC(37:4)	-0.773907	9.01247e-36
1008	rs174564	11	61588305	FADS2	PC(18:0;0-22:5;0)	PC	A	G	-0.5745	-0.2439	3e-14	61820833	0.25274	PC(37:4)	-0.773907	9.01247e-36
1009	rs174564	11	61588305	FADS2	PC(18:1;0-18:2;0)	PC	A	G	-0.5725	0.2971	8.9e-22	61820833	0.25274	PC(37:4)	-0.773907	9.01247e-36
1010	rs174564	11	61588305	FADS2	PC(18:1;0-20:4;0)	PC	A	G	-0.5717	-0.4368	5.2e-43	61820833	0.25274	PC(37:4)	-0.773907	9.01247e-36
1011	rs174564	11	61588305	FADS2	PCO(16:0;0-20:4;0)	PCO	A	G	-0.5729	-0.3737	1e-30	61820833	0.25274	PC(37:4)	-0.773907	9.01247e-36
1012	rs174564	11	61588305	FADS2	PCO(18:0;0-20:4;0)	PCO	A	G	-0.5731	-0.2501	8.5e-15	61820833	0.25274	PC(37:4)	-0.773907	9.01247e-36
1013	rs174564	11	61588305	FADS2	PCO(18:1;0-18:2;0)	PCO	A	G	-0.5742	0.1998	1.2e-10	61820833	0.25274	PC(37:4)	-0.773907	9.01247e-36
1014	rs174564	11	61588305	FADS2	PCO(18:1;0-20:4;0)	PCO	A	G	-0.5733	-0.2813	2.3e-18	61820833	0.25274	PC(37:4)	-0.773907	9.01247e-36
1015	rs174564	11	61588305	FADS2	PI(18:0;0-18:2;0)	PI	A	G	-0.5728	0.2179	4.4e-12	61820833	0.25274	PC(37:4)	-0.773907	9.01247e-36	PI(36:2)	0.213821	0.000904716
1016	rs174564	11	61588305	FADS2	PI(18:0;0-20:3;0)	PI	A	G	-0.5708	0.2924	4.5e-20	61820833	0.25274	PC(37:4)	-0.773907	9.01247e-36
1017	rs174564	11	61588305	FADS2	PI(18:0;0-20:4;0)	PI	A	G	-0.5715	-0.2241	2.3e-12	61820833	0.25274	PC(37:4)	-0.773907	9.01247e-36	PI(38:4)	0.0640117	0.185714
1018	rs174564	11	61588305	FADS2	PE(18:0;0-18:2;0)	PE	A	G	-0.5727	0.2536	1.1e-14	61820833	0.25274	PC(37:4)	-0.773907	9.01247e-36	PE(36:2)	0.258598	4.40275e-05
1019	rs174564	11	61588305	FADS2	LPE(18:2;0)	LPE	A	G	-0.5736	0.2469	1e-14	61820833	0.25274	PC(37:4)	-0.773907	9.01247e-36	LPE(18:2)	0.276709	2.65838e-05
1020	rs174564	11	61588305	FADS2	PEO(16:1;0-18:2;0)	PEO	A	G	-0.5709	0.1876	2e-08	61820833	0.25274	PC(37:4)	-0.773907	9.01247e-36
1021	rs174564	11	61588305	FADS2	PEO(16:1;0-20:4;0)	PEO	A	G	-0.5743	-0.1843	3.5e-08	61820833	0.25274	PC(37:4)	-0.773907	9.01247e-36
1022	rs174564	11	61588305	FADS2	LPE(20:4;0)	LPE	A	G	-0.5726	-0.2862	1.4e-18	61820833	0.25274	PC(37:4)	-0.773907	9.01247e-36	LPE(20:4)	-0.236023	0.000299054
1023	rs174564	11	61588305	FADS2	LPC(20:4;0)	LPC	A	G	-0.5722	-0.4472	1.3e-46	61820833	0.25274	PC(37:4)	-0.773907	9.01247e-36	LPC(20:4)	-0.596823	1.21257e-21
1024	rs28456	11	61589481	FADS2	CE(16:0;0)	CE	A	G	-0.5953	-0.1764	1.3e-08	61822009	0.23474	PC(37:4)	-0.792487	9.19315e-35	CE(16:0)	-0.172518	0.00994135
1025	rs28456	11	61589481	FADS2	CE(20:4;0)	CE	A	G	-0.5946	-0.5852	1.1e-77	61822009	0.23474	PC(37:4)	-0.792487	9.19315e-35	CE(20:4)	-0.394413	4.34513e-09
1026	rs28456	11	61589481	FADS2	CE(20:5;0)	CE	A	G	-0.5955	-0.3546	2.8e-32	61822009	0.23474	PC(37:4)	-0.792487	9.19315e-35	CE(20:5)	-0.45343	9.67708e-12
1027	rs28456	11	61589481	FADS2	TAG(56:6;0)	TAG	A	G	-0.5941	-0.2106	3.5e-12	61822009	0.23474	PC(37:4)	-0.792487	9.19315e-35
1028	rs28456	11	61589481	FADS2	PC(16:0;0-18:2;0)	PC	A	G	-0.5957	0.2039	1.5e-10	61822009	0.23474	PC(37:4)	-0.792487	9.19315e-35	PC(34:2)	0.153253	0.0228231
1029	rs28456	11	61589481	FADS2	PC(16:0;0-20:4;0)	PC	A	G	-0.5943	-0.5008	6e-57	61822009	0.23474	PC(37:4)	-0.792487	9.19315e-35
1030	rs28456	11	61589481	FADS2	PC(16:0;0-20:5;0)	PC	A	G	-0.5959	-0.3335	2.1e-27	61822009	0.23474	PC(37:4)	-0.792487	9.19315e-35
1031	rs28456	11	61589481	FADS2	PC(16:0;0-22:4;0)	PC	A	G	-0.5951	-0.2684	2.1e-15	61822009	0.23474	PC(37:4)	-0.792487	9.19315e-35
1032	rs28456	11	61589481	FADS2	PC(16:0;0-22:5;0)	PC	A	G	-0.595	-0.3558	6.8e-30	61822009	0.23474	PC(37:4)	-0.792487	9.19315e-35
1033	rs28456	11	61589481	FADS2	PC(16:1;0-18:2;0)	PC	A	G	-0.5944	0.2924	1.9e-21	61822009	0.23474	PC(37:4)	-0.792487	9.19315e-35
1034	rs28456	11	61589481	FADS2	PC(17:0;0-20:4;0)	PC	A	G	-0.5964	-0.3514	1.4e-26	61822009	0.23474	PC(37:4)	-0.792487	9.19315e-35	PC(37:4)	-0.792487	9.19315e-35
1035	rs28456	11	61589481	FADS2	PC(18:0;0-20:2;0)	PC	A	G	-0.5922	0.2351	1.3e-12	61822009	0.23474	PC(37:4)	-0.792487	9.19315e-35	PC(38:2)	0.138745	0.0365619
1036	rs28456	11	61589481	FADS2	PC(18:0;0-20:4;0)	PC	A	G	-0.5945	-0.579	4.7e-76	61822009	0.23474	PC(37:4)	-0.792487	9.19315e-35
1037	rs28456	11	61589481	FADS2	PC(18:0;0-20:5;0)	PC	A	G	-0.5987	-0.3721	2.5e-32	61822009	0.23474	PC(37:4)	-0.792487	9.19315e-35
1038	rs28456	11	61589481	FADS2	PC(18:0;0-22:5;0)	PC	A	G	-0.5982	-0.2515	9.3e-15	61822009	0.23474	PC(37:4)	-0.792487	9.19315e-35
1039	rs28456	11	61589481	FADS2	PC(18:1;0-18:2;0)	PC	A	G	-0.5958	0.2905	1.5e-20	61822009	0.23474	PC(37:4)	-0.792487	9.19315e-35
1040	rs28456	11	61589481	FADS2	PC(18:1;0-20:4;0)	PC	A	G	-0.595	-0.4415	4.6e-43	61822009	0.23474	PC(37:4)	-0.792487	9.19315e-35
1041	rs28456	11	61589481	FADS2	PCO(16:0;0-20:4;0)	PCO	A	G	-0.5962	-0.3881	1.8e-32	61822009	0.23474	PC(37:4)	-0.792487	9.19315e-35
1042	rs28456	11	61589481	FADS2	PCO(18:0;0-20:4;0)	PCO	A	G	-0.5964	-0.2667	2.4e-16	61822009	0.23474	PC(37:4)	-0.792487	9.19315e-35
1043	rs28456	11	61589481	FADS2	PCO(18:1;0-18:2;0)	PCO	A	G	-0.5975	0.1921	8.9e-10	61822009	0.23474	PC(37:4)	-0.792487	9.19315e-35
1044	rs28456	11	61589481	FADS2	PCO(18:1;0-20:3;0)	PCO	A	G	-0.5967	0.1801	2.3e-08	61822009	0.23474	PC(37:4)	-0.792487	9.19315e-35
1045	rs28456	11	61589481	FADS2	PCO(18:1;0-20:4;0)	PCO	A	G	-0.5965	-0.2945	1.2e-19	61822009	0.23474	PC(37:4)	-0.792487	9.19315e-35
1046	rs28456	11	61589481	FADS2	SM(36:2;2)	SM	A	G	-0.5955	-0.1717	2.3e-08	61822009	0.23474	PC(37:4)	-0.792487	9.19315e-35	SM(d36:2)	-0.200245	0.00256908
1047	rs28456	11	61589481	FADS2	PI(18:0;0-18:2;0)	PI	A	G	-0.596	0.217	8.3e-12	61822009	0.23474	PC(37:4)	-0.792487	9.19315e-35	PI(36:2)	0.188038	0.00493241
1048	rs28456	11	61589481	FADS2	PI(18:0;0-20:3;0)	PI	A	G	-0.5944	0.2997	1.5e-20	61822009	0.23474	PC(37:4)	-0.792487	9.19315e-35
1049	rs28456	11	61589481	FADS2	PI(18:0;0-20:4;0)	PI	A	G	-0.5949	-0.2275	1.7e-12	61822009	0.23474	PC(37:4)	-0.792487	9.19315e-35	PI(38:4)	0.0662785	0.0594435
1050	rs28456	11	61589481	FADS2	PE(18:0;0-18:2;0)	PE	A	G	-0.5957	0.2565	1e-14	61822009	0.23474	PC(37:4)	-0.792487	9.19315e-35	PE(36:2)	0.239193	0.000280371
1051	rs28456	11	61589481	FADS2	LPE(18:2;0)	LPE	A	G	-0.5967	0.2439	4.3e-14	61822009	0.23474	PC(37:4)	-0.792487	9.19315e-35	LPE(18:2)	0.293646	1.63426e-05
1052	rs28456	11	61589481	FADS2	PEO(16:1;0-20:4;0)	PEO	A	G	-0.5979	-0.1962	5.8e-09	61822009	0.23474	PC(37:4)	-0.792487	9.19315e-35
1053	rs28456	11	61589481	FADS2	LPE(20:4;0)	LPE	A	G	-0.5959	-0.2996	6.5e-20	61822009	0.23474	PC(37:4)	-0.792487	9.19315e-35	LPE(20:4)	-0.236121	0.000485627
1054	rs28456	11	61589481	FADS2	LPC(20:4;0)	LPC	A	G	-0.5955	-0.4567	5.4e-48	61822009	0.23474	PC(37:4)	-0.792487	9.19315e-35	LPC(20:4)	-0.591129	1.33377e-19
1055	rs174565	11	61591636	FADS2	CE(20:4;0)	CE	C	G	-0.7764	-0.4908	6.5e-38	61824164	0.03052	CE(20:4)	-0.647646	0.000131019	CE(20:4)	-0.647646	0.000131019
1056	rs174565	11	61591636	FADS2	CE(20:5;0)	CE	C	G	-0.7766	-0.3159	1.2e-18	61824164	0.03052	CE(20:4)	-0.647646	0.000131019	CE(20:5)	-0.419452	0.0137134
1057	rs174565	11	61591636	FADS2	PC(16:0;0-18:2;0)	PC	C	G	-0.7763	0.2417	1.2e-10	61824164	0.03052	CE(20:4)	-0.647646	0.000131019	PC(34:2)	0.347709	0.0382349
1058	rs174565	11	61591636	FADS2	PC(16:0;0-20:4;0)	PC	C	G	-0.7764	-0.3947	1.1e-24	61824164	0.03052	CE(20:4)	-0.647646	0.000131019
1059	rs174565	11	61591636	FADS2	PC(16:0;0-20:5;0)	PC	C	G	-0.7774	-0.2831	1.9e-14	61824164	0.03052	CE(20:4)	-0.647646	0.000131019
1060	rs174565	11	61591636	FADS2	PC(16:0;0-22:5;0)	PC	C	G	-0.7765	-0.2898	1.6e-14	61824164	0.03052	CE(20:4)	-0.647646	0.000131019
1061	rs174565	11	61591636	FADS2	PC(16:1;0-18:2;0)	PC	C	G	-0.776	0.269	2.6e-13	61824164	0.03052	CE(20:4)	-0.647646	0.000131019
1062	rs174565	11	61591636	FADS2	PC(17:0;0-20:4;0)	PC	C	G	-0.7763	-0.2727	3.4e-12	61824164	0.03052	CE(20:4)	-0.647646	0.000131019	PC(37:4)	-0.623103	0.000298445
1063	rs174565	11	61591636	FADS2	PC(18:0;0-20:2;0)	PC	C	G	-0.7728	0.2511	1.4e-10	61824164	0.03052	CE(20:4)	-0.647646	0.000131019	PC(38:2)	0.166388	0.245918
1064	rs174565	11	61591636	FADS2	PC(18:0;0-20:4;0)	PC	C	G	-0.7764	-0.4672	2.6e-34	61824164	0.03052	CE(20:4)	-0.647646	0.000131019
1065	rs174565	11	61591636	FADS2	PC(18:0;0-20:5;0)	PC	C	G	-0.7781	-0.3278	3.6e-18	61824164	0.03052	CE(20:4)	-0.647646	0.000131019
1066	rs174565	11	61591636	FADS2	PC(18:1;0-18:2;0)	PC	C	G	-0.7765	0.2433	6.6e-11	61824164	0.03052	CE(20:4)	-0.647646	0.000131019
1067	rs174565	11	61591636	FADS2	PC(18:1;0-20:4;0)	PC	C	G	-0.7765	-0.4044	1.9e-25	61824164	0.03052	CE(20:4)	-0.647646	0.000131019
1068	rs174565	11	61591636	FADS2	PCO(16:0;0-20:4;0)	PCO	C	G	-0.7766	-0.3287	5e-17	61824164	0.03052	CE(20:4)	-0.647646	0.000131019
1069	rs174565	11	61591636	FADS2	PCO(18:1;0-20:4;0)	PCO	C	G	-0.7766	-0.2423	4.7e-10	61824164	0.03052	CE(20:4)	-0.647646	0.000131019
1070	rs174565	11	61591636	FADS2	PI(18:0;0-18:2;0)	PI	C	G	-0.7764	0.2395	1.7e-10	61824164	0.03052	CE(20:4)	-0.647646	0.000131019	PI(36:2)	0.378688	0.0239219
1071	rs174565	11	61591636	FADS2	PI(18:0;0-20:3;0)	PI	C	G	-0.7756	0.2241	6e-09	61824164	0.03052	CE(20:4)	-0.647646	0.000131019
1072	rs174565	11	61591636	FADS2	PE(18:0;0-18:2;0)	PE	C	G	-0.7759	0.2527	1.1e-10	61824164	0.03052	CE(20:4)	-0.647646	0.000131019	PE(36:2)	0.492293	0.00269135
1073	rs174565	11	61591636	FADS2	LPE(18:2;0)	LPE	C	G	-0.7771	0.24	3.7e-10	61824164	0.03052	CE(20:4)	-0.647646	0.000131019	LPE(18:2)	0.170694	0.0976818
1074	rs174565	11	61591636	FADS2	LPE(20:4;0)	LPE	C	G	-0.7765	-0.2159	4.1e-08	61824164	0.03052	CE(20:4)	-0.647646	0.000131019	LPE(20:4)	0.170172	0.11966
1075	rs174565	11	61591636	FADS2	LPC(20:4;0)	LPC	C	G	-0.7763	-0.3835	4.7e-24	61824164	0.03052	CE(20:4)	-0.647646	0.000131019	LPC(20:4)	-0.485958	0.00446397
1076	rs174566	11	61592362	FADS2	CE(16:0;0)	CE	A	G	-0.5754	-0.1683	4.9e-08	61824890	0.25274	PC(37:4)	-0.773907	9.01247e-36	CE(16:0)	-0.192904	0.00287274
1077	rs174566	11	61592362	FADS2	CE(20:4;0)	CE	A	G	-0.5748	-0.5751	5.6e-76	61824890	0.25274	PC(37:4)	-0.773907	9.01247e-36	CE(20:4)	-0.407432	2.86141e-10
1078	rs174566	11	61592362	FADS2	CE(20:5;0)	CE	A	G	-0.5755	-0.3506	5.6e-32	61824890	0.25274	PC(37:4)	-0.773907	9.01247e-36	CE(20:5)	-0.443449	5.18386e-12
1079	rs174566	11	61592362	FADS2	TAG(56:5;0)	TAG	A	G	-0.5743	-0.1753	3.4e-08	61824890	0.25274	PC(37:4)	-0.773907	9.01247e-36
1080	rs174566	11	61592362	FADS2	TAG(56:6;0)	TAG	A	G	-0.5736	-0.217	4.7e-13	61824890	0.25274	PC(37:4)	-0.773907	9.01247e-36
1081	rs174566	11	61592362	FADS2	PC(16:0;0-18:2;0)	PC	A	G	-0.5757	0.2177	6e-12	61824890	0.25274	PC(37:4)	-0.773907	9.01247e-36	PC(34:2)	0.178624	0.00580237
1082	rs174566	11	61592362	FADS2	PC(16:0;0-20:4;0)	PC	A	G	-0.5744	-0.4962	1e-56	61824890	0.25274	PC(37:4)	-0.773907	9.01247e-36
1083	rs174566	11	61592362	FADS2	PC(16:0;0-20:5;0)	PC	A	G	-0.5758	-0.3329	1.1e-27	61824890	0.25274	PC(37:4)	-0.773907	9.01247e-36
1084	rs174566	11	61592362	FADS2	PC(16:0;0-22:4;0)	PC	A	G	-0.5757	-0.2601	9.1e-15	61824890	0.25274	PC(37:4)	-0.773907	9.01247e-36
1085	rs174566	11	61592362	FADS2	PC(16:0;0-22:5;0)	PC	A	G	-0.5753	-0.3523	9.3e-30	61824890	0.25274	PC(37:4)	-0.773907	9.01247e-36
1086	rs174566	11	61592362	FADS2	PC(16:1;0-18:2;0)	PC	A	G	-0.5747	0.2911	1.5e-21	61824890	0.25274	PC(37:4)	-0.773907	9.01247e-36
1087	rs174566	11	61592362	FADS2	PC(17:0;0-20:4;0)	PC	A	G	-0.5768	-0.3563	1.1e-27	61824890	0.25274	PC(37:4)	-0.773907	9.01247e-36	PC(37:4)	-0.773907	9.01247e-36
1088	rs174566	11	61592362	FADS2	PC(18:0;0-20:2;0)	PC	A	G	-0.5717	0.2434	1.6e-13	61824890	0.25274	PC(37:4)	-0.773907	9.01247e-36	PC(38:2)	0.159954	0.0127712
1089	rs174566	11	61592362	FADS2	PC(18:0;0-20:4;0)	PC	A	G	-0.5747	-0.5677	5.9e-74	61824890	0.25274	PC(37:4)	-0.773907	9.01247e-36
1090	rs174566	11	61592362	FADS2	PC(18:0;0-20:5;0)	PC	A	G	-0.5795	-0.3703	2e-32	61824890	0.25274	PC(37:4)	-0.773907	9.01247e-36
1091	rs174566	11	61592362	FADS2	PC(18:0;0-22:5;0)	PC	A	G	-0.5776	-0.2429	4.5e-14	61824890	0.25274	PC(37:4)	-0.773907	9.01247e-36
1092	rs174566	11	61592362	FADS2	PC(18:1;0-18:2;0)	PC	A	G	-0.5758	0.2947	2.6e-21	61824890	0.25274	PC(37:4)	-0.773907	9.01247e-36
1093	rs174566	11	61592362	FADS2	PC(18:1;0-20:4;0)	PC	A	G	-0.5751	-0.4395	2.7e-43	61824890	0.25274	PC(37:4)	-0.773907	9.01247e-36
1094	rs174566	11	61592362	FADS2	PCO(16:0;0-20:4;0)	PCO	A	G	-0.5762	-0.3727	2.3e-30	61824890	0.25274	PC(37:4)	-0.773907	9.01247e-36
1095	rs174566	11	61592362	FADS2	PCO(18:0;0-20:4;0)	PCO	A	G	-0.5764	-0.2525	5.2e-15	61824890	0.25274	PC(37:4)	-0.773907	9.01247e-36
1096	rs174566	11	61592362	FADS2	PCO(18:1;0-18:2;0)	PCO	A	G	-0.5774	0.1985	1.8e-10	61824890	0.25274	PC(37:4)	-0.773907	9.01247e-36
1097	rs174566	11	61592362	FADS2	PCO(18:1;0-20:4;0)	PCO	A	G	-0.5765	-0.2827	1.9e-18	61824890	0.25274	PC(37:4)	-0.773907	9.01247e-36
1098	rs174566	11	61592362	FADS2	PI(18:0;0-18:2;0)	PI	A	G	-0.5759	0.218	4.9e-12	61824890	0.25274	PC(37:4)	-0.773907	9.01247e-36	PI(36:2)	0.213821	0.000904716
1099	rs174566	11	61592362	FADS2	PI(18:0;0-20:3;0)	PI	A	G	-0.5741	0.2929	5.2e-20	61824890	0.25274	PC(37:4)	-0.773907	9.01247e-36
1100	rs174566	11	61592362	FADS2	PI(18:0;0-20:4;0)	PI	A	G	-0.5749	-0.2249	2.1e-12	61824890	0.25274	PC(37:4)	-0.773907	9.01247e-36	PI(38:4)	0.0640117	0.185714
1101	rs174566	11	61592362	FADS2	PE(18:0;0-18:2;0)	PE	A	G	-0.576	0.2551	9.1e-15	61824890	0.25274	PC(37:4)	-0.773907	9.01247e-36	PE(36:2)	0.258598	4.40275e-05
1102	rs174566	11	61592362	FADS2	LPE(18:2;0)	LPE	A	G	-0.577	0.2497	6.2e-15	61824890	0.25274	PC(37:4)	-0.773907	9.01247e-36	LPE(18:2)	0.276709	2.65838e-05
1103	rs174566	11	61592362	FADS2	PEO(16:1;0-18:2;0)	PEO	A	G	-0.5741	0.1894	1.6e-08	61824890	0.25274	PC(37:4)	-0.773907	9.01247e-36
1104	rs174566	11	61592362	FADS2	LPE(20:4;0)	LPE	A	G	-0.576	-0.2844	3.2e-18	61824890	0.25274	PC(37:4)	-0.773907	9.01247e-36	LPE(20:4)	-0.236023	0.000299054
1105	rs174566	11	61592362	FADS2	LPC(20:4;0)	LPC	A	G	-0.5756	-0.4457	5.6e-46	61824890	0.25274	PC(37:4)	-0.773907	9.01247e-36	LPC(20:4)	-0.596823	1.21257e-21
1106	rs174567	11	61593005	FADS2	CE(16:0;0)	CE	A	G	-0.5723	-0.1691	3.8e-08	61825533	0.25274	PC(37:4)	-0.773907	9.01247e-36	CE(16:0)	-0.192904	0.00287274
1107	rs174567	11	61593005	FADS2	CE(20:4;0)	CE	A	G	-0.5715	-0.5758	6.9e-77	61825533	0.25274	PC(37:4)	-0.773907	9.01247e-36	CE(20:4)	-0.407432	2.86141e-10
1108	rs174567	11	61593005	FADS2	CE(20:5;0)	CE	A	G	-0.5723	-0.3521	1.8e-32	61825533	0.25274	PC(37:4)	-0.773907	9.01247e-36	CE(20:5)	-0.443449	5.18386e-12
1109	rs174567	11	61593005	FADS2	TAG(56:5;0)	TAG	A	G	-0.5711	-0.1735	4.2e-08	61825533	0.25274	PC(37:4)	-0.773907	9.01247e-36
1110	rs174567	11	61593005	FADS2	TAG(56:6;0)	TAG	A	G	-0.5704	-0.2172	3.7e-13	61825533	0.25274	PC(37:4)	-0.773907	9.01247e-36
1111	rs174567	11	61593005	FADS2	PC(16:0;0-18:2;0)	PC	A	G	-0.5727	0.2162	7.1e-12	61825533	0.25274	PC(37:4)	-0.773907	9.01247e-36	PC(34:2)	0.178624	0.00580237
1112	rs174567	11	61593005	FADS2	PC(16:0;0-20:4;0)	PC	A	G	-0.5711	-0.4993	5.8e-58	61825533	0.25274	PC(37:4)	-0.773907	9.01247e-36
1113	rs174567	11	61593005	FADS2	PC(16:0;0-20:5;0)	PC	A	G	-0.5726	-0.3365	1.8e-28	61825533	0.25274	PC(37:4)	-0.773907	9.01247e-36
1114	rs174567	11	61593005	FADS2	PC(16:0;0-22:4;0)	PC	A	G	-0.5724	-0.2593	8.7e-15	61825533	0.25274	PC(37:4)	-0.773907	9.01247e-36
1115	rs174567	11	61593005	FADS2	PC(16:0;0-22:5;0)	PC	A	G	-0.5721	-0.3536	3.6e-30	61825533	0.25274	PC(37:4)	-0.773907	9.01247e-36
1116	rs174567	11	61593005	FADS2	PC(16:1;0-18:2;0)	PC	A	G	-0.5717	0.2938	4.6e-22	61825533	0.25274	PC(37:4)	-0.773907	9.01247e-36
1117	rs174567	11	61593005	FADS2	PC(17:0;0-20:4;0)	PC	A	G	-0.5738	-0.3572	5.4e-28	61825533	0.25274	PC(37:4)	-0.773907	9.01247e-36	PC(37:4)	-0.773907	9.01247e-36
1118	rs174567	11	61593005	FADS2	PC(18:0;0-20:2;0)	PC	A	G	-0.5684	0.2464	6.5e-14	61825533	0.25274	PC(37:4)	-0.773907	9.01247e-36	PC(38:2)	0.159954	0.0127712
1119	rs174567	11	61593005	FADS2	PC(18:0;0-20:4;0)	PC	A	G	-0.5714	-0.5704	1.9e-75	61825533	0.25274	PC(37:4)	-0.773907	9.01247e-36
1120	rs174567	11	61593005	FADS2	PC(18:0;0-20:5;0)	PC	A	G	-0.5762	-0.3731	3.8e-33	61825533	0.25274	PC(37:4)	-0.773907	9.01247e-36
1121	rs174567	11	61593005	FADS2	PC(18:0;0-22:5;0)	PC	A	G	-0.5747	-0.2446	2.5e-14	61825533	0.25274	PC(37:4)	-0.773907	9.01247e-36
1122	rs174567	11	61593005	FADS2	PC(18:1;0-18:2;0)	PC	A	G	-0.5728	0.2977	6.9e-22	61825533	0.25274	PC(37:4)	-0.773907	9.01247e-36
1123	rs174567	11	61593005	FADS2	PC(18:1;0-20:4;0)	PC	A	G	-0.5719	-0.4385	2.4e-43	61825533	0.25274	PC(37:4)	-0.773907	9.01247e-36
1124	rs174567	11	61593005	FADS2	PCO(16:0;0-20:4;0)	PCO	A	G	-0.5732	-0.3756	5e-31	61825533	0.25274	PC(37:4)	-0.773907	9.01247e-36
1125	rs174567	11	61593005	FADS2	PCO(18:0;0-20:4;0)	PCO	A	G	-0.5734	-0.2498	8.7e-15	61825533	0.25274	PC(37:4)	-0.773907	9.01247e-36
1126	rs174567	11	61593005	FADS2	PCO(18:1;0-18:2;0)	PCO	A	G	-0.5745	0.1996	1.3e-10	61825533	0.25274	PC(37:4)	-0.773907	9.01247e-36
1127	rs174567	11	61593005	FADS2	PCO(18:1;0-20:4;0)	PCO	A	G	-0.5735	-0.2824	1.7e-18	61825533	0.25274	PC(37:4)	-0.773907	9.01247e-36
1128	rs174567	11	61593005	FADS2	PI(18:0;0-18:2;0)	PI	A	G	-0.573	0.2174	4.9e-12	61825533	0.25274	PC(37:4)	-0.773907	9.01247e-36	PI(36:2)	0.213821	0.000904716
1129	rs174567	11	61593005	FADS2	PI(18:0;0-20:3;0)	PI	A	G	-0.571	0.2914	5.8e-20	61825533	0.25274	PC(37:4)	-0.773907	9.01247e-36
1130	rs174567	11	61593005	FADS2	PI(18:0;0-20:4;0)	PI	A	G	-0.5718	-0.2247	1.9e-12	61825533	0.25274	PC(37:4)	-0.773907	9.01247e-36	PI(38:4)	0.0640117	0.185714
1131	rs174567	11	61593005	FADS2	PE(18:0;0-18:2;0)	PE	A	G	-0.5729	0.253	1.2e-14	61825533	0.25274	PC(37:4)	-0.773907	9.01247e-36	PE(36:2)	0.258598	4.40275e-05
1132	rs174567	11	61593005	FADS2	LPE(18:2;0)	LPE	A	G	-0.5739	0.2486	6.5e-15	61825533	0.25274	PC(37:4)	-0.773907	9.01247e-36	LPE(18:2)	0.276709	2.65838e-05
1133	rs174567	11	61593005	FADS2	PEO(16:1;0-18:2;0)	PEO	A	G	-0.5711	0.1869	2.2e-08	61825533	0.25274	PC(37:4)	-0.773907	9.01247e-36
1134	rs174567	11	61593005	FADS2	PEO(16:1;0-20:4;0)	PEO	A	G	-0.5745	-0.1855	2.8e-08	61825533	0.25274	PC(37:4)	-0.773907	9.01247e-36
1135	rs174567	11	61593005	FADS2	LPE(20:4;0)	LPE	A	G	-0.5729	-0.2856	1.7e-18	61825533	0.25274	PC(37:4)	-0.773907	9.01247e-36	LPE(20:4)	-0.236023	0.000299054
1136	rs174567	11	61593005	FADS2	LPC(20:4;0)	LPC	A	G	-0.5724	-0.4468	1.5e-46	61825533	0.25274	PC(37:4)	-0.773907	9.01247e-36	LPC(20:4)	-0.596823	1.21257e-21
1137	rs174568	11	61593816	FADS2	CE(20:4;0)	CE	C	T	0.4237	-0.5709	7.4e-75	61826344	0.23083	PC(37:4)	-0.77108	8.83759e-33	CE(20:4)	-0.440144	4.89176e-11
1138	rs174568	11	61593816	FADS2	CE(20:5;0)	CE	C	T	0.4229	-0.349	1.1e-31	61826344	0.23083	PC(37:4)	-0.77108	8.83759e-33	CE(20:5)	-0.466584	2.6843e-12
1139	rs174568	11	61593816	FADS2	TAG(56:6;0)	TAG	C	T	0.4248	-0.2125	1.4e-12	61826344	0.23083	PC(37:4)	-0.77108	8.83759e-33
1140	rs174568	11	61593816	FADS2	PC(16:0;0-18:2;0)	PC	C	T	0.4226	0.2173	6.8e-12	61826344	0.23083	PC(37:4)	-0.77108	8.83759e-33	PC(34:2)	0.173364	0.00994218
1141	rs174568	11	61593816	FADS2	PC(16:0;0-20:4;0)	PC	C	T	0.4241	-0.493	5.6e-56	61826344	0.23083	PC(37:4)	-0.77108	8.83759e-33
1142	rs174568	11	61593816	FADS2	PC(16:0;0-20:5;0)	PC	C	T	0.4226	-0.3333	9.8e-28	61826344	0.23083	PC(37:4)	-0.77108	8.83759e-33
1143	rs174568	11	61593816	FADS2	PC(16:0;0-22:4;0)	PC	C	T	0.4225	-0.2562	2.3e-14	61826344	0.23083	PC(37:4)	-0.77108	8.83759e-33
1144	rs174568	11	61593816	FADS2	PC(16:0;0-22:5;0)	PC	C	T	0.4232	-0.3507	1.7e-29	61826344	0.23083	PC(37:4)	-0.77108	8.83759e-33
1145	rs174568	11	61593816	FADS2	PC(16:1;0-18:2;0)	PC	C	T	0.4236	0.2891	3e-21	61826344	0.23083	PC(37:4)	-0.77108	8.83759e-33
1146	rs174568	11	61593816	FADS2	PC(17:0;0-20:4;0)	PC	C	T	0.4215	-0.3564	1.1e-27	61826344	0.23083	PC(37:4)	-0.77108	8.83759e-33	PC(37:4)	-0.77108	8.83759e-33
1147	rs174568	11	61593816	FADS2	PC(18:0;0-20:2;0)	PC	C	T	0.4266	0.2409	3e-13	61826344	0.23083	PC(37:4)	-0.77108	8.83759e-33	PC(38:2)	0.0664415	0.0802244
1148	rs174568	11	61593816	FADS2	PC(18:0;0-20:4;0)	PC	C	T	0.4237	-0.5655	2.2e-73	61826344	0.23083	PC(37:4)	-0.77108	8.83759e-33
1149	rs174568	11	61593816	FADS2	PC(18:0;0-20:5;0)	PC	C	T	0.4189	-0.3691	3.4e-32	61826344	0.23083	PC(37:4)	-0.77108	8.83759e-33
1150	rs174568	11	61593816	FADS2	PC(18:0;0-22:5;0)	PC	C	T	0.4207	-0.2424	5.1e-14	61826344	0.23083	PC(37:4)	-0.77108	8.83759e-33
1151	rs174568	11	61593816	FADS2	PC(18:1;0-18:2;0)	PC	C	T	0.4225	0.2916	6.9e-21	61826344	0.23083	PC(37:4)	-0.77108	8.83759e-33
1152	rs174568	11	61593816	FADS2	PC(18:1;0-20:4;0)	PC	C	T	0.4234	-0.4386	4e-43	61826344	0.23083	PC(37:4)	-0.77108	8.83759e-33
1153	rs174568	11	61593816	FADS2	PCO(16:0;0-20:4;0)	PCO	C	T	0.4221	-0.3718	3.3e-30	61826344	0.23083	PC(37:4)	-0.77108	8.83759e-33
1154	rs174568	11	61593816	FADS2	PCO(18:0;0-20:4;0)	PCO	C	T	0.4219	-0.2528	4.9e-15	61826344	0.23083	PC(37:4)	-0.77108	8.83759e-33
1155	rs174568	11	61593816	FADS2	PCO(18:1;0-18:2;0)	PCO	C	T	0.4208	0.1944	4.3e-10	61826344	0.23083	PC(37:4)	-0.77108	8.83759e-33
1156	rs174568	11	61593816	FADS2	PCO(18:1;0-20:4;0)	PCO	C	T	0.4218	-0.2828	1.9e-18	61826344	0.23083	PC(37:4)	-0.77108	8.83759e-33
1157	rs174568	11	61593816	FADS2	PI(18:0;0-18:2;0)	PI	C	T	0.4223	0.2171	5.9e-12	61826344	0.23083	PC(37:4)	-0.77108	8.83759e-33	PI(36:2)	0.197464	0.00312484
1158	rs174568	11	61593816	FADS2	PI(18:0;0-20:3;0)	PI	C	T	0.4243	0.2897	1.3e-19	61826344	0.23083	PC(37:4)	-0.77108	8.83759e-33
1159	rs174568	11	61593816	FADS2	PI(18:0;0-20:4;0)	PI	C	T	0.4235	-0.2245	2.4e-12	61826344	0.23083	PC(37:4)	-0.77108	8.83759e-33	PI(38:4)	0.0662016	0.133894
1160	rs174568	11	61593816	FADS2	PE(18:0;0-18:2;0)	PE	C	T	0.4224	0.2554	8.5e-15	61826344	0.23083	PC(37:4)	-0.77108	8.83759e-33	PE(36:2)	0.256022	9.63563e-05
1161	rs174568	11	61593816	FADS2	LPE(18:2;0)	LPE	C	T	0.4213	0.2474	1.1e-14	61826344	0.23083	PC(37:4)	-0.77108	8.83759e-33	LPE(18:2)	0.265879	9.93563e-05
1162	rs174568	11	61593816	FADS2	PEO(16:1;0-18:2;0)	PEO	C	T	0.4241	0.1865	2.6e-08	61826344	0.23083	PC(37:4)	-0.77108	8.83759e-33
1163	rs174568	11	61593816	FADS2	LPE(20:4;0)	LPE	C	T	0.4224	-0.2832	4.7e-18	61826344	0.23083	PC(37:4)	-0.77108	8.83759e-33	LPE(20:4)	-0.251734	0.000187426
1164	rs174568	11	61593816	FADS2	LPC(20:4;0)	LPC	C	T	0.4228	-0.4464	4.7e-46	61826344	0.23083	PC(37:4)	-0.77108	8.83759e-33	LPC(20:4)	-0.622971	2.29816e-22
1165	rs968567	11	61595564	FADS2	CE(20:4;0)	CE	C	T	0.1242	-0.2673	4e-08	61828092	0.17918	PC(37:4)	-0.747107	9.14411e-25	CE(20:4)	-0.363198	1.18924e-06
1166	rs968567	11	61595564	FADS2	PC(16:0;0-20:4;0)	PC	C	T	0.1241	-0.2757	1.7e-08	61828092	0.17918	PC(37:4)	-0.747107	9.14411e-25
1167	rs968567	11	61595564	FADS2	PC(18:0;0-20:4;0)	PC	C	T	0.1243	-0.2892	2.6e-09	61828092	0.17918	PC(37:4)	-0.747107	9.14411e-25
1168	rs968567	11	61595564	FADS2	PCO(16:0;0-20:3;0)	PCO	C	T	0.1233	0.2681	4.1e-08	61828092	0.17918	PC(37:4)	-0.747107	9.14411e-25
1169	rs99780	11	61596633	FADS2	CE(16:0;0)	CE	C	T	0.4249	-0.1683	4.9e-08	61829161	0.25187	PC(37:4)	-0.776102	6.90374e-36	CE(16:0)	-0.194504	0.00267163
1170	rs99780	11	61596633	FADS2	CE(20:4;0)	CE	C	T	0.4255	-0.5752	6e-76	61829161	0.25187	PC(37:4)	-0.776102	6.90374e-36	CE(20:4)	-0.4053	3.73183e-10
1171	rs99780	11	61596633	FADS2	CE(20:5;0)	CE	C	T	0.4248	-0.3507	5.6e-32	61829161	0.25187	PC(37:4)	-0.776102	6.90374e-36	CE(20:5)	-0.444839	4.69502e-12
1172	rs99780	11	61596633	FADS2	TAG(56:5;0)	TAG	C	T	0.4261	-0.1754	3.3e-08	61829161	0.25187	PC(37:4)	-0.776102	6.90374e-36
1173	rs99780	11	61596633	FADS2	TAG(56:6;0)	TAG	C	T	0.4267	-0.2171	4.7e-13	61829161	0.25187	PC(37:4)	-0.776102	6.90374e-36
1174	rs99780	11	61596633	FADS2	PC(16:0;0-18:2;0)	PC	C	T	0.4246	0.2181	5.4e-12	61829161	0.25187	PC(37:4)	-0.776102	6.90374e-36	PC(34:2)	0.172908	0.0076532
1175	rs99780	11	61596633	FADS2	PC(16:0;0-20:4;0)	PC	C	T	0.4259	-0.4966	9.3e-57	61829161	0.25187	PC(37:4)	-0.776102	6.90374e-36
1176	rs99780	11	61596633	FADS2	PC(16:0;0-20:5;0)	PC	C	T	0.4244	-0.3328	1.2e-27	61829161	0.25187	PC(37:4)	-0.776102	6.90374e-36
1177	rs99780	11	61596633	FADS2	PC(16:0;0-22:4;0)	PC	C	T	0.4245	-0.2606	8.1e-15	61829161	0.25187	PC(37:4)	-0.776102	6.90374e-36
1178	rs99780	11	61596633	FADS2	PC(16:0;0-22:5;0)	PC	C	T	0.425	-0.3531	7.1e-30	61829161	0.25187	PC(37:4)	-0.776102	6.90374e-36
1179	rs99780	11	61596633	FADS2	PC(16:1;0-18:2;0)	PC	C	T	0.4256	0.2907	1.7e-21	61829161	0.25187	PC(37:4)	-0.776102	6.90374e-36
1180	rs99780	11	61596633	FADS2	PC(17:0;0-20:4;0)	PC	C	T	0.4234	-0.356	1.3e-27	61829161	0.25187	PC(37:4)	-0.776102	6.90374e-36	PC(37:4)	-0.776102	6.90374e-36
1181	rs99780	11	61596633	FADS2	PC(18:0;0-20:2;0)	PC	C	T	0.4286	0.2429	1.9e-13	61829161	0.25187	PC(37:4)	-0.776102	6.90374e-36	PC(38:2)	0.155183	0.0157678
1182	rs99780	11	61596633	FADS2	PC(18:0;0-20:4;0)	PC	C	T	0.4255	-0.5671	8.9e-74	61829161	0.25187	PC(37:4)	-0.776102	6.90374e-36
1183	rs99780	11	61596633	FADS2	PC(18:0;0-20:5;0)	PC	C	T	0.4208	-0.3685	4.1e-32	61829161	0.25187	PC(37:4)	-0.776102	6.90374e-36
1184	rs99780	11	61596633	FADS2	PC(18:0;0-22:5;0)	PC	C	T	0.4226	-0.2432	4.3e-14	61829161	0.25187	PC(37:4)	-0.776102	6.90374e-36
1185	rs99780	11	61596633	FADS2	PC(18:1;0-18:2;0)	PC	C	T	0.4244	0.2953	2.1e-21	61829161	0.25187	PC(37:4)	-0.776102	6.90374e-36
1186	rs99780	11	61596633	FADS2	PC(18:1;0-20:4;0)	PC	C	T	0.4252	-0.4397	2.6e-43	61829161	0.25187	PC(37:4)	-0.776102	6.90374e-36
1187	rs99780	11	61596633	FADS2	PCO(16:0;0-20:4;0)	PCO	C	T	0.4241	-0.3726	2.5e-30	61829161	0.25187	PC(37:4)	-0.776102	6.90374e-36
1188	rs99780	11	61596633	FADS2	PCO(18:0;0-20:4;0)	PCO	C	T	0.4239	-0.2521	5.8e-15	61829161	0.25187	PC(37:4)	-0.776102	6.90374e-36
1189	rs99780	11	61596633	FADS2	PCO(18:1;0-18:2;0)	PCO	C	T	0.4229	0.1996	1.4e-10	61829161	0.25187	PC(37:4)	-0.776102	6.90374e-36
1190	rs99780	11	61596633	FADS2	PCO(18:1;0-20:4;0)	PCO	C	T	0.4238	-0.282	2.3e-18	61829161	0.25187	PC(37:4)	-0.776102	6.90374e-36
1191	rs99780	11	61596633	FADS2	PI(18:0;0-18:2;0)	PI	C	T	0.4243	0.2193	3.6e-12	61829161	0.25187	PC(37:4)	-0.776102	6.90374e-36	PI(36:2)	0.212162	0.00100282
1192	rs99780	11	61596633	FADS2	PI(18:0;0-20:3;0)	PI	C	T	0.4262	0.2934	4.7e-20	61829161	0.25187	PC(37:4)	-0.776102	6.90374e-36
1193	rs99780	11	61596633	FADS2	PI(18:0;0-20:4;0)	PI	C	T	0.4254	-0.2245	2.3e-12	61829161	0.25187	PC(37:4)	-0.776102	6.90374e-36	PI(38:4)	0.0640807	0.188791
1194	rs99780	11	61596633	FADS2	PE(18:0;0-18:2;0)	PE	C	T	0.4243	0.2551	9.1e-15	61829161	0.25187	PC(37:4)	-0.776102	6.90374e-36	PE(36:2)	0.257714	4.76657e-05
1195	rs99780	11	61596633	FADS2	LPE(18:2;0)	LPE	C	T	0.4232	0.2499	5.9e-15	61829161	0.25187	PC(37:4)	-0.776102	6.90374e-36	LPE(18:2)	0.273016	3.46545e-05
1196	rs99780	11	61596633	FADS2	PEO(16:1;0-18:2;0)	PEO	C	T	0.4262	0.1893	1.6e-08	61829161	0.25187	PC(37:4)	-0.776102	6.90374e-36
1197	rs99780	11	61596633	FADS2	LPE(20:4;0)	LPE	C	T	0.4243	-0.2853	2.6e-18	61829161	0.25187	PC(37:4)	-0.776102	6.90374e-36	LPE(20:4)	-0.242309	0.000206661
1198	rs99780	11	61596633	FADS2	LPC(20:4;0)	LPC	C	T	0.4247	-0.4464	4.4e-46	61829161	0.25187	PC(37:4)	-0.776102	6.90374e-36	LPC(20:4)	-0.59783	1.0761e-21
1199	rs174570	11	61597212	FADS2	CE(20:4;0)	CE	C	T	0.2241	-0.4891	1e-37	61829740	0.03052	CE(20:4)	-0.647646	0.000131019	CE(20:4)	-0.647646	0.000131019
1200	rs174570	11	61597212	FADS2	CE(20:5;0)	CE	C	T	0.2239	-0.3154	1.3e-18	61829740	0.03052	CE(20:4)	-0.647646	0.000131019	CE(20:5)	-0.419452	0.0137134
1201	rs174570	11	61597212	FADS2	PC(16:0;0-18:2;0)	PC	C	T	0.2242	0.2419	1.1e-10	61829740	0.03052	CE(20:4)	-0.647646	0.000131019	PC(34:2)	0.347709	0.0382349
1202	rs174570	11	61597212	FADS2	PC(16:0;0-20:4;0)	PC	C	T	0.2242	-0.394	1.3e-24	61829740	0.03052	CE(20:4)	-0.647646	0.000131019
1203	rs174570	11	61597212	FADS2	PC(16:0;0-20:5;0)	PC	C	T	0.2232	-0.2825	2.1e-14	61829740	0.03052	CE(20:4)	-0.647646	0.000131019
1204	rs174570	11	61597212	FADS2	PC(16:0;0-22:5;0)	PC	C	T	0.224	-0.2906	1.3e-14	61829740	0.03052	CE(20:4)	-0.647646	0.000131019
1205	rs174570	11	61597212	FADS2	PC(16:1;0-18:2;0)	PC	C	T	0.2245	0.2678	3.1e-13	61829740	0.03052	CE(20:4)	-0.647646	0.000131019
1206	rs174570	11	61597212	FADS2	PC(17:0;0-20:4;0)	PC	C	T	0.2242	-0.2713	4.3e-12	61829740	0.03052	CE(20:4)	-0.647646	0.000131019	PC(37:4)	-0.623103	0.000298445
1207	rs174570	11	61597212	FADS2	PC(18:0;0-20:2;0)	PC	C	T	0.2278	0.2499	1.7e-10	61829740	0.03052	CE(20:4)	-0.647646	0.000131019	PC(38:2)	0.166388	0.245918
1208	rs174570	11	61597212	FADS2	PC(18:0;0-20:4;0)	PC	C	T	0.2241	-0.4647	5e-34	61829740	0.03052	CE(20:4)	-0.647646	0.000131019
1209	rs174570	11	61597212	FADS2	PC(18:0;0-20:5;0)	PC	C	T	0.2224	-0.3246	7.2e-18	61829740	0.03052	CE(20:4)	-0.647646	0.000131019
1210	rs174570	11	61597212	FADS2	PC(18:1;0-18:2;0)	PC	C	T	0.2241	0.2438	5.6e-11	61829740	0.03052	CE(20:4)	-0.647646	0.000131019
1211	rs174570	11	61597212	FADS2	PC(18:1;0-20:4;0)	PC	C	T	0.2241	-0.4038	2e-25	61829740	0.03052	CE(20:4)	-0.647646	0.000131019
1212	rs174570	11	61597212	FADS2	PCO(16:0;0-20:4;0)	PCO	C	T	0.2239	-0.3269	6.3e-17	61829740	0.03052	CE(20:4)	-0.647646	0.000131019
1213	rs174570	11	61597212	FADS2	PCO(18:1;0-20:4;0)	PCO	C	T	0.224	-0.24	6.6e-10	61829740	0.03052	CE(20:4)	-0.647646	0.000131019
1214	rs174570	11	61597212	FADS2	PI(18:0;0-18:2;0)	PI	C	T	0.2241	0.2411	1.2e-10	61829740	0.03052	CE(20:4)	-0.647646	0.000131019	PI(36:2)	0.378688	0.0239219
1215	rs174570	11	61597212	FADS2	PI(18:0;0-20:3;0)	PI	C	T	0.2249	0.2247	5.4e-09	61829740	0.03052	CE(20:4)	-0.647646	0.000131019
1216	rs174570	11	61597212	FADS2	PE(18:0;0-18:2;0)	PE	C	T	0.2246	0.2522	1.1e-10	61829740	0.03052	CE(20:4)	-0.647646	0.000131019	PE(36:2)	0.492293	0.00269135
1217	rs174570	11	61597212	FADS2	LPE(18:2;0)	LPE	C	T	0.2234	0.2395	3.8e-10	61829740	0.03052	CE(20:4)	-0.647646	0.000131019	LPE(18:2)	0.170694	0.0976818
1218	rs174570	11	61597212	FADS2	LPE(20:4;0)	LPE	C	T	0.224	-0.2167	3.6e-08	61829740	0.03052	CE(20:4)	-0.647646	0.000131019	LPE(20:4)	0.170172	0.11966
1219	rs174570	11	61597212	FADS2	LPC(20:4;0)	LPC	C	T	0.2242	-0.384	3.7e-24	61829740	0.03052	CE(20:4)	-0.647646	0.000131019	LPC(20:4)	-0.485958	0.00446397
1221	rs1535	11	61597972	FADS2	CE(20:4;0)	CE	A	G	-0.5748	-0.5757	5.2e-76	61830500	0.23083	PC(37:4)	-0.77108	8.83759e-33	CE(20:4)	-0.440144	4.89176e-11
1222	rs1535	11	61597972	FADS2	CE(20:5;0)	CE	A	G	-0.5754	-0.3507	6.2e-32	61830500	0.23083	PC(37:4)	-0.77108	8.83759e-33	CE(20:5)	-0.466584	2.6843e-12
1223	rs1535	11	61597972	FADS2	TAG(56:5;0)	TAG	A	G	-0.5742	-0.1747	3.8e-08	61830500	0.23083	PC(37:4)	-0.77108	8.83759e-33
1224	rs1535	11	61597972	FADS2	TAG(56:6;0)	TAG	A	G	-0.5735	-0.2165	5.4e-13	61830500	0.23083	PC(37:4)	-0.77108	8.83759e-33
1225	rs1535	11	61597972	FADS2	PC(16:0;0-18:2;0)	PC	A	G	-0.5756	0.2188	4.7e-12	61830500	0.23083	PC(37:4)	-0.77108	8.83759e-33	PC(34:2)	0.173364	0.00994218
1226	rs1535	11	61597972	FADS2	PC(16:0;0-20:4;0)	PC	A	G	-0.5743	-0.4969	8.5e-57	61830500	0.23083	PC(37:4)	-0.77108	8.83759e-33
1227	rs1535	11	61597972	FADS2	PC(16:0;0-20:5;0)	PC	A	G	-0.5758	-0.3323	1.4e-27	61830500	0.23083	PC(37:4)	-0.77108	8.83759e-33
1228	rs1535	11	61597972	FADS2	PC(16:0;0-22:4;0)	PC	A	G	-0.5758	-0.2609	7.8e-15	61830500	0.23083	PC(37:4)	-0.77108	8.83759e-33
1229	rs1535	11	61597972	FADS2	PC(16:0;0-22:5;0)	PC	A	G	-0.5752	-0.3528	8.5e-30	61830500	0.23083	PC(37:4)	-0.77108	8.83759e-33
1230	rs1535	11	61597972	FADS2	PC(16:1;0-18:2;0)	PC	A	G	-0.5747	0.2912	1.6e-21	61830500	0.23083	PC(37:4)	-0.77108	8.83759e-33
1231	rs1535	11	61597972	FADS2	PC(17:0;0-20:4;0)	PC	A	G	-0.5768	-0.3566	1.1e-27	61830500	0.23083	PC(37:4)	-0.77108	8.83759e-33	PC(37:4)	-0.77108	8.83759e-33
1232	rs1535	11	61597972	FADS2	PC(18:0;0-20:2;0)	PC	A	G	-0.5717	0.2428	1.9e-13	61830500	0.23083	PC(37:4)	-0.77108	8.83759e-33	PC(38:2)	0.0664415	0.0802244
1233	rs1535	11	61597972	FADS2	PC(18:0;0-20:4;0)	PC	A	G	-0.5747	-0.5679	6.5e-74	61830500	0.23083	PC(37:4)	-0.77108	8.83759e-33
1234	rs1535	11	61597972	FADS2	PC(18:0;0-20:5;0)	PC	A	G	-0.5794	-0.3686	4.3e-32	61830500	0.23083	PC(37:4)	-0.77108	8.83759e-33
1235	rs1535	11	61597972	FADS2	PC(18:0;0-22:5;0)	PC	A	G	-0.5776	-0.2435	4.1e-14	61830500	0.23083	PC(37:4)	-0.77108	8.83759e-33
1236	rs1535	11	61597972	FADS2	PC(18:1;0-18:2;0)	PC	A	G	-0.5758	0.2962	1.7e-21	61830500	0.23083	PC(37:4)	-0.77108	8.83759e-33
1237	rs1535	11	61597972	FADS2	PC(18:1;0-20:4;0)	PC	A	G	-0.575	-0.4404	2.1e-43	61830500	0.23083	PC(37:4)	-0.77108	8.83759e-33
1238	rs1535	11	61597972	FADS2	PCO(16:0;0-20:4;0)	PCO	A	G	-0.5761	-0.3739	1.6e-30	61830500	0.23083	PC(37:4)	-0.77108	8.83759e-33
1239	rs1535	11	61597972	FADS2	PCO(18:0;0-20:4;0)	PCO	A	G	-0.5763	-0.2518	6.3e-15	61830500	0.23083	PC(37:4)	-0.77108	8.83759e-33
1240	rs1535	11	61597972	FADS2	PCO(18:1;0-18:2;0)	PCO	A	G	-0.5774	0.1988	1.7e-10	61830500	0.23083	PC(37:4)	-0.77108	8.83759e-33
1241	rs1535	11	61597972	FADS2	PCO(18:1;0-20:4;0)	PCO	A	G	-0.5765	-0.2826	2.1e-18	61830500	0.23083	PC(37:4)	-0.77108	8.83759e-33
1242	rs1535	11	61597972	FADS2	PI(18:0;0-18:2;0)	PI	A	G	-0.5759	0.2201	3.1e-12	61830500	0.23083	PC(37:4)	-0.77108	8.83759e-33	PI(36:2)	0.197464	0.00312484
1243	rs1535	11	61597972	FADS2	PI(18:0;0-20:3;0)	PI	A	G	-0.574	0.2935	4.7e-20	61830500	0.23083	PC(37:4)	-0.77108	8.83759e-33
1244	rs1535	11	61597972	FADS2	PI(18:0;0-20:4;0)	PI	A	G	-0.5748	-0.2251	2.1e-12	61830500	0.23083	PC(37:4)	-0.77108	8.83759e-33	PI(38:4)	0.0662016	0.133894
1245	rs1535	11	61597972	FADS2	PE(18:0;0-18:2;0)	PE	A	G	-0.5759	0.2557	7.9e-15	61830500	0.23083	PC(37:4)	-0.77108	8.83759e-33	PE(36:2)	0.256022	9.63563e-05
1246	rs1535	11	61597972	FADS2	LPE(18:2;0)	LPE	A	G	-0.577	0.2502	5.6e-15	61830500	0.23083	PC(37:4)	-0.77108	8.83759e-33	LPE(18:2)	0.265879	9.93563e-05
1247	rs1535	11	61597972	FADS2	PEO(16:1;0-18:2;0)	PEO	A	G	-0.574	0.1884	1.9e-08	61830500	0.23083	PC(37:4)	-0.77108	8.83759e-33
1248	rs1535	11	61597972	FADS2	LPE(20:4;0)	LPE	A	G	-0.5759	-0.2857	2.5e-18	61830500	0.23083	PC(37:4)	-0.77108	8.83759e-33	LPE(20:4)	-0.251734	0.000187426
1249	rs1535	11	61597972	FADS2	LPC(20:4;0)	LPC	A	G	-0.5755	-0.4468	4.1e-46	61830500	0.23083	PC(37:4)	-0.77108	8.83759e-33	LPC(20:4)	-0.622971	2.29816e-22
1250	rs174572	11	61598288	FADS2	CE(20:4;0)	CE	C	T	0.2359	-0.3505	9.8e-21	61830816	0.21909	PC(37:4)	-0.738099	1.20963e-28	CE(20:4)	-0.397068	6.73999e-09
1251	rs174572	11	61598288	FADS2	CE(20:5;0)	CE	C	T	0.2356	-0.2127	1.6e-09	61830816	0.21909	PC(37:4)	-0.738099	1.20963e-28	CE(20:5)	-0.439086	1.19425e-10
1252	rs174572	11	61598288	FADS2	PC(16:0;0-20:4;0)	PC	C	T	0.2361	-0.3327	6.8e-19	61830816	0.21909	PC(37:4)	-0.738099	1.20963e-28
1253	rs174572	11	61598288	FADS2	PC(16:0;0-20:5;0)	PC	C	T	0.2358	-0.2289	2.2e-10	61830816	0.21909	PC(37:4)	-0.738099	1.20963e-28
1254	rs174572	11	61598288	FADS2	PC(16:0;0-22:5;0)	PC	C	T	0.2357	-0.2192	2.3e-09	61830816	0.21909	PC(37:4)	-0.738099	1.20963e-28
1255	rs174572	11	61598288	FADS2	PC(17:0;0-20:4;0)	PC	C	T	0.2333	-0.2583	1.6e-11	61830816	0.21909	PC(37:4)	-0.738099	1.20963e-28	PC(37:4)	-0.738099	1.20963e-28
1256	rs174572	11	61598288	FADS2	PC(18:0;0-20:4;0)	PC	C	T	0.2361	-0.3603	5.9e-22	61830816	0.21909	PC(37:4)	-0.738099	1.20963e-28
1257	rs174572	11	61598288	FADS2	PC(18:0;0-20:5;0)	PC	C	T	0.2323	-0.2351	2.6e-10	61830816	0.21909	PC(37:4)	-0.738099	1.20963e-28
1258	rs174572	11	61598288	FADS2	PC(18:1;0-18:2;0)	PC	C	T	0.2353	0.2109	7.4e-09	61830816	0.21909	PC(37:4)	-0.738099	1.20963e-28
1259	rs174572	11	61598288	FADS2	PC(18:1;0-20:4;0)	PC	C	T	0.2357	-0.2466	8.1e-11	61830816	0.21909	PC(37:4)	-0.738099	1.20963e-28
1260	rs174572	11	61598288	FADS2	PCO(16:0;0-20:4;0)	PCO	C	T	0.2349	-0.2145	2.2e-08	61830816	0.21909	PC(37:4)	-0.738099	1.20963e-28
1261	rs174572	11	61598288	FADS2	PI(18:0;0-20:3;0)	PI	C	T	0.2365	0.2043	4.6e-08	61830816	0.21909	PC(37:4)	-0.738099	1.20963e-28
1262	rs174572	11	61598288	FADS2	PI(18:0;0-20:4;0)	PI	C	T	0.2361	-0.2058	3.5e-08	61830816	0.21909	PC(37:4)	-0.738099	1.20963e-28	PI(38:4)	0.067426	0.175797
1263	rs174572	11	61598288	FADS2	LPC(20:4;0)	LPC	C	T	0.2351	-0.2733	2.8e-13	61830816	0.21909	PC(37:4)	-0.738099	1.20963e-28	LPC(20:4)	-0.617074	5.3132e-21
1264	rs79976480	11	61598391	FADS2	CE(20:4;0)	CE	A	G	-0.9234	-0.3932	1.5e-10	61830919	0.02113	PC(38:4)C	-0.776607	0.000206827	CE(20:4)	0.204569	0.0776753
1265	rs79976480	11	61598391	FADS2	PC(16:0;0-20:4;0)	PC	A	G	-0.9234	-0.3383	3.5e-08	61830919	0.02113	PC(38:4)C	-0.776607	0.000206827
1266	rs79976480	11	61598391	FADS2	PC(18:0;0-20:4;0)	PC	A	G	-0.9234	-0.398	8.1e-11	61830919	0.02113	PC(38:4)C	-0.776607	0.000206827
1267	rs117553420	11	61599329	FADS2	CE(20:4;0)	CE	G	T	0.0766	-0.3929	1.5e-10	61831857	0.02113	PC(38:4)C	-0.776607	0.000206827	CE(20:4)	0.204569	0.0776753
1268	rs117553420	11	61599329	FADS2	PC(16:0;0-20:4;0)	PC	G	T	0.0766	-0.3381	3.5e-08	61831857	0.02113	PC(38:4)C	-0.776607	0.000206827
1269	rs117553420	11	61599329	FADS2	PC(18:0;0-20:4;0)	PC	G	T	0.0766	-0.3978	8.3e-11	61831857	0.02113	PC(38:4)C	-0.776607	0.000206827
1270	rs61897793	11	61599347	FADS2	CE(20:4;0)	CE	G	A	0.1242	-0.2675	3.9e-08	61831875	0.17918	PC(37:4)	-0.747107	9.14411e-25	CE(20:4)	-0.363198	1.18924e-06
1271	rs61897793	11	61599347	FADS2	PC(16:0;0-20:4;0)	PC	G	A	0.1241	-0.2764	1.5e-08	61831875	0.17918	PC(37:4)	-0.747107	9.14411e-25
1272	rs61897793	11	61599347	FADS2	PC(18:0;0-20:4;0)	PC	G	A	0.1243	-0.2894	2.6e-09	61831875	0.17918	PC(37:4)	-0.747107	9.14411e-25
1273	rs61897793	11	61599347	FADS2	PCO(16:0;0-20:3;0)	PCO	G	A	0.1233	0.2673	4.5e-08	61831875	0.17918	PC(37:4)	-0.747107	9.14411e-25
1274	rs174573	11	61600327	FADS2	CE(20:4;0)	CE	G	A	0.2363	-0.3503	1e-20	61832855	0.21909	PC(37:4)	-0.738099	1.20963e-28	CE(20:4)	-0.397068	6.73999e-09
1275	rs174573	11	61600327	FADS2	CE(20:5;0)	CE	G	A	0.236	-0.2085	3.5e-09	61832855	0.21909	PC(37:4)	-0.738099	1.20963e-28	CE(20:5)	-0.439086	1.19425e-10
1276	rs174573	11	61600327	FADS2	PC(16:0;0-20:4;0)	PC	G	A	0.2365	-0.3329	6.5e-19	61832855	0.21909	PC(37:4)	-0.738099	1.20963e-28
1277	rs174573	11	61600327	FADS2	PC(16:0;0-20:5;0)	PC	G	A	0.2362	-0.225	4.5e-10	61832855	0.21909	PC(37:4)	-0.738099	1.20963e-28
1278	rs174573	11	61600327	FADS2	PC(16:0;0-22:5;0)	PC	G	A	0.2361	-0.2162	3.9e-09	61832855	0.21909	PC(37:4)	-0.738099	1.20963e-28
1279	rs174573	11	61600327	FADS2	PC(17:0;0-20:4;0)	PC	G	A	0.2337	-0.2572	1.9e-11	61832855	0.21909	PC(37:4)	-0.738099	1.20963e-28	PC(37:4)	-0.738099	1.20963e-28
1280	rs174573	11	61600327	FADS2	PC(18:0;0-20:4;0)	PC	G	A	0.2365	-0.361	4.9e-22	61832855	0.21909	PC(37:4)	-0.738099	1.20963e-28
1281	rs174573	11	61600327	FADS2	PC(18:0;0-20:5;0)	PC	G	A	0.2327	-0.2325	4.2e-10	61832855	0.21909	PC(37:4)	-0.738099	1.20963e-28
1282	rs174573	11	61600327	FADS2	PC(18:1;0-18:2;0)	PC	G	A	0.2358	0.2114	6.9e-09	61832855	0.21909	PC(37:4)	-0.738099	1.20963e-28
1283	rs174573	11	61600327	FADS2	PC(18:1;0-20:4;0)	PC	G	A	0.2362	-0.246	8.9e-11	61832855	0.21909	PC(37:4)	-0.738099	1.20963e-28
1284	rs174573	11	61600327	FADS2	PCO(16:0;0-20:4;0)	PCO	G	A	0.2353	-0.2149	2.1e-08	61832855	0.21909	PC(37:4)	-0.738099	1.20963e-28
1285	rs174573	11	61600327	FADS2	PI(18:0;0-20:3;0)	PI	G	A	0.2369	0.2043	4.5e-08	61832855	0.21909	PC(37:4)	-0.738099	1.20963e-28
1286	rs174573	11	61600327	FADS2	PI(18:0;0-20:4;0)	PI	G	A	0.2366	-0.204	4.7e-08	61832855	0.21909	PC(37:4)	-0.738099	1.20963e-28	PI(38:4)	0.067426	0.175797
1287	rs174573	11	61600327	FADS2	LPC(20:4;0)	LPC	G	A	0.2355	-0.273	3e-13	61832855	0.21909	PC(37:4)	-0.738099	1.20963e-28	LPC(20:4)	-0.617074	5.3132e-21
1288	rs174574	11	61600342	FADS2	CE(20:4;0)	CE	A	C	-0.5745	0.5746	9.5e-76	61832870	0.25295	PC(37:4)	0.774569	7.96541e-36	CE(20:4)	0.408028	2.71498e-10
1289	rs174574	11	61600342	FADS2	CE(20:5;0)	CE	A	C	-0.5752	0.349	1.3e-31	61832870	0.25295	PC(37:4)	0.774569	7.96541e-36	CE(20:5)	0.443521	5.20376e-12
1290	rs174574	11	61600342	FADS2	TAG(56:5;0)	TAG	A	C	-0.5739	0.1756	3.2e-08	61832870	0.25295	PC(37:4)	0.774569	7.96541e-36
1291	rs174574	11	61600342	FADS2	TAG(56:6;0)	TAG	A	C	-0.5733	0.2165	5.5e-13	61832870	0.25295	PC(37:4)	0.774569	7.96541e-36
1292	rs174574	11	61600342	FADS2	PC(16:0;0-18:2;0)	PC	A	C	-0.5753	-0.2191	4.4e-12	61832870	0.25295	PC(37:4)	0.774569	7.96541e-36	PC(34:2)	-0.178527	0.00583878
1293	rs174574	11	61600342	FADS2	PC(16:0;0-20:4;0)	PC	A	C	-0.5741	0.4967	9.3e-57	61832870	0.25295	PC(37:4)	0.774569	7.96541e-36
1294	rs174574	11	61600342	FADS2	PC(16:0;0-20:5;0)	PC	A	C	-0.5755	0.3314	2.1e-27	61832870	0.25295	PC(37:4)	0.774569	7.96541e-36
1295	rs174574	11	61600342	FADS2	PC(16:0;0-22:4;0)	PC	A	C	-0.5755	0.2613	7.1e-15	61832870	0.25295	PC(37:4)	0.774569	7.96541e-36
1296	rs174574	11	61600342	FADS2	PC(16:0;0-22:5;0)	PC	A	C	-0.575	0.3522	1.1e-29	61832870	0.25295	PC(37:4)	0.774569	7.96541e-36
1297	rs174574	11	61600342	FADS2	PC(16:1;0-18:2;0)	PC	A	C	-0.5744	-0.2909	1.7e-21	61832870	0.25295	PC(37:4)	0.774569	7.96541e-36
1298	rs174574	11	61600342	FADS2	PC(17:0;0-20:4;0)	PC	A	C	-0.5765	0.3549	2e-27	61832870	0.25295	PC(37:4)	0.774569	7.96541e-36	PC(37:4)	0.774569	7.96541e-36
1299	rs174574	11	61600342	FADS2	PC(18:0;0-18:2;0)	PC	A	C	-0.5751	-0.1739	4.7e-08	61832870	0.25295	PC(37:4)	0.774569	7.96541e-36	PC(36:2)	0.0650811	0.1608
1300	rs174574	11	61600342	FADS2	PC(18:0;0-20:2;0)	PC	A	C	-0.5714	-0.2445	1.3e-13	61832870	0.25295	PC(37:4)	0.774569	7.96541e-36	PC(38:2)	-0.159881	0.0128322
1301	rs174574	11	61600342	FADS2	PC(18:0;0-20:4;0)	PC	A	C	-0.5744	0.567	1e-73	61832870	0.25295	PC(37:4)	0.774569	7.96541e-36
1302	rs174574	11	61600342	FADS2	PC(18:0;0-20:5;0)	PC	A	C	-0.5791	0.3673	6.8e-32	61832870	0.25295	PC(37:4)	0.774569	7.96541e-36
1303	rs174574	11	61600342	FADS2	PC(18:0;0-22:5;0)	PC	A	C	-0.5773	0.2424	5.2e-14	61832870	0.25295	PC(37:4)	0.774569	7.96541e-36
1304	rs174574	11	61600342	FADS2	PC(18:1;0-18:2;0)	PC	A	C	-0.5755	-0.2967	1.4e-21	61832870	0.25295	PC(37:4)	0.774569	7.96541e-36
1305	rs174574	11	61600342	FADS2	PC(18:1;0-20:4;0)	PC	A	C	-0.5748	0.439	3.8e-43	61832870	0.25295	PC(37:4)	0.774569	7.96541e-36
1306	rs174574	11	61600342	FADS2	PCO(16:0;0-20:4;0)	PCO	A	C	-0.5758	0.3721	3e-30	61832870	0.25295	PC(37:4)	0.774569	7.96541e-36
1307	rs174574	11	61600342	FADS2	PCO(18:0;0-20:4;0)	PCO	A	C	-0.576	0.2519	6.2e-15	61832870	0.25295	PC(37:4)	0.774569	7.96541e-36
1308	rs174574	11	61600342	FADS2	PCO(18:1;0-18:2;0)	PCO	A	C	-0.5771	-0.2004	1.2e-10	61832870	0.25295	PC(37:4)	0.774569	7.96541e-36
1309	rs174574	11	61600342	FADS2	PCO(18:1;0-20:4;0)	PCO	A	C	-0.5762	0.2816	2.7e-18	61832870	0.25295	PC(37:4)	0.774569	7.96541e-36
1310	rs174574	11	61600342	FADS2	PI(18:0;0-18:2;0)	PI	A	C	-0.5756	-0.2201	3.2e-12	61832870	0.25295	PC(37:4)	0.774569	7.96541e-36	PI(36:2)	-0.213993	0.00089849
1311	rs174574	11	61600342	FADS2	PI(18:0;0-20:3;0)	PI	A	C	-0.5737	-0.2936	4.5e-20	61832870	0.25295	PC(37:4)	0.774569	7.96541e-36
1312	rs174574	11	61600342	FADS2	PI(18:0;0-20:4;0)	PI	A	C	-0.5746	0.2236	3e-12	61832870	0.25295	PC(37:4)	0.774569	7.96541e-36	PI(38:4)	0.0640231	0.182395
1313	rs174574	11	61600342	FADS2	PE(18:0;0-18:2;0)	PE	A	C	-0.5756	-0.2555	8.3e-15	61832870	0.25295	PC(37:4)	0.774569	7.96541e-36	PE(36:2)	-0.25907	4.27923e-05
1314	rs174574	11	61600342	FADS2	LPE(18:2;0)	LPE	A	C	-0.5767	-0.2512	4.3e-15	61832870	0.25295	PC(37:4)	0.774569	7.96541e-36	LPE(18:2)	-0.276293	2.7461e-05
1315	rs174574	11	61600342	FADS2	PEO(16:1;0-18:2;0)	PEO	A	C	-0.5737	-0.1898	1.5e-08	61832870	0.25295	PC(37:4)	0.774569	7.96541e-36
1316	rs174574	11	61600342	FADS2	LPE(20:4;0)	LPE	A	C	-0.5757	0.2846	3.2e-18	61832870	0.25295	PC(37:4)	0.774569	7.96541e-36	LPE(20:4)	0.237044	0.000282116
1317	rs174574	11	61600342	FADS2	LPC(20:4;0)	LPC	A	C	-0.5753	0.4452	8.3e-46	61832870	0.25295	PC(37:4)	0.774569	7.96541e-36	LPC(20:4)	0.597394	1.12121e-21
1318	rs76498378	11	61601202	FADS2	CE(20:4;0)	CE	G	A	0.0793	-0.4017	2.7e-11	61833730	0.02113	PC(38:4)C	-0.776607	0.000206827	CE(20:4)	0.204569	0.0776753
1319	rs76498378	11	61601202	FADS2	PC(16:0;0-20:4;0)	PC	G	A	0.0794	-0.3411	1.5e-08	61833730	0.02113	PC(38:4)C	-0.776607	0.000206827
1320	rs76498378	11	61601202	FADS2	PC(18:0;0-20:4;0)	PC	G	A	0.0794	-0.3978	3.9e-11	61833730	0.02113	PC(38:4)C	-0.776607	0.000206827
1321	rs2524296	11	61601378	FADS2	CE(20:4;0)	CE	C	T	0.1896	-0.5282	7.9e-38	61833906	0.01174	TAG(54:6)B	1.01548	0.000161968	CE(20:4)	-0.87854	0.00102079
1322	rs2524296	11	61601378	FADS2	CE(20:5;0)	CE	C	T	0.1894	-0.3228	6.3e-17	61833906	0.01174	TAG(54:6)B	1.01548	0.000161968	CE(20:5)	-0.658435	0.0139269
1323	rs2524296	11	61601378	FADS2	PC(16:0;0-18:2;0)	PC	C	T	0.1897	0.2228	3.8e-08	61833906	0.01174	TAG(54:6)B	1.01548	0.000161968	PC(34:2)	0.263686	0.497419
1324	rs2524296	11	61601378	FADS2	PC(16:0;0-20:4;0)	PC	C	T	0.1897	-0.4213	3.5e-24	61833906	0.01174	TAG(54:6)B	1.01548	0.000161968
1325	rs2524296	11	61601378	FADS2	PC(16:0;0-20:5;0)	PC	C	T	0.1889	-0.2714	9.8e-12	61833906	0.01174	TAG(54:6)B	1.01548	0.000161968
1326	rs2524296	11	61601378	FADS2	PC(16:0;0-22:5;0)	PC	C	T	0.1897	-0.3187	4.5e-15	61833906	0.01174	TAG(54:6)B	1.01548	0.000161968
1327	rs2524296	11	61601378	FADS2	PC(16:1;0-18:2;0)	PC	C	T	0.1905	0.2597	5.9e-11	61833906	0.01174	TAG(54:6)B	1.01548	0.000161968
1328	rs2524296	11	61601378	FADS2	PC(17:0;0-20:4;0)	PC	C	T	0.1903	-0.2721	1e-10	61833906	0.01174	TAG(54:6)B	1.01548	0.000161968	PC(37:4)	-0.929019	0.000614859
1329	rs2524296	11	61601378	FADS2	PC(18:0;0-20:2;0)	PC	C	T	0.1922	0.2415	1.1e-08	61833906	0.01174	TAG(54:6)B	1.01548	0.000161968	PC(38:2)	0.26285	0.827463
1330	rs2524296	11	61601378	FADS2	PC(18:0;0-20:4;0)	PC	C	T	0.1896	-0.5031	2.8e-34	61833906	0.01174	TAG(54:6)B	1.01548	0.000161968
1331	rs2524296	11	61601378	FADS2	PC(18:0;0-20:5;0)	PC	C	T	0.1886	-0.3244	1.7e-15	61833906	0.01174	TAG(54:6)B	1.01548	0.000161968
1332	rs2524296	11	61601378	FADS2	PC(18:0;0-22:5;0)	PC	C	T	0.1893	-0.2405	7.6e-09	61833906	0.01174	TAG(54:6)B	1.01548	0.000161968
1333	rs2524296	11	61601378	FADS2	PC(18:1;0-18:2;0)	PC	C	T	0.1896	0.2333	6.2e-09	61833906	0.01174	TAG(54:6)B	1.01548	0.000161968
1334	rs2524296	11	61601378	FADS2	PC(18:1;0-20:4;0)	PC	C	T	0.1896	-0.4289	1e-24	61833906	0.01174	TAG(54:6)B	1.01548	0.000161968
1335	rs2524296	11	61601378	FADS2	PCO(16:0;0-20:4;0)	PCO	C	T	0.1895	-0.3593	1.4e-17	61833906	0.01174	TAG(54:6)B	1.01548	0.000161968
1336	rs2524296	11	61601378	FADS2	PCO(18:0;0-20:4;0)	PCO	C	T	0.1893	-0.2421	6.8e-09	61833906	0.01174	TAG(54:6)B	1.01548	0.000161968
1337	rs2524296	11	61601378	FADS2	PCO(18:1;0-20:4;0)	PCO	C	T	0.1896	-0.2724	7.8e-11	61833906	0.01174	TAG(54:6)B	1.01548	0.000161968
1338	rs2524296	11	61601378	FADS2	PI(18:0;0-18:2;0)	PI	C	T	0.1897	0.2356	5.2e-09	61833906	0.01174	TAG(54:6)B	1.01548	0.000161968	PI(36:2)	0.265083	0.235359
1339	rs2524296	11	61601378	FADS2	PI(18:0;0-20:3;0)	PI	C	T	0.1903	0.2378	1.1e-08	61833906	0.01174	TAG(54:6)B	1.01548	0.000161968
1340	rs2524296	11	61601378	FADS2	PE(18:0;0-18:2;0)	PE	C	T	0.1902	0.2623	5e-10	61833906	0.01174	TAG(54:6)B	1.01548	0.000161968	PE(36:2)	0.601239	0.0202293
1341	rs2524296	11	61601378	FADS2	LPE(18:2;0)	LPE	C	T	0.1892	0.237	1e-08	61833906	0.01174	TAG(54:6)B	1.01548	0.000161968	LPE(18:2)	0.747251	0.00551578
1342	rs2524296	11	61601378	FADS2	LPE(20:4;0)	LPE	C	T	0.1895	-0.2417	1.1e-08	61833906	0.01174	TAG(54:6)B	1.01548	0.000161968	LPE(20:4)	0.269524	0.138665
1343	rs2524296	11	61601378	FADS2	LPC(20:4;0)	LPC	C	T	0.1897	-0.4099	6.8e-24	61833906	0.01174	TAG(54:6)B	1.01548	0.000161968	LPC(20:4)	0.271039	0.111536
1344	rs2845574	11	61601872	FADS2	CE(20:4;0)	CE	C	T	0.1893	-0.5273	1.1e-37	61834400	0.01174	TAG(54:6)B	1.01548	0.000161968	CE(20:4)	-0.87854	0.00102079
1345	rs2845574	11	61601872	FADS2	CE(20:5;0)	CE	C	T	0.1891	-0.3248	4.3e-17	61834400	0.01174	TAG(54:6)B	1.01548	0.000161968	CE(20:5)	-0.658435	0.0139269
1346	rs2845574	11	61601872	FADS2	PC(16:0;0-18:2;0)	PC	C	T	0.1894	0.2234	3.5e-08	61834400	0.01174	TAG(54:6)B	1.01548	0.000161968	PC(34:2)	0.263686	0.497419
1347	rs2845574	11	61601872	FADS2	PC(16:0;0-20:4;0)	PC	C	T	0.1894	-0.4207	4.2e-24	61834400	0.01174	TAG(54:6)B	1.01548	0.000161968
1348	rs2845574	11	61601872	FADS2	PC(16:0;0-20:5;0)	PC	C	T	0.1886	-0.2735	6.9e-12	61834400	0.01174	TAG(54:6)B	1.01548	0.000161968
1349	rs2845574	11	61601872	FADS2	PC(16:0;0-22:5;0)	PC	C	T	0.1895	-0.3203	3.3e-15	61834400	0.01174	TAG(54:6)B	1.01548	0.000161968
1350	rs2845574	11	61601872	FADS2	PC(16:1;0-18:2;0)	PC	C	T	0.1902	0.2613	4.6e-11	61834400	0.01174	TAG(54:6)B	1.01548	0.000161968
1351	rs2845574	11	61601872	FADS2	PC(17:0;0-20:4;0)	PC	C	T	0.19	-0.2715	1.1e-10	61834400	0.01174	TAG(54:6)B	1.01548	0.000161968	PC(37:4)	-0.929019	0.000614859
1352	rs2845574	11	61601872	FADS2	PC(18:0;0-20:2;0)	PC	C	T	0.1919	0.2419	1.1e-08	61834400	0.01174	TAG(54:6)B	1.01548	0.000161968	PC(38:2)	0.26285	0.827463
1353	rs2845574	11	61601872	FADS2	PC(18:0;0-20:4;0)	PC	C	T	0.1894	-0.5015	4.6e-34	61834400	0.01174	TAG(54:6)B	1.01548	0.000161968
1354	rs2845574	11	61601872	FADS2	PC(18:0;0-20:5;0)	PC	C	T	0.1883	-0.3253	1.4e-15	61834400	0.01174	TAG(54:6)B	1.01548	0.000161968
1355	rs2845574	11	61601872	FADS2	PC(18:0;0-22:5;0)	PC	C	T	0.189	-0.2413	6.8e-09	61834400	0.01174	TAG(54:6)B	1.01548	0.000161968
1356	rs2845574	11	61601872	FADS2	PC(18:1;0-18:2;0)	PC	C	T	0.1893	0.2344	5.2e-09	61834400	0.01174	TAG(54:6)B	1.01548	0.000161968
1357	rs2845574	11	61601872	FADS2	PC(18:1;0-20:4;0)	PC	C	T	0.1893	-0.4282	1.3e-24	61834400	0.01174	TAG(54:6)B	1.01548	0.000161968
1358	rs2845574	11	61601872	FADS2	PCO(16:0;0-20:4;0)	PCO	C	T	0.1893	-0.3576	2e-17	61834400	0.01174	TAG(54:6)B	1.01548	0.000161968
1359	rs2845574	11	61601872	FADS2	PCO(18:0;0-20:4;0)	PCO	C	T	0.189	-0.2398	9.5e-09	61834400	0.01174	TAG(54:6)B	1.01548	0.000161968
1360	rs2845574	11	61601872	FADS2	PCO(18:1;0-20:4;0)	PCO	C	T	0.1893	-0.2706	1e-10	61834400	0.01174	TAG(54:6)B	1.01548	0.000161968
1361	rs2845574	11	61601872	FADS2	PI(18:0;0-18:2;0)	PI	C	T	0.1894	0.2362	4.9e-09	61834400	0.01174	TAG(54:6)B	1.01548	0.000161968	PI(36:2)	0.265083	0.235359
1362	rs2845574	11	61601872	FADS2	PI(18:0;0-20:3;0)	PI	C	T	0.19	0.2379	1.1e-08	61834400	0.01174	TAG(54:6)B	1.01548	0.000161968
1363	rs2845574	11	61601872	FADS2	PE(18:0;0-18:2;0)	PE	C	T	0.1899	0.2634	4.3e-10	61834400	0.01174	TAG(54:6)B	1.01548	0.000161968	PE(36:2)	0.601239	0.0202293
1364	rs2845574	11	61601872	FADS2	LPE(18:2;0)	LPE	C	T	0.1889	0.2373	1e-08	61834400	0.01174	TAG(54:6)B	1.01548	0.000161968	LPE(18:2)	0.747251	0.00551578
1365	rs2845574	11	61601872	FADS2	LPE(20:4;0)	LPE	C	T	0.1892	-0.2402	1.4e-08	61834400	0.01174	TAG(54:6)B	1.01548	0.000161968	LPE(20:4)	0.269524	0.138665
1366	rs2845574	11	61601872	FADS2	LPC(20:4;0)	LPC	C	T	0.1894	-0.4085	9.8e-24	61834400	0.01174	TAG(54:6)B	1.01548	0.000161968	LPC(20:4)	0.271039	0.111536
1367	rs2845573	11	61601908	FADS2	CE(20:4;0)	CE	A	G	-0.8104	-0.5282	7.9e-38	61834436	0.01174	TAG(54:6)B	1.01548	0.000161968	CE(20:4)	-0.87854	0.00102079
1368	rs2845573	11	61601908	FADS2	CE(20:5;0)	CE	A	G	-0.8106	-0.3229	6.3e-17	61834436	0.01174	TAG(54:6)B	1.01548	0.000161968	CE(20:5)	-0.658435	0.0139269
1369	rs2845573	11	61601908	FADS2	PC(16:0;0-18:2;0)	PC	A	G	-0.8103	0.2228	3.9e-08	61834436	0.01174	TAG(54:6)B	1.01548	0.000161968	PC(34:2)	0.263686	0.497419
1370	rs2845573	11	61601908	FADS2	PC(16:0;0-20:4;0)	PC	A	G	-0.8104	-0.4213	3.5e-24	61834436	0.01174	TAG(54:6)B	1.01548	0.000161968
1371	rs2845573	11	61601908	FADS2	PC(16:0;0-20:5;0)	PC	A	G	-0.8112	-0.2714	9.8e-12	61834436	0.01174	TAG(54:6)B	1.01548	0.000161968
1372	rs2845573	11	61601908	FADS2	PC(16:0;0-22:5;0)	PC	A	G	-0.8103	-0.3186	4.5e-15	61834436	0.01174	TAG(54:6)B	1.01548	0.000161968
1373	rs2845573	11	61601908	FADS2	PC(16:1;0-18:2;0)	PC	A	G	-0.8095	0.2597	6e-11	61834436	0.01174	TAG(54:6)B	1.01548	0.000161968
1374	rs2845573	11	61601908	FADS2	PC(17:0;0-20:4;0)	PC	A	G	-0.8097	-0.272	1e-10	61834436	0.01174	TAG(54:6)B	1.01548	0.000161968	PC(37:4)	-0.929019	0.000614859
1375	rs2845573	11	61601908	FADS2	PC(18:0;0-20:2;0)	PC	A	G	-0.8078	0.2415	1.1e-08	61834436	0.01174	TAG(54:6)B	1.01548	0.000161968	PC(38:2)	0.26285	0.827463
1376	rs2845573	11	61601908	FADS2	PC(18:0;0-20:4;0)	PC	A	G	-0.8104	-0.5031	2.8e-34	61834436	0.01174	TAG(54:6)B	1.01548	0.000161968
1377	rs2845573	11	61601908	FADS2	PC(18:0;0-20:5;0)	PC	A	G	-0.8114	-0.3244	1.7e-15	61834436	0.01174	TAG(54:6)B	1.01548	0.000161968
1378	rs2845573	11	61601908	FADS2	PC(18:0;0-22:5;0)	PC	A	G	-0.8107	-0.2405	7.6e-09	61834436	0.01174	TAG(54:6)B	1.01548	0.000161968
1379	rs2845573	11	61601908	FADS2	PC(18:1;0-18:2;0)	PC	A	G	-0.8104	0.2333	6.2e-09	61834436	0.01174	TAG(54:6)B	1.01548	0.000161968
1380	rs2845573	11	61601908	FADS2	PC(18:1;0-20:4;0)	PC	A	G	-0.8104	-0.4289	1e-24	61834436	0.01174	TAG(54:6)B	1.01548	0.000161968
1381	rs2845573	11	61601908	FADS2	PCO(16:0;0-20:4;0)	PCO	A	G	-0.8105	-0.3592	1.5e-17	61834436	0.01174	TAG(54:6)B	1.01548	0.000161968
1382	rs2845573	11	61601908	FADS2	PCO(18:0;0-20:4;0)	PCO	A	G	-0.8107	-0.242	6.8e-09	61834436	0.01174	TAG(54:6)B	1.01548	0.000161968
1383	rs2845573	11	61601908	FADS2	PCO(18:1;0-20:4;0)	PCO	A	G	-0.8104	-0.2724	7.8e-11	61834436	0.01174	TAG(54:6)B	1.01548	0.000161968
1384	rs2845573	11	61601908	FADS2	PI(18:0;0-18:2;0)	PI	A	G	-0.8103	0.2356	5.2e-09	61834436	0.01174	TAG(54:6)B	1.01548	0.000161968	PI(36:2)	0.265083	0.235359
1385	rs2845573	11	61601908	FADS2	PI(18:0;0-20:3;0)	PI	A	G	-0.8097	0.2378	1.1e-08	61834436	0.01174	TAG(54:6)B	1.01548	0.000161968
1386	rs2845573	11	61601908	FADS2	PE(18:0;0-18:2;0)	PE	A	G	-0.8098	0.2621	5.1e-10	61834436	0.01174	TAG(54:6)B	1.01548	0.000161968	PE(36:2)	0.601239	0.0202293
1387	rs2845573	11	61601908	FADS2	LPE(18:2;0)	LPE	A	G	-0.8109	0.237	1e-08	61834436	0.01174	TAG(54:6)B	1.01548	0.000161968	LPE(18:2)	0.747251	0.00551578
1388	rs2845573	11	61601908	FADS2	LPE(20:4;0)	LPE	A	G	-0.8105	-0.2417	1.1e-08	61834436	0.01174	TAG(54:6)B	1.01548	0.000161968	LPE(20:4)	0.269524	0.138665
1389	rs2845573	11	61601908	FADS2	LPC(20:4;0)	LPC	A	G	-0.8104	-0.4098	6.9e-24	61834436	0.01174	TAG(54:6)B	1.01548	0.000161968	LPC(20:4)	0.271039	0.111536
1390	rs174575	11	61602003	FADS2	CE(20:4;0)	CE	C	G	-0.7637	-0.3508	9.1e-21	61834531	0.241	PC(37:4)	-0.738858	2.67644e-31	CE(20:4)	-0.363668	3.28557e-08
1391	rs174575	11	61602003	FADS2	CE(20:5;0)	CE	C	G	-0.764	-0.2091	3.2e-09	61834531	0.241	PC(37:4)	-0.738858	2.67644e-31	CE(20:5)	-0.414223	2.41841e-10
1392	rs174575	11	61602003	FADS2	PC(16:0;0-20:4;0)	PC	C	G	-0.7635	-0.3339	5e-19	61834531	0.241	PC(37:4)	-0.738858	2.67644e-31
1393	rs174575	11	61602003	FADS2	PC(16:0;0-20:5;0)	PC	C	G	-0.7638	-0.2262	3.6e-10	61834531	0.241	PC(37:4)	-0.738858	2.67644e-31
1394	rs174575	11	61602003	FADS2	PC(16:0;0-22:5;0)	PC	C	G	-0.764	-0.2176	3.1e-09	61834531	0.241	PC(37:4)	-0.738858	2.67644e-31
1395	rs174575	11	61602003	FADS2	PC(17:0;0-20:4;0)	PC	C	G	-0.7663	-0.2569	2e-11	61834531	0.241	PC(37:4)	-0.738858	2.67644e-31	PC(37:4)	-0.738858	2.67644e-31
1396	rs174575	11	61602003	FADS2	PC(18:0;0-20:4;0)	PC	C	G	-0.7635	-0.3625	3.2e-22	61834531	0.241	PC(37:4)	-0.738858	2.67644e-31
1397	rs174575	11	61602003	FADS2	PC(18:0;0-20:5;0)	PC	C	G	-0.7673	-0.2335	3.5e-10	61834531	0.241	PC(37:4)	-0.738858	2.67644e-31
1398	rs174575	11	61602003	FADS2	PC(18:1;0-18:2;0)	PC	C	G	-0.7642	0.21	8.5e-09	61834531	0.241	PC(37:4)	-0.738858	2.67644e-31
1399	rs174575	11	61602003	FADS2	PC(18:1;0-20:4;0)	PC	C	G	-0.7638	-0.2476	6.8e-11	61834531	0.241	PC(37:4)	-0.738858	2.67644e-31
1400	rs174575	11	61602003	FADS2	PCO(16:0;0-20:4;0)	PCO	C	G	-0.7646	-0.2144	2.2e-08	61834531	0.241	PC(37:4)	-0.738858	2.67644e-31
1401	rs174575	11	61602003	FADS2	PI(18:0;0-20:3;0)	PI	C	G	-0.7631	0.2043	4.5e-08	61834531	0.241	PC(37:4)	-0.738858	2.67644e-31
1402	rs174575	11	61602003	FADS2	PI(18:0;0-20:4;0)	PI	C	G	-0.7635	-0.2049	4.2e-08	61834531	0.241	PC(37:4)	-0.738858	2.67644e-31	PI(38:4)	0.0649174	0.239374
1403	rs174575	11	61602003	FADS2	LPC(20:4;0)	LPC	C	G	-0.7645	-0.2738	2.5e-13	61834531	0.241	PC(37:4)	-0.738858	2.67644e-31	LPC(20:4)	-0.587108	3.01967e-20
1404	rs2727270	11	61603237	FADS2	CE(20:4;0)	CE	C	T	0.2714	-0.5543	2.4e-55	61835765	0.03286	PC(38:4)A	-0.797962	2.09651e-06	CE(20:4)	-0.56862	0.000580377
1405	rs2727270	11	61603237	FADS2	CE(20:5;0)	CE	C	T	0.2712	-0.3475	2.8e-25	61835765	0.03286	PC(38:4)A	-0.797962	2.09651e-06	CE(20:5)	-0.494663	0.00266959
1406	rs2727270	11	61603237	FADS2	CE(22:6;0)	CE	C	T	0.2713	-0.1874	4.5e-08	61835765	0.03286	PC(38:4)A	-0.797962	2.09651e-06	CE(22:6)	0.163945	0.0561218
1407	rs2727270	11	61603237	FADS2	TAG(56:6;0)	TAG	C	T	0.271	-0.2081	7.8e-10	61835765	0.03286	PC(38:4)A	-0.797962	2.09651e-06
1408	rs2727270	11	61603237	FADS2	PC(16:0;0-18:2;0)	PC	C	T	0.2719	0.2197	4.3e-10	61835765	0.03286	PC(38:4)A	-0.797962	2.09651e-06	PC(34:2)	0.352701	0.0303682
1409	rs2727270	11	61603237	FADS2	PC(16:0;0-20:4;0)	PC	C	T	0.2717	-0.4519	1.4e-36	61835765	0.03286	PC(38:4)A	-0.797962	2.09651e-06
1410	rs2727270	11	61603237	FADS2	PC(16:0;0-20:5;0)	PC	C	T	0.2705	-0.3054	8.9e-19	61835765	0.03286	PC(38:4)A	-0.797962	2.09651e-06
1411	rs2727270	11	61603237	FADS2	PC(16:0;0-22:4;0)	PC	C	T	0.2704	-0.2308	1.1e-09	61835765	0.03286	PC(38:4)A	-0.797962	2.09651e-06
1412	rs2727270	11	61603237	FADS2	PC(16:0;0-22:5;0)	PC	C	T	0.2717	-0.327	1.3e-20	61835765	0.03286	PC(38:4)A	-0.797962	2.09651e-06
1413	rs2727270	11	61603237	FADS2	PC(16:1;0-18:2;0)	PC	C	T	0.2732	0.2944	1.1e-17	61835765	0.03286	PC(38:4)A	-0.797962	2.09651e-06
1414	rs2727270	11	61603237	FADS2	PC(17:0;0-20:4;0)	PC	C	T	0.2715	-0.3064	6.5e-17	61835765	0.03286	PC(38:4)A	-0.797962	2.09651e-06	PC(37:4)	-0.746911	7.78749e-06
1415	rs2727270	11	61603237	FADS2	PC(18:0;0-20:2;0)	PC	C	T	0.2741	0.2864	4.6e-15	61835765	0.03286	PC(38:4)A	-0.797962	2.09651e-06	PC(38:2)	0.159416	0.326445
1416	rs2727270	11	61603237	FADS2	PC(18:0;0-20:4;0)	PC	C	T	0.2716	-0.5318	7.6e-51	61835765	0.03286	PC(38:4)A	-0.797962	2.09651e-06
1417	rs2727270	11	61603237	FADS2	PC(18:0;0-20:5;0)	PC	C	T	0.2689	-0.3357	1.9e-21	61835765	0.03286	PC(38:4)A	-0.797962	2.09651e-06
1418	rs2727270	11	61603237	FADS2	PC(18:0;0-22:5;0)	PC	C	T	0.2701	-0.2349	7.9e-11	61835765	0.03286	PC(38:4)A	-0.797962	2.09651e-06
1419	rs2727270	11	61603237	FADS2	PC(18:1;0-18:2;0)	PC	C	T	0.2718	0.2676	1.6e-14	61835765	0.03286	PC(38:4)A	-0.797962	2.09651e-06
1420	rs2727270	11	61603237	FADS2	PC(18:1;0-20:4;0)	PC	C	T	0.2715	-0.4242	6.9e-32	61835765	0.03286	PC(38:4)A	-0.797962	2.09651e-06
1421	rs2727270	11	61603237	FADS2	PCO(16:0;0-20:4;0)	PCO	C	T	0.2716	-0.3768	5.8e-25	61835765	0.03286	PC(38:4)A	-0.797962	2.09651e-06
1422	rs2727270	11	61603237	FADS2	PCO(18:0;0-20:4;0)	PCO	C	T	0.2717	-0.2247	5.6e-10	61835765	0.03286	PC(38:4)A	-0.797962	2.09651e-06
1423	rs2727270	11	61603237	FADS2	PCO(18:1;0-20:4;0)	PCO	C	T	0.2716	-0.2701	1e-13	61835765	0.03286	PC(38:4)A	-0.797962	2.09651e-06
1424	rs2727270	11	61603237	FADS2	PI(18:0;0-18:2;0)	PI	C	T	0.2718	0.2461	2.4e-12	61835765	0.03286	PC(38:4)A	-0.797962	2.09651e-06	PI(36:2)	0.162298	0.388124
1425	rs2727270	11	61603237	FADS2	PI(18:0;0-20:3;0)	PI	C	T	0.2726	0.2344	9.3e-11	61835765	0.03286	PC(38:4)A	-0.797962	2.09651e-06
1426	rs2727270	11	61603237	FADS2	PE(18:0;0-18:2;0)	PE	C	T	0.2718	0.2627	7.9e-13	61835765	0.03286	PC(38:4)A	-0.797962	2.09651e-06	PE(36:2)	0.158965	0.0780224
1427	rs2727270	11	61603237	FADS2	LPE(18:2;0)	LPE	C	T	0.2706	0.2351	6.3e-11	61835765	0.03286	PC(38:4)A	-0.797962	2.09651e-06	LPE(18:2)	0.518226	0.00148816
1428	rs2727270	11	61603237	FADS2	LPE(20:4;0)	LPE	C	T	0.2711	-0.2592	1.4e-12	61835765	0.03286	PC(38:4)A	-0.797962	2.09651e-06	LPE(20:4)	0.164137	0.726029
1429	rs2727270	11	61603237	FADS2	LPC(20:4;0)	LPC	C	T	0.271	-0.4226	2.6e-33	61835765	0.03286	PC(38:4)A	-0.797962	2.09651e-06	LPC(20:4)	-0.533211	0.00124635
1430	rs2727271	11	61603358	FADS2	CE(20:4;0)	CE	A	T	-0.7286	-0.5543	2.4e-55	61835886	0.03286	PC(38:4)A	-0.797962	2.09651e-06	CE(20:4)	-0.56862	0.000580377
1431	rs2727271	11	61603358	FADS2	CE(20:5;0)	CE	A	T	-0.7288	-0.3475	2.8e-25	61835886	0.03286	PC(38:4)A	-0.797962	2.09651e-06	CE(20:5)	-0.494663	0.00266959
1432	rs2727271	11	61603358	FADS2	CE(22:6;0)	CE	A	T	-0.7287	-0.1874	4.5e-08	61835886	0.03286	PC(38:4)A	-0.797962	2.09651e-06	CE(22:6)	0.163945	0.0561218
1433	rs2727271	11	61603358	FADS2	TAG(56:6;0)	TAG	A	T	-0.729	-0.2081	7.8e-10	61835886	0.03286	PC(38:4)A	-0.797962	2.09651e-06
1434	rs2727271	11	61603358	FADS2	PC(16:0;0-18:2;0)	PC	A	T	-0.7281	0.2197	4.3e-10	61835886	0.03286	PC(38:4)A	-0.797962	2.09651e-06	PC(34:2)	0.352701	0.0303682
1435	rs2727271	11	61603358	FADS2	PC(16:0;0-20:4;0)	PC	A	T	-0.7283	-0.4519	1.4e-36	61835886	0.03286	PC(38:4)A	-0.797962	2.09651e-06
1436	rs2727271	11	61603358	FADS2	PC(16:0;0-20:5;0)	PC	A	T	-0.7295	-0.3054	8.7e-19	61835886	0.03286	PC(38:4)A	-0.797962	2.09651e-06
1437	rs2727271	11	61603358	FADS2	PC(16:0;0-22:4;0)	PC	A	T	-0.7296	-0.2308	1.1e-09	61835886	0.03286	PC(38:4)A	-0.797962	2.09651e-06
1438	rs2727271	11	61603358	FADS2	PC(16:0;0-22:5;0)	PC	A	T	-0.7283	-0.327	1.3e-20	61835886	0.03286	PC(38:4)A	-0.797962	2.09651e-06
1439	rs2727271	11	61603358	FADS2	PC(16:1;0-18:2;0)	PC	A	T	-0.7268	0.2944	1.1e-17	61835886	0.03286	PC(38:4)A	-0.797962	2.09651e-06
1440	rs2727271	11	61603358	FADS2	PC(17:0;0-20:4;0)	PC	A	T	-0.7285	-0.3065	6.5e-17	61835886	0.03286	PC(38:4)A	-0.797962	2.09651e-06	PC(37:4)	-0.746911	7.78749e-06
1441	rs2727271	11	61603358	FADS2	PC(18:0;0-20:2;0)	PC	A	T	-0.7259	0.2864	4.6e-15	61835886	0.03286	PC(38:4)A	-0.797962	2.09651e-06	PC(38:2)	0.159416	0.326445
1442	rs2727271	11	61603358	FADS2	PC(18:0;0-20:4;0)	PC	A	T	-0.7284	-0.5318	7.6e-51	61835886	0.03286	PC(38:4)A	-0.797962	2.09651e-06
1443	rs2727271	11	61603358	FADS2	PC(18:0;0-20:5;0)	PC	A	T	-0.7311	-0.3357	1.9e-21	61835886	0.03286	PC(38:4)A	-0.797962	2.09651e-06
1444	rs2727271	11	61603358	FADS2	PC(18:0;0-22:5;0)	PC	A	T	-0.7299	-0.2349	7.9e-11	61835886	0.03286	PC(38:4)A	-0.797962	2.09651e-06
1445	rs2727271	11	61603358	FADS2	PC(18:1;0-18:2;0)	PC	A	T	-0.7282	0.2676	1.6e-14	61835886	0.03286	PC(38:4)A	-0.797962	2.09651e-06
1446	rs2727271	11	61603358	FADS2	PC(18:1;0-20:4;0)	PC	A	T	-0.7285	-0.4242	6.9e-32	61835886	0.03286	PC(38:4)A	-0.797962	2.09651e-06
1447	rs2727271	11	61603358	FADS2	PCO(16:0;0-20:4;0)	PCO	A	T	-0.7284	-0.3768	5.8e-25	61835886	0.03286	PC(38:4)A	-0.797962	2.09651e-06
1448	rs2727271	11	61603358	FADS2	PCO(18:0;0-20:4;0)	PCO	A	T	-0.7283	-0.2247	5.6e-10	61835886	0.03286	PC(38:4)A	-0.797962	2.09651e-06
1449	rs2727271	11	61603358	FADS2	PCO(18:1;0-20:4;0)	PCO	A	T	-0.7284	-0.2701	1e-13	61835886	0.03286	PC(38:4)A	-0.797962	2.09651e-06
1450	rs2727271	11	61603358	FADS2	PI(18:0;0-18:2;0)	PI	A	T	-0.7282	0.2461	2.4e-12	61835886	0.03286	PC(38:4)A	-0.797962	2.09651e-06	PI(36:2)	0.162298	0.388124
1451	rs2727271	11	61603358	FADS2	PI(18:0;0-20:3;0)	PI	A	T	-0.7274	0.2344	9.3e-11	61835886	0.03286	PC(38:4)A	-0.797962	2.09651e-06
1452	rs2727271	11	61603358	FADS2	PE(18:0;0-18:2;0)	PE	A	T	-0.7282	0.2626	7.9e-13	61835886	0.03286	PC(38:4)A	-0.797962	2.09651e-06	PE(36:2)	0.158965	0.0780224
1453	rs2727271	11	61603358	FADS2	LPE(18:2;0)	LPE	A	T	-0.7294	0.2351	6.2e-11	61835886	0.03286	PC(38:4)A	-0.797962	2.09651e-06	LPE(18:2)	0.518226	0.00148816
1454	rs2727271	11	61603358	FADS2	LPE(20:4;0)	LPE	A	T	-0.7289	-0.2592	1.4e-12	61835886	0.03286	PC(38:4)A	-0.797962	2.09651e-06	LPE(20:4)	0.164137	0.726029
1455	rs2727271	11	61603358	FADS2	LPC(20:4;0)	LPC	A	T	-0.729	-0.4227	2.6e-33	61835886	0.03286	PC(38:4)A	-0.797962	2.09651e-06	LPC(20:4)	-0.533211	0.00124635
1456	rs174576	11	61603510	FADS2	CE(20:4;0)	CE	C	A	0.4252	-0.5742	1e-75	61836038	0.25274	PC(37:4)	-0.773907	9.01247e-36	CE(20:4)	-0.407432	2.86141e-10
1457	rs174576	11	61603510	FADS2	CE(20:5;0)	CE	C	A	0.4245	-0.3488	1.3e-31	61836038	0.25274	PC(37:4)	-0.773907	9.01247e-36	CE(20:5)	-0.443449	5.18386e-12
1458	rs174576	11	61603510	FADS2	TAG(56:5;0)	TAG	C	A	0.4258	-0.176	3e-08	61836038	0.25274	PC(37:4)	-0.773907	9.01247e-36
1459	rs174576	11	61603510	FADS2	TAG(56:6;0)	TAG	C	A	0.4264	-0.2171	4.6e-13	61836038	0.25274	PC(37:4)	-0.773907	9.01247e-36
1460	rs174576	11	61603510	FADS2	PC(16:0;0-18:2;0)	PC	C	A	0.4244	0.2188	4.6e-12	61836038	0.25274	PC(37:4)	-0.773907	9.01247e-36	PC(34:2)	0.178624	0.00580237
1461	rs174576	11	61603510	FADS2	PC(16:0;0-20:4;0)	PC	C	A	0.4256	-0.4969	7.6e-57	61836038	0.25274	PC(37:4)	-0.773907	9.01247e-36
1462	rs174576	11	61603510	FADS2	PC(16:0;0-20:5;0)	PC	C	A	0.4242	-0.3313	2.1e-27	61836038	0.25274	PC(37:4)	-0.773907	9.01247e-36
1463	rs174576	11	61603510	FADS2	PC(16:0;0-22:4;0)	PC	C	A	0.4242	-0.2622	5.5e-15	61836038	0.25274	PC(37:4)	-0.773907	9.01247e-36
1464	rs174576	11	61603510	FADS2	PC(16:0;0-22:5;0)	PC	C	A	0.4247	-0.3521	1.1e-29	61836038	0.25274	PC(37:4)	-0.773907	9.01247e-36
1465	rs174576	11	61603510	FADS2	PC(16:1;0-18:2;0)	PC	C	A	0.4253	0.291	1.6e-21	61836038	0.25274	PC(37:4)	-0.773907	9.01247e-36
1466	rs174576	11	61603510	FADS2	PC(17:0;0-20:4;0)	PC	C	A	0.4232	-0.3545	2.1e-27	61836038	0.25274	PC(37:4)	-0.773907	9.01247e-36	PC(37:4)	-0.773907	9.01247e-36
1467	rs174576	11	61603510	FADS2	PC(18:0;0-20:2;0)	PC	C	A	0.4283	0.2441	1.4e-13	61836038	0.25274	PC(37:4)	-0.773907	9.01247e-36	PC(38:2)	0.159954	0.0127712
1468	rs174576	11	61603510	FADS2	PC(18:0;0-20:4;0)	PC	C	A	0.4253	-0.5679	4.8e-74	61836038	0.25274	PC(37:4)	-0.773907	9.01247e-36
1469	rs174576	11	61603510	FADS2	PC(18:0;0-20:5;0)	PC	C	A	0.4206	-0.3675	6.2e-32	61836038	0.25274	PC(37:4)	-0.773907	9.01247e-36
1470	rs174576	11	61603510	FADS2	PC(18:0;0-22:5;0)	PC	C	A	0.4224	-0.2427	4.9e-14	61836038	0.25274	PC(37:4)	-0.773907	9.01247e-36
1471	rs174576	11	61603510	FADS2	PC(18:1;0-18:2;0)	PC	C	A	0.4242	0.2959	1.7e-21	61836038	0.25274	PC(37:4)	-0.773907	9.01247e-36
1472	rs174576	11	61603510	FADS2	PC(18:1;0-20:4;0)	PC	C	A	0.425	-0.4399	2.3e-43	61836038	0.25274	PC(37:4)	-0.773907	9.01247e-36
1473	rs174576	11	61603510	FADS2	PCO(16:0;0-20:4;0)	PCO	C	A	0.4239	-0.3723	2.6e-30	61836038	0.25274	PC(37:4)	-0.773907	9.01247e-36
1474	rs174576	11	61603510	FADS2	PCO(18:0;0-20:4;0)	PCO	C	A	0.4237	-0.2531	4.4e-15	61836038	0.25274	PC(37:4)	-0.773907	9.01247e-36
1475	rs174576	11	61603510	FADS2	PCO(18:1;0-18:2;0)	PCO	C	A	0.4227	0.1993	1.5e-10	61836038	0.25274	PC(37:4)	-0.773907	9.01247e-36
1476	rs174576	11	61603510	FADS2	PCO(18:1;0-20:4;0)	PCO	C	A	0.4235	-0.2824	2.1e-18	61836038	0.25274	PC(37:4)	-0.773907	9.01247e-36
1477	rs174576	11	61603510	FADS2	PI(18:0;0-18:2;0)	PI	C	A	0.4241	0.2197	3.4e-12	61836038	0.25274	PC(37:4)	-0.773907	9.01247e-36	PI(36:2)	0.213821	0.000904716
1478	rs174576	11	61603510	FADS2	PI(18:0;0-20:3;0)	PI	C	A	0.426	0.2929	5.1e-20	61836038	0.25274	PC(37:4)	-0.773907	9.01247e-36
1479	rs174576	11	61603510	FADS2	PI(18:0;0-20:4;0)	PI	C	A	0.4251	-0.2246	2.3e-12	61836038	0.25274	PC(37:4)	-0.773907	9.01247e-36	PI(38:4)	0.0640117	0.185714
1480	rs174576	11	61603510	FADS2	PE(18:0;0-18:2;0)	PE	C	A	0.4241	0.2544	1.1e-14	61836038	0.25274	PC(37:4)	-0.773907	9.01247e-36	PE(36:2)	0.258598	4.40275e-05
1481	rs174576	11	61603510	FADS2	LPE(18:2;0)	LPE	C	A	0.423	0.2517	3.6e-15	61836038	0.25274	PC(37:4)	-0.773907	9.01247e-36	LPE(18:2)	0.276709	2.65838e-05
1482	rs174576	11	61603510	FADS2	PEO(16:1;0-18:2;0)	PEO	C	A	0.426	0.1895	1.6e-08	61836038	0.25274	PC(37:4)	-0.773907	9.01247e-36
1483	rs174576	11	61603510	FADS2	LPE(20:4;0)	LPE	C	A	0.4241	-0.2844	3.2e-18	61836038	0.25274	PC(37:4)	-0.773907	9.01247e-36	LPE(20:4)	-0.236023	0.000299054
1484	rs174576	11	61603510	FADS2	LPC(20:4;0)	LPC	C	A	0.4245	-0.445	8.3e-46	61836038	0.25274	PC(37:4)	-0.773907	9.01247e-36	LPC(20:4)	-0.596823	1.21257e-21
1485	rs117220229	11	61604324	FADS2	CE(20:4;0)	CE	T	A	0.0825	-0.4174	1.9e-12	61836852	0.02113	PC(38:4)C	-0.776607	0.000206827	CE(20:4)	0.204569	0.0776753
1486	rs117220229	11	61604324	FADS2	PC(16:0;0-20:4;0)	PC	T	A	0.0826	-0.3538	2.4e-09	61836852	0.02113	PC(38:4)C	-0.776607	0.000206827
1487	rs117220229	11	61604324	FADS2	PC(18:0;0-20:4;0)	PC	T	A	0.0826	-0.4071	6.2e-12	61836852	0.02113	PC(38:4)C	-0.776607	0.000206827
1488	rs2524299	11	61604782	FADS2	CE(20:4;0)	CE	A	T	-0.7283	-0.5533	3e-55	61837310	0.05477	PC(37:4)	-0.669739	2.90421e-07	CE(20:4)	-0.33485	0.0097721
1489	rs2524299	11	61604782	FADS2	CE(20:5;0)	CE	A	T	-0.7286	-0.3473	2.8e-25	61837310	0.05477	PC(37:4)	-0.669739	2.90421e-07	CE(20:5)	-0.335375	0.00939753
1490	rs2524299	11	61604782	FADS2	CE(22:6;0)	CE	A	T	-0.7284	-0.1869	4.8e-08	61837310	0.05477	PC(37:4)	-0.669739	2.90421e-07	CE(22:6)	0.128786	0.133462
1491	rs2524299	11	61604782	FADS2	TAG(56:6;0)	TAG	A	T	-0.7287	-0.2085	7.1e-10	61837310	0.05477	PC(37:4)	-0.669739	2.90421e-07
1492	rs2524299	11	61604782	FADS2	PC(16:0;0-18:2;0)	PC	A	T	-0.7278	0.2189	4.8e-10	61837310	0.05477	PC(37:4)	-0.669739	2.90421e-07	PC(34:2)	0.288508	0.0233487
1493	rs2524299	11	61604782	FADS2	PC(16:0;0-20:4;0)	PC	A	T	-0.7281	-0.4514	1.5e-36	61837310	0.05477	PC(37:4)	-0.669739	2.90421e-07
1494	rs2524299	11	61604782	FADS2	PC(16:0;0-20:5;0)	PC	A	T	-0.7293	-0.3058	7.6e-19	61837310	0.05477	PC(37:4)	-0.669739	2.90421e-07
1495	rs2524299	11	61604782	FADS2	PC(16:0;0-22:4;0)	PC	A	T	-0.7293	-0.2305	1.1e-09	61837310	0.05477	PC(37:4)	-0.669739	2.90421e-07
1496	rs2524299	11	61604782	FADS2	PC(16:0;0-22:5;0)	PC	A	T	-0.728	-0.3275	1.1e-20	61837310	0.05477	PC(37:4)	-0.669739	2.90421e-07
1497	rs2524299	11	61604782	FADS2	PC(16:1;0-18:2;0)	PC	A	T	-0.7265	0.2936	1.2e-17	61837310	0.05477	PC(37:4)	-0.669739	2.90421e-07
1498	rs2524299	11	61604782	FADS2	PC(17:0;0-20:4;0)	PC	A	T	-0.7282	-0.3057	7.2e-17	61837310	0.05477	PC(37:4)	-0.669739	2.90421e-07	PC(37:4)	-0.669739	2.90421e-07
1499	rs2524299	11	61604782	FADS2	PC(18:0;0-20:2;0)	PC	A	T	-0.7256	0.2862	4.5e-15	61837310	0.05477	PC(37:4)	-0.669739	2.90421e-07	PC(38:2)	0.296767	0.0180425
1500	rs2524299	11	61604782	FADS2	PC(18:0;0-20:4;0)	PC	A	T	-0.7281	-0.5306	1e-50	61837310	0.05477	PC(37:4)	-0.669739	2.90421e-07
1501	rs2524299	11	61604782	FADS2	PC(18:0;0-20:5;0)	PC	A	T	-0.7309	-0.3354	1.9e-21	61837310	0.05477	PC(37:4)	-0.669739	2.90421e-07
1502	rs2524299	11	61604782	FADS2	PC(18:0;0-22:5;0)	PC	A	T	-0.7296	-0.2344	8.3e-11	61837310	0.05477	PC(37:4)	-0.669739	2.90421e-07
1503	rs2524299	11	61604782	FADS2	PC(18:1;0-18:2;0)	PC	A	T	-0.728	0.2666	1.9e-14	61837310	0.05477	PC(37:4)	-0.669739	2.90421e-07
1504	rs2524299	11	61604782	FADS2	PC(18:1;0-20:4;0)	PC	A	T	-0.7283	-0.4231	8.5e-32	61837310	0.05477	PC(37:4)	-0.669739	2.90421e-07
1505	rs2524299	11	61604782	FADS2	PCO(16:0;0-20:4;0)	PCO	A	T	-0.7282	-0.3749	8.9e-25	61837310	0.05477	PC(37:4)	-0.669739	2.90421e-07
1506	rs2524299	11	61604782	FADS2	PCO(18:0;0-20:4;0)	PCO	A	T	-0.7281	-0.2249	5.2e-10	61837310	0.05477	PC(37:4)	-0.669739	2.90421e-07
1507	rs2524299	11	61604782	FADS2	PCO(18:1;0-20:4;0)	PCO	A	T	-0.7281	-0.2693	1.1e-13	61837310	0.05477	PC(37:4)	-0.669739	2.90421e-07
1508	rs2524299	11	61604782	FADS2	PI(18:0;0-18:2;0)	PI	A	T	-0.7279	0.2451	2.9e-12	61837310	0.05477	PC(37:4)	-0.669739	2.90421e-07	PI(36:2)	0.127217	0.116752
1509	rs2524299	11	61604782	FADS2	PI(18:0;0-20:3;0)	PI	A	T	-0.7271	0.2342	9.3e-11	61837310	0.05477	PC(37:4)	-0.669739	2.90421e-07
1510	rs2524299	11	61604782	FADS2	PE(18:0;0-18:2;0)	PE	A	T	-0.7279	0.2617	9.1e-13	61837310	0.05477	PC(37:4)	-0.669739	2.90421e-07	PE(36:2)	0.251448	0.0442367
1511	rs2524299	11	61604782	FADS2	LPE(18:2;0)	LPE	A	T	-0.7291	0.235	6e-11	61837310	0.05477	PC(37:4)	-0.669739	2.90421e-07	LPE(18:2)	0.442132	0.000588437
1512	rs2524299	11	61604782	FADS2	LPE(20:4;0)	LPE	A	T	-0.7286	-0.2584	1.5e-12	61837310	0.05477	PC(37:4)	-0.669739	2.90421e-07	LPE(20:4)	0.129765	0.7486
1513	rs2524299	11	61604782	FADS2	LPC(20:4;0)	LPC	A	T	-0.7288	-0.422	2.9e-33	61837310	0.05477	PC(37:4)	-0.669739	2.90421e-07	LPC(20:4)	-0.407804	0.00177633
1514	rs174577	11	61604814	FADS2	CE(20:4;0)	CE	C	A	0.4252	-0.5742	1.1e-75	61837342	0.25274	PC(37:4)	-0.773907	9.01247e-36	CE(20:4)	-0.407432	2.86141e-10
1515	rs174577	11	61604814	FADS2	CE(20:5;0)	CE	C	A	0.4245	-0.3487	1.3e-31	61837342	0.25274	PC(37:4)	-0.773907	9.01247e-36	CE(20:5)	-0.443449	5.18386e-12
1516	rs174577	11	61604814	FADS2	TAG(56:5;0)	TAG	C	A	0.4258	-0.176	3e-08	61837342	0.25274	PC(37:4)	-0.773907	9.01247e-36
1517	rs174577	11	61604814	FADS2	TAG(56:6;0)	TAG	C	A	0.4264	-0.217	4.7e-13	61837342	0.25274	PC(37:4)	-0.773907	9.01247e-36
1518	rs174577	11	61604814	FADS2	PC(16:0;0-18:2;0)	PC	C	A	0.4244	0.2188	4.6e-12	61837342	0.25274	PC(37:4)	-0.773907	9.01247e-36	PC(34:2)	0.178624	0.00580237
1519	rs174577	11	61604814	FADS2	PC(16:0;0-20:4;0)	PC	C	A	0.4256	-0.4969	7.6e-57	61837342	0.25274	PC(37:4)	-0.773907	9.01247e-36
1520	rs174577	11	61604814	FADS2	PC(16:0;0-20:5;0)	PC	C	A	0.4242	-0.3313	2.1e-27	61837342	0.25274	PC(37:4)	-0.773907	9.01247e-36
1521	rs174577	11	61604814	FADS2	PC(16:0;0-22:4;0)	PC	C	A	0.4242	-0.2623	5.5e-15	61837342	0.25274	PC(37:4)	-0.773907	9.01247e-36
1522	rs174577	11	61604814	FADS2	PC(16:0;0-22:5;0)	PC	C	A	0.4248	-0.352	1.1e-29	61837342	0.25274	PC(37:4)	-0.773907	9.01247e-36
1523	rs174577	11	61604814	FADS2	PC(16:1;0-18:2;0)	PC	C	A	0.4254	0.291	1.5e-21	61837342	0.25274	PC(37:4)	-0.773907	9.01247e-36
1524	rs174577	11	61604814	FADS2	PC(17:0;0-20:4;0)	PC	C	A	0.4232	-0.3546	2.1e-27	61837342	0.25274	PC(37:4)	-0.773907	9.01247e-36	PC(37:4)	-0.773907	9.01247e-36
1525	rs174577	11	61604814	FADS2	PC(18:0;0-20:2;0)	PC	C	A	0.4283	0.244	1.4e-13	61837342	0.25274	PC(37:4)	-0.773907	9.01247e-36	PC(38:2)	0.159954	0.0127712
1526	rs174577	11	61604814	FADS2	PC(18:0;0-20:4;0)	PC	C	A	0.4253	-0.5679	5e-74	61837342	0.25274	PC(37:4)	-0.773907	9.01247e-36
1527	rs174577	11	61604814	FADS2	PC(18:0;0-20:5;0)	PC	C	A	0.4206	-0.3675	6.2e-32	61837342	0.25274	PC(37:4)	-0.773907	9.01247e-36
1528	rs174577	11	61604814	FADS2	PC(18:0;0-22:5;0)	PC	C	A	0.4224	-0.2426	5e-14	61837342	0.25274	PC(37:4)	-0.773907	9.01247e-36
1529	rs174577	11	61604814	FADS2	PC(18:1;0-18:2;0)	PC	C	A	0.4242	0.2959	1.7e-21	61837342	0.25274	PC(37:4)	-0.773907	9.01247e-36
1530	rs174577	11	61604814	FADS2	PC(18:1;0-20:4;0)	PC	C	A	0.425	-0.4398	2.3e-43	61837342	0.25274	PC(37:4)	-0.773907	9.01247e-36
1531	rs174577	11	61604814	FADS2	PCO(16:0;0-20:4;0)	PCO	C	A	0.4239	-0.3723	2.6e-30	61837342	0.25274	PC(37:4)	-0.773907	9.01247e-36
1532	rs174577	11	61604814	FADS2	PCO(18:0;0-20:4;0)	PCO	C	A	0.4237	-0.253	4.5e-15	61837342	0.25274	PC(37:4)	-0.773907	9.01247e-36
1533	rs174577	11	61604814	FADS2	PCO(18:1;0-18:2;0)	PCO	C	A	0.4227	0.1993	1.5e-10	61837342	0.25274	PC(37:4)	-0.773907	9.01247e-36
1534	rs174577	11	61604814	FADS2	PCO(18:1;0-20:4;0)	PCO	C	A	0.4236	-0.2824	2.1e-18	61837342	0.25274	PC(37:4)	-0.773907	9.01247e-36
1535	rs174577	11	61604814	FADS2	PI(18:0;0-18:2;0)	PI	C	A	0.4242	0.2197	3.3e-12	61837342	0.25274	PC(37:4)	-0.773907	9.01247e-36	PI(36:2)	0.213821	0.000904716
1536	rs174577	11	61604814	FADS2	PI(18:0;0-20:3;0)	PI	C	A	0.426	0.2929	5.2e-20	61837342	0.25274	PC(37:4)	-0.773907	9.01247e-36
1537	rs174577	11	61604814	FADS2	PI(18:0;0-20:4;0)	PI	C	A	0.4252	-0.2245	2.3e-12	61837342	0.25274	PC(37:4)	-0.773907	9.01247e-36	PI(38:4)	0.0640117	0.185714
1538	rs174577	11	61604814	FADS2	PE(18:0;0-18:2;0)	PE	C	A	0.4241	0.2544	1.1e-14	61837342	0.25274	PC(37:4)	-0.773907	9.01247e-36	PE(36:2)	0.258598	4.40275e-05
1539	rs174577	11	61604814	FADS2	LPE(18:2;0)	LPE	C	A	0.423	0.2518	3.5e-15	61837342	0.25274	PC(37:4)	-0.773907	9.01247e-36	LPE(18:2)	0.276709	2.65838e-05
1540	rs174577	11	61604814	FADS2	PEO(16:1;0-18:2;0)	PEO	C	A	0.426	0.1895	1.6e-08	61837342	0.25274	PC(37:4)	-0.773907	9.01247e-36
1541	rs174577	11	61604814	FADS2	LPE(20:4;0)	LPE	C	A	0.4241	-0.2843	3.3e-18	61837342	0.25274	PC(37:4)	-0.773907	9.01247e-36	LPE(20:4)	-0.236023	0.000299054
1542	rs174577	11	61604814	FADS2	LPC(20:4;0)	LPC	C	A	0.4245	-0.445	8.3e-46	61837342	0.25274	PC(37:4)	-0.773907	9.01247e-36	LPC(20:4)	-0.596823	1.21257e-21
1543	rs2072113	11	61604967	FADS2	CE(20:4;0)	CE	C	T	0.2715	-0.5543	2.5e-55	61837495	0.03286	PC(38:4)A	-0.797962	2.09651e-06	CE(20:4)	-0.56862	0.000580377
1544	rs2072113	11	61604967	FADS2	CE(20:5;0)	CE	C	T	0.2712	-0.3475	2.8e-25	61837495	0.03286	PC(38:4)A	-0.797962	2.09651e-06	CE(20:5)	-0.494663	0.00266959
1545	rs2072113	11	61604967	FADS2	CE(22:6;0)	CE	C	T	0.2714	-0.1874	4.5e-08	61837495	0.03286	PC(38:4)A	-0.797962	2.09651e-06	CE(22:6)	0.163945	0.0561218
1546	rs2072113	11	61604967	FADS2	TAG(56:6;0)	TAG	C	T	0.2711	-0.2081	7.9e-10	61837495	0.03286	PC(38:4)A	-0.797962	2.09651e-06
1547	rs2072113	11	61604967	FADS2	PC(16:0;0-18:2;0)	PC	C	T	0.272	0.2197	4.3e-10	61837495	0.03286	PC(38:4)A	-0.797962	2.09651e-06	PC(34:2)	0.352701	0.0303682
1548	rs2072113	11	61604967	FADS2	PC(16:0;0-20:4;0)	PC	C	T	0.2717	-0.452	1.4e-36	61837495	0.03286	PC(38:4)A	-0.797962	2.09651e-06
1549	rs2072113	11	61604967	FADS2	PC(16:0;0-20:5;0)	PC	C	T	0.2705	-0.3055	8.7e-19	61837495	0.03286	PC(38:4)A	-0.797962	2.09651e-06
1550	rs2072113	11	61604967	FADS2	PC(16:0;0-22:4;0)	PC	C	T	0.2704	-0.2309	1.1e-09	61837495	0.03286	PC(38:4)A	-0.797962	2.09651e-06
1551	rs2072113	11	61604967	FADS2	PC(16:0;0-22:5;0)	PC	C	T	0.2717	-0.327	1.3e-20	61837495	0.03286	PC(38:4)A	-0.797962	2.09651e-06
1552	rs2072113	11	61604967	FADS2	PC(16:1;0-18:2;0)	PC	C	T	0.2733	0.2944	1.1e-17	61837495	0.03286	PC(38:4)A	-0.797962	2.09651e-06
1553	rs2072113	11	61604967	FADS2	PC(17:0;0-20:4;0)	PC	C	T	0.2716	-0.3066	6.3e-17	61837495	0.03286	PC(38:4)A	-0.797962	2.09651e-06	PC(37:4)	-0.746911	7.78749e-06
1554	rs2072113	11	61604967	FADS2	PC(18:0;0-20:2;0)	PC	C	T	0.2742	0.2864	4.6e-15	61837495	0.03286	PC(38:4)A	-0.797962	2.09651e-06	PC(38:2)	0.159416	0.326445
1555	rs2072113	11	61604967	FADS2	PC(18:0;0-20:4;0)	PC	C	T	0.2716	-0.5318	7.6e-51	61837495	0.03286	PC(38:4)A	-0.797962	2.09651e-06
1556	rs2072113	11	61604967	FADS2	PC(18:0;0-20:5;0)	PC	C	T	0.2689	-0.3357	1.9e-21	61837495	0.03286	PC(38:4)A	-0.797962	2.09651e-06
1557	rs2072113	11	61604967	FADS2	PC(18:0;0-22:5;0)	PC	C	T	0.2702	-0.2348	8.1e-11	61837495	0.03286	PC(38:4)A	-0.797962	2.09651e-06
1558	rs2072113	11	61604967	FADS2	PC(18:1;0-18:2;0)	PC	C	T	0.2718	0.2676	1.6e-14	61837495	0.03286	PC(38:4)A	-0.797962	2.09651e-06
1559	rs2072113	11	61604967	FADS2	PC(18:1;0-20:4;0)	PC	C	T	0.2715	-0.4241	6.9e-32	61837495	0.03286	PC(38:4)A	-0.797962	2.09651e-06
1560	rs2072113	11	61604967	FADS2	PCO(16:0;0-20:4;0)	PCO	C	T	0.2716	-0.3768	5.6e-25	61837495	0.03286	PC(38:4)A	-0.797962	2.09651e-06
1561	rs2072113	11	61604967	FADS2	PCO(18:0;0-20:4;0)	PCO	C	T	0.2717	-0.2247	5.8e-10	61837495	0.03286	PC(38:4)A	-0.797962	2.09651e-06
1562	rs2072113	11	61604967	FADS2	PCO(18:1;0-20:4;0)	PCO	C	T	0.2717	-0.2701	1e-13	61837495	0.03286	PC(38:4)A	-0.797962	2.09651e-06
1563	rs2072113	11	61604967	FADS2	PI(18:0;0-18:2;0)	PI	C	T	0.2718	0.2462	2.4e-12	61837495	0.03286	PC(38:4)A	-0.797962	2.09651e-06	PI(36:2)	0.162298	0.388124
1564	rs2072113	11	61604967	FADS2	PI(18:0;0-20:3;0)	PI	C	T	0.2726	0.2343	9.3e-11	61837495	0.03286	PC(38:4)A	-0.797962	2.09651e-06
1565	rs2072113	11	61604967	FADS2	PE(18:0;0-18:2;0)	PE	C	T	0.2719	0.2627	7.9e-13	61837495	0.03286	PC(38:4)A	-0.797962	2.09651e-06	PE(36:2)	0.158965	0.0780224
1566	rs2072113	11	61604967	FADS2	LPE(18:2;0)	LPE	C	T	0.2707	0.2352	6.2e-11	61837495	0.03286	PC(38:4)A	-0.797962	2.09651e-06	LPE(18:2)	0.518226	0.00148816
1567	rs2072113	11	61604967	FADS2	LPE(20:4;0)	LPE	C	T	0.2712	-0.2591	1.4e-12	61837495	0.03286	PC(38:4)A	-0.797962	2.09651e-06	LPE(20:4)	0.164137	0.726029
1568	rs2072113	11	61604967	FADS2	LPC(20:4;0)	LPC	C	T	0.271	-0.4228	2.6e-33	61837495	0.03286	PC(38:4)A	-0.797962	2.09651e-06	LPC(20:4)	-0.533211	0.00124635
1569	rs2072114	11	61605215	FADS2	CE(20:4;0)	CE	A	G	-0.7224	-0.5506	1.2e-55	61837743	0.03286	PC(38:4)A	-0.797962	2.09651e-06	CE(20:4)	-0.56862	0.000580377
1570	rs2072114	11	61605215	FADS2	CE(20:5;0)	CE	A	G	-0.723	-0.3435	4.1e-25	61837743	0.03286	PC(38:4)A	-0.797962	2.09651e-06	CE(20:5)	-0.494663	0.00266959
1571	rs2072114	11	61605215	FADS2	TAG(56:6;0)	TAG	A	G	-0.7227	-0.2099	3.8e-10	61837743	0.03286	PC(38:4)A	-0.797962	2.09651e-06
1572	rs2072114	11	61605215	FADS2	PC(16:0;0-18:2;0)	PC	A	G	-0.7223	0.2136	9.3e-10	61837743	0.03286	PC(38:4)A	-0.797962	2.09651e-06	PC(34:2)	0.352701	0.0303682
1573	rs2072114	11	61605215	FADS2	PC(16:0;0-20:4;0)	PC	A	G	-0.7223	-0.4539	1.3e-37	61837743	0.03286	PC(38:4)A	-0.797962	2.09651e-06
1574	rs2072114	11	61605215	FADS2	PC(16:0;0-20:5;0)	PC	A	G	-0.7237	-0.3057	4.1e-19	61837743	0.03286	PC(38:4)A	-0.797962	2.09651e-06
1575	rs2072114	11	61605215	FADS2	PC(16:0;0-22:4;0)	PC	A	G	-0.7232	-0.2312	7.6e-10	61837743	0.03286	PC(38:4)A	-0.797962	2.09651e-06
1576	rs2072114	11	61605215	FADS2	PC(16:0;0-22:5;0)	PC	A	G	-0.7224	-0.3232	1.8e-20	61837743	0.03286	PC(38:4)A	-0.797962	2.09651e-06
1577	rs2072114	11	61605215	FADS2	PC(16:1;0-18:2;0)	PC	A	G	-0.721	0.2959	3.6e-18	61837743	0.03286	PC(38:4)A	-0.797962	2.09651e-06
1578	rs2072114	11	61605215	FADS2	PC(17:0;0-20:4;0)	PC	A	G	-0.7225	-0.3078	2.6e-17	61837743	0.03286	PC(38:4)A	-0.797962	2.09651e-06	PC(37:4)	-0.746911	7.78749e-06
1579	rs2072114	11	61605215	FADS2	PC(18:0;0-20:2;0)	PC	A	G	-0.7197	0.2895	1.2e-15	61837743	0.03286	PC(38:4)A	-0.797962	2.09651e-06	PC(38:2)	0.159416	0.326445
1580	rs2072114	11	61605215	FADS2	PC(18:0;0-20:4;0)	PC	A	G	-0.7223	-0.5336	3.5e-52	61837743	0.03286	PC(38:4)A	-0.797962	2.09651e-06
1581	rs2072114	11	61605215	FADS2	PC(18:0;0-20:5;0)	PC	A	G	-0.7254	-0.3367	6.6e-22	61837743	0.03286	PC(38:4)A	-0.797962	2.09651e-06
1582	rs2072114	11	61605215	FADS2	PC(18:0;0-22:5;0)	PC	A	G	-0.7241	-0.2351	5.8e-11	61837743	0.03286	PC(38:4)A	-0.797962	2.09651e-06
1583	rs2072114	11	61605215	FADS2	PC(18:1;0-18:2;0)	PC	A	G	-0.7225	0.2669	1e-14	61837743	0.03286	PC(38:4)A	-0.797962	2.09651e-06
1584	rs2072114	11	61605215	FADS2	PC(18:1;0-20:4;0)	PC	A	G	-0.7226	-0.4194	1.1e-31	61837743	0.03286	PC(38:4)A	-0.797962	2.09651e-06
1585	rs2072114	11	61605215	FADS2	PCO(16:0;0-20:4;0)	PCO	A	G	-0.7229	-0.3812	5.9e-26	61837743	0.03286	PC(38:4)A	-0.797962	2.09651e-06
1586	rs2072114	11	61605215	FADS2	PCO(18:0;0-20:4;0)	PCO	A	G	-0.7228	-0.222	6.8e-10	61837743	0.03286	PC(38:4)A	-0.797962	2.09651e-06
1587	rs2072114	11	61605215	FADS2	PCO(18:1;0-20:4;0)	PCO	A	G	-0.7229	-0.271	5.4e-14	61837743	0.03286	PC(38:4)A	-0.797962	2.09651e-06
1588	rs2072114	11	61605215	FADS2	PI(18:0;0-18:2;0)	PI	A	G	-0.7225	0.2381	8.3e-12	61837743	0.03286	PC(38:4)A	-0.797962	2.09651e-06	PI(36:2)	0.162298	0.388124
1589	rs2072114	11	61605215	FADS2	PI(18:0;0-20:3;0)	PI	A	G	-0.7215	0.2318	1e-10	61837743	0.03286	PC(38:4)A	-0.797962	2.09651e-06
1590	rs2072114	11	61605215	FADS2	PE(18:0;0-18:2;0)	PE	A	G	-0.7223	0.2497	6.6e-12	61837743	0.03286	PC(38:4)A	-0.797962	2.09651e-06	PE(36:2)	0.158965	0.0780224
1591	rs2072114	11	61605215	FADS2	LPE(18:2;0)	LPE	A	G	-0.7238	0.2211	5.8e-10	61837743	0.03286	PC(38:4)A	-0.797962	2.09651e-06	LPE(18:2)	0.518226	0.00148816
1592	rs2072114	11	61605215	FADS2	LPE(20:4;0)	LPE	A	G	-0.7233	-0.2688	1.1e-13	61837743	0.03286	PC(38:4)A	-0.797962	2.09651e-06	LPE(20:4)	0.164137	0.726029
1593	rs2072114	11	61605215	FADS2	LPC(20:4;0)	LPC	A	G	-0.7233	-0.4288	7.1e-35	61837743	0.03286	PC(38:4)A	-0.797962	2.09651e-06	LPC(20:4)	-0.533211	0.00124635
1594	rs174578	11	61605499	FADS2	CE(20:4;0)	CE	T	A	0.4253	-0.5742	1.1e-75	61838027	0.25146	PC(37:4)	-0.778121	6.33415e-36	CE(20:4)	-0.410379	2.47646e-10
1595	rs174578	11	61605499	FADS2	CE(20:5;0)	CE	T	A	0.4246	-0.3489	1.3e-31	61838027	0.25146	PC(37:4)	-0.778121	6.33415e-36	CE(20:5)	-0.445024	5.34395e-12
1596	rs174578	11	61605499	FADS2	TAG(56:5;0)	TAG	T	A	0.4259	-0.176	3e-08	61838027	0.25146	PC(37:4)	-0.778121	6.33415e-36
1597	rs174578	11	61605499	FADS2	TAG(56:6;0)	TAG	T	A	0.4265	-0.217	4.7e-13	61838027	0.25146	PC(37:4)	-0.778121	6.33415e-36
1598	rs174578	11	61605499	FADS2	PC(16:0;0-18:2;0)	PC	T	A	0.4245	0.2188	4.6e-12	61838027	0.25146	PC(37:4)	-0.778121	6.33415e-36	PC(34:2)	0.175584	0.00692649
1599	rs174578	11	61605499	FADS2	PC(16:0;0-20:4;0)	PC	T	A	0.4257	-0.497	7.6e-57	61838027	0.25146	PC(37:4)	-0.778121	6.33415e-36
1600	rs174578	11	61605499	FADS2	PC(16:0;0-20:5;0)	PC	T	A	0.4243	-0.3314	2e-27	61838027	0.25146	PC(37:4)	-0.778121	6.33415e-36
1601	rs174578	11	61605499	FADS2	PC(16:0;0-22:4;0)	PC	T	A	0.4243	-0.2623	5.5e-15	61838027	0.25146	PC(37:4)	-0.778121	6.33415e-36
1602	rs174578	11	61605499	FADS2	PC(16:0;0-22:5;0)	PC	T	A	0.4248	-0.352	1.1e-29	61838027	0.25146	PC(37:4)	-0.778121	6.33415e-36
1603	rs174578	11	61605499	FADS2	PC(16:1;0-18:2;0)	PC	T	A	0.4254	0.2911	1.5e-21	61838027	0.25146	PC(37:4)	-0.778121	6.33415e-36
1604	rs174578	11	61605499	FADS2	PC(17:0;0-20:4;0)	PC	T	A	0.4233	-0.3547	2e-27	61838027	0.25146	PC(37:4)	-0.778121	6.33415e-36	PC(37:4)	-0.778121	6.33415e-36
1605	rs174578	11	61605499	FADS2	PC(18:0;0-20:2;0)	PC	T	A	0.4284	0.2439	1.5e-13	61838027	0.25146	PC(37:4)	-0.778121	6.33415e-36	PC(38:2)	0.15557	0.015897
1606	rs174578	11	61605499	FADS2	PC(18:0;0-20:4;0)	PC	T	A	0.4254	-0.568	5e-74	61838027	0.25146	PC(37:4)	-0.778121	6.33415e-36
1607	rs174578	11	61605499	FADS2	PC(18:0;0-20:5;0)	PC	T	A	0.4207	-0.3677	5.9e-32	61838027	0.25146	PC(37:4)	-0.778121	6.33415e-36
1608	rs174578	11	61605499	FADS2	PC(18:0;0-22:5;0)	PC	T	A	0.4225	-0.2425	5.1e-14	61838027	0.25146	PC(37:4)	-0.778121	6.33415e-36
1609	rs174578	11	61605499	FADS2	PC(18:1;0-18:2;0)	PC	T	A	0.4243	0.2959	1.7e-21	61838027	0.25146	PC(37:4)	-0.778121	6.33415e-36
1610	rs174578	11	61605499	FADS2	PC(18:1;0-20:4;0)	PC	T	A	0.4251	-0.4398	2.3e-43	61838027	0.25146	PC(37:4)	-0.778121	6.33415e-36
1611	rs174578	11	61605499	FADS2	PCO(16:0;0-20:4;0)	PCO	T	A	0.424	-0.3723	2.6e-30	61838027	0.25146	PC(37:4)	-0.778121	6.33415e-36
1612	rs174578	11	61605499	FADS2	PCO(18:0;0-20:4;0)	PCO	T	A	0.4238	-0.2529	4.6e-15	61838027	0.25146	PC(37:4)	-0.778121	6.33415e-36
1613	rs174578	11	61605499	FADS2	PCO(18:1;0-18:2;0)	PCO	T	A	0.4228	0.1993	1.5e-10	61838027	0.25146	PC(37:4)	-0.778121	6.33415e-36
1614	rs174578	11	61605499	FADS2	PCO(18:1;0-20:4;0)	PCO	T	A	0.4237	-0.2823	2.2e-18	61838027	0.25146	PC(37:4)	-0.778121	6.33415e-36
1615	rs174578	11	61605499	FADS2	PI(18:0;0-18:2;0)	PI	T	A	0.4242	0.2196	3.4e-12	61838027	0.25146	PC(37:4)	-0.778121	6.33415e-36	PI(36:2)	0.215705	0.000857328
1616	rs174578	11	61605499	FADS2	PI(18:0;0-20:3;0)	PI	T	A	0.4261	0.2929	5.2e-20	61838027	0.25146	PC(37:4)	-0.778121	6.33415e-36
1617	rs174578	11	61605499	FADS2	PI(18:0;0-20:4;0)	PI	T	A	0.4252	-0.2245	2.4e-12	61838027	0.25146	PC(37:4)	-0.778121	6.33415e-36	PI(38:4)	0.0642667	0.177751
1618	rs174578	11	61605499	FADS2	PE(18:0;0-18:2;0)	PE	T	A	0.4242	0.2544	1.1e-14	61838027	0.25146	PC(37:4)	-0.778121	6.33415e-36	PE(36:2)	0.259748	4.39245e-05
1619	rs174578	11	61605499	FADS2	LPE(18:2;0)	LPE	T	A	0.4231	0.252	3.4e-15	61838027	0.25146	PC(37:4)	-0.778121	6.33415e-36	LPE(18:2)	0.277166	2.79278e-05
1620	rs174578	11	61605499	FADS2	PEO(16:1;0-18:2;0)	PEO	T	A	0.4261	0.1894	1.6e-08	61838027	0.25146	PC(37:4)	-0.778121	6.33415e-36
1621	rs174578	11	61605499	FADS2	LPE(20:4;0)	LPE	T	A	0.4242	-0.284	3.6e-18	61838027	0.25146	PC(37:4)	-0.778121	6.33415e-36	LPE(20:4)	-0.239571	0.000256373
1622	rs174578	11	61605499	FADS2	LPC(20:4;0)	LPC	T	A	0.4246	-0.4451	8.1e-46	61838027	0.25146	PC(37:4)	-0.778121	6.33415e-36	LPC(20:4)	-0.598233	1.45467e-21
1623	rs75992720	11	61605578	FADS2	CE(20:4;0)	CE	T	G	-0.9142	-0.4087	2.9e-12	61838106	0.02113	PC(38:4)C	-0.776607	0.000206827	CE(20:4)	0.204569	0.0776753
1624	rs75992720	11	61605578	FADS2	PC(16:0;0-20:4;0)	PC	T	G	-0.9141	-0.3524	1.8e-09	61838106	0.02113	PC(38:4)C	-0.776607	0.000206827
1625	rs75992720	11	61605578	FADS2	PC(18:0;0-20:4;0)	PC	T	G	-0.9141	-0.4055	4.1e-12	61838106	0.02113	PC(38:4)C	-0.776607	0.000206827
1626	rs174579	11	61605613	FADS2	CE(20:4;0)	CE	C	T	0.1507	-0.251	2e-08	61838141	0.19796	PC(37:4)	-0.719285	2.2532e-25	CE(20:4)	-0.380839	7.85642e-08
1627	rs174579	11	61605613	FADS2	PC(16:0;0-20:4;0)	PC	C	T	0.1506	-0.2597	7.9e-09	61838141	0.19796	PC(37:4)	-0.719285	2.2532e-25
1628	rs174579	11	61605613	FADS2	PC(18:0;0-20:4;0)	PC	C	T	0.1507	-0.27	1.5e-09	61838141	0.19796	PC(37:4)	-0.719285	2.2532e-25
1629	rs174580	11	61606642	FADS2	CE(16:0;0)	CE	A	G	-0.5721	-0.168	4.7e-08	61839170	0.25234	PC(37:4)	-0.774665	9.17225e-36	CE(16:0)	-0.193403	0.00283159
1630	rs174580	11	61606642	FADS2	CE(20:4;0)	CE	A	G	-0.5714	-0.5747	1.5e-76	61839170	0.25234	PC(37:4)	-0.774665	9.17225e-36	CE(20:4)	-0.408041	2.80654e-10
1631	rs174580	11	61606642	FADS2	CE(20:5;0)	CE	A	G	-0.5721	-0.3503	4.3e-32	61839170	0.25234	PC(37:4)	-0.774665	9.17225e-36	CE(20:5)	-0.44324	5.60303e-12
1632	rs174580	11	61606642	FADS2	TAG(56:5;0)	TAG	A	G	-0.5709	-0.1742	3.7e-08	61839170	0.25234	PC(37:4)	-0.774665	9.17225e-36
1633	rs174580	11	61606642	FADS2	TAG(56:6;0)	TAG	A	G	-0.5702	-0.2171	3.8e-13	61839170	0.25234	PC(37:4)	-0.774665	9.17225e-36
1634	rs174580	11	61606642	FADS2	PC(16:0;0-18:2;0)	PC	A	G	-0.5725	0.2172	5.5e-12	61839170	0.25234	PC(37:4)	-0.774665	9.17225e-36	PC(34:2)	0.179035	0.00574561
1635	rs174580	11	61606642	FADS2	PC(16:0;0-20:4;0)	PC	A	G	-0.571	-0.4999	4.5e-58	61839170	0.25234	PC(37:4)	-0.774665	9.17225e-36
1636	rs174580	11	61606642	FADS2	PC(16:0;0-20:5;0)	PC	A	G	-0.5725	-0.335	3.5e-28	61839170	0.25234	PC(37:4)	-0.774665	9.17225e-36
1637	rs174580	11	61606642	FADS2	PC(16:0;0-22:4;0)	PC	A	G	-0.5723	-0.2614	5.4e-15	61839170	0.25234	PC(37:4)	-0.774665	9.17225e-36
1638	rs174580	11	61606642	FADS2	PC(16:0;0-22:5;0)	PC	A	G	-0.5719	-0.3531	4.7e-30	61839170	0.25234	PC(37:4)	-0.774665	9.17225e-36
1639	rs174580	11	61606642	FADS2	PC(16:1;0-18:2;0)	PC	A	G	-0.5715	0.2939	4.5e-22	61839170	0.25234	PC(37:4)	-0.774665	9.17225e-36
1640	rs174580	11	61606642	FADS2	PC(17:0;0-20:4;0)	PC	A	G	-0.5736	-0.3555	1e-27	61839170	0.25234	PC(37:4)	-0.774665	9.17225e-36	PC(37:4)	-0.774665	9.17225e-36
1641	rs174580	11	61606642	FADS2	PC(18:0;0-18:2;0)	PC	A	G	-0.5723	0.1735	4.5e-08	61839170	0.25234	PC(37:4)	-0.774665	9.17225e-36	PC(36:2)	0.0651404	0.156774
1642	rs174580	11	61606642	FADS2	PC(18:0;0-20:2;0)	PC	A	G	-0.5683	0.2469	6e-14	61839170	0.25234	PC(37:4)	-0.774665	9.17225e-36	PC(38:2)	0.16083	0.0123841
1643	rs174580	11	61606642	FADS2	PC(18:0;0-20:4;0)	PC	A	G	-0.5713	-0.5705	1.8e-75	61839170	0.25234	PC(37:4)	-0.774665	9.17225e-36
1644	rs174580	11	61606642	FADS2	PC(18:0;0-20:5;0)	PC	A	G	-0.5759	-0.3705	1.1e-32	61839170	0.25234	PC(37:4)	-0.774665	9.17225e-36
1645	rs174580	11	61606642	FADS2	PC(18:0;0-22:5;0)	PC	A	G	-0.5746	-0.244	3.1e-14	61839170	0.25234	PC(37:4)	-0.774665	9.17225e-36
1646	rs174580	11	61606642	FADS2	PC(18:1;0-18:2;0)	PC	A	G	-0.5726	0.2987	4.9e-22	61839170	0.25234	PC(37:4)	-0.774665	9.17225e-36
1647	rs174580	11	61606642	FADS2	PC(18:1;0-20:4;0)	PC	A	G	-0.5718	-0.4387	2.2e-43	61839170	0.25234	PC(37:4)	-0.774665	9.17225e-36
1648	rs174580	11	61606642	FADS2	PCO(16:0;0-20:4;0)	PCO	A	G	-0.573	-0.3751	5.9e-31	61839170	0.25234	PC(37:4)	-0.774665	9.17225e-36
1649	rs174580	11	61606642	FADS2	PCO(18:0;0-20:4;0)	PCO	A	G	-0.5732	-0.2502	7.8e-15	61839170	0.25234	PC(37:4)	-0.774665	9.17225e-36
1650	rs174580	11	61606642	FADS2	PCO(18:1;0-18:2;0)	PCO	A	G	-0.5743	0.2003	1.1e-10	61839170	0.25234	PC(37:4)	-0.774665	9.17225e-36
1651	rs174580	11	61606642	FADS2	PCO(18:1;0-20:4;0)	PCO	A	G	-0.5733	-0.2819	1.9e-18	61839170	0.25234	PC(37:4)	-0.774665	9.17225e-36
1652	rs174580	11	61606642	FADS2	PI(18:0;0-18:2;0)	PI	A	G	-0.5728	0.219	3.5e-12	61839170	0.25234	PC(37:4)	-0.774665	9.17225e-36	PI(36:2)	0.213763	0.000919427
1653	rs174580	11	61606642	FADS2	PI(18:0;0-20:3;0)	PI	A	G	-0.5708	0.2913	6e-20	61839170	0.25234	PC(37:4)	-0.774665	9.17225e-36
1654	rs174580	11	61606642	FADS2	PI(18:0;0-20:4;0)	PI	A	G	-0.5716	-0.2243	2.2e-12	61839170	0.25234	PC(37:4)	-0.774665	9.17225e-36	PI(38:4)	0.064084	0.189487
1655	rs174580	11	61606642	FADS2	PE(18:0;0-18:2;0)	PE	A	G	-0.5727	0.2522	1.5e-14	61839170	0.25234	PC(37:4)	-0.774665	9.17225e-36	PE(36:2)	0.260598	3.90742e-05
1656	rs174580	11	61606642	FADS2	LPE(18:2;0)	LPE	A	G	-0.5737	0.2508	3.6e-15	61839170	0.25234	PC(37:4)	-0.774665	9.17225e-36	LPE(18:2)	0.275874	2.8702e-05
1657	rs174580	11	61606642	FADS2	PEO(16:1;0-18:2;0)	PEO	A	G	-0.5708	0.187	2.2e-08	61839170	0.25234	PC(37:4)	-0.774665	9.17225e-36
1658	rs174580	11	61606642	FADS2	PEO(16:1;0-20:4;0)	PEO	A	G	-0.5744	-0.1849	3e-08	61839170	0.25234	PC(37:4)	-0.774665	9.17225e-36
1659	rs174580	11	61606642	FADS2	LPE(20:4;0)	LPE	A	G	-0.5727	-0.2851	1.9e-18	61839170	0.25234	PC(37:4)	-0.774665	9.17225e-36	LPE(20:4)	-0.237365	0.00028022
1660	rs174580	11	61606642	FADS2	LPC(20:4;0)	LPC	A	G	-0.5723	-0.4461	2.4e-46	61839170	0.25234	PC(37:4)	-0.774665	9.17225e-36	LPC(20:4)	-0.598595	1.00985e-21
1661	rs174581	11	61606683	FADS2	CE(16:0;0)	CE	G	A	0.4278	-0.168	4.7e-08	61839211	0.25274	PC(37:4)	-0.773907	9.01247e-36	CE(16:0)	-0.192904	0.00287274
1662	rs174581	11	61606683	FADS2	CE(20:4;0)	CE	G	A	0.4286	-0.5747	1.5e-76	61839211	0.25274	PC(37:4)	-0.773907	9.01247e-36	CE(20:4)	-0.407432	2.86141e-10
1663	rs174581	11	61606683	FADS2	CE(20:5;0)	CE	G	A	0.4278	-0.3503	4.3e-32	61839211	0.25274	PC(37:4)	-0.773907	9.01247e-36	CE(20:5)	-0.443449	5.18386e-12
1664	rs174581	11	61606683	FADS2	TAG(56:5;0)	TAG	G	A	0.4291	-0.1742	3.6e-08	61839211	0.25274	PC(37:4)	-0.773907	9.01247e-36
1665	rs174581	11	61606683	FADS2	TAG(56:6;0)	TAG	G	A	0.4297	-0.2172	3.7e-13	61839211	0.25274	PC(37:4)	-0.773907	9.01247e-36
1666	rs174581	11	61606683	FADS2	PC(16:0;0-18:2;0)	PC	G	A	0.4274	0.2172	5.5e-12	61839211	0.25274	PC(37:4)	-0.773907	9.01247e-36	PC(34:2)	0.178624	0.00580237
1667	rs174581	11	61606683	FADS2	PC(16:0;0-20:4;0)	PC	G	A	0.429	-0.4998	4.5e-58	61839211	0.25274	PC(37:4)	-0.773907	9.01247e-36
1668	rs174581	11	61606683	FADS2	PC(16:0;0-20:5;0)	PC	G	A	0.4275	-0.335	3.5e-28	61839211	0.25274	PC(37:4)	-0.773907	9.01247e-36
1669	rs174581	11	61606683	FADS2	PC(16:0;0-22:4;0)	PC	G	A	0.4276	-0.2615	5.4e-15	61839211	0.25274	PC(37:4)	-0.773907	9.01247e-36
1670	rs174581	11	61606683	FADS2	PC(16:0;0-22:5;0)	PC	G	A	0.4281	-0.3531	4.6e-30	61839211	0.25274	PC(37:4)	-0.773907	9.01247e-36
1671	rs174581	11	61606683	FADS2	PC(16:1;0-18:2;0)	PC	G	A	0.4285	0.2939	4.5e-22	61839211	0.25274	PC(37:4)	-0.773907	9.01247e-36
1672	rs174581	11	61606683	FADS2	PC(17:0;0-20:4;0)	PC	G	A	0.4264	-0.3555	1e-27	61839211	0.25274	PC(37:4)	-0.773907	9.01247e-36	PC(37:4)	-0.773907	9.01247e-36
1673	rs174581	11	61606683	FADS2	PC(18:0;0-18:2;0)	PC	G	A	0.4277	0.1734	4.6e-08	61839211	0.25274	PC(37:4)	-0.773907	9.01247e-36	PC(36:2)	0.0650675	0.159208
1674	rs174581	11	61606683	FADS2	PC(18:0;0-20:2;0)	PC	G	A	0.4317	0.2468	6.2e-14	61839211	0.25274	PC(37:4)	-0.773907	9.01247e-36	PC(38:2)	0.159954	0.0127712
1675	rs174581	11	61606683	FADS2	PC(18:0;0-20:4;0)	PC	G	A	0.4287	-0.5705	1.7e-75	61839211	0.25274	PC(37:4)	-0.773907	9.01247e-36
1676	rs174581	11	61606683	FADS2	PC(18:0;0-20:5;0)	PC	G	A	0.424	-0.3705	1.1e-32	61839211	0.25274	PC(37:4)	-0.773907	9.01247e-36
1677	rs174581	11	61606683	FADS2	PC(18:0;0-22:5;0)	PC	G	A	0.4254	-0.244	3e-14	61839211	0.25274	PC(37:4)	-0.773907	9.01247e-36
1678	rs174581	11	61606683	FADS2	PC(18:1;0-18:2;0)	PC	G	A	0.4274	0.2987	4.9e-22	61839211	0.25274	PC(37:4)	-0.773907	9.01247e-36
1679	rs174581	11	61606683	FADS2	PC(18:1;0-20:4;0)	PC	G	A	0.4282	-0.4387	2.2e-43	61839211	0.25274	PC(37:4)	-0.773907	9.01247e-36
1680	rs174581	11	61606683	FADS2	PCO(16:0;0-20:4;0)	PCO	G	A	0.427	-0.375	5.9e-31	61839211	0.25274	PC(37:4)	-0.773907	9.01247e-36
1681	rs174581	11	61606683	FADS2	PCO(18:0;0-20:4;0)	PCO	G	A	0.4268	-0.2502	7.8e-15	61839211	0.25274	PC(37:4)	-0.773907	9.01247e-36
1682	rs174581	11	61606683	FADS2	PCO(18:1;0-18:2;0)	PCO	G	A	0.4257	0.2003	1.1e-10	61839211	0.25274	PC(37:4)	-0.773907	9.01247e-36
1683	rs174581	11	61606683	FADS2	PCO(18:1;0-20:4;0)	PCO	G	A	0.4266	-0.2819	1.9e-18	61839211	0.25274	PC(37:4)	-0.773907	9.01247e-36
1684	rs174581	11	61606683	FADS2	PI(18:0;0-18:2;0)	PI	G	A	0.4272	0.219	3.5e-12	61839211	0.25274	PC(37:4)	-0.773907	9.01247e-36	PI(36:2)	0.213821	0.000904716
1685	rs174581	11	61606683	FADS2	PI(18:0;0-20:3;0)	PI	G	A	0.4291	0.2913	6e-20	61839211	0.25274	PC(37:4)	-0.773907	9.01247e-36
1686	rs174581	11	61606683	FADS2	PI(18:0;0-20:4;0)	PI	G	A	0.4284	-0.2243	2.1e-12	61839211	0.25274	PC(37:4)	-0.773907	9.01247e-36	PI(38:4)	0.0640117	0.185714
1687	rs174581	11	61606683	FADS2	PE(18:0;0-18:2;0)	PE	G	A	0.4272	0.2521	1.5e-14	61839211	0.25274	PC(37:4)	-0.773907	9.01247e-36	PE(36:2)	0.258598	4.40275e-05
1688	rs174581	11	61606683	FADS2	LPE(18:2;0)	LPE	G	A	0.4263	0.2507	3.7e-15	61839211	0.25274	PC(37:4)	-0.773907	9.01247e-36	LPE(18:2)	0.276709	2.65838e-05
1689	rs174581	11	61606683	FADS2	PEO(16:1;0-18:2;0)	PEO	G	A	0.4292	0.187	2.2e-08	61839211	0.25274	PC(37:4)	-0.773907	9.01247e-36
1690	rs174581	11	61606683	FADS2	PEO(16:1;0-20:4;0)	PEO	G	A	0.4256	-0.1849	3e-08	61839211	0.25274	PC(37:4)	-0.773907	9.01247e-36
1691	rs174581	11	61606683	FADS2	LPE(20:4;0)	LPE	G	A	0.4273	-0.2851	1.9e-18	61839211	0.25274	PC(37:4)	-0.773907	9.01247e-36	LPE(20:4)	-0.236023	0.000299054
1692	rs174581	11	61606683	FADS2	LPC(20:4;0)	LPC	G	A	0.4277	-0.4461	2.4e-46	61839211	0.25274	PC(37:4)	-0.773907	9.01247e-36	LPC(20:4)	-0.596823	1.21257e-21
1697	rs77020029	11	61607107	FADS2	CE(20:4;0)	CE	G	A	0.0858	-0.4085	3e-12	61839635	0.02113	PC(38:4)C	-0.776607	0.000206827	CE(20:4)	0.204569	0.0776753
1698	rs77020029	11	61607107	FADS2	PC(16:0;0-20:4;0)	PC	G	A	0.0859	-0.3524	1.8e-09	61839635	0.02113	PC(38:4)C	-0.776607	0.000206827
1699	rs77020029	11	61607107	FADS2	PC(18:0;0-20:4;0)	PC	G	A	0.0859	-0.4054	4.2e-12	61839635	0.02113	PC(38:4)C	-0.776607	0.000206827
1700	rs77020029	11	61607107	FADS2	LPC(20:4;0)	LPC	G	A	0.0852	-0.317	4.9e-08	61839635	0.02113	PC(38:4)C	-0.776607	0.000206827	LPC(20:4)	-0.565491	0.00566976
1701	rs174582	11	61607168	FADS2	CE(20:4;0)	CE	A	G	-0.8478	-0.2605	5.4e-09	61839696	0.19716	PC(37:4)	-0.718184	3.13399e-25	CE(20:4)	-0.382811	6.8918e-08
1702	rs174582	11	61607168	FADS2	PC(16:0;0-20:4;0)	PC	A	G	-0.8479	-0.2665	2.8e-09	61839696	0.19716	PC(37:4)	-0.718184	3.13399e-25
1703	rs174582	11	61607168	FADS2	PC(18:0;0-20:4;0)	PC	A	G	-0.8478	-0.2764	5.5e-10	61839696	0.19716	PC(37:4)	-0.718184	3.13399e-25
1704	rs17156426	11	61609323	FADS2	CE(20:4;0)	CE	A	G	-0.9142	-0.4081	3.1e-12	61841851	0.02113	PC(38:4)C	-0.776607	0.000206827	CE(20:4)	0.204569	0.0776753
1705	rs17156426	11	61609323	FADS2	PC(16:0;0-20:4;0)	PC	A	G	-0.9141	-0.3523	1.8e-09	61841851	0.02113	PC(38:4)C	-0.776607	0.000206827
1706	rs17156426	11	61609323	FADS2	PC(18:0;0-20:4;0)	PC	A	G	-0.9141	-0.4052	4.2e-12	61841851	0.02113	PC(38:4)C	-0.776607	0.000206827
1707	rs17156426	11	61609323	FADS2	LPC(20:4;0)	LPC	A	G	-0.9147	-0.3171	4.9e-08	61841851	0.02113	PC(38:4)C	-0.776607	0.000206827	LPC(20:4)	-0.565491	0.00566976
1708	rs174583	11	61609750	FADS2	CE(20:4;0)	CE	C	T	0.4253	-0.574	1.3e-75	61842278	0.25274	PC(37:4)	-0.773918	8.98068e-36	CE(20:4)	-0.40744	2.8585e-10
1709	rs174583	11	61609750	FADS2	CE(20:5;0)	CE	C	T	0.4247	-0.3488	1.3e-31	61842278	0.25274	PC(37:4)	-0.773918	8.98068e-36	CE(20:5)	-0.443458	5.17772e-12
1710	rs174583	11	61609750	FADS2	TAG(56:5;0)	TAG	C	T	0.426	-0.1759	3e-08	61842278	0.25274	PC(37:4)	-0.773918	8.98068e-36
1711	rs174583	11	61609750	FADS2	TAG(56:6;0)	TAG	C	T	0.4266	-0.2169	4.9e-13	61842278	0.25274	PC(37:4)	-0.773918	8.98068e-36
1712	rs174583	11	61609750	FADS2	PC(16:0;0-18:2;0)	PC	C	T	0.4246	0.2188	4.6e-12	61842278	0.25274	PC(37:4)	-0.773918	8.98068e-36	PC(34:2)	0.178614	0.00580483
1713	rs174583	11	61609750	FADS2	PC(16:0;0-20:4;0)	PC	C	T	0.4258	-0.4971	7.2e-57	61842278	0.25274	PC(37:4)	-0.773918	8.98068e-36
1714	rs174583	11	61609750	FADS2	PC(16:0;0-20:5;0)	PC	C	T	0.4244	-0.3315	2e-27	61842278	0.25274	PC(37:4)	-0.773918	8.98068e-36
1715	rs174583	11	61609750	FADS2	PC(16:0;0-22:4;0)	PC	C	T	0.4244	-0.2626	5.1e-15	61842278	0.25274	PC(37:4)	-0.773918	8.98068e-36
1716	rs174583	11	61609750	FADS2	PC(16:0;0-22:5;0)	PC	C	T	0.4249	-0.352	1.1e-29	61842278	0.25274	PC(37:4)	-0.773918	8.98068e-36
1717	rs174583	11	61609750	FADS2	PC(16:1;0-18:2;0)	PC	C	T	0.4255	0.2911	1.5e-21	61842278	0.25274	PC(37:4)	-0.773918	8.98068e-36
1718	rs174583	11	61609750	FADS2	PC(17:0;0-20:4;0)	PC	C	T	0.4234	-0.355	1.9e-27	61842278	0.25274	PC(37:4)	-0.773918	8.98068e-36	PC(37:4)	-0.773918	8.98068e-36
1719	rs174583	11	61609750	FADS2	PC(18:0;0-20:2;0)	PC	C	T	0.4284	0.2437	1.6e-13	61842278	0.25274	PC(37:4)	-0.773918	8.98068e-36	PC(38:2)	0.159949	0.0127734
1720	rs174583	11	61609750	FADS2	PC(18:0;0-20:4;0)	PC	C	T	0.4254	-0.568	5.1e-74	61842278	0.25274	PC(37:4)	-0.773918	8.98068e-36
1721	rs174583	11	61609750	FADS2	PC(18:0;0-20:5;0)	PC	C	T	0.4208	-0.3677	5.9e-32	61842278	0.25274	PC(37:4)	-0.773918	8.98068e-36
1722	rs174583	11	61609750	FADS2	PC(18:0;0-22:5;0)	PC	C	T	0.4226	-0.2423	5.4e-14	61842278	0.25274	PC(37:4)	-0.773918	8.98068e-36
1723	rs174583	11	61609750	FADS2	PC(18:1;0-18:2;0)	PC	C	T	0.4244	0.296	1.7e-21	61842278	0.25274	PC(37:4)	-0.773918	8.98068e-36
1724	rs174583	11	61609750	FADS2	PC(18:1;0-20:4;0)	PC	C	T	0.4251	-0.4397	2.5e-43	61842278	0.25274	PC(37:4)	-0.773918	8.98068e-36
1725	rs174583	11	61609750	FADS2	PCO(16:0;0-20:4;0)	PCO	C	T	0.4241	-0.3724	2.6e-30	61842278	0.25274	PC(37:4)	-0.773918	8.98068e-36
1726	rs174583	11	61609750	FADS2	PCO(18:0;0-20:4;0)	PCO	C	T	0.4239	-0.2527	4.9e-15	61842278	0.25274	PC(37:4)	-0.773918	8.98068e-36
1727	rs174583	11	61609750	FADS2	PCO(18:1;0-18:2;0)	PCO	C	T	0.4229	0.1992	1.6e-10	61842278	0.25274	PC(37:4)	-0.773918	8.98068e-36
1728	rs174583	11	61609750	FADS2	PCO(18:1;0-20:4;0)	PCO	C	T	0.4237	-0.282	2.3e-18	61842278	0.25274	PC(37:4)	-0.773918	8.98068e-36
1729	rs174583	11	61609750	FADS2	PI(18:0;0-18:2;0)	PI	C	T	0.4243	0.2196	3.5e-12	61842278	0.25274	PC(37:4)	-0.773918	8.98068e-36	PI(36:2)	0.213832	0.000904081
1730	rs174583	11	61609750	FADS2	PI(18:0;0-20:3;0)	PI	C	T	0.4262	0.2927	5.6e-20	61842278	0.25274	PC(37:4)	-0.773918	8.98068e-36
1731	rs174583	11	61609750	FADS2	PI(18:0;0-20:4;0)	PI	C	T	0.4253	-0.2245	2.4e-12	61842278	0.25274	PC(37:4)	-0.773918	8.98068e-36	PI(38:4)	0.0640114	0.185645
1732	rs174583	11	61609750	FADS2	PE(18:0;0-18:2;0)	PE	C	T	0.4243	0.2542	1.1e-14	61842278	0.25274	PC(37:4)	-0.773918	8.98068e-36	PE(36:2)	0.258604	4.40045e-05
1733	rs174583	11	61609750	FADS2	LPE(18:2;0)	LPE	C	T	0.4232	0.2524	3.1e-15	61842278	0.25274	PC(37:4)	-0.773918	8.98068e-36	LPE(18:2)	0.276699	2.65996e-05
1734	rs174583	11	61609750	FADS2	PEO(16:1;0-18:2;0)	PEO	C	T	0.4262	0.1893	1.6e-08	61842278	0.25274	PC(37:4)	-0.773918	8.98068e-36
1735	rs174583	11	61609750	FADS2	LPE(20:4;0)	LPE	C	T	0.4243	-0.2836	4e-18	61842278	0.25274	PC(37:4)	-0.773918	8.98068e-36	LPE(20:4)	-0.236033	0.000298862
1736	rs174583	11	61609750	FADS2	LPC(20:4;0)	LPC	C	T	0.4247	-0.4451	8.5e-46	61842278	0.25274	PC(37:4)	-0.773918	8.98068e-36	LPC(20:4)	-0.596828	1.21083e-21
1737	rs174584	11	61610750	FADS2	CE(20:4;0)	CE	G	A	0.4254	-0.5739	1.3e-75	61843278	0.25274	PC(37:4)	-0.773918	8.98068e-36	CE(20:4)	-0.40744	2.8585e-10
1738	rs174584	11	61610750	FADS2	CE(20:5;0)	CE	G	A	0.4248	-0.3487	1.4e-31	61843278	0.25274	PC(37:4)	-0.773918	8.98068e-36	CE(20:5)	-0.443458	5.17772e-12
1739	rs174584	11	61610750	FADS2	TAG(56:5;0)	TAG	G	A	0.426	-0.1759	3e-08	61843278	0.25274	PC(37:4)	-0.773918	8.98068e-36
1740	rs174584	11	61610750	FADS2	TAG(56:6;0)	TAG	G	A	0.4266	-0.2168	5e-13	61843278	0.25274	PC(37:4)	-0.773918	8.98068e-36
1741	rs174584	11	61610750	FADS2	PC(16:0;0-18:2;0)	PC	G	A	0.4246	0.2187	4.6e-12	61843278	0.25274	PC(37:4)	-0.773918	8.98068e-36	PC(34:2)	0.178614	0.00580483
1742	rs174584	11	61610750	FADS2	PC(16:0;0-20:4;0)	PC	G	A	0.4258	-0.4972	6.9e-57	61843278	0.25274	PC(37:4)	-0.773918	8.98068e-36
1743	rs174584	11	61610750	FADS2	PC(16:0;0-20:5;0)	PC	G	A	0.4244	-0.3315	2e-27	61843278	0.25274	PC(37:4)	-0.773918	8.98068e-36
1744	rs174584	11	61610750	FADS2	PC(16:0;0-22:4;0)	PC	G	A	0.4244	-0.2627	5e-15	61843278	0.25274	PC(37:4)	-0.773918	8.98068e-36
1745	rs174584	11	61610750	FADS2	PC(16:0;0-22:5;0)	PC	G	A	0.425	-0.352	1.1e-29	61843278	0.25274	PC(37:4)	-0.773918	8.98068e-36
1746	rs174584	11	61610750	FADS2	PC(16:1;0-18:2;0)	PC	G	A	0.4256	0.2911	1.5e-21	61843278	0.25274	PC(37:4)	-0.773918	8.98068e-36
1747	rs174584	11	61610750	FADS2	PC(17:0;0-20:4;0)	PC	G	A	0.4235	-0.3552	1.7e-27	61843278	0.25274	PC(37:4)	-0.773918	8.98068e-36	PC(37:4)	-0.773918	8.98068e-36
1748	rs174584	11	61610750	FADS2	PC(18:0;0-20:2;0)	PC	G	A	0.4285	0.2436	1.6e-13	61843278	0.25274	PC(37:4)	-0.773918	8.98068e-36	PC(38:2)	0.159949	0.0127734
1749	rs174584	11	61610750	FADS2	PC(18:0;0-20:4;0)	PC	G	A	0.4255	-0.5681	5.1e-74	61843278	0.25274	PC(37:4)	-0.773918	8.98068e-36
1750	rs174584	11	61610750	FADS2	PC(18:0;0-20:5;0)	PC	G	A	0.4209	-0.3677	6e-32	61843278	0.25274	PC(37:4)	-0.773918	8.98068e-36
1751	rs174584	11	61610750	FADS2	PC(18:0;0-22:5;0)	PC	G	A	0.4226	-0.2422	5.5e-14	61843278	0.25274	PC(37:4)	-0.773918	8.98068e-36
1752	rs174584	11	61610750	FADS2	PC(18:1;0-18:2;0)	PC	G	A	0.4245	0.296	1.7e-21	61843278	0.25274	PC(37:4)	-0.773918	8.98068e-36
1753	rs174584	11	61610750	FADS2	PC(18:1;0-20:4;0)	PC	G	A	0.4252	-0.4397	2.5e-43	61843278	0.25274	PC(37:4)	-0.773918	8.98068e-36
1754	rs174584	11	61610750	FADS2	PCO(16:0;0-20:4;0)	PCO	G	A	0.4241	-0.3724	2.6e-30	61843278	0.25274	PC(37:4)	-0.773918	8.98068e-36
1755	rs174584	11	61610750	FADS2	PCO(18:0;0-20:4;0)	PCO	G	A	0.4239	-0.2526	5e-15	61843278	0.25274	PC(37:4)	-0.773918	8.98068e-36
1756	rs174584	11	61610750	FADS2	PCO(18:1;0-18:2;0)	PCO	G	A	0.4229	0.1992	1.6e-10	61843278	0.25274	PC(37:4)	-0.773918	8.98068e-36
1757	rs174584	11	61610750	FADS2	PCO(18:1;0-20:4;0)	PCO	G	A	0.4238	-0.2819	2.5e-18	61843278	0.25274	PC(37:4)	-0.773918	8.98068e-36
1758	rs174584	11	61610750	FADS2	PI(18:0;0-18:2;0)	PI	G	A	0.4244	0.2195	3.5e-12	61843278	0.25274	PC(37:4)	-0.773918	8.98068e-36	PI(36:2)	0.213832	0.000904081
1759	rs174584	11	61610750	FADS2	PI(18:0;0-20:3;0)	PI	G	A	0.4262	0.2926	5.8e-20	61843278	0.25274	PC(37:4)	-0.773918	8.98068e-36
1760	rs174584	11	61610750	FADS2	PI(18:0;0-20:4;0)	PI	G	A	0.4254	-0.2245	2.3e-12	61843278	0.25274	PC(37:4)	-0.773918	8.98068e-36	PI(38:4)	0.0640114	0.185645
1761	rs174584	11	61610750	FADS2	PE(18:0;0-18:2;0)	PE	G	A	0.4243	0.2541	1.1e-14	61843278	0.25274	PC(37:4)	-0.773918	8.98068e-36	PE(36:2)	0.258604	4.40045e-05
1762	rs174584	11	61610750	FADS2	LPE(18:2;0)	LPE	G	A	0.4232	0.2526	3e-15	61843278	0.25274	PC(37:4)	-0.773918	8.98068e-36	LPE(18:2)	0.276699	2.65996e-05
1763	rs174584	11	61610750	FADS2	PEO(16:1;0-18:2;0)	PEO	G	A	0.4262	0.1893	1.6e-08	61843278	0.25274	PC(37:4)	-0.773918	8.98068e-36
1764	rs174584	11	61610750	FADS2	LPE(20:4;0)	LPE	G	A	0.4243	-0.2834	4.3e-18	61843278	0.25274	PC(37:4)	-0.773918	8.98068e-36	LPE(20:4)	-0.236033	0.000298862
1765	rs174584	11	61610750	FADS2	LPC(20:4;0)	LPC	G	A	0.4247	-0.445	8.9e-46	61843278	0.25274	PC(37:4)	-0.773918	8.98068e-36	LPC(20:4)	-0.596828	1.21083e-21
1766	rs75766519	11	61611033	FADS2	CE(20:4;0)	CE	T	C	-0.9141	-0.4074	3.3e-12	61843561	0.02113	PC(38:4)C	-0.776607	0.000206827	CE(20:4)	0.204569	0.0776753
1767	rs75766519	11	61611033	FADS2	PC(16:0;0-20:4;0)	PC	T	C	-0.914	-0.3524	1.7e-09	61843561	0.02113	PC(38:4)C	-0.776607	0.000206827
1768	rs75766519	11	61611033	FADS2	PC(18:0;0-20:4;0)	PC	T	C	-0.914	-0.4048	4.3e-12	61843561	0.02113	PC(38:4)C	-0.776607	0.000206827
1769	rs75766519	11	61611033	FADS2	LPC(20:4;0)	LPC	T	C	-0.9147	-0.3172	4.8e-08	61843561	0.02113	PC(38:4)C	-0.776607	0.000206827	LPC(20:4)	-0.565491	0.00566976
1770	rs2526680	11	61611216	FADS2	CE(20:4;0)	CE	C	T	0.188	-0.5234	7.4e-37	61843744	0.01174	TAG(54:6)B	1.01558	0.00016172	CE(20:4)	-0.878738	0.00101809
1771	rs2526680	11	61611216	FADS2	CE(20:5;0)	CE	C	T	0.1878	-0.3258	4.8e-17	61843744	0.01174	TAG(54:6)B	1.01558	0.00016172	CE(20:5)	-0.65864	0.0138971
1772	rs2526680	11	61611216	FADS2	PC(16:0;0-20:4;0)	PC	C	T	0.188	-0.4177	1.3e-23	61843744	0.01174	TAG(54:6)B	1.01558	0.00016172
1773	rs2526680	11	61611216	FADS2	PC(16:0;0-20:5;0)	PC	C	T	0.1872	-0.2776	4.2e-12	61843744	0.01174	TAG(54:6)B	1.01558	0.00016172
1774	rs2526680	11	61611216	FADS2	PC(16:0;0-22:5;0)	PC	C	T	0.1881	-0.3206	4.2e-15	61843744	0.01174	TAG(54:6)B	1.01558	0.00016172
1775	rs2526680	11	61611216	FADS2	PC(16:1;0-18:2;0)	PC	C	T	0.1888	0.2587	8.5e-11	61843744	0.01174	TAG(54:6)B	1.01558	0.00016172
1776	rs2526680	11	61611216	FADS2	PC(17:0;0-20:4;0)	PC	C	T	0.1886	-0.2723	1.2e-10	61843744	0.01174	TAG(54:6)B	1.01558	0.00016172	PC(37:4)	-0.92932	0.000612333
1777	rs2526680	11	61611216	FADS2	PC(18:0;0-20:2;0)	PC	C	T	0.1905	0.2394	1.7e-08	61843744	0.01174	TAG(54:6)B	1.01558	0.00016172	PC(38:2)	0.26285	0.8273
1778	rs2526680	11	61611216	FADS2	PC(18:0;0-20:4;0)	PC	C	T	0.188	-0.5006	1.1e-33	61843744	0.01174	TAG(54:6)B	1.01558	0.00016172
1779	rs2526680	11	61611216	FADS2	PC(18:0;0-20:5;0)	PC	C	T	0.1869	-0.3262	1.6e-15	61843744	0.01174	TAG(54:6)B	1.01558	0.00016172
1780	rs2526680	11	61611216	FADS2	PC(18:0;0-22:5;0)	PC	C	T	0.1877	-0.2418	7.4e-09	61843744	0.01174	TAG(54:6)B	1.01558	0.00016172
1781	rs2526680	11	61611216	FADS2	PC(18:1;0-18:2;0)	PC	C	T	0.1879	0.2289	1.4e-08	61843744	0.01174	TAG(54:6)B	1.01558	0.00016172
1782	rs2526680	11	61611216	FADS2	PC(18:1;0-20:4;0)	PC	C	T	0.1879	-0.429	1.7e-24	61843744	0.01174	TAG(54:6)B	1.01558	0.00016172
1783	rs2526680	11	61611216	FADS2	PCO(16:0;0-20:4;0)	PCO	C	T	0.1878	-0.3571	3.2e-17	61843744	0.01174	TAG(54:6)B	1.01558	0.00016172
1784	rs2526680	11	61611216	FADS2	PCO(18:0;0-20:4;0)	PCO	C	T	0.1876	-0.2424	7.6e-09	61843744	0.01174	TAG(54:6)B	1.01558	0.00016172
1785	rs2526680	11	61611216	FADS2	PCO(18:1;0-20:4;0)	PCO	C	T	0.1878	-0.2725	9.5e-11	61843744	0.01174	TAG(54:6)B	1.01558	0.00016172
1786	rs2526680	11	61611216	FADS2	PI(18:0;0-18:2;0)	PI	C	T	0.188	0.235	6.8e-09	61843744	0.01174	TAG(54:6)B	1.01558	0.00016172	PI(36:2)	0.265083	0.235024
1787	rs2526680	11	61611216	FADS2	PI(18:0;0-20:3;0)	PI	C	T	0.1886	0.2343	2.1e-08	61843744	0.01174	TAG(54:6)B	1.01558	0.00016172
1788	rs2526680	11	61611216	FADS2	PE(18:0;0-18:2;0)	PE	C	T	0.1885	0.2636	5e-10	61843744	0.01174	TAG(54:6)B	1.01558	0.00016172	PE(36:2)	0.601386	0.0201986
1789	rs2526680	11	61611216	FADS2	LPE(18:2;0)	LPE	C	T	0.1875	0.2351	1.6e-08	61843744	0.01174	TAG(54:6)B	1.01558	0.00016172	LPE(18:2)	0.74713	0.00552357
1790	rs2526680	11	61611216	FADS2	LPE(20:4;0)	LPE	C	T	0.1878	-0.2386	2e-08	61843744	0.01174	TAG(54:6)B	1.01558	0.00016172	LPE(20:4)	0.269524	0.138473
1791	rs2526680	11	61611216	FADS2	LPC(20:4;0)	LPC	C	T	0.188	-0.4114	7.1e-24	61843744	0.01174	TAG(54:6)B	1.01558	0.00016172	LPC(20:4)	0.271038	0.111399
1792	rs117702910	11	61611913	FADS2	CE(20:4;0)	CE	C	G	-0.9141	-0.407	3.4e-12	61844441	0.02113	PC(38:4)C	-0.776607	0.000206827	CE(20:4)	0.204569	0.0776753
1793	rs117702910	11	61611913	FADS2	PC(16:0;0-20:4;0)	PC	C	G	-0.914	-0.3523	1.7e-09	61844441	0.02113	PC(38:4)C	-0.776607	0.000206827
1794	rs117702910	11	61611913	FADS2	PC(18:0;0-20:4;0)	PC	C	G	-0.914	-0.4046	4.4e-12	61844441	0.02113	PC(38:4)C	-0.776607	0.000206827
1795	rs117702910	11	61611913	FADS2	LPC(20:4;0)	LPC	C	G	-0.9146	-0.3172	4.8e-08	61844441	0.02113	PC(38:4)C	-0.776607	0.000206827	LPC(20:4)	-0.565491	0.00566976
1796	rs174587	11	61612830	FADS2	PC(16:0;0-20:4;0)	PC	C	T	0.1439	-0.2554	2.8e-08	61845358	0.15258	PC(37:4)	-0.683383	1.09909e-18
1797	rs174587	11	61612830	FADS2	PC(18:0;0-20:4;0)	PC	C	T	0.1439	-0.2623	9.3e-09	61845358	0.15258	PC(37:4)	-0.683383	1.09909e-18
1798	rs150336394	11	61613137	FADS2	CE(20:4;0)	CE	C	T	0.0859	-0.4067	3.5e-12	61845665	0.02113	PC(38:4)C	-0.776968	0.000205579	CE(20:4)	0.204577	0.0773222
1799	rs150336394	11	61613137	FADS2	PC(16:0;0-20:4;0)	PC	C	T	0.086	-0.3521	1.7e-09	61845665	0.02113	PC(38:4)C	-0.776968	0.000205579
1800	rs150336394	11	61613137	FADS2	PC(18:0;0-20:4;0)	PC	C	T	0.0861	-0.4043	4.5e-12	61845665	0.02113	PC(38:4)C	-0.776968	0.000205579
1801	rs150336394	11	61613137	FADS2	LPC(20:4;0)	LPC	C	T	0.0854	-0.3172	4.8e-08	61845665	0.02113	PC(38:4)C	-0.776968	0.000205579	LPC(20:4)	-0.56601	0.00562763
1802	rs93923	11	61613745	FADS2	PC(18:0;0-20:4;0)	PC	C	T	0.143	-0.2557	2.3e-08	61846273	0.15258	PC(37:4)	-0.683383	1.09909e-18
1803	rs12284876	11	61613841	FADS2	CE(20:4;0)	CE	A	G	-0.9141	-0.4064	3.5e-12	61846369	0.02113	PC(38:4)C	-0.776607	0.000206827	CE(20:4)	0.204569	0.0776753
1804	rs12284876	11	61613841	FADS2	PC(16:0;0-20:4;0)	PC	A	G	-0.914	-0.3521	1.7e-09	61846369	0.02113	PC(38:4)C	-0.776607	0.000206827
1805	rs12284876	11	61613841	FADS2	PC(18:0;0-20:4;0)	PC	A	G	-0.9139	-0.4041	4.5e-12	61846369	0.02113	PC(38:4)C	-0.776607	0.000206827
1806	rs12284876	11	61613841	FADS2	LPC(20:4;0)	LPC	A	G	-0.9146	-0.3172	4.8e-08	61846369	0.02113	PC(38:4)C	-0.776607	0.000206827	LPC(20:4)	-0.565491	0.00566976
1807	rs17156442	11	61614023	FADS2	CE(20:4;0)	CE	C	T	0.086	-0.4067	3.4e-12	61846551	0.02113	PC(38:4)C	-0.776607	0.000206827	CE(20:4)	0.204569	0.0776753
1808	rs17156442	11	61614023	FADS2	PC(16:0;0-20:4;0)	PC	C	T	0.0861	-0.3521	1.7e-09	61846551	0.02113	PC(38:4)C	-0.776607	0.000206827
1809	rs17156442	11	61614023	FADS2	PC(18:0;0-20:4;0)	PC	C	T	0.0861	-0.4045	4.3e-12	61846551	0.02113	PC(38:4)C	-0.776607	0.000206827
1810	rs17156442	11	61614023	FADS2	LPC(20:4;0)	LPC	C	T	0.0854	-0.3175	4.6e-08	61846551	0.02113	PC(38:4)C	-0.776607	0.000206827	LPC(20:4)	-0.565491	0.00566976
1811	rs2845572	11	61614595	FADS2	CE(20:4;0)	CE	G	A	0.196	-0.5341	1.6e-39	61847123	0.05684	PC(37:4)	-0.679391	7.72518e-08	CE(20:4)	-0.334404	0.00772788
1812	rs2845572	11	61614595	FADS2	CE(20:5;0)	CE	G	A	0.1955	-0.3403	5.5e-19	61847123	0.05684	PC(37:4)	-0.679391	7.72518e-08	CE(20:5)	-0.305614	0.0155113
1813	rs2845572	11	61614595	FADS2	PC(16:0;0-20:4;0)	PC	G	A	0.196	-0.427	2.5e-25	61847123	0.05684	PC(37:4)	-0.679391	7.72518e-08
1814	rs2845572	11	61614595	FADS2	PC(16:0;0-20:5;0)	PC	G	A	0.195	-0.2877	3.1e-13	61847123	0.05684	PC(37:4)	-0.679391	7.72518e-08
1815	rs2845572	11	61614595	FADS2	PC(16:0;0-22:5;0)	PC	G	A	0.196	-0.3357	7.6e-17	61847123	0.05684	PC(37:4)	-0.679391	7.72518e-08
1816	rs2845572	11	61614595	FADS2	PC(16:1;0-18:2;0)	PC	G	A	0.1963	0.2545	9.3e-11	61847123	0.05684	PC(37:4)	-0.679391	7.72518e-08
1817	rs2845572	11	61614595	FADS2	PC(17:0;0-20:4;0)	PC	G	A	0.1964	-0.287	5.9e-12	61847123	0.05684	PC(37:4)	-0.679391	7.72518e-08	PC(37:4)	-0.679391	7.72518e-08
1818	rs2845572	11	61614595	FADS2	PC(18:0;0-20:2;0)	PC	G	A	0.1984	0.2288	4.6e-08	61847123	0.05684	PC(37:4)	-0.679391	7.72518e-08	PC(38:2)	0.123166	0.956157
1819	rs2845572	11	61614595	FADS2	PC(18:0;0-20:4;0)	PC	G	A	0.196	-0.5091	8.9e-36	61847123	0.05684	PC(37:4)	-0.679391	7.72518e-08
1820	rs2845572	11	61614595	FADS2	PC(18:0;0-20:5;0)	PC	G	A	0.1945	-0.3337	1.3e-16	61847123	0.05684	PC(37:4)	-0.679391	7.72518e-08
1821	rs2845572	11	61614595	FADS2	PC(18:0;0-22:5;0)	PC	G	A	0.195	-0.2417	4.7e-09	61847123	0.05684	PC(37:4)	-0.679391	7.72518e-08
1822	rs2845572	11	61614595	FADS2	PC(18:1;0-18:2;0)	PC	G	A	0.1956	0.2316	5.9e-09	61847123	0.05684	PC(37:4)	-0.679391	7.72518e-08
1823	rs2845572	11	61614595	FADS2	PC(18:1;0-20:4;0)	PC	G	A	0.1958	-0.4344	7.8e-26	61847123	0.05684	PC(37:4)	-0.679391	7.72518e-08
1824	rs2845572	11	61614595	FADS2	PCO(16:0;0-20:4;0)	PCO	G	A	0.1954	-0.3548	1.9e-17	61847123	0.05684	PC(37:4)	-0.679391	7.72518e-08
1825	rs2845572	11	61614595	FADS2	PCO(18:0;0-20:4;0)	PCO	G	A	0.1952	-0.2324	1.9e-08	61847123	0.05684	PC(37:4)	-0.679391	7.72518e-08
1826	rs2845572	11	61614595	FADS2	PCO(18:1;0-20:4;0)	PCO	G	A	0.1953	-0.2741	3.9e-11	61847123	0.05684	PC(37:4)	-0.679391	7.72518e-08
1827	rs2845572	11	61614595	FADS2	PI(18:0;0-18:2;0)	PI	G	A	0.1956	0.225	1.9e-08	61847123	0.05684	PC(37:4)	-0.679391	7.72518e-08	PI(36:2)	0.124563	0.210948
1828	rs2845572	11	61614595	FADS2	PI(18:0;0-20:3;0)	PI	G	A	0.1965	0.2277	3.4e-08	61847123	0.05684	PC(37:4)	-0.679391	7.72518e-08
1829	rs2845572	11	61614595	FADS2	PE(18:0;0-18:2;0)	PE	G	A	0.1964	0.2585	6.2e-10	61847123	0.05684	PC(37:4)	-0.679391	7.72518e-08	PE(36:2)	0.121945	0.100085
1830	rs2845572	11	61614595	FADS2	LPE(18:2;0)	LPE	G	A	0.195	0.2446	2.5e-09	61847123	0.05684	PC(37:4)	-0.679391	7.72518e-08	LPE(18:2)	0.126659	0.0806229
1831	rs2845572	11	61614595	FADS2	LPE(20:4;0)	LPE	G	A	0.1953	-0.2304	3.8e-08	61847123	0.05684	PC(37:4)	-0.679391	7.72518e-08	LPE(20:4)	-0.339944	0.00696676
1832	rs2845572	11	61614595	FADS2	LPC(20:4;0)	LPC	G	A	0.1956	-0.411	1.6e-24	61847123	0.05684	PC(37:4)	-0.679391	7.72518e-08	LPC(20:4)	-0.548645	1.29197e-05
1833	rs7935946	11	61615542	FADS2	CE(20:4;0)	CE	C	T	0.0862	-0.4047	4.4e-12	61848070	0.02113	PC(38:4)C	-0.776607	0.000206827	CE(20:4)	0.204569	0.0776753
1834	rs7935946	11	61615542	FADS2	PC(16:0;0-20:4;0)	PC	C	T	0.0863	-0.3523	1.7e-09	61848070	0.02113	PC(38:4)C	-0.776607	0.000206827
1835	rs7935946	11	61615542	FADS2	PC(18:0;0-20:4;0)	PC	C	T	0.0863	-0.4043	4.4e-12	61848070	0.02113	PC(38:4)C	-0.776607	0.000206827
1836	rs7935946	11	61615542	FADS2	LPC(20:4;0)	LPC	C	T	0.0856	-0.319	4e-08	61848070	0.02113	PC(38:4)C	-0.776607	0.000206827	LPC(20:4)	-0.565491	0.00566976
1837	rs174589	11	61615803	FADS2	PC(16:0;0-20:4;0)	PC	C	G	-0.8562	-0.2557	2.7e-08	61848331	0.15258	PC(37:4)	-0.683383	1.09909e-18
1838	rs174589	11	61615803	FADS2	PC(18:0;0-20:4;0)	PC	C	G	-0.8562	-0.2624	9.3e-09	61848331	0.15258	PC(37:4)	-0.683383	1.09909e-18
1839	rs2851682	11	61616012	FADS2	CE(20:4;0)	CE	A	G	-0.8006	-0.53	8.1e-40	61848540	0.0579	PC(37:4)	-0.672534	9.09738e-08	CE(20:4)	-0.337424	0.00685783
1840	rs2851682	11	61616012	FADS2	CE(20:5;0)	CE	A	G	-0.8011	-0.3368	5.1e-19	61848540	0.0579	PC(37:4)	-0.672534	9.09738e-08	CE(20:5)	-0.315171	0.0120853
1841	rs2851682	11	61616012	FADS2	PC(16:0;0-20:4;0)	PC	A	G	-0.8007	-0.4268	6.3e-26	61848540	0.0579	PC(37:4)	-0.672534	9.09738e-08
1842	rs2851682	11	61616012	FADS2	PC(16:0;0-20:5;0)	PC	A	G	-0.8016	-0.2875	1.7e-13	61848540	0.0579	PC(37:4)	-0.672534	9.09738e-08
1843	rs2851682	11	61616012	FADS2	PC(16:0;0-22:5;0)	PC	A	G	-0.8007	-0.3321	7.1e-17	61848540	0.0579	PC(37:4)	-0.672534	9.09738e-08
1844	rs2851682	11	61616012	FADS2	PC(16:1;0-18:2;0)	PC	A	G	-0.8005	0.254	5.9e-11	61848540	0.0579	PC(37:4)	-0.672534	9.09738e-08
1845	rs2851682	11	61616012	FADS2	PC(17:0;0-20:4;0)	PC	A	G	-0.8003	-0.2864	3.9e-12	61848540	0.0579	PC(37:4)	-0.672534	9.09738e-08	PC(37:4)	-0.672534	9.09738e-08
1846	rs2851682	11	61616012	FADS2	PC(18:0;0-20:2;0)	PC	A	G	-0.7981	0.2306	2.4e-08	61848540	0.0579	PC(37:4)	-0.672534	9.09738e-08	PC(38:2)	0.122155	0.986806
1847	rs2851682	11	61616012	FADS2	PC(18:0;0-20:4;0)	PC	A	G	-0.8006	-0.5095	1.1e-36	61848540	0.0579	PC(37:4)	-0.672534	9.09738e-08
1848	rs2851682	11	61616012	FADS2	PC(18:0;0-20:5;0)	PC	A	G	-0.802	-0.3334	5.4e-17	61848540	0.0579	PC(37:4)	-0.672534	9.09738e-08
1849	rs2851682	11	61616012	FADS2	PC(18:0;0-22:5;0)	PC	A	G	-0.802	-0.2406	3.8e-09	61848540	0.0579	PC(37:4)	-0.672534	9.09738e-08
1850	rs2851682	11	61616012	FADS2	PC(18:1;0-18:2;0)	PC	A	G	-0.8012	0.2326	3.2e-09	61848540	0.0579	PC(37:4)	-0.672534	9.09738e-08
1851	rs2851682	11	61616012	FADS2	PC(18:1;0-20:4;0)	PC	A	G	-0.8009	-0.4282	1.2e-25	61848540	0.0579	PC(37:4)	-0.672534	9.09738e-08
1852	rs2851682	11	61616012	FADS2	PCO(16:0;0-20:4;0)	PCO	A	G	-0.8015	-0.3571	5.1e-18	61848540	0.0579	PC(37:4)	-0.672534	9.09738e-08
1853	rs2851682	11	61616012	FADS2	PCO(18:0;0-20:4;0)	PCO	A	G	-0.8017	-0.2273	2.7e-08	61848540	0.0579	PC(37:4)	-0.672534	9.09738e-08
1854	rs2851682	11	61616012	FADS2	PCO(18:1;0-20:4;0)	PCO	A	G	-0.8015	-0.2724	3.2e-11	61848540	0.0579	PC(37:4)	-0.672534	9.09738e-08
1855	rs2851682	11	61616012	FADS2	PI(18:0;0-18:2;0)	PI	A	G	-0.8012	0.2202	2.7e-08	61848540	0.0579	PC(37:4)	-0.672534	9.09738e-08	PI(36:2)	0.12372	0.222209
1856	rs2851682	11	61616012	FADS2	PI(18:0;0-20:3;0)	PI	A	G	-0.8003	0.2224	4.7e-08	61848540	0.0579	PC(37:4)	-0.672534	9.09738e-08
1857	rs2851682	11	61616012	FADS2	PE(18:0;0-18:2;0)	PE	A	G	-0.8003	0.2501	1.4e-09	61848540	0.0579	PC(37:4)	-0.672534	9.09738e-08	PE(36:2)	0.121276	0.0915221
1858	rs2851682	11	61616012	FADS2	LPE(18:2;0)	LPE	A	G	-0.8017	0.2392	3.5e-09	61848540	0.0579	PC(37:4)	-0.672534	9.09738e-08	LPE(18:2)	0.12575	0.0678338
1859	rs2851682	11	61616012	FADS2	LPE(20:4;0)	LPE	A	G	-0.8014	-0.232	2.1e-08	61848540	0.0579	PC(37:4)	-0.672534	9.09738e-08	LPE(20:4)	-0.332047	0.00796245
1860	rs2851682	11	61616012	FADS2	LPC(20:4;0)	LPC	A	G	-0.8011	-0.4097	6.6e-25	61848540	0.0579	PC(37:4)	-0.672534	9.09738e-08	LPC(20:4)	-0.557634	8.10819e-06
1861	rs78791707	11	61616069	FADS2	CE(20:4;0)	CE	A	G	-0.9139	-0.4038	4.8e-12	61848597	0.02113	PC(38:4)C	-0.776607	0.000206827	CE(20:4)	0.204569	0.0776753
1862	rs78791707	11	61616069	FADS2	PC(16:0;0-20:4;0)	PC	A	G	-0.9138	-0.3515	1.8e-09	61848597	0.02113	PC(38:4)C	-0.776607	0.000206827
1863	rs78791707	11	61616069	FADS2	PC(18:0;0-20:4;0)	PC	A	G	-0.9138	-0.4033	4.8e-12	61848597	0.02113	PC(38:4)C	-0.776607	0.000206827
1864	rs78791707	11	61616069	FADS2	LPC(20:4;0)	LPC	A	G	-0.9145	-0.318	4.3e-08	61848597	0.02113	PC(38:4)C	-0.776607	0.000206827	LPC(20:4)	-0.565491	0.00566976
1865	rs75471190	11	61616322	FADS2	CE(20:4;0)	CE	A	G	-0.9139	-0.4037	4.8e-12	61848850	0.02113	PC(38:4)C	-0.776607	0.000206827	CE(20:4)	0.204569	0.0776753
1866	rs75471190	11	61616322	FADS2	PC(16:0;0-20:4;0)	PC	A	G	-0.9138	-0.3514	1.8e-09	61848850	0.02113	PC(38:4)C	-0.776607	0.000206827
1867	rs75471190	11	61616322	FADS2	PC(18:0;0-20:4;0)	PC	A	G	-0.9138	-0.4032	4.8e-12	61848850	0.02113	PC(38:4)C	-0.776607	0.000206827
1868	rs75471190	11	61616322	FADS2	LPC(20:4;0)	LPC	A	G	-0.9145	-0.318	4.3e-08	61848850	0.02113	PC(38:4)C	-0.776607	0.000206827	LPC(20:4)	-0.565491	0.00566976
1869	rs174590	11	61616977	FADS2	PC(16:0;0-20:4;0)	PC	G	C	0.1438	-0.2558	2.7e-08	61849505	0.15258	PC(37:4)	-0.683383	1.09909e-18
1870	rs174590	11	61616977	FADS2	PC(18:0;0-20:4;0)	PC	G	C	0.1438	-0.2624	9.3e-09	61849505	0.15258	PC(37:4)	-0.683383	1.09909e-18
1871	rs115588270	11	61617015	FADS2	CE(20:4;0)	CE	C	G	-0.9139	-0.4034	4.9e-12	61849543	0.02113	PC(38:4)C	-0.776607	0.000206827	CE(20:4)	0.204569	0.0776753
1872	rs115588270	11	61617015	FADS2	PC(16:0;0-20:4;0)	PC	C	G	-0.9138	-0.3513	1.8e-09	61849543	0.02113	PC(38:4)C	-0.776607	0.000206827
1873	rs115588270	11	61617015	FADS2	PC(18:0;0-20:4;0)	PC	C	G	-0.9138	-0.403	4.9e-12	61849543	0.02113	PC(38:4)C	-0.776607	0.000206827
1874	rs115588270	11	61617015	FADS2	LPC(20:4;0)	LPC	C	G	-0.9144	-0.318	4.3e-08	61849543	0.02113	PC(38:4)C	-0.776607	0.000206827	LPC(20:4)	-0.565491	0.00566976
1875	rs74330132	11	61617339	FADS2	CE(20:4;0)	CE	G	A	0.0861	-0.4033	4.9e-12	61849867	0.02113	PC(38:4)C	-0.776607	0.000206827	CE(20:4)	0.204569	0.0776753
1876	rs74330132	11	61617339	FADS2	PC(16:0;0-20:4;0)	PC	G	A	0.0862	-0.3513	1.8e-09	61849867	0.02113	PC(38:4)C	-0.776607	0.000206827
1877	rs74330132	11	61617339	FADS2	PC(18:0;0-20:4;0)	PC	G	A	0.0862	-0.4029	4.9e-12	61849867	0.02113	PC(38:4)C	-0.776607	0.000206827
1878	rs74330132	11	61617339	FADS2	LPC(20:4;0)	LPC	G	A	0.0856	-0.318	4.3e-08	61849867	0.02113	PC(38:4)C	-0.776607	0.000206827	LPC(20:4)	-0.565491	0.00566976
1879	rs174591	11	61617676	FADS2	CE(20:4;0)	CE	T	A	0.2295	-0.3433	1.7e-19	61850204	0.17371	PC(37:4)	-0.705119	1.27979e-21	CE(20:4)	-0.411808	4.23132e-08
1880	rs174591	11	61617676	FADS2	PC(16:0;0-20:4;0)	PC	T	A	0.2296	-0.3302	3.3e-18	61850204	0.17371	PC(37:4)	-0.705119	1.27979e-21
1881	rs174591	11	61617676	FADS2	PC(16:0;0-20:5;0)	PC	T	A	0.2295	-0.2129	5.4e-09	61850204	0.17371	PC(37:4)	-0.705119	1.27979e-21
1882	rs174591	11	61617676	FADS2	PC(16:0;0-22:5;0)	PC	T	A	0.2292	-0.204	4e-08	61850204	0.17371	PC(37:4)	-0.705119	1.27979e-21
1883	rs174591	11	61617676	FADS2	PC(17:0;0-20:4;0)	PC	T	A	0.2272	-0.2482	1.6e-10	61850204	0.17371	PC(37:4)	-0.705119	1.27979e-21	PC(37:4)	-0.705119	1.27979e-21
1884	rs174591	11	61617676	FADS2	PC(18:0;0-20:4;0)	PC	T	A	0.2296	-0.3568	4.5e-21	61850204	0.17371	PC(37:4)	-0.705119	1.27979e-21
1885	rs174591	11	61617676	FADS2	PC(18:0;0-20:5;0)	PC	T	A	0.2264	-0.2236	2.7e-09	61850204	0.17371	PC(37:4)	-0.705119	1.27979e-21
1886	rs174591	11	61617676	FADS2	PC(18:1;0-18:2;0)	PC	T	A	0.2293	0.2124	8.3e-09	61850204	0.17371	PC(37:4)	-0.705119	1.27979e-21
1887	rs174591	11	61617676	FADS2	PC(18:1;0-20:4;0)	PC	T	A	0.2294	-0.2423	2.8e-10	61850204	0.17371	PC(37:4)	-0.705119	1.27979e-21
1888	rs174591	11	61617676	FADS2	PCO(16:0;0-20:4;0)	PCO	T	A	0.229	-0.2178	1.9e-08	61850204	0.17371	PC(37:4)	-0.705119	1.27979e-21
1889	rs174591	11	61617676	FADS2	PI(18:0;0-20:3;0)	PI	T	A	0.2299	0.2114	2.1e-08	61850204	0.17371	PC(37:4)	-0.705119	1.27979e-21
1890	rs174591	11	61617676	FADS2	LPC(20:4;0)	LPC	T	A	0.2291	-0.2708	7.9e-13	61850204	0.17371	PC(37:4)	-0.705119	1.27979e-21	LPC(20:4)	-0.537282	2.02057e-13
1891	rs55896837	11	61617753	FADS2	CE(20:4;0)	CE	T	C	-0.9139	-0.4032	5e-12	61850281	0.02113	PC(38:4)C	-0.776607	0.000206827	CE(20:4)	0.204569	0.0776753
1892	rs55896837	11	61617753	FADS2	PC(16:0;0-20:4;0)	PC	T	C	-0.9138	-0.3512	1.9e-09	61850281	0.02113	PC(38:4)C	-0.776607	0.000206827
1893	rs55896837	11	61617753	FADS2	PC(18:0;0-20:4;0)	PC	T	C	-0.9138	-0.4028	5e-12	61850281	0.02113	PC(38:4)C	-0.776607	0.000206827
1894	rs55896837	11	61617753	FADS2	LPC(20:4;0)	LPC	T	C	-0.9144	-0.318	4.3e-08	61850281	0.02113	PC(38:4)C	-0.776607	0.000206827	LPC(20:4)	-0.565491	0.00566976
1895	rs2727263	11	61618012	FADS2	CE(20:4;0)	CE	C	T	0.1668	-0.5044	2.8e-31	61850540	0.05791	PC(37:4)	-0.672547	9.08792e-08	CE(20:4)	-0.337435	0.00685508
1896	rs2727263	11	61618012	FADS2	CE(20:5;0)	CE	C	T	0.1661	-0.3179	6.9e-15	61850540	0.05791	PC(37:4)	-0.672547	9.08792e-08	CE(20:5)	-0.315184	0.0120805
1897	rs2727263	11	61618012	FADS2	PC(16:0;0-20:4;0)	PC	C	T	0.1668	-0.4216	4.2e-22	61850540	0.05791	PC(37:4)	-0.672547	9.08792e-08
1898	rs2727263	11	61618012	FADS2	PC(16:0;0-20:5;0)	PC	C	T	0.1656	-0.2754	5.9e-11	61850540	0.05791	PC(37:4)	-0.672547	9.08792e-08
1899	rs2727263	11	61618012	FADS2	PC(16:0;0-22:5;0)	PC	C	T	0.1667	-0.3099	4.5e-13	61850540	0.05791	PC(37:4)	-0.672547	9.08792e-08
1900	rs2727263	11	61618012	FADS2	PC(16:1;0-18:2;0)	PC	C	T	0.1667	0.2313	3e-08	61850540	0.05791	PC(37:4)	-0.672547	9.08792e-08
1901	rs2727263	11	61618012	FADS2	PC(17:0;0-20:4;0)	PC	C	T	0.1669	-0.2953	2.6e-11	61850540	0.05791	PC(37:4)	-0.672547	9.08792e-08	PC(37:4)	-0.672547	9.08792e-08
1902	rs2727263	11	61618012	FADS2	PC(18:0;0-20:4;0)	PC	C	T	0.1669	-0.4811	1.9e-28	61850540	0.05791	PC(37:4)	-0.672547	9.08792e-08
1903	rs2727263	11	61618012	FADS2	PC(18:0;0-20:5;0)	PC	C	T	0.1654	-0.3008	2.8e-12	61850540	0.05791	PC(37:4)	-0.672547	9.08792e-08
1904	rs2727263	11	61618012	FADS2	PC(18:1;0-20:4;0)	PC	C	T	0.1665	-0.4112	1e-20	61850540	0.05791	PC(37:4)	-0.672547	9.08792e-08
1905	rs2727263	11	61618012	FADS2	PCO(16:0;0-20:4;0)	PCO	C	T	0.1656	-0.3189	8.1e-13	61850540	0.05791	PC(37:4)	-0.672547	9.08792e-08
1906	rs2727263	11	61618012	FADS2	PCO(18:1;0-20:4;0)	PCO	C	T	0.1655	-0.2424	4.1e-08	61850540	0.05791	PC(37:4)	-0.672547	9.08792e-08
1907	rs2727263	11	61618012	FADS2	LPE(18:2;0)	LPE	C	T	0.1654	0.2384	4.8e-08	61850540	0.05791	PC(37:4)	-0.672547	9.08792e-08	LPE(18:2)	0.125748	0.0678539
1908	rs2727263	11	61618012	FADS2	LPC(20:4;0)	LPC	C	T	0.1659	-0.3626	3.5e-17	61850540	0.05791	PC(37:4)	-0.672547	9.08792e-08	LPC(20:4)	-0.557637	8.10487e-06
1909	rs79303190	11	61618016	FADS2	CE(20:4;0)	CE	T	C	-0.9128	-0.4061	2.6e-12	61850544	0.02113	PC(38:4)C	-0.776607	0.000206827	CE(20:4)	0.204569	0.0776753
1910	rs79303190	11	61618016	FADS2	PC(16:0;0-20:4;0)	PC	T	C	-0.9127	-0.3473	2.2e-09	61850544	0.02113	PC(38:4)C	-0.776607	0.000206827
1911	rs79303190	11	61618016	FADS2	PC(18:0;0-20:4;0)	PC	T	C	-0.9127	-0.4051	2.8e-12	61850544	0.02113	PC(38:4)C	-0.776607	0.000206827
1912	rs79303190	11	61618016	FADS2	LPC(20:4;0)	LPC	T	C	-0.9133	-0.3257	1.6e-08	61850544	0.02113	PC(38:4)C	-0.776607	0.000206827	LPC(20:4)	-0.565491	0.00566976
1913	rs174592	11	61618608	FADS2	CE(16:0;0)	CE	A	G	-0.5655	-0.1712	2.1e-08	61851136	0.32616	PC(37:4)	-0.564051	1.05992e-21	CE(16:0)	-0.163199	0.00623976
1914	rs174592	11	61618608	FADS2	CE(20:4;0)	CE	A	G	-0.5649	-0.5689	6.6e-76	61851136	0.32616	PC(37:4)	-0.564051	1.05992e-21	CE(20:4)	-0.34286	9.83143e-09
1915	rs174592	11	61618608	FADS2	CE(20:5;0)	CE	A	G	-0.5655	-0.3423	4.4e-31	61851136	0.32616	PC(37:4)	-0.564051	1.05992e-21	CE(20:5)	-0.340291	1.11114e-08
1916	rs174592	11	61618608	FADS2	TAG(56:5;0)	TAG	A	G	-0.5639	-0.176	2.2e-08	61851136	0.32616	PC(37:4)	-0.564051	1.05992e-21
1917	rs174592	11	61618608	FADS2	TAG(56:6;0)	TAG	A	G	-0.5635	-0.2152	4.6e-13	61851136	0.32616	PC(37:4)	-0.564051	1.05992e-21
1918	rs174592	11	61618608	FADS2	PC(16:0;0-18:2;0)	PC	A	G	-0.5657	0.2087	2.6e-11	61851136	0.32616	PC(37:4)	-0.564051	1.05992e-21	PC(34:2)	0.160087	0.00736101
1919	rs174592	11	61618608	FADS2	PC(16:0;0-20:4;0)	PC	A	G	-0.5644	-0.4947	1.1e-57	61851136	0.32616	PC(37:4)	-0.564051	1.05992e-21
1920	rs174592	11	61618608	FADS2	PC(16:0;0-20:5;0)	PC	A	G	-0.5659	-0.3252	5.9e-27	61851136	0.32616	PC(37:4)	-0.564051	1.05992e-21
1921	rs174592	11	61618608	FADS2	PC(16:0;0-22:4;0)	PC	A	G	-0.5655	-0.2659	1.2e-15	61851136	0.32616	PC(37:4)	-0.564051	1.05992e-21
1922	rs174592	11	61618608	FADS2	PC(16:0;0-22:5;0)	PC	A	G	-0.5653	-0.3449	4.8e-29	61851136	0.32616	PC(37:4)	-0.564051	1.05992e-21
1923	rs174592	11	61618608	FADS2	PC(16:1;0-18:2;0)	PC	A	G	-0.5647	0.2872	2.1e-21	61851136	0.32616	PC(37:4)	-0.564051	1.05992e-21
1924	rs174592	11	61618608	FADS2	PC(17:0;0-20:4;0)	PC	A	G	-0.5667	-0.3523	1.3e-27	61851136	0.32616	PC(37:4)	-0.564051	1.05992e-21	PC(37:4)	-0.564051	1.05992e-21
1925	rs174592	11	61618608	FADS2	PC(18:0;0-20:2;0)	PC	A	G	-0.562	0.2314	1.3e-12	61851136	0.32616	PC(37:4)	-0.564051	1.05992e-21	PC(38:2)	0.147443	0.0124238
1926	rs174592	11	61618608	FADS2	PC(18:0;0-20:4;0)	PC	A	G	-0.5648	-0.5617	6.6e-74	61851136	0.32616	PC(37:4)	-0.564051	1.05992e-21
1927	rs174592	11	61618608	FADS2	PC(18:0;0-20:5;0)	PC	A	G	-0.5691	-0.3606	2.3e-31	61851136	0.32616	PC(37:4)	-0.564051	1.05992e-21
1928	rs174592	11	61618608	FADS2	PC(18:0;0-22:5;0)	PC	A	G	-0.5677	-0.2436	2.3e-14	61851136	0.32616	PC(37:4)	-0.564051	1.05992e-21
1929	rs174592	11	61618608	FADS2	PC(18:1;0-18:2;0)	PC	A	G	-0.5658	0.2894	5.1e-21	61851136	0.32616	PC(37:4)	-0.564051	1.05992e-21
1930	rs174592	11	61618608	FADS2	PC(18:1;0-20:4;0)	PC	A	G	-0.5651	-0.4326	1e-42	61851136	0.32616	PC(37:4)	-0.564051	1.05992e-21
1931	rs174592	11	61618608	FADS2	PCO(16:0;0-20:4;0)	PCO	A	G	-0.5662	-0.3741	3.2e-31	61851136	0.32616	PC(37:4)	-0.564051	1.05992e-21
1932	rs174592	11	61618608	FADS2	PCO(18:0;0-20:4;0)	PCO	A	G	-0.5664	-0.2507	4.5e-15	61851136	0.32616	PC(37:4)	-0.564051	1.05992e-21
1933	rs174592	11	61618608	FADS2	PCO(18:1;0-18:2;0)	PCO	A	G	-0.5675	0.193	4.1e-10	61851136	0.32616	PC(37:4)	-0.564051	1.05992e-21
1934	rs174592	11	61618608	FADS2	PCO(18:1;0-20:4;0)	PCO	A	G	-0.5666	-0.2804	1.8e-18	61851136	0.32616	PC(37:4)	-0.564051	1.05992e-21
1935	rs174592	11	61618608	FADS2	PI(18:0;0-18:2;0)	PI	A	G	-0.566	0.2181	3e-12	61851136	0.32616	PC(37:4)	-0.564051	1.05992e-21	PI(36:2)	0.147275	0.0132357
1936	rs174592	11	61618608	FADS2	PI(18:0;0-20:3;0)	PI	A	G	-0.5642	0.2835	3.2e-19	61851136	0.32616	PC(37:4)	-0.564051	1.05992e-21
1937	rs174592	11	61618608	FADS2	PI(18:0;0-20:4;0)	PI	A	G	-0.565	-0.2198	4.5e-12	61851136	0.32616	PC(37:4)	-0.564051	1.05992e-21	PI(38:4)	0.059116	0.993781
1938	rs174592	11	61618608	FADS2	PE(18:0;0-18:2;0)	PE	A	G	-0.5659	0.2472	3.3e-14	61851136	0.32616	PC(37:4)	-0.564051	1.05992e-21	PE(36:2)	0.229008	9.08508e-05
1939	rs174592	11	61618608	FADS2	LPE(18:2;0)	LPE	A	G	-0.567	0.244	1.3e-14	61851136	0.32616	PC(37:4)	-0.564051	1.05992e-21	LPE(18:2)	0.210786	0.000535847
1940	rs174592	11	61618608	FADS2	PEO(16:1;0-20:4;0)	PEO	A	G	-0.5683	-0.1844	2.7e-08	61851136	0.32616	PC(37:4)	-0.564051	1.05992e-21
1941	rs174592	11	61618608	FADS2	LPE(20:4;0)	LPE	A	G	-0.566	-0.286	8.5e-19	61851136	0.32616	PC(37:4)	-0.564051	1.05992e-21	LPE(20:4)	-0.154584	0.010705
1942	rs174592	11	61618608	FADS2	LPC(20:4;0)	LPC	A	G	-0.5656	-0.443	2.9e-46	61851136	0.32616	PC(37:4)	-0.564051	1.05992e-21	LPC(20:4)	-0.468847	1.41394e-15
1943	rs174593	11	61618831	FADS2	CE(20:4;0)	CE	T	C	-0.7528	-0.3472	4e-21	61851359	0.24647	PC(37:4)	-0.4347	7.09784e-11	CE(20:4)	-0.322542	1.23034e-06
1944	rs174593	11	61618831	FADS2	CE(20:5;0)	CE	T	C	-0.753	-0.196	1.4e-08	61851359	0.24647	PC(37:4)	-0.4347	7.09784e-11	CE(20:5)	-0.315957	1.69162e-06
1945	rs174593	11	61618831	FADS2	PC(16:0;0-20:4;0)	PC	T	C	-0.7526	-0.3209	2.6e-18	61851359	0.24647	PC(37:4)	-0.4347	7.09784e-11
1946	rs174593	11	61618831	FADS2	PC(16:0;0-20:5;0)	PC	T	C	-0.7529	-0.2062	5.5e-09	61851359	0.24647	PC(37:4)	-0.4347	7.09784e-11
1947	rs174593	11	61618831	FADS2	PC(16:0;0-22:5;0)	PC	T	C	-0.7531	-0.2094	6.2e-09	61851359	0.24647	PC(37:4)	-0.4347	7.09784e-11
1948	rs174593	11	61618831	FADS2	PC(17:0;0-20:4;0)	PC	T	C	-0.7549	-0.2457	6e-11	61851359	0.24647	PC(37:4)	-0.4347	7.09784e-11	PC(37:4)	-0.4347	7.09784e-11
1949	rs174593	11	61618831	FADS2	PC(18:0;0-20:4;0)	PC	T	C	-0.7527	-0.3519	9.1e-22	61851359	0.24647	PC(37:4)	-0.4347	7.09784e-11
1950	rs174593	11	61618831	FADS2	PC(18:0;0-20:5;0)	PC	T	C	-0.756	-0.228	3.9e-10	61851359	0.24647	PC(37:4)	-0.4347	7.09784e-11
1951	rs174593	11	61618831	FADS2	PC(18:1;0-18:2;0)	PC	T	C	-0.7531	0.2001	2.2e-08	61851359	0.24647	PC(37:4)	-0.4347	7.09784e-11
1952	rs174593	11	61618831	FADS2	PC(18:1;0-20:4;0)	PC	T	C	-0.7528	-0.2454	4.5e-11	61851359	0.24647	PC(37:4)	-0.4347	7.09784e-11
1953	rs174593	11	61618831	FADS2	PCO(16:0;0-20:4;0)	PCO	T	C	-0.7534	-0.2184	6.2e-09	61851359	0.24647	PC(37:4)	-0.4347	7.09784e-11
1954	rs174593	11	61618831	FADS2	PI(18:0;0-20:3;0)	PI	T	C	-0.7522	0.2058	1.9e-08	61851359	0.24647	PC(37:4)	-0.4347	7.09784e-11
1955	rs174593	11	61618831	FADS2	LPE(20:4;0)	LPE	T	C	-0.7532	-0.211	2.3e-08	61851359	0.24647	PC(37:4)	-0.4347	7.09784e-11	LPE(20:4)	0.066529	0.182603
1956	rs174593	11	61618831	FADS2	LPC(20:4;0)	LPC	T	C	-0.7533	-0.2805	1.9e-14	61851359	0.24647	PC(37:4)	-0.4347	7.09784e-11	LPC(20:4)	-0.381457	6.78078e-09
1957	rs916924	11	61619181	FADS2	CE(20:4;0)	CE	T	C	-0.9125	-0.4055	2.7e-12	61851709	0.04304	PC(38:4)C	-0.564101	0.000115265	CE(20:4)	0.144173	0.267452
1958	rs916924	11	61619181	FADS2	PC(16:0;0-20:4;0)	PC	T	C	-0.9124	-0.3475	2.1e-09	61851709	0.04304	PC(38:4)C	-0.564101	0.000115265
1959	rs916924	11	61619181	FADS2	PC(18:0;0-20:4;0)	PC	T	C	-0.9124	-0.4035	3.2e-12	61851709	0.04304	PC(38:4)C	-0.564101	0.000115265
1960	rs916924	11	61619181	FADS2	LPC(20:4;0)	LPC	T	C	-0.913	-0.3253	1.6e-08	61851709	0.04304	PC(38:4)C	-0.564101	0.000115265	LPC(20:4)	-0.380107	0.00890452
1961	rs916925	11	61619294	FADS2	CE(20:4;0)	CE	G	A	0.0873	-0.4059	2.7e-12	61851822	0.02113	PC(38:4)C	-0.776607	0.000206827	CE(20:4)	0.204569	0.0776753
1962	rs916925	11	61619294	FADS2	PC(16:0;0-20:4;0)	PC	G	A	0.0873	-0.3472	2.2e-09	61851822	0.02113	PC(38:4)C	-0.776607	0.000206827
1963	rs916925	11	61619294	FADS2	PC(18:0;0-20:4;0)	PC	G	A	0.0874	-0.4049	2.8e-12	61851822	0.02113	PC(38:4)C	-0.776607	0.000206827
1964	rs916925	11	61619294	FADS2	LPC(20:4;0)	LPC	G	A	0.0867	-0.3257	1.6e-08	61851822	0.02113	PC(38:4)C	-0.776607	0.000206827	LPC(20:4)	-0.565491	0.00566976
1965	rs174594	11	61619829	FADS2	CE(16:0;0)	CE	C	A	0.4348	0.1691	3.1e-08	61852357	0.32653	PC(37:4)	0.564363	1.00877e-21	CE(16:0)	0.163195	0.00624829
1966	rs174594	11	61619829	FADS2	CE(20:4;0)	CE	C	A	0.4354	0.5672	2.2e-75	61852357	0.32653	PC(37:4)	0.564363	1.00877e-21	CE(20:4)	0.343125	9.61539e-09
1967	rs174594	11	61619829	FADS2	CE(20:5;0)	CE	C	A	0.4348	0.3414	6.8e-31	61852357	0.32653	PC(37:4)	0.564363	1.00877e-21	CE(20:5)	0.339774	1.17453e-08
1968	rs174594	11	61619829	FADS2	TAG(56:5;0)	TAG	C	A	0.4364	0.1741	3.2e-08	61852357	0.32653	PC(37:4)	0.564363	1.00877e-21
1969	rs174594	11	61619829	FADS2	TAG(56:6;0)	TAG	C	A	0.4368	0.2133	7.4e-13	61852357	0.32653	PC(37:4)	0.564363	1.00877e-21
1970	rs174594	11	61619829	FADS2	PC(16:0;0-18:2;0)	PC	C	A	0.4346	-0.2106	1.8e-11	61852357	0.32653	PC(37:4)	0.564363	1.00877e-21	PC(34:2)	-0.160161	0.00734287
1971	rs174594	11	61619829	FADS2	PC(16:0;0-20:4;0)	PC	C	A	0.4358	0.4928	3.5e-57	61852357	0.32653	PC(37:4)	0.564363	1.00877e-21
1972	rs174594	11	61619829	FADS2	PC(16:0;0-20:5;0)	PC	C	A	0.4344	0.3241	8.9e-27	61852357	0.32653	PC(37:4)	0.564363	1.00877e-21
1973	rs174594	11	61619829	FADS2	PC(16:0;0-22:4;0)	PC	C	A	0.4348	0.2636	2.2e-15	61852357	0.32653	PC(37:4)	0.564363	1.00877e-21
1974	rs174594	11	61619829	FADS2	PC(16:0;0-22:5;0)	PC	C	A	0.435	0.3424	1.3e-28	61852357	0.32653	PC(37:4)	0.564363	1.00877e-21
1975	rs174594	11	61619829	FADS2	PC(16:1;0-18:2;0)	PC	C	A	0.4356	-0.2887	1.4e-21	61852357	0.32653	PC(37:4)	0.564363	1.00877e-21
1976	rs174594	11	61619829	FADS2	PC(17:0;0-20:4;0)	PC	C	A	0.4336	0.3506	2.6e-27	61852357	0.32653	PC(37:4)	0.564363	1.00877e-21	PC(37:4)	0.564363	1.00877e-21
1977	rs174594	11	61619829	FADS2	PC(18:0;0-20:2;0)	PC	C	A	0.4383	-0.2337	8.3e-13	61852357	0.32653	PC(37:4)	0.564363	1.00877e-21	PC(38:2)	-0.147255	0.0125494
1978	rs174594	11	61619829	FADS2	PC(18:0;0-20:4;0)	PC	C	A	0.4355	0.5588	4.5e-73	61852357	0.32653	PC(37:4)	0.564363	1.00877e-21
1979	rs174594	11	61619829	FADS2	PC(18:0;0-20:5;0)	PC	C	A	0.4312	0.3596	3.8e-31	61852357	0.32653	PC(37:4)	0.564363	1.00877e-21
1980	rs174594	11	61619829	FADS2	PC(18:0;0-22:5;0)	PC	C	A	0.4326	0.241	4.5e-14	61852357	0.32653	PC(37:4)	0.564363	1.00877e-21
1981	rs174594	11	61619829	FADS2	PC(18:1;0-18:2;0)	PC	C	A	0.4345	-0.2905	3.9e-21	61852357	0.32653	PC(37:4)	0.564363	1.00877e-21
1982	rs174594	11	61619829	FADS2	PC(18:1;0-20:4;0)	PC	C	A	0.4352	0.4309	2.5e-42	61852357	0.32653	PC(37:4)	0.564363	1.00877e-21
1983	rs174594	11	61619829	FADS2	PCO(16:0;0-20:4;0)	PCO	C	A	0.4341	0.3733	4.8e-31	61852357	0.32653	PC(37:4)	0.564363	1.00877e-21
1984	rs174594	11	61619829	FADS2	PCO(18:0;0-20:4;0)	PCO	C	A	0.4339	0.2506	4.8e-15	61852357	0.32653	PC(37:4)	0.564363	1.00877e-21
1985	rs174594	11	61619829	FADS2	PCO(18:1;0-18:2;0)	PCO	C	A	0.4329	-0.1935	3.8e-10	61852357	0.32653	PC(37:4)	0.564363	1.00877e-21
1986	rs174594	11	61619829	FADS2	PCO(18:1;0-20:4;0)	PCO	C	A	0.4337	0.2796	2.3e-18	61852357	0.32653	PC(37:4)	0.564363	1.00877e-21
1987	rs174594	11	61619829	FADS2	PI(18:0;0-18:2;0)	PI	C	A	0.4343	-0.2203	1.9e-12	61852357	0.32653	PC(37:4)	0.564363	1.00877e-21	PI(36:2)	-0.14711	0.013353
1988	rs174594	11	61619829	FADS2	PI(18:0;0-20:3;0)	PI	C	A	0.4361	-0.2855	1.9e-19	61852357	0.32653	PC(37:4)	0.564363	1.00877e-21
1989	rs174594	11	61619829	FADS2	PI(18:0;0-20:4;0)	PI	C	A	0.4353	0.2171	8.3e-12	61852357	0.32653	PC(37:4)	0.564363	1.00877e-21	PI(38:4)	0.0591248	0.999736
1990	rs174594	11	61619829	FADS2	PE(18:0;0-18:2;0)	PE	C	A	0.4344	-0.2493	2e-14	61852357	0.32653	PC(37:4)	0.564363	1.00877e-21	PE(36:2)	-0.228989	9.12307e-05
1991	rs174594	11	61619829	FADS2	LPE(18:2;0)	LPE	C	A	0.4333	-0.2448	1.2e-14	61852357	0.32653	PC(37:4)	0.564363	1.00877e-21	LPE(18:2)	-0.21022	0.000555919
1992	rs174594	11	61619829	FADS2	PEO(16:1;0-20:4;0)	PEO	C	A	0.432	0.1831	3.5e-08	61852357	0.32653	PC(37:4)	0.564363	1.00877e-21
1993	rs174594	11	61619829	FADS2	LPE(20:4;0)	LPE	C	A	0.4343	0.2852	1.1e-18	61852357	0.32653	PC(37:4)	0.564363	1.00877e-21	LPE(20:4)	0.155385	0.0103146
1994	rs174594	11	61619829	FADS2	LPC(20:4;0)	LPC	C	A	0.4347	0.4417	5.8e-46	61852357	0.32653	PC(37:4)	0.564363	1.00877e-21	LPC(20:4)	0.468867	1.42047e-15
1995	rs174597	11	61621040	FADS2	PC(16:0;0-20:4;0)	PC	G	C	0.1458	-0.252	3.2e-08	61853568	0.24725	PC(37:4)	-0.412432	2.81027e-10
1996	rs174598	11	61621194	FADS2	CE(20:4;0)	CE	G	A	0.3502	-0.5049	3.2e-53	61853722	0.30658	PC(37:4)	-0.47494	6.63816e-15	CE(20:4)	-0.285476	3.28176e-06
1997	rs174598	11	61621194	FADS2	CE(20:5;0)	CE	G	A	0.3498	-0.296	2.2e-21	61853722	0.30658	PC(37:4)	-0.47494	6.63816e-15	CE(20:5)	-0.297706	1.14517e-06
1998	rs174598	11	61621194	FADS2	TAG(56:6;0)	TAG	G	A	0.3512	-0.1765	1.7e-08	61853722	0.30658	PC(37:4)	-0.47494	6.63816e-15
1999	rs174598	11	61621194	FADS2	PC(16:0;0-20:4;0)	PC	G	A	0.3503	-0.4394	1e-40	61853722	0.30658	PC(37:4)	-0.47494	6.63816e-15
2000	rs174598	11	61621194	FADS2	PC(16:0;0-20:5;0)	PC	G	A	0.3495	-0.283	8.1e-19	61853722	0.30658	PC(37:4)	-0.47494	6.63816e-15
2001	rs174598	11	61621194	FADS2	PC(16:0;0-22:4;0)	PC	G	A	0.3493	-0.2455	1.9e-12	61853722	0.30658	PC(37:4)	-0.47494	6.63816e-15
2002	rs174598	11	61621194	FADS2	PC(16:0;0-22:5;0)	PC	G	A	0.3497	-0.3151	3.9e-22	61853722	0.30658	PC(37:4)	-0.47494	6.63816e-15
2003	rs174598	11	61621194	FADS2	PC(16:1;0-18:2;0)	PC	G	A	0.3501	0.2314	3.8e-13	61853722	0.30658	PC(37:4)	-0.47494	6.63816e-15
2004	rs174598	11	61621194	FADS2	PC(17:0;0-20:4;0)	PC	G	A	0.3489	-0.3087	1.4e-19	61853722	0.30658	PC(37:4)	-0.47494	6.63816e-15	PC(37:4)	-0.47494	6.63816e-15
2005	rs174598	11	61621194	FADS2	PC(18:0;0-20:4;0)	PC	G	A	0.3501	-0.4939	8.5e-51	61853722	0.30658	PC(37:4)	-0.47494	6.63816e-15
2006	rs174598	11	61621194	FADS2	PC(18:0;0-20:5;0)	PC	G	A	0.3476	-0.32	1.3e-22	61853722	0.30658	PC(37:4)	-0.47494	6.63816e-15
2007	rs174598	11	61621194	FADS2	PC(18:0;0-22:5;0)	PC	G	A	0.3485	-0.2256	1.9e-11	61853722	0.30658	PC(37:4)	-0.47494	6.63816e-15
2008	rs174598	11	61621194	FADS2	PC(18:1;0-18:2;0)	PC	G	A	0.3495	0.2409	9.1e-14	61853722	0.30658	PC(37:4)	-0.47494	6.63816e-15
2009	rs174598	11	61621194	FADS2	PC(18:1;0-20:4;0)	PC	G	A	0.35	-0.4017	2.9e-33	61853722	0.30658	PC(37:4)	-0.47494	6.63816e-15
2010	rs174598	11	61621194	FADS2	PCO(16:0;0-20:4;0)	PCO	G	A	0.3494	-0.3278	4.6e-22	61853722	0.30658	PC(37:4)	-0.47494	6.63816e-15
2011	rs174598	11	61621194	FADS2	PCO(18:0;0-20:4;0)	PCO	G	A	0.3491	-0.2409	7.1e-13	61853722	0.30658	PC(37:4)	-0.47494	6.63816e-15
2012	rs174598	11	61621194	FADS2	PCO(18:1;0-20:4;0)	PCO	G	A	0.3492	-0.2562	2.6e-14	61853722	0.30658	PC(37:4)	-0.47494	6.63816e-15
2013	rs174598	11	61621194	FADS2	PI(18:0;0-18:2;0)	PI	G	A	0.3495	0.179	4.8e-08	61853722	0.30658	PC(37:4)	-0.47494	6.63816e-15	PI(36:2)	0.06063	0.0559551
2014	rs174598	11	61621194	FADS2	PI(18:0;0-20:3;0)	PI	G	A	0.3506	0.2627	2.9e-15	61853722	0.30658	PC(37:4)	-0.47494	6.63816e-15
2015	rs174598	11	61621194	FADS2	PI(18:0;0-20:4;0)	PI	G	A	0.3499	-0.1844	3.5e-08	61853722	0.30658	PC(37:4)	-0.47494	6.63816e-15	PI(38:4)	0.0601753	0.725999
2016	rs174598	11	61621194	FADS2	PE(18:0;0-18:2;0)	PE	G	A	0.3499	0.2197	1.2e-10	61853722	0.30658	PC(37:4)	-0.47494	6.63816e-15	PE(36:2)	0.222217	0.000203157
2017	rs174598	11	61621194	FADS2	LPE(18:2;0)	LPE	G	A	0.3493	0.2255	1.1e-11	61853722	0.30658	PC(37:4)	-0.47494	6.63816e-15	LPE(18:2)	0.155618	0.0123452
2018	rs174598	11	61621194	FADS2	LPE(20:4;0)	LPE	G	A	0.3498	-0.2436	9.8e-13	61853722	0.30658	PC(37:4)	-0.47494	6.63816e-15	LPE(20:4)	-0.161349	0.00878721
2019	rs174598	11	61621194	FADS2	LPC(20:4;0)	LPC	G	A	0.3502	-0.3924	1e-32	61853722	0.30658	PC(37:4)	-0.47494	6.63816e-15	LPC(20:4)	-0.410948	1.04904e-11
2020	rs174599	11	61621556	FADS2	CE(16:0;0)	CE	G	C	0.4363	-0.1712	2.1e-08	61854084	0.37787	PC(37:4)	-0.449735	4.61103e-15	CE(16:0)	-0.135289	0.0174874
2021	rs174599	11	61621556	FADS2	CE(20:4;0)	CE	G	C	0.4368	-0.5687	7.9e-76	61854084	0.37787	PC(37:4)	-0.449735	4.61103e-15	CE(20:4)	-0.250975	1.33865e-05
[truncated: 1,522 more rows]
