# Supplementary material for: An Amish founder population reveals rare-population genetic determinants of the human lipidome
Source: Commun Biol. 2022 Apr 7;5:334. doi: 10.1038/s42003-022-03291-2 (PMC8989972; doi:10.1038/s42003-022-03291-2)
Supplement: Supplementary file 12 — Supplementary Data 9 [file 42003_2022_3291_MOESM12_ESM.xlsx]

## Sheet: Sheet1
Supplementary Table 9: Association results of the 1602 top lipidomic associated variants with four traditional lipids HDL, LDL, TC and TG.
CHR	POS38	rsNumber	Non_Coded_Allele	Effect_Allele	Effect_Allele_Freq	Trait	Effect size	P value
1	46866903	rs145058429	T	C	0.120374	HDL	1.09173	0.401748
1	46866903	rs145058429	T	C	0.120563	LDL	1.63735	0.660039
1	46866903	rs145058429	T	C	0.120374	TC	1.92178	0.628088
1	46866903	rs145058429	T	C	0.120374	TG	-0.0650283	0.148565
1	75729746	rs145024038	T	TG	0.320682	HDL	-0.912329	0.301591
1	75729746	rs145024038	T	TG	0.319695	LDL	3.95487	0.118155
1	75729746	rs145024038	T	TG	0.320682	TC	4.92549	0.0679775
1	75729746	rs145024038	T	TG	0.320682	TG	0.0971335	0.00145834
1	75752634	rs72686191	G	T	0.329281	HDL	-0.869806	0.315346
1	75752634	rs72686191	G	T	0.32823	LDL	3.71995	0.133625
1	75752634	rs72686191	G	T	0.329281	TC	4.67589	0.0769463
1	75752634	rs72686191	G	T	0.329281	TG	0.0918758	0.00215577
1	216164105	rs301759	A	G	0.788732	HDL	1.14791	0.262994
1	216164105	rs301759	A	G	0.789969	LDL	2.23866	0.445538
1	216164105	rs301759	A	G	0.788732	TC	2.93327	0.346102
1	216164105	rs301759	A	G	0.788732	TG	-0.0106182	0.765662
1	224720011	rs6426153	G	T	0.469806	HDL	0.34376	0.678067
1	224720011	rs6426153	G	T	0.470542	LDL	-0.832318	0.724815
1	224720011	rs6426153	G	T	0.469806	TC	-0.775882	0.758117
1	224720011	rs6426153	G	T	0.469806	TG	-0.00423292	0.882837
1	242773726	rs116817123	T	C	0.03365	HDL	-0.653862	0.76557
1	242773726	rs116817123	T	C	0.032919	LDL	-2.91231	0.639041
1	242773726	rs116817123	T	C	0.03365	TC	-1.67646	0.796747
1	242773726	rs116817123	T	C	0.03365	TG	-0.00918814	0.904226
1	242829949	rs76162469	T	C	0.039906	HDL	-0.688921	0.737015
1	242829949	rs76162469	T	C	0.039185	LDL	-3.15646	0.587064
1	242829949	rs76162469	T	C	0.039906	TC	-2.53153	0.679784
1	242829949	rs76162469	T	C	0.039906	TG	-0.0160027	0.822565
2	19465969	rs150341989	GT	G	0.029752	HDL	-1.04619	0.6593
2	19465969	rs150341989	GT	G	0.029799	LDL	-2.58151	0.699233
2	19465969	rs150341989	GT	G	0.029752	TC	-2.04592	0.77385
2	19465969	rs150341989	GT	G	0.029752	TG	0.0726124	0.378523
2	19470900	rs17706746	G	C	0.02975	HDL	-1.04568	0.659452
2	19470900	rs17706746	G	C	0.029797	LDL	-2.58132	0.699253
2	19470900	rs17706746	G	C	0.02975	TC	-2.0451	0.773937
2	19470900	rs17706746	G	C	0.02975	TG	0.0726157	0.378499
2	19471163	rs72782099	G	A	0.029751	HDL	-1.04596	0.659369
2	19471163	rs72782099	G	A	0.029798	LDL	-2.58064	0.699329
2	19471163	rs72782099	G	A	0.029751	TC	-2.0448	0.773969
2	19471163	rs72782099	G	A	0.029751	TG	0.0726116	0.378527
2	19472219	rs11685045	T	G	0.029751	HDL	-1.04596	0.659369
2	19472219	rs11685045	T	G	0.029798	LDL	-2.58064	0.699329
2	19472219	rs11685045	T	G	0.029751	TC	-2.0448	0.773969
2	19472219	rs11685045	T	G	0.029751	TG	0.0726116	0.378527
2	19472420	rs11689050	G	A	0.029751	HDL	-1.04596	0.659369
2	19472420	rs11689050	G	A	0.029798	LDL	-2.58064	0.699329
2	19472420	rs11689050	G	A	0.029751	TC	-2.0448	0.773969
2	19472420	rs11689050	G	A	0.029751	TG	0.0726116	0.378527
2	19473044	rs62126600	C	A	0.02975	HDL	-1.04568	0.659452
2	19473044	rs62126600	C	A	0.029797	LDL	-2.58132	0.699253
2	19473044	rs62126600	C	A	0.02975	TC	-2.0451	0.773937
2	19473044	rs62126600	C	A	0.02975	TG	0.0726157	0.378499
2	21006288	rs5742904	C	T	0.063375	HDL	-2.19474	0.213484
2	21006288	rs5742904	C	T	0.063474	LDL	65.744	6.3807e-46
2	21006288	rs5742904	C	T	0.063375	TC	62.2285	3.80369e-35
2	21006288	rs5742904	C	T	0.063375	TG	-0.0782659	0.198607
2	233600317	rs2741012	C	T	0.420071	HDL	-1.15284	0.160921
2	233600317	rs2741012	C	T	0.419946	LDL	0.877297	0.708452
2	233600317	rs2741012	C	T	0.420071	TC	-0.0389197	0.987575
2	233600317	rs2741012	C	T	0.420071	TG	0.00877674	0.758589
2	233601265	rs2741013	C	T	0.420071	HDL	-1.15284	0.160921
2	233601265	rs2741013	C	T	0.419946	LDL	0.877297	0.708452
2	233601265	rs2741013	C	T	0.420071	TC	-0.0389197	0.987575
2	233601265	rs2741013	C	T	0.420071	TG	0.00877674	0.758589
2	233602042	rs2741019	C	G	0.419427	HDL	-1.15977	0.159224
2	233602042	rs2741019	C	G	0.419301	LDL	0.889052	0.705152
2	233602042	rs2741019	C	G	0.419427	TC	-0.0149012	0.99525
2	233602042	rs2741019	C	G	0.419427	TG	0.00941929	0.74203
2	233603237	rs2741021	C	T	0.42007	HDL	-1.15279	0.160938
2	233603237	rs2741021	C	T	0.419944	LDL	0.87761	0.708353
2	233603237	rs2741021	C	T	0.42007	TC	-0.0385911	0.98768
2	233603237	rs2741021	C	T	0.42007	TG	0.00877412	0.758659
2	233605627	rs2741022	C	T	0.42007	HDL	-1.15279	0.160938
2	233605627	rs2741022	C	T	0.419944	LDL	0.87761	0.708353
2	233605627	rs2741022	C	T	0.42007	TC	-0.0385911	0.98768
2	233605627	rs2741022	C	T	0.42007	TG	0.00877412	0.758659
2	233607902	rs2602362	A	C	0.42007	HDL	-1.15279	0.160938
2	233607902	rs2602362	A	C	0.419944	LDL	0.87761	0.708353
2	233607902	rs2602362	A	C	0.42007	TC	-0.0385911	0.98768
2	233607902	rs2602362	A	C	0.42007	TG	0.00877412	0.758659
2	233608068	rs2741023	G	A	0.431993	HDL	-1.27504	0.121095
2	233608068	rs2741023	G	A	0.431886	LDL	0.868001	0.711035
2	233608068	rs2741023	G	A	0.431993	TC	-0.00823534	0.997367
2	233608068	rs2741023	G	A	0.431993	TG	0.0146711	0.607712
2	233609365	rs2741027	G	A	0.42007	HDL	-1.15279	0.160938
2	233609365	rs2741027	G	A	0.419944	LDL	0.87761	0.708353
2	233609365	rs2741027	G	A	0.42007	TC	-0.0385911	0.98768
2	233609365	rs2741027	G	A	0.42007	TG	0.00877412	0.758659
2	233610268	rs2741028	G	A	0.42007	HDL	-1.15279	0.160938
2	233610268	rs2741028	G	A	0.419944	LDL	0.87761	0.708353
2	233610268	rs2741028	G	A	0.42007	TC	-0.0385911	0.98768
2	233610268	rs2741028	G	A	0.42007	TG	0.00877412	0.758659
2	233611879	rs2602363	T	C	0.420852	HDL	-1.17892	0.151975
2	233611879	rs2602363	T	C	0.420728	LDL	0.776462	0.740838
2	233611879	rs2602363	T	C	0.420852	TC	-0.136851	0.956358
2	233611879	rs2602363	T	C	0.420852	TG	0.0103319	0.717731
2	233615583	rs2602364	G	A	0.42007	HDL	-1.15279	0.160938
2	233615583	rs2602364	G	A	0.419944	LDL	0.87761	0.708353
2	233615583	rs2602364	G	A	0.42007	TC	-0.0385911	0.98768
2	233615583	rs2602364	G	A	0.42007	TG	0.00877412	0.758659
2	233621514	rs2741029	T	G	0.42007	HDL	-1.15279	0.160938
2	233621514	rs2741029	T	G	0.419944	LDL	0.87761	0.708353
2	233621514	rs2741029	T	G	0.42007	TC	-0.0385911	0.98768
2	233621514	rs2741029	T	G	0.42007	TG	0.00877412	0.758659
2	233627506	rs2741030	C	T	0.42007	HDL	-1.15279	0.160938
2	233627506	rs2741030	C	T	0.419944	LDL	0.87761	0.708353
2	233627506	rs2741030	C	T	0.42007	TC	-0.0385911	0.98768
2	233627506	rs2741030	C	T	0.42007	TG	0.00877412	0.758659
2	233640168	rs2741034	A	G	0.420518	HDL	-1.15966	0.158299
2	233640168	rs2741034	A	G	0.420393	LDL	0.99965	0.669899
2	233640168	rs2741034	A	G	0.420518	TC	0.0812948	0.974038
2	233640168	rs2741034	A	G	0.420518	TG	0.00858162	0.763714
2	233650156	rs2741036	G	A	0.420526	HDL	-1.15973	0.158266
2	233650156	rs2741036	G	A	0.420401	LDL	1.00184	0.669211
2	233650156	rs2741036	G	A	0.420526	TC	0.0834913	0.973336
2	233650156	rs2741036	G	A	0.420526	TG	0.00857853	0.763792
2	233653307	rs2602373	T	C	0.420527	HDL	-1.15973	0.158263
2	233653307	rs2602373	T	C	0.420402	LDL	1.00217	0.669106
2	233653307	rs2602373	T	C	0.420527	TC	0.0838065	0.973235
2	233653307	rs2602373	T	C	0.420527	TG	0.00857778	0.763811
2	233655352	rs2741038	G	A	0.420546	HDL	-1.16001	0.158134
2	233655352	rs2741038	G	A	0.420422	LDL	1.00762	0.667391
2	233655352	rs2741038	G	A	0.420546	TC	0.0892078	0.971508
2	233655352	rs2741038	G	A	0.420546	TG	0.00856533	0.764129
2	233657271	rs2741042	C	T	0.420547	HDL	-1.16002	0.158131
2	233657271	rs2741042	C	T	0.420422	LDL	1.00784	0.667322
2	233657271	rs2741042	C	T	0.420547	TC	0.0894273	0.971438
2	233657271	rs2741042	C	T	0.420547	TG	0.00856502	0.764137
2	233660318	rs2602374	C	T	0.400203	HDL	-1.08042	0.188432
2	233660318	rs2602374	C	T	0.400046	LDL	1.13689	0.626688
2	233660318	rs2602374	C	T	0.400203	TC	0.526724	0.832459
2	233660318	rs2602374	C	T	0.400203	TG	0.0221939	0.436789
2	233670722	rs2741044	G	A	0.405056	HDL	-1.09134	0.183917
2	233670722	rs2741044	G	A	0.404908	LDL	1.59247	0.496198
2	233670722	rs2741044	G	A	0.405056	TC	0.907572	0.71585
2	233670722	rs2741044	G	A	0.405056	TG	0.0193187	0.4984
2	233671494	rs2741045	C	T	0.405056	HDL	-1.09134	0.183917
2	233671494	rs2741045	C	T	0.404908	LDL	1.59247	0.496198
2	233671494	rs2741045	C	T	0.405056	TC	0.907572	0.71585
2	233671494	rs2741045	C	T	0.405056	TG	0.0193187	0.4984
2	233671603	rs2741046	T	C	0.405056	HDL	-1.09134	0.183917
2	233671603	rs2741046	T	C	0.404908	LDL	1.59247	0.496198
2	233671603	rs2741046	T	C	0.405056	TC	0.907572	0.71585
2	233671603	rs2741046	T	C	0.405056	TG	0.0193187	0.4984
2	233673405	rs2602376	C	T	0.405082	HDL	-1.0914	0.183858
2	233673405	rs2602376	C	T	0.404933	LDL	1.59869	0.494475
2	233673405	rs2602376	C	T	0.405082	TC	0.913967	0.71391
2	233673405	rs2602376	C	T	0.405082	TG	0.0193085	0.498592
2	233677928	rs7571915	G	A	0.445811	HDL	-1.26381	0.122861
2	233677928	rs7571915	G	A	0.445726	LDL	-0.390595	0.867719
2	233677928	rs7571915	G	A	0.445811	TC	-1.48842	0.551363
2	233677928	rs7571915	G	A	0.445811	TG	0.00718034	0.800753
2	233678562	rs11692664	A	G	0.445811	HDL	-1.26381	0.122861
2	233678562	rs11692664	A	G	0.445726	LDL	-0.390595	0.867719
2	233678562	rs11692664	A	G	0.445811	TC	-1.48842	0.551363
2	233678562	rs11692664	A	G	0.445811	TG	0.00718034	0.800753
2	233679061	rs10202865	C	T	0.445811	HDL	-1.26381	0.122861
2	233679061	rs10202865	C	T	0.445726	LDL	-0.390595	0.867719
2	233679061	rs10202865	C	T	0.445811	TC	-1.48842	0.551363
2	233679061	rs10202865	C	T	0.445811	TG	0.00718034	0.800753
2	233679201	rs77070100	T	C	0.474767	HDL	-0.81062	0.321407
2	233679201	rs77070100	T	C	0.474727	LDL	-0.54772	0.814374
2	233679201	rs77070100	T	C	0.474767	TC	-1.3451	0.588684
2	233679201	rs77070100	T	C	0.474767	TG	0.00579083	0.83828
2	233679202	rs75444879	G	A	0.474763	HDL	-0.810395	0.321533
2	233679202	rs75444879	G	A	0.474723	LDL	-0.548257	0.814192
2	233679202	rs75444879	G	A	0.474763	TC	-1.34545	0.588579
2	233679202	rs75444879	G	A	0.474763	TG	0.00578466	0.838448
2	233679206	rs35984508	G	A	0.474767	HDL	-0.81062	0.321407
2	233679206	rs35984508	G	A	0.474727	LDL	-0.54772	0.814374
2	233679206	rs35984508	G	A	0.474767	TC	-1.3451	0.588684
2	233679206	rs35984508	G	A	0.474767	TG	0.00579083	0.83828
2	233680544	rs10197460	G	T	0.457746	HDL	-1.39623	0.0894293
2	233680544	rs10197460	G	T	0.45768	LDL	-0.392077	0.867523
2	233680544	rs10197460	G	T	0.457746	TC	-1.45991	0.559865
2	233680544	rs10197460	G	T	0.457746	TG	0.0131129	0.646231
2	233680666	rs10167119	T	C	0.457552	HDL	-1.39721	0.0893472
2	233680666	rs10167119	T	C	0.457485	LDL	-0.40368	0.863702
2	233680666	rs10167119	T	C	0.457552	TC	-1.47471	0.556076
2	233680666	rs10167119	T	C	0.457552	TG	0.0130375	0.648271
2	233681395	rs4530361	A	G	0.457551	HDL	-1.3972	0.089349
2	233681395	rs4530361	A	G	0.457484	LDL	-0.403908	0.863627
2	233681395	rs4530361	A	G	0.457551	TC	-1.47493	0.556018
2	233681395	rs4530361	A	G	0.457551	TG	0.0130378	0.648263
2	233681881	rs7586110	T	G	0.457552	HDL	-1.39721	0.0893472
2	233681881	rs7586110	T	G	0.457485	LDL	-0.40368	0.863702
2	233681881	rs7586110	T	G	0.457552	TC	-1.47471	0.556076
2	233681881	rs7586110	T	G	0.457552	TG	0.0130375	0.648271
2	233681970	rs7577677	C	A	0.457552	HDL	-1.39721	0.0893472
2	233681970	rs7577677	C	A	0.457485	LDL	-0.40368	0.863702
2	233681970	rs7577677	C	A	0.457552	TC	-1.47471	0.556076
2	233681970	rs7577677	C	A	0.457552	TG	0.0130375	0.648271
2	233682559	rs11692021	T	C	0.457552	HDL	-1.39721	0.0893472
2	233682559	rs11692021	T	C	0.457485	LDL	-0.40368	0.863702
2	233682559	rs11692021	T	C	0.457552	TC	-1.47471	0.556076
2	233682559	rs11692021	T	C	0.457552	TG	0.0130375	0.648271
2	233684170	rs6724485	G	A	0.486502	HDL	-0.943147	0.251719
2	233684170	rs6724485	G	A	0.486481	LDL	-0.565194	0.809538
2	233684170	rs6724485	G	A	0.486502	TC	-1.33585	0.593128
2	233684170	rs6724485	G	A	0.486502	TG	0.0116423	0.683649
2	233684395	rs4347832	T	C	0.486502	HDL	-0.943147	0.251719
2	233684395	rs4347832	T	C	0.486481	LDL	-0.565194	0.809538
2	233684395	rs4347832	T	C	0.486502	TC	-1.33585	0.593128
2	233684395	rs4347832	T	C	0.486502	TG	0.0116423	0.683649
2	233684471	rs4261716	G	T	0.486541	HDL	-0.94417	0.251192
2	233684471	rs4261716	G	T	0.48652	LDL	-0.568189	0.808538
2	233684471	rs4261716	G	T	0.486541	TC	-1.33942	0.592119
2	233684471	rs4261716	G	T	0.486541	TG	0.0116853	0.682536
2	233684956	rs373189541	TGAAAA	T	0.445556	HDL	-1.25636	0.12517
2	233684956	rs373189541	TGAAAA	T	0.44547	LDL	-0.389808	0.868015
2	233684956	rs373189541	TGAAAA	T	0.445556	TC	-1.48276	0.552979
2	233684956	rs373189541	TGAAAA	T	0.445556	TG	0.0070511	0.804307
2	233685060	rs13002774	G	A	0.486502	HDL	-0.943147	0.251719
2	233685060	rs13002774	G	A	0.486481	LDL	-0.565194	0.809538
2	233685060	rs13002774	G	A	0.486502	TC	-1.33585	0.593128
2	233685060	rs13002774	G	A	0.486502	TG	0.0116423	0.683649
2	233685285	rs4338954	C	G	0.486502	HDL	-0.943147	0.251719
2	233685285	rs4338954	C	G	0.486481	LDL	-0.565194	0.809538
2	233685285	rs4338954	C	G	0.486502	TC	-1.33585	0.593128
2	233685285	rs4338954	C	G	0.486502	TG	0.0116423	0.683649
2	233685437	rs4553819	A	G	0.486502	HDL	-0.943147	0.251719
2	233685437	rs4553819	A	G	0.486481	LDL	-0.565194	0.809538
2	233685437	rs4553819	A	G	0.486502	TC	-1.33585	0.593128
2	233685437	rs4553819	A	G	0.486502	TG	0.0116423	0.683649
2	233685623	rs11902131	C	T	0.486502	HDL	-0.943147	0.251719
2	233685623	rs11902131	C	T	0.486481	LDL	-0.565194	0.809538
2	233685623	rs11902131	C	T	0.486502	TC	-1.33585	0.593128
2	233685623	rs11902131	C	T	0.486502	TG	0.0116423	0.683649
2	233686969	rs6753320	A	C	0.486698	HDL	-0.943102	0.251572
2	233686969	rs6753320	A	C	0.486677	LDL	-0.553332	0.813395
2	233686969	rs6753320	A	C	0.486698	TC	-1.3215	0.596973
2	233686969	rs6753320	A	C	0.486698	TG	0.0117334	0.681201
2	233687101	rs6736508	G	A	0.486698	HDL	-0.943102	0.251572
2	233687101	rs6736508	G	A	0.486677	LDL	-0.553332	0.813395
2	233687101	rs6736508	G	A	0.486698	TC	-1.3215	0.596973
2	233687101	rs6736508	G	A	0.486698	TG	0.0117334	0.681201
2	233687171	rs6753569	A	C	0.486502	HDL	-0.943147	0.251719
2	233687171	rs6753569	A	C	0.486481	LDL	-0.565194	0.809538
2	233687171	rs6753569	A	C	0.486502	TC	-1.33585	0.593128
2	233687171	rs6753569	A	C	0.486502	TG	0.0116423	0.683649
2	233687304	rs6736743	G	A	0.487633	HDL	-0.95135	0.248447
2	233687304	rs6736743	G	A	0.487614	LDL	-0.514138	0.826751
2	233687304	rs6736743	G	A	0.487633	TC	-1.29601	0.604823
2	233687304	rs6736743	G	A	0.487633	TG	0.011369	0.691201
2	233687722	rs10203266	G	C	0.486502	HDL	-0.943138	0.251724
2	233687722	rs10203266	G	C	0.48648	LDL	-0.565412	0.809466
2	233687722	rs10203266	G	C	0.486502	TC	-1.33608	0.593066
2	233687722	rs10203266	G	C	0.486502	TG	0.0116426	0.683642
2	233688190	rs10168155	C	T	0.486502	HDL	-0.943147	0.251719
2	233688190	rs10168155	C	T	0.486481	LDL	-0.565194	0.809538
2	233688190	rs10168155	C	T	0.486502	TC	-1.33585	0.593128
2	233688190	rs10168155	C	T	0.486502	TG	0.0116423	0.683649
2	233688219	rs10175809	T	A	0.486502	HDL	-0.943147	0.251719
2	233688219	rs10175809	T	A	0.486481	LDL	-0.565194	0.809538
2	233688219	rs10175809	T	A	0.486502	TC	-1.33585	0.593128
2	233688219	rs10175809	T	A	0.486502	TG	0.0116423	0.683649
2	233688342	rs10168333	C	T	0.486502	HDL	-0.943147	0.251719
2	233688342	rs10168333	C	T	0.486481	LDL	-0.565194	0.809538
2	233688342	rs10168333	C	T	0.486502	TC	-1.33585	0.593128
2	233688342	rs10168333	C	T	0.486502	TG	0.0116423	0.683649
2	233688441	rs10168416	C	G	0.445817	HDL	-1.26352	0.122941
2	233688441	rs10168416	C	G	0.445732	LDL	-0.389381	0.868124
2	233688441	rs10168416	C	G	0.445817	TC	-1.48689	0.551763
2	233688441	rs10168416	C	G	0.445817	TG	0.00717302	0.800948
2	233688675	rs10173355	A	T	0.445815	HDL	-1.26347	0.122955
2	233688675	rs10173355	A	T	0.44573	LDL	-0.389457	0.868098
2	233688675	rs10173355	A	T	0.445815	TC	-1.48703	0.551725
2	233688675	rs10173355	A	T	0.445815	TG	0.00716523	0.801159
2	233688837	rs11680450	T	C	0.486502	HDL	-0.943147	0.251719
2	233688837	rs11680450	T	C	0.486481	LDL	-0.565194	0.809538
2	233688837	rs11680450	T	C	0.486502	TC	-1.33585	0.593128
2	233688837	rs11680450	T	C	0.486502	TG	0.0116423	0.683649
2	233689021	rs10171367	C	G	0.486502	HDL	-0.943147	0.251719
2	233689021	rs10171367	C	G	0.486481	LDL	-0.565194	0.809538
2	233689021	rs10171367	C	G	0.486502	TC	-1.33585	0.593128
2	233689021	rs10171367	C	G	0.486502	TG	0.0116423	0.683649
2	233689179	rs10179094	T	A	0.457551	HDL	-1.39682	0.0894347
2	233689179	rs10179094	T	A	0.457484	LDL	-0.403999	0.863596
2	233689179	rs10179094	T	A	0.457551	TC	-1.47479	0.556055
2	233689179	rs10179094	T	A	0.457551	TG	0.0130248	0.64859
2	233690345	rs7563561	T	G	0.486698	HDL	-0.943102	0.251572
2	233690345	rs7563561	T	G	0.486677	LDL	-0.553332	0.813395
2	233690345	rs7563561	T	G	0.486698	TC	-1.3215	0.596973
2	233690345	rs7563561	T	G	0.486698	TG	0.0117334	0.681201
2	233690443	rs7608175	C	G	0.486698	HDL	-0.943102	0.251572
2	233690443	rs7608175	C	G	0.486677	LDL	-0.553332	0.813395
2	233690443	rs7608175	C	G	0.486698	TC	-1.3215	0.596973
2	233690443	rs7608175	C	G	0.486698	TG	0.0117334	0.681201
2	233690650	rs45615240	T	C	0.486502	HDL	-0.943137	0.251726
2	233690650	rs45615240	T	C	0.48648	LDL	-0.565571	0.809414
2	233690650	rs45615240	T	C	0.486502	TC	-1.33622	0.593028
2	233690650	rs45615240	T	C	0.486502	TG	0.0116423	0.683649
2	233691295	rs12623271	C	G	0.486502	HDL	-0.943137	0.251726
2	233691295	rs12623271	C	G	0.48648	LDL	-0.565571	0.809414
2	233691295	rs12623271	C	G	0.486502	TC	-1.33622	0.593028
2	233691295	rs12623271	C	G	0.486502	TG	0.0116423	0.683649
2	233691628	rs10445704	G	A	0.486502	HDL	-0.943137	0.251726
2	233691628	rs10445704	G	A	0.48648	LDL	-0.565571	0.809414
2	233691628	rs10445704	G	A	0.486502	TC	-1.33622	0.593028
2	233691628	rs10445704	G	A	0.486502	TG	0.0116423	0.683649
2	233691689	rs397897493	CAGGAG	C	0.486502	HDL	-0.943137	0.251726
2	233691689	rs397897493	CAGGAG	C	0.48648	LDL	-0.565571	0.809414
2	233691689	rs397897493	CAGGAG	C	0.486502	TC	-1.33622	0.593028
2	233691689	rs397897493	CAGGAG	C	0.486502	TG	0.0116423	0.683649
2	233692353	rs13015720	G	A	0.486502	HDL	-0.943137	0.251726
2	233692353	rs13015720	G	A	0.48648	LDL	-0.565571	0.809414
2	233692353	rs13015720	G	A	0.486502	TC	-1.33622	0.593028
2	233692353	rs13015720	G	A	0.486502	TG	0.0116423	0.683649
2	233693023	rs6759892	T	G	0.486698	HDL	-0.943102	0.251572
2	233693023	rs6759892	T	G	0.486677	LDL	-0.553332	0.813395
2	233693023	rs6759892	T	G	0.486698	TC	-1.3215	0.596973
2	233693023	rs6759892	T	G	0.486698	TG	0.0117334	0.681201
2	233693319	rs1105880	A	G	0.474766	HDL	-0.810071	0.321722
2	233693319	rs1105880	A	G	0.474726	LDL	-0.547512	0.814438
2	233693319	rs1105880	A	G	0.474766	TC	-1.34447	0.588848
2	233693319	rs1105880	A	G	0.474766	TG	0.00576978	0.838856
2	233693545	rs2070959	A	G	0.445815	HDL	-1.26346	0.122959
2	233693545	rs2070959	A	G	0.44573	LDL	-0.389833	0.867973
2	233693545	rs2070959	A	G	0.445815	TC	-1.4874	0.551628
2	233693545	rs2070959	A	G	0.445815	TG	0.00716525	0.801159
2	233693556	rs1105879	A	C	0.474766	HDL	-0.810071	0.321722
2	233693556	rs1105879	A	C	0.474726	LDL	-0.547512	0.814438
2	233693556	rs1105879	A	C	0.474766	TC	-1.34447	0.588848
2	233693556	rs1105879	A	C	0.474766	TG	0.00576978	0.838856
2	233695584	rs28899170	C	A	0.480261	HDL	-0.558905	0.500893
2	233695584	rs28899170	C	A	0.48023	LDL	0.18359	0.938336
2	233695584	rs28899170	C	A	0.480261	TC	-0.694508	0.783579
2	233695584	rs28899170	C	A	0.480261	TG	-0.0232644	0.419159
2	233697516	rs6715829	A	T	0.457861	HDL	-1.15679	0.158974
2	233697516	rs6715829	A	T	0.457795	LDL	-0.90508	0.699937
2	233697516	rs6715829	A	T	0.457861	TC	-1.93288	0.439831
2	233697516	rs6715829	A	T	0.457861	TG	0.00871632	0.759867
2	233701893	rs17862865	A	G	0.474494	HDL	-0.444885	0.596437
2	233701893	rs17862865	A	G	0.474454	LDL	-0.459433	0.847444
2	233701893	rs17862865	A	G	0.474494	TC	-0.939653	0.712053
2	233701893	rs17862865	A	G	0.474494	TG	-0.013717	0.638117
2	233702266	rs17862866	A	G	0.474495	HDL	-0.444936	0.596392
2	233702266	rs17862866	A	G	0.474455	LDL	-0.459168	0.84753
2	233702266	rs17862866	A	G	0.474495	TC	-0.939394	0.712128
2	233702266	rs17862866	A	G	0.474495	TG	-0.0137144	0.638178
2	233702448	rs17863787	T	G	0.398087	HDL	-1.39816	0.0976968
2	233702448	rs17863787	T	G	0.397927	LDL	-1.0689	0.657281
2	233702448	rs17863787	T	G	0.398087	TC	-2.06962	0.41989
2	233702448	rs17863787	T	G	0.398087	TG	0.00992222	0.735423
2	233703807	rs34781889	CTCTG	C	0.398833	HDL	-1.44761	0.0866367
2	233703807	rs34781889	CTCTG	C	0.398675	LDL	-1.33427	0.58005
2	233703807	rs34781889	CTCTG	C	0.398833	TC	-2.4082	0.348387
2	233703807	rs34781889	CTCTG	C	0.398833	TG	0.00733226	0.802984
2	233703893	rs7567229	C	A	0.397935	HDL	-1.39033	0.0997033
2	233703893	rs7567229	C	A	0.397775	LDL	-1.07185	0.656509
2	233703893	rs7567229	C	A	0.397935	TC	-2.06707	0.420631
2	233703893	rs7567229	C	A	0.397935	TG	0.00963619	0.742855
2	233704044	rs4521035	A	C	0.474406	HDL	-0.439792	0.600773
2	233704044	rs4521035	A	C	0.474366	LDL	-0.459513	0.847472
2	233704044	rs4521035	A	C	0.474406	TC	-0.93804	0.712624
2	233704044	rs4521035	A	C	0.474406	TG	-0.0139913	0.631527
2	233705061	rs10180090	G	A	0.409787	HDL	-1.52722	0.0704219
2	233705061	rs10180090	G	A	0.409646	LDL	-1.08771	0.651275
2	233705061	rs10180090	G	A	0.409787	TC	-2.05214	0.423268
2	233705061	rs10180090	G	A	0.409787	TG	0.0159687	0.586689
2	233706754	rs6725478	C	T	0.409789	HDL	-1.52726	0.0704129
2	233706754	rs6725478	C	T	0.409647	LDL	-1.08757	0.651317
2	233706754	rs6725478	C	T	0.409789	TC	-2.05198	0.423302
2	233706754	rs6725478	C	T	0.409789	TG	0.0159714	0.586622
2	233708590	rs7572563	G	A	0.474408	HDL	-0.439858	0.600716
2	233708590	rs7572563	G	A	0.474368	LDL	-0.458855	0.847686
2	233708590	rs7572563	G	A	0.474408	TC	-0.937407	0.712807
2	233708590	rs7572563	G	A	0.474408	TG	-0.0139886	0.631591
2	233708761	rs7583278	C	T	0.40979	HDL	-1.52726	0.0704098
2	233708761	rs7583278	C	T	0.409649	LDL	-1.08679	0.651547
2	233708761	rs7583278	C	T	0.40979	TC	-2.05123	0.423467
2	233708761	rs7583278	C	T	0.40979	TG	0.0159705	0.586641
2	233711626	rs1104892	G	A	0.474407	HDL	-0.439833	0.600739
2	233711626	rs1104892	G	A	0.474367	LDL	-0.459607	0.847441
2	233711626	rs1104892	G	A	0.474407	TC	-0.938125	0.7126
2	233711626	rs1104892	G	A	0.474407	TG	-0.0139881	0.631604
2	233713783	rs2012734	T	C	0.429933	HDL	-1.04088	0.212468
2	233713783	rs2012734	T	C	0.429824	LDL	-1.03543	0.662956
2	233713783	rs2012734	T	C	0.429933	TC	-1.64061	0.517071
2	233713783	rs2012734	T	C	0.429933	TG	0.0134218	0.643661
2	233715640	rs6749496	T	C	0.426829	HDL	-1.14557	0.171098
2	233715640	rs6749496	T	C	0.426714	LDL	-0.811608	0.733295
2	233715640	rs6749496	T	C	0.426829	TC	-1.53594	0.545172
2	233715640	rs6749496	T	C	0.426829	TG	0.0124134	0.669642
2	233716651	rs6744284	C	T	0.392642	HDL	-1.351	0.106277
2	233716651	rs6744284	C	T	0.392474	LDL	-0.543296	0.820203
2	233716651	rs6744284	C	T	0.392642	TC	-1.54358	0.544677
2	233716651	rs6744284	C	T	0.392642	TG	0.0125384	0.666293
2	233716976	rs1875263	C	T	0.404137	HDL	-1.47825	0.0774371
2	233716976	rs1875263	C	T	0.403987	LDL	-0.571272	0.811178
2	233716976	rs1875263	C	T	0.404137	TC	-1.54032	0.545633
2	233716976	rs1875263	C	T	0.404137	TG	0.0183253	0.529049
2	233717290	rs3806592	C	T	0.404137	HDL	-1.47825	0.0774371
2	233717290	rs3806592	C	T	0.403987	LDL	-0.571272	0.811178
2	233717290	rs3806592	C	T	0.404137	TC	-1.54032	0.545633
2	233717290	rs3806592	C	T	0.404137	TG	0.0183253	0.529049
2	233717641	rs869283	G	A	0.470963	HDL	-0.543902	0.51886
2	233717641	rs869283	G	A	0.470918	LDL	-0.266426	0.911494
2	233717641	rs869283	G	A	0.470963	TC	-0.867907	0.734096
2	233717641	rs869283	G	A	0.470963	TG	-0.0153213	0.600656
2	233719883	rs871514	T	C	0.431473	HDL	-1.20309	0.148359
2	233719883	rs871514	T	C	0.431365	LDL	-0.491731	0.835478
2	233719883	rs871514	T	C	0.431473	TC	-1.26106	0.617301
2	233719883	rs871514	T	C	0.431473	TG	0.0156892	0.587723
2	233720033	rs13401281	T	G	0.408059	HDL	-1.50337	0.0711215
2	233720033	rs13401281	T	G	0.407915	LDL	-0.164631	0.944819
2	233720033	rs13401281	T	G	0.408059	TC	-1.1686	0.644893
2	233720033	rs13401281	T	G	0.408059	TG	0.0199091	0.491916
2	233721797	rs7597496	A	G	0.475844	HDL	-0.606308	0.470499
2	233721797	rs7597496	A	G	0.475806	LDL	0.100235	0.966507
2	233721797	rs7597496	A	G	0.475844	TC	-0.548374	0.829382
2	233721797	rs7597496	A	G	0.475844	TG	-0.0118594	0.684348
2	233726270	rs6711351	A	G	0.43221	HDL	-1.21503	0.143913
2	233726270	rs6711351	A	G	0.432103	LDL	-0.441647	0.851898
2	233726270	rs6711351	A	G	0.43221	TC	-1.20283	0.633345
2	233726270	rs6711351	A	G	0.43221	TG	0.0170467	0.555384
2	233726595	rs6715325	T	C	0.409342	HDL	-1.5357	0.0647855
2	233726595	rs6715325	T	C	0.4092	LDL	-0.172219	0.942187
2	233726595	rs6715325	T	C	0.409342	TC	-1.17243	0.643281
2	233726595	rs6715325	T	C	0.409342	TG	0.0224808	0.436961
2	233726821	rs4294999	A	G	0.43221	HDL	-1.21503	0.143913
2	233726821	rs4294999	A	G	0.432103	LDL	-0.441647	0.851898
2	233726821	rs4294999	A	G	0.43221	TC	-1.20283	0.633345
2	233726821	rs4294999	A	G	0.43221	TG	0.0170467	0.555384
2	233728369	rs2008584	A	G	0.432206	HDL	-1.21488	0.143968
2	233728369	rs2008584	A	G	0.4321	LDL	-0.441149	0.852066
2	233728369	rs2008584	A	G	0.432206	TC	-1.20233	0.633491
2	233728369	rs2008584	A	G	0.432206	TG	0.0170363	0.555632
2	233728376	rs1983023	T	C	0.431723	HDL	-1.19548	0.150908
2	233728376	rs1983023	T	C	0.431616	LDL	-0.369133	0.876147
2	233728376	rs1983023	T	C	0.431723	TC	-1.1262	0.655535
2	233728376	rs1983023	T	C	0.431723	TG	0.0158585	0.583655
2	233728546	rs2008595	C	T	0.476584	HDL	-0.620561	0.459731
2	233728546	rs2008595	C	T	0.476547	LDL	0.14895	0.950214
2	233728546	rs2008595	C	T	0.476584	TC	-0.492498	0.846447
2	233728546	rs2008595	C	T	0.476584	TG	-0.0103997	0.721235
2	233728923	rs3806597	A	G	0.476584	HDL	-0.620561	0.459731
2	233728923	rs3806597	A	G	0.476547	LDL	0.14895	0.950214
2	233728923	rs3806597	A	G	0.476584	TC	-0.492498	0.846447
2	233728923	rs3806597	A	G	0.476584	TG	-0.0103997	0.721235
2	233729061	rs3806596	T	C	0.476584	HDL	-0.620561	0.459731
2	233729061	rs3806596	T	C	0.476547	LDL	0.14895	0.950214
2	233729061	rs3806596	T	C	0.476584	TC	-0.492498	0.846447
2	233729061	rs3806596	T	C	0.476584	TG	-0.0103997	0.721235
2	233729157	rs3821242	T	C	0.432181	HDL	-1.21472	0.144072
2	233729157	rs3821242	T	C	0.432074	LDL	-0.4545	0.847661
2	233729157	rs3821242	T	C	0.432181	TC	-1.21516	0.629913
2	233729157	rs3821242	T	C	0.432181	TG	0.0170495	0.555375
2	233729207	rs6706232	G	A	0.432207	HDL	-1.21499	0.143929
2	233729207	rs6706232	G	A	0.432101	LDL	-0.441694	0.851884
2	233729207	rs6706232	G	A	0.432207	TC	-1.20285	0.633343
2	233729207	rs6706232	G	A	0.432207	TG	0.017045	0.555427
2	233729266	rs6431625	T	C	0.431722	HDL	-1.19548	0.15091
2	233729266	rs6431625	T	C	0.431615	LDL	-0.369482	0.876032
2	233729266	rs6431625	T	C	0.431722	TC	-1.12654	0.655439
2	233729266	rs6431625	T	C	0.431722	TG	0.0158594	0.583637
2	233729603	rs7574296	A	G	0.433073	HDL	-1.21891	0.143213
2	233729603	rs7574296	A	G	0.432968	LDL	-0.459884	0.846065
2	233729603	rs7574296	A	G	0.433073	TC	-1.22263	0.628232
2	233729603	rs7574296	A	G	0.433073	TG	0.0171546	0.55346
2	233730044	rs2361501	A	T	0.476591	HDL	-0.620979	0.45941
2	233730044	rs2361501	A	T	0.476554	LDL	0.147668	0.950641
2	233730044	rs2361501	A	T	0.476591	TC	-0.493697	0.846072
2	233730044	rs2361501	A	T	0.476591	TG	-0.0103648	0.722121
2	233730664	rs11891311	G	A	0.409232	HDL	-1.51978	0.0673235
2	233730664	rs11891311	G	A	0.409089	LDL	-0.0782053	0.973704
2	233730664	rs11891311	G	A	0.409232	TC	-1.06884	0.672601
2	233730664	rs11891311	G	A	0.409232	TG	0.0218832	0.448752
2	233733262	rs11685892	T	A	0.43222	HDL	-1.21564	0.143701
2	233733262	rs11685892	T	A	0.432114	LDL	-0.442425	0.851638
2	233733262	rs11685892	T	A	0.43222	TC	-1.20371	0.633091
2	233733262	rs11685892	T	A	0.43222	TG	0.0170851	0.554482
2	233733369	rs13410335	T	G	0.408862	HDL	-1.51481	0.0685871
2	233733369	rs13410335	T	G	0.408719	LDL	-0.0994366	0.966613
2	233733369	rs13410335	T	G	0.408862	TC	-1.09442	0.665653
2	233733369	rs13410335	T	G	0.408862	TG	0.0213014	0.461488
2	233734192	rs7567468	C	T	0.3971	HDL	-1.38619	0.0954137
2	233734192	rs7567468	C	T	0.396939	LDL	-0.0998814	0.966463
2	233734192	rs7567468	C	T	0.3971	TC	-1.12859	0.655886
2	233734192	rs7567468	C	T	0.3971	TG	0.0153253	0.595869
2	233734914	rs7576166	A	G	0.431554	HDL	-1.18895	0.153208
2	233734914	rs7576166	A	G	0.431447	LDL	-0.340578	0.885682
2	233734914	rs7576166	A	G	0.431554	TC	-1.09573	0.66434
2	233734914	rs7576166	A	G	0.431554	TG	0.0154932	0.592395
2	233735091	rs4477910	A	T	0.431554	HDL	-1.18897	0.153202
2	233735091	rs4477910	A	T	0.431447	LDL	-0.341088	0.885513
2	233735091	rs4477910	A	T	0.431554	TC	-1.09623	0.664197
2	233735091	rs4477910	A	T	0.431554	TG	0.0154954	0.592346
2	233735103	rs4467260	C	T	0.47659	HDL	-0.620985	0.459405
2	233735103	rs4467260	C	T	0.476553	LDL	0.14755	0.95068
2	233735103	rs4467260	C	T	0.47659	TC	-0.493828	0.846032
2	233735103	rs4467260	C	T	0.47659	TG	-0.0103651	0.722112
2	233735775	rs2363116	C	G	0.43222	HDL	-1.21564	0.143701
2	233735775	rs2363116	C	G	0.432114	LDL	-0.442425	0.851638
2	233735775	rs2363116	C	G	0.43222	TC	-1.20371	0.633091
2	233735775	rs2363116	C	G	0.43222	TG	0.0170851	0.554482
2	233736540	rs7564935	G	T	0.408863	HDL	-1.51383	0.0687678
2	233736540	rs7564935	G	T	0.40872	LDL	-0.100412	0.966286
2	233736540	rs7564935	G	T	0.408863	TC	-1.09498	0.665495
2	233736540	rs7564935	G	T	0.408863	TG	0.0212556	0.462453
2	233738076	rs17862873	A	C	0.339067	HDL	-1.62496	0.0569117
2	233738076	rs17862873	A	C	0.338815	LDL	1.70438	0.483442
2	233738076	rs17862873	A	C	0.339067	TC	0.841924	0.745218
2	233738076	rs17862873	A	C	0.339067	TG	0.0321244	0.279295
2	233738832	rs6431628	A	G	0.476558	HDL	-0.621467	0.459128
2	233738832	rs6431628	A	G	0.476521	LDL	0.154213	0.948464
2	233738832	rs6431628	A	G	0.476558	TC	-0.487513	0.848
2	233738832	rs6431628	A	G	0.476558	TG	-0.010369	0.722055
2	233740214	rs2018985	A	G	0.445782	HDL	-1.16198	0.148684
2	233740214	rs2018985	A	G	0.445697	LDL	-0.658571	0.773244
2	233740214	rs2018985	A	G	0.445782	TC	-1.52566	0.53109
2	233740214	rs2018985	A	G	0.445782	TG	0.00444767	0.873693
2	233740656	rs17862875	G	A	0.407466	HDL	-1.39306	0.0872325
2	233740656	rs17862875	G	A	0.407321	LDL	-0.166249	0.943008
2	233740656	rs17862875	G	A	0.407466	TC	-1.25844	0.611722
2	233740656	rs17862875	G	A	0.407466	TG	0.00897529	0.751394
2	233740927	rs10714492	GT	G	0.446095	HDL	-1.17267	0.144606
2	233740927	rs10714492	GT	G	0.446011	LDL	-0.706863	0.756874
2	233740927	rs10714492	GT	G	0.446095	TC	-1.57752	0.516776
2	233740927	rs10714492	GT	G	0.446095	TG	0.0051087	0.854988
2	233741547	rs4663963	T	G	0.447119	HDL	-1.21099	0.132143
2	233741547	rs4663963	T	G	0.447036	LDL	-0.500329	0.826542
2	233741547	rs4663963	T	G	0.447119	TC	-1.43409	0.555586
2	233741547	rs4663963	T	G	0.447119	TG	0.00465175	0.867908
2	233741916	rs34352510	T	C	0.406877	HDL	-1.37556	0.0904696
2	233741916	rs34352510	T	C	0.406731	LDL	-0.227382	0.921922
2	233741916	rs34352510	T	C	0.406877	TC	-1.28457	0.603478
2	233741916	rs34352510	T	C	0.406877	TG	0.0092805	0.742604
2	233741958	rs4663965	T	C	0.446956	HDL	-1.19094	0.137201
2	233741958	rs4663965	T	C	0.446873	LDL	-0.730749	0.748128
2	233741958	rs4663965	T	C	0.446956	TC	-1.59684	0.510254
2	233741958	rs4663965	T	C	0.446956	TG	0.00667305	0.810745
2	233743701	rs13009407	C	G	0.348796	HDL	-1.5946	0.0550182
2	233743701	rs13009407	C	G	0.348559	LDL	1.46289	0.536626
2	233743701	rs13009407	C	G	0.348796	TC	0.569113	0.821473
2	233743701	rs13009407	C	G	0.348796	TG	0.0248654	0.39004
2	233744071	rs17864701	C	T	0.406844	HDL	-1.37507	0.0906305
2	233744071	rs17864701	C	T	0.406698	LDL	-0.239918	0.917643
2	233744071	rs17864701	C	T	0.406844	TC	-1.2965	0.600168
2	233744071	rs17864701	C	T	0.406844	TG	0.00927092	0.742896
2	233744538	rs4663967	A	C	0.446244	HDL	-1.17765	0.14267
2	233744538	rs4663967	A	C	0.44616	LDL	-0.721079	0.751989
2	233744538	rs4663967	A	C	0.446244	TC	-1.59043	0.513077
2	233744538	rs4663967	A	C	0.446244	TG	0.00549568	0.84405
2	233744546	rs6741669	A	G	0.446244	HDL	-1.17765	0.14267
2	233744546	rs6741669	A	G	0.44616	LDL	-0.721079	0.751989
2	233744546	rs6741669	A	G	0.446244	TC	-1.59043	0.513077
2	233744546	rs6741669	A	G	0.446244	TG	0.00549568	0.84405
2	233745803	rs11695484	A	G	0.406421	HDL	-1.40861	0.0830997
2	233745803	rs11695484	A	G	0.406274	LDL	-0.230953	0.920741
2	233745803	rs11695484	A	G	0.406421	TC	-1.31752	0.594417
2	233745803	rs11695484	A	G	0.406421	TG	0.00994692	0.724961
2	233746657	rs4663333	G	T	0.445422	HDL	-1.15696	0.150787
2	233746657	rs4663333	G	T	0.445336	LDL	-0.854532	0.708607
2	233746657	rs4663333	G	T	0.445422	TC	-1.70273	0.484677
2	233746657	rs4663333	G	T	0.445422	TG	0.00547065	0.845101
2	233746667	rs4663969	C	A	0.420949	HDL	-1.47358	0.0679747
2	233746667	rs4663969	C	A	0.420825	LDL	-0.295978	0.897614
2	233746667	rs4663969	C	A	0.420949	TC	-1.33622	0.585729
2	233746667	rs4663969	C	A	0.420949	TG	0.0125008	0.656307
2	233747994	rs11888459	T	C	0.420488	HDL	-1.4566	0.0714511
2	233747994	rs11888459	T	C	0.420364	LDL	-0.230468	0.920269
2	233747994	rs11888459	T	C	0.420488	TC	-1.26747	0.605529
2	233747994	rs11888459	T	C	0.420488	TG	0.011448	0.683854
2	233749231	rs10178992	T	A	0.420487	HDL	-1.45661	0.0714522
2	233749231	rs10178992	T	A	0.420363	LDL	-0.230799	0.920155
2	233749231	rs10178992	T	A	0.420487	TC	-1.2678	0.605439
2	233749231	rs10178992	T	A	0.420487	TG	0.0114487	0.683836
2	233749337	rs10179091	T	C	0.446032	HDL	-1.17248	0.144737
2	233749337	rs10179091	T	C	0.445947	LDL	-0.694934	0.760893
2	233749337	rs10179091	T	C	0.446032	TC	-1.56351	0.520584
2	233749337	rs10179091	T	C	0.446032	TG	0.0051178	0.854754
2	233749470	rs7604115	C	T	0.4205	HDL	-1.45915	0.0709824
2	233749470	rs7604115	C	T	0.420375	LDL	-0.234263	0.918968
2	233749470	rs7604115	C	T	0.4205	TC	-1.27313	0.603951
2	233749470	rs7604115	C	T	0.4205	TG	0.0115046	0.682404
2	233749604	rs7556676	A	G	0.41995	HDL	-1.53132	0.0582474
2	233749604	rs7556676	A	G	0.419824	LDL	-0.314421	0.891438
2	233749604	rs7556676	A	G	0.41995	TC	-1.42586	0.56143
2	233749604	rs7556676	A	G	0.41995	TG	0.0129937	0.644171
2	233749977	rs2221198	G	A	0.419494	HDL	-1.46174	0.0709481
2	233749977	rs2221198	G	A	0.419368	LDL	-0.398812	0.862726
2	233749977	rs2221198	G	A	0.419494	TC	-1.49286	0.543685
2	233749977	rs2221198	G	A	0.419494	TG	0.00910615	0.746425
2	233750066	rs12987866	G	A	0.347973	HDL	-1.5263	0.0663514
2	233750066	rs12987866	G	A	0.347735	LDL	1.36205	0.565212
2	233750066	rs12987866	G	A	0.347973	TC	0.480286	0.849034
2	233750066	rs12987866	G	A	0.347973	TG	0.020926	0.469566
2	233750415	rs2885296	A	C	0.406103	HDL	-1.30965	0.107042
2	233750415	rs2885296	A	C	0.405955	LDL	-0.349371	0.880324
2	233750415	rs2885296	A	C	0.406103	TC	-1.39321	0.573309
2	233750415	rs2885296	A	C	0.406103	TG	0.00559639	0.843025
2	233755003	rs10929301	C	G	0.475777	HDL	-0.54641	0.515111
2	233755003	rs10929301	C	G	0.475739	LDL	0.0429755	0.985633
2	233755003	rs10929301	C	G	0.475777	TC	-0.582939	0.81878
2	233755003	rs10929301	C	G	0.475777	TG	-0.0144238	0.620658
2	233755414	rs11673726	G	T	0.408131	HDL	-1.44359	0.0826717
2	233755414	rs11673726	G	T	0.407987	LDL	-0.217907	0.926944
2	233755414	rs11673726	G	T	0.408131	TC	-1.19893	0.636069
2	233755414	rs11673726	G	T	0.408131	TG	0.0173267	0.549191
2	233755708	rs6747843	G	A	0.396394	HDL	-1.31495	0.113644
2	233755708	rs6747843	G	A	0.396231	LDL	-0.205611	0.931035
2	233755708	rs6747843	G	A	0.396394	TC	-1.22056	0.629917
2	233755708	rs6747843	G	A	0.396394	TG	0.0113557	0.694287
2	233755940	rs35754645	ATC	A	0.419088	HDL	-0.986971	0.23479
2	233755940	rs35754645	ATC	A	0.418961	LDL	-0.445139	0.850809
2	233755940	rs35754645	ATC	A	0.419088	TC	-1.219	0.62899
2	233755940	rs35754645	ATC	A	0.419088	TG	0.00554061	0.84778
2	233756119	rs6714634	T	C	0.396394	HDL	-1.31495	0.113644
2	233756119	rs6714634	T	C	0.396231	LDL	-0.205611	0.931035
2	233756119	rs6714634	T	C	0.396394	TC	-1.22056	0.629917
2	233756119	rs6714634	T	C	0.396394	TG	0.0113557	0.694287
2	233757013	rs4124874	T	G	0.475797	HDL	-0.548371	0.513623
2	233757013	rs4124874	T	G	0.475759	LDL	0.0459832	0.984628
2	233757013	rs4124874	T	G	0.475797	TC	-0.580348	0.819579
2	233757013	rs4124874	T	G	0.475797	TG	-0.0143189	0.623217
2	233757136	rs10929302	G	A	0.3963	HDL	-1.31855	0.112692
2	233757136	rs10929302	G	A	0.396138	LDL	-0.197122	0.933882
2	233757136	rs10929302	G	A	0.3963	TC	-1.21459	0.631628
2	233757136	rs10929302	G	A	0.3963	TG	0.0115198	0.690126
2	233757337	rs1976391	A	G	0.418698	HDL	-0.974295	0.240596
2	233757337	rs1976391	A	G	0.418571	LDL	-0.313048	0.894704
2	233757337	rs1976391	A	G	0.418698	TC	-1.07657	0.669416
2	233757337	rs1976391	A	G	0.418698	TG	0.0052873	0.854581
2	233757815	rs4399719	T	G	0.475797	HDL	-0.548371	0.513623
2	233757815	rs4399719	T	G	0.475759	LDL	0.0459832	0.984628
2	233757815	rs4399719	T	G	0.475797	TC	-0.580348	0.819579
2	233757815	rs4399719	T	G	0.475797	TG	-0.0143189	0.623217
2	233758936	rs3755319	A	C	0.476495	HDL	-0.558118	0.505008
2	233758936	rs3755319	A	C	0.476458	LDL	0.0184165	0.993826
2	233758936	rs3755319	A	C	0.476495	TC	-0.603599	0.811968
2	233758936	rs3755319	A	C	0.476495	TG	-0.0133369	0.646357
2	233759599	rs759174	A	C	0.477362	HDL	-0.678653	0.421311
2	233759599	rs759174	A	C	0.477326	LDL	0.113906	0.962124
2	233759599	rs759174	A	C	0.477362	TC	-0.589647	0.817628
2	233759599	rs759174	A	C	0.477362	TG	-0.0107468	0.713832
2	233759924	rs887829	C	T	0.419415	HDL	-0.989422	0.233091
2	233759924	rs887829	C	T	0.419289	LDL	-0.43358	0.854477
2	233759924	rs887829	C	T	0.419415	TC	-1.20353	0.632967
2	233759924	rs887829	C	T	0.419415	TG	0.0059239	0.837209
2	233763993	rs6742078	G	T	0.419145	HDL	-0.989521	0.233572
2	233763993	rs6742078	G	T	0.419018	LDL	-0.457047	0.846859
2	233763993	rs6742078	G	T	0.419145	TC	-1.23152	0.625454
2	233763993	rs6742078	G	T	0.419145	TG	0.0056844	0.843877
2	233764076	rs4148324	T	G	0.419145	HDL	-0.989521	0.233572
2	233764076	rs4148324	T	G	0.419018	LDL	-0.457047	0.846859
2	233764076	rs4148324	T	G	0.419145	TC	-1.23152	0.625454
2	233764076	rs4148324	T	G	0.419145	TG	0.0056844	0.843877
2	233764593	rs3771341	G	A	0.396453	HDL	-1.31768	0.112897
2	233764593	rs3771341	G	A	0.396291	LDL	-0.217982	0.926896
2	233764593	rs3771341	G	A	0.396453	TC	-1.23362	0.626252
2	233764593	rs3771341	G	A	0.396453	TG	0.011505	0.690478
2	233764663	rs4148325	C	T	0.419145	HDL	-0.989521	0.233572
2	233764663	rs4148325	C	T	0.419018	LDL	-0.457047	0.846859
2	233764663	rs4148325	C	T	0.419145	TC	-1.23152	0.625454
2	233764663	rs4148325	C	T	0.419145	TG	0.0056844	0.843877
2	233764816	rs4148326	T	C	0.475344	HDL	-0.537332	0.522757
2	233764816	rs4148326	T	C	0.475306	LDL	0.103861	0.965345
2	233764816	rs4148326	T	C	0.475344	TC	-0.520761	0.838091
2	233764816	rs4148326	T	C	0.475344	TG	-0.0151153	0.604548
2	233765606	rs4663971	C	G	0.475344	HDL	-0.537332	0.522757
2	233765606	rs4663971	C	G	0.475306	LDL	0.103861	0.965345
2	233765606	rs4663971	C	G	0.475344	TC	-0.520761	0.838091
2	233765606	rs4663971	C	G	0.475344	TG	-0.0151153	0.604548
2	233765830	rs929596	A	G	0.355757	HDL	-1.1704	0.16591
2	233765830	rs929596	A	G	0.355531	LDL	1.87523	0.434866
2	233765830	rs929596	A	G	0.355757	TC	1.27435	0.618701
2	233765830	rs929596	A	G	0.355757	TG	0.0246329	0.401624
2	233772033	rs33979061	A	C	0.337631	HDL	-1.40277	0.098813
2	233772033	rs33979061	A	C	0.337376	LDL	1.47837	0.541559
2	233772033	rs33979061	A	C	0.337631	TC	0.705424	0.784537
2	233772033	rs33979061	A	C	0.337631	TG	0.0238313	0.420079
2	233780897	rs6722064	C	G	0.370161	HDL	-0.59885	0.483856
2	233780897	rs6722064	C	G	0.369958	LDL	2.9497	0.2248
2	233780897	rs6722064	C	G	0.370161	TC	2.73849	0.290144
2	233780897	rs6722064	C	G	0.370161	TG	0.0101297	0.733137
2	233783971	rs11690786	C	T	0.37026	HDL	-0.630189	0.461379
2	233783971	rs11690786	C	T	0.370056	LDL	2.72307	0.262549
2	233783971	rs11690786	C	T	0.37026	TC	2.50673	0.332981
2	233783971	rs11690786	C	T	0.37026	TG	0.0116993	0.693825
2	233786081	rs7581102	G	A	0.370189	HDL	-0.632699	0.459624
2	233786081	rs7581102	G	A	0.369986	LDL	2.73541	0.26041
2	233786081	rs7581102	G	A	0.370189	TC	2.51854	0.330727
2	233786081	rs7581102	G	A	0.370189	TG	0.0118133	0.691013
2	233790144	rs2361502	T	C	0.371802	HDL	-0.624486	0.464978
2	233790144	rs2361502	T	C	0.371601	LDL	3.12342	0.198374
2	233790144	rs2361502	T	C	0.371802	TC	2.89315	0.263447
2	233790144	rs2361502	T	C	0.371802	TG	0.00988018	0.73927
2	233790330	rs12986677	G	A	0.37175	HDL	-0.626678	0.463431
2	233790330	rs12986677	G	A	0.371549	LDL	3.13101	0.197295
2	233790330	rs12986677	G	A	0.37175	TC	2.90007	0.262318
2	233790330	rs12986677	G	A	0.37175	TG	0.00995759	0.737314
2	234174209	rs7584695	A	C	0.398953	HDL	0.481754	0.567459
2	234174209	rs7584695	A	C	0.399578	LDL	1.47138	0.537927
2	234174209	rs7584695	A	C	0.398953	TC	1.54001	0.545127
2	234174209	rs7584695	A	C	0.398953	TG	-0.0259251	0.375251
2	234178136	rs2015003	T	G	0.39898	HDL	0.484894	0.564838
2	234178136	rs2015003	T	G	0.399606	LDL	1.45924	0.541183
2	234178136	rs2015003	T	G	0.39898	TC	1.53224	0.547053
2	234178136	rs2015003	T	G	0.39898	TG	-0.0259537	0.374603
3	53567786	rs112044734	A	G	0.020333	HDL	2.95881	0.326678
3	53567786	rs112044734	A	G	0.020364	LDL	-9.35973	0.283825
3	53567786	rs112044734	A	G	0.020333	TC	-10.9576	0.239922
3	53567786	rs112044734	A	G	0.020333	TG	-0.297542	0.00421735
3	53586753	rs1000284063	C	T	0.019559	HDL	3.47719	0.259108
3	53586753	rs1000284063	C	T	0.019589	LDL	-13.4048	0.133612
3	53586753	rs1000284063	C	T	0.019559	TC	-14.9126	0.11817
3	53586753	rs1000284063	C	T	0.019559	TG	-0.330398	0.00184834
3	53606537	rs113379719	C	G	0.020341	HDL	2.94607	0.328582
3	53606537	rs113379719	C	G	0.020373	LDL	-9.37676	0.282767
3	53606537	rs113379719	C	G	0.020341	TC	-10.9846	0.238591
3	53606537	rs113379719	C	G	0.020341	TG	-0.297193	0.00424743
3	53633811	rs77848000	T	G	0.020341	HDL	2.94607	0.328582
3	53633811	rs77848000	T	G	0.020373	LDL	-9.37676	0.282767
3	53633811	rs77848000	T	G	0.020341	TC	-10.9846	0.238591
3	53633811	rs77848000	T	G	0.020341	TG	-0.297193	0.00424743
3	53682749	rs113265421	A	G	0.020341	HDL	2.94607	0.328582
3	53682749	rs113265421	A	G	0.020373	LDL	-9.37676	0.282767
3	53682749	rs113265421	A	G	0.020341	TC	-10.9846	0.238591
3	53682749	rs113265421	A	G	0.020341	TG	-0.297193	0.00424743
3	53747160	rs150737598	G	A	0.019562	HDL	2.85979	0.350739
3	53747160	rs150737598	G	A	0.019592	LDL	-8.07971	0.361872
3	53747160	rs150737598	G	A	0.019562	TC	-9.67974	0.306237
3	53747160	rs150737598	G	A	0.019562	TG	-0.278373	0.00847317
3	53758441	rs373565391	G	A	0.018779	HDL	3.40879	0.276933
3	53758441	rs373565391	G	A	0.018809	LDL	-12.1816	0.179833
3	53758441	rs373565391	G	A	0.018779	TC	-13.6779	0.158478
3	53758441	rs373565391	G	A	0.018779	TG	-0.312196	0.00387265
3	53759477	rs138561875	C	T	0.019562	HDL	2.85979	0.350739
3	53759477	rs138561875	C	T	0.019592	LDL	-8.07971	0.361872
3	53759477	rs138561875	C	T	0.019562	TC	-9.67974	0.306237
3	53759477	rs138561875	C	T	0.019562	TG	-0.278373	0.00847317
3	53971161	rs969725544	A	G	0.018778	HDL	3.40966	0.276849
3	53971161	rs969725544	A	G	0.018807	LDL	-12.1795	0.179943
3	53971161	rs969725544	A	G	0.018778	TC	-13.675	0.158598
3	53971161	rs969725544	A	G	0.018778	TG	-0.312215	0.00387328
3	53981182	rs545943072	G	T	0.018778	HDL	3.40966	0.276849
3	53981182	rs545943072	G	T	0.018807	LDL	-12.1795	0.179943
3	53981182	rs545943072	G	T	0.018778	TC	-13.675	0.158598
3	53981182	rs545943072	G	T	0.018778	TG	-0.312215	0.00387328
3	161226434	rs55688744	G	A	0.433409	HDL	0.348603	0.685397
3	161226434	rs55688744	G	A	0.433305	LDL	-4.45649	0.0720815
3	161226434	rs55688744	G	A	0.433409	TC	-5.17025	0.0504546
3	161226434	rs55688744	G	A	0.433409	TG	-0.078963	0.00779094
3	161244036	rs4856714	T	C	0.433414	HDL	0.348512	0.685473
3	161244036	rs4856714	T	C	0.43331	LDL	-4.45563	0.0721345
3	161244036	rs4856714	T	C	0.433414	TC	-5.16969	0.050478
3	161244036	rs4856714	T	C	0.433414	TG	-0.0789775	0.00777934
3	161249566	rs4290817	G	A	0.433414	HDL	0.348512	0.685473
3	161249566	rs4290817	G	A	0.43331	LDL	-4.45563	0.0721345
3	161249566	rs4290817	G	A	0.433414	TC	-5.16969	0.050478
3	161249566	rs4290817	G	A	0.433414	TG	-0.0789775	0.00777934
3	161253168	rs12495310	T	A	0.433414	HDL	0.348512	0.685473
3	161253168	rs12495310	T	A	0.43331	LDL	-4.45563	0.0721345
3	161253168	rs12495310	T	A	0.433414	TC	-5.16969	0.050478
3	161253168	rs12495310	T	A	0.433414	TG	-0.0789775	0.00777934
3	161263159	rs9834659	A	C	0.433423	HDL	0.348161	0.685771
3	161263159	rs9834659	A	C	0.433318	LDL	-4.45423	0.0722225
3	161263159	rs9834659	A	C	0.433423	TC	-5.16881	0.0505161
3	161263159	rs9834659	A	C	0.433423	TG	-0.0789983	0.00776273
3	161264344	rs4560315	G	T	0.433423	HDL	0.348161	0.685771
3	161264344	rs4560315	G	T	0.433318	LDL	-4.45423	0.0722225
3	161264344	rs4560315	G	T	0.433423	TC	-5.16881	0.0505161
3	161264344	rs4560315	G	T	0.433423	TG	-0.0789983	0.00776273
3	161265980	rs9809522	G	C	0.433423	HDL	0.348161	0.685771
3	161265980	rs9809522	G	C	0.433318	LDL	-4.45423	0.0722225
3	161265980	rs9809522	G	C	0.433423	TC	-5.16881	0.0505161
3	161265980	rs9809522	G	C	0.433423	TG	-0.0789983	0.00776273
3	161270605	rs7613227	C	A	0.432668	HDL	0.344398	0.689427
3	161270605	rs7613227	C	A	0.432563	LDL	-4.45975	0.0722647
3	161270605	rs7613227	C	A	0.432668	TC	-5.16657	0.0509311
3	161270605	rs7613227	C	A	0.432668	TG	-0.0787	0.00809235
3	161273090	rs7627528	A	G	0.433423	HDL	0.348161	0.685771
3	161273090	rs7627528	A	G	0.433318	LDL	-4.45423	0.0722225
3	161273090	rs7627528	A	G	0.433423	TC	-5.16881	0.0505161
3	161273090	rs7627528	A	G	0.433423	TG	-0.0789983	0.00776273
3	161276140	rs7636941	A	G	0.433423	HDL	0.348161	0.685771
3	161276140	rs7636941	A	G	0.433318	LDL	-4.45423	0.0722225
3	161276140	rs7636941	A	G	0.433423	TC	-5.16881	0.0505161
3	161276140	rs7636941	A	G	0.433423	TG	-0.0789983	0.00776273
3	161277109	rs9815222	C	T	0.433423	HDL	0.348161	0.685771
3	161277109	rs9815222	C	T	0.433318	LDL	-4.45423	0.0722225
3	161277109	rs9815222	C	T	0.433423	TC	-5.16881	0.0505161
3	161277109	rs9815222	C	T	0.433423	TG	-0.0789983	0.00776273
3	161280709	rs7652267	A	G	0.43349	HDL	0.347532	0.686276
3	161280709	rs7652267	A	G	0.433386	LDL	-4.44769	0.0726082
3	161280709	rs7652267	A	G	0.43349	TC	-5.16357	0.0507222
3	161280709	rs7652267	A	G	0.43349	TG	-0.0790447	0.00772002
3	161286591	rs4856767	C	T	0.433424	HDL	0.3481	0.685823
3	161286591	rs4856767	C	T	0.43332	LDL	-4.45388	0.0722445
3	161286591	rs4856767	C	T	0.433424	TC	-5.16858	0.0505258
3	161286591	rs4856767	C	T	0.433424	TG	-0.0790033	0.00775875
3	161287264	rs113474841	A	G	0.433424	HDL	0.3481	0.685823
3	161287264	rs113474841	A	G	0.43332	LDL	-4.45388	0.0722445
3	161287264	rs113474841	A	G	0.433424	TC	-5.16858	0.0505258
3	161287264	rs113474841	A	G	0.433424	TG	-0.0790033	0.00775875
3	161290337	rs13083229	G	A	0.433367	HDL	0.350369	0.683901
3	161290337	rs13083229	G	A	0.433263	LDL	-4.46674	0.0714426
3	161290337	rs13083229	G	A	0.433367	TC	-5.17671	0.0501795
3	161290337	rs13083229	G	A	0.433367	TG	-0.0788226	0.0079036
3	161290937	rs6797066	T	A	0.432534	HDL	0.396393	0.644769
3	161290937	rs6797066	T	A	0.432428	LDL	-4.54461	0.0663469
3	161290937	rs6797066	T	A	0.432534	TC	-5.21012	0.0484718
3	161290937	rs6797066	T	A	0.432534	TG	-0.080279	0.00677137
3	161308725	rs6809256	G	A	0.433401	HDL	0.348752	0.685268
3	161308725	rs6809256	G	A	0.433297	LDL	-4.45921	0.0719077
3	161308725	rs6809256	G	A	0.433401	TC	-5.17196	0.0503784
3	161308725	rs6809256	G	A	0.433401	TG	-0.0789059	0.00783533
3	161315933	rs6791213	A	G	0.433401	HDL	0.348752	0.685268
3	161315933	rs6791213	A	G	0.433297	LDL	-4.45921	0.0719077
3	161315933	rs6791213	A	G	0.433401	TC	-5.17196	0.0503784
3	161315933	rs6791213	A	G	0.433401	TG	-0.0789059	0.00783533
3	161324316	rs899275	T	C	0.433401	HDL	0.348752	0.685268
3	161324316	rs899275	T	C	0.433297	LDL	-4.45921	0.0719077
3	161324316	rs899275	T	C	0.433401	TC	-5.17196	0.0503784
3	161324316	rs899275	T	C	0.433401	TG	-0.0789059	0.00783533
3	161385841	rs466626	A	C	0.467858	HDL	0.705963	0.404866
3	161385841	rs466626	A	C	0.467807	LDL	-4.19953	0.0850412
3	161385841	rs466626	A	C	0.467858	TC	-4.67951	0.0720691
3	161385841	rs466626	A	C	0.467858	TG	-0.084935	0.00369161
3	161391432	rs339114	A	G	0.467919	HDL	0.706521	0.404465
3	161391432	rs339114	A	G	0.467868	LDL	-4.1983	0.0851145
3	161391432	rs339114	A	G	0.467919	TC	-4.67831	0.0721256
3	161391432	rs339114	A	G	0.467919	TG	-0.0849703	0.00367517
3	161391932	rs336551	T	C	0.467623	HDL	0.718433	0.396645
3	161391932	rs336551	T	C	0.467572	LDL	-4.19365	0.0854936
3	161391932	rs336551	T	C	0.467623	TC	-4.67393	0.0724229
3	161391932	rs336551	T	C	0.467623	TG	-0.0856385	0.00341823
3	161407517	rs336561	C	T	0.467876	HDL	0.705077	0.40545
3	161407517	rs336561	C	T	0.467826	LDL	-4.19815	0.0851441
3	161407517	rs336561	C	T	0.467876	TC	-4.67938	0.0720775
3	161407517	rs336561	C	T	0.467876	TG	-0.0849272	0.00369422
4	31234404	rs6824937	C	G	0.115801	HDL	-2.98422	0.0234769
4	31234404	rs6824937	C	G	0.115983	LDL	-4.18388	0.264948
4	31234404	rs6824937	C	G	0.115801	TC	-5.36529	0.179872
4	31234404	rs6824937	C	G	0.115801	TG	0.130073	0.00433808
4	31236879	rs55930002	T	G	0.115802	HDL	-2.98389	0.0234917
4	31236879	rs55930002	T	G	0.115984	LDL	-4.18348	0.264991
4	31236879	rs55930002	T	G	0.115802	TC	-5.36461	0.179925
4	31236879	rs55930002	T	G	0.115802	TG	0.13007	0.0043388
4	31243093	rs13435034	G	A	0.115801	HDL	-2.98422	0.0234769
4	31243093	rs13435034	G	A	0.115983	LDL	-4.18388	0.264948
4	31243093	rs13435034	G	A	0.115801	TC	-5.36529	0.179872
4	31243093	rs13435034	G	A	0.115801	TG	0.130073	0.00433808
4	31243171	rs28580060	G	T	0.115801	HDL	-2.98422	0.0234769
4	31243171	rs28580060	G	T	0.115983	LDL	-4.18388	0.264948
4	31243171	rs28580060	G	T	0.115801	TC	-5.36529	0.179872
4	31243171	rs28580060	G	T	0.115801	TG	0.130073	0.00433808
4	31246107	rs4692505	A	G	0.115802	HDL	-2.98389	0.0234917
4	31246107	rs4692505	A	G	0.115984	LDL	-4.18348	0.264991
4	31246107	rs4692505	A	G	0.115802	TC	-5.36461	0.179925
4	31246107	rs4692505	A	G	0.115802	TG	0.13007	0.0043388
4	31248345	rs10002340	A	C	0.115801	HDL	-2.98422	0.0234769
4	31248345	rs10002340	A	C	0.115983	LDL	-4.18388	0.264948
4	31248345	rs10002340	A	C	0.115801	TC	-5.36529	0.179872
4	31248345	rs10002340	A	C	0.115801	TG	0.130073	0.00433808
4	47576174	rs10002592	A	G	0.451448	HDL	0.435854	0.603122
4	47576174	rs10002592	A	G	0.451371	LDL	0.408557	0.864848
4	47576174	rs10002592	A	G	0.451448	TC	1.01368	0.691957
4	47576174	rs10002592	A	G	0.451448	TG	0.0114742	0.692904
4	47578420	rs4342163	T	C	0.451486	HDL	0.436712	0.602381
4	47578420	rs4342163	T	C	0.45141	LDL	0.407608	0.865149
4	47578420	rs4342163	T	C	0.451486	TC	1.01281	0.692184
4	47578420	rs4342163	T	C	0.451486	TG	0.0114504	0.693488
5	122270316	rs79384120	G	T	0.017998	HDL	3.98109	0.207981
5	122270316	rs79384120	G	T	0.017243	LDL	-22.2294	0.0169228
5	122270316	rs79384120	G	T	0.017998	TC	-18.8996	0.0532479
5	122270316	rs79384120	G	T	0.017998	TG	-0.300569	0.00567677
6	10956470	rs7773173	G	C	0.331067	HDL	-0.194065	0.827508
6	10956470	rs7773173	G	C	0.331585	LDL	-2.86823	0.258955
6	10956470	rs7773173	G	C	0.331067	TC	-2.69224	0.320448
6	10956470	rs7773173	G	C	0.331067	TG	0.0209361	0.497912
6	10959925	rs6918936	G	C	0.338014	HDL	-0.125149	0.887156
6	10959925	rs6918936	G	C	0.338544	LDL	-3.21335	0.200786
6	10959925	rs6918936	G	C	0.338014	TC	-3.09527	0.247852
6	10959925	rs6918936	G	C	0.338014	TG	0.0175044	0.567258
6	10959940	rs6920247	C	G	0.338014	HDL	-0.125149	0.887156
6	10959940	rs6920247	C	G	0.338544	LDL	-3.21335	0.200786
6	10959940	rs6920247	C	G	0.338014	TC	-3.09527	0.247852
6	10959940	rs6920247	C	G	0.338014	TG	0.0175044	0.567258
6	10961033	rs4713082	A	G	0.338016	HDL	-0.125159	0.887147
6	10961033	rs4713082	A	G	0.338545	LDL	-3.21319	0.200811
6	10961033	rs4713082	A	G	0.338016	TC	-3.09511	0.247879
6	10961033	rs4713082	A	G	0.338016	TG	0.0175067	0.567208
6	10961172	rs4711146	T	C	0.338015	HDL	-0.12516	0.887146
6	10961172	rs4711146	T	C	0.338545	LDL	-3.21325	0.200803
6	10961172	rs4711146	T	C	0.338015	TC	-3.09517	0.24787
6	10961172	rs4711146	T	C	0.338015	TG	0.0175056	0.567234
6	10962017	rs2295600	A	G	0.338011	HDL	-0.125136	0.887166
6	10962017	rs2295600	A	G	0.338541	LDL	-3.21367	0.200739
6	10962017	rs2295600	A	G	0.338011	TC	-3.09557	0.247804
6	10962017	rs2295600	A	G	0.338011	TG	0.0174998	0.567358
6	10964788	rs7774711	A	G	0.338015	HDL	-0.12516	0.887146
6	10964788	rs7774711	A	G	0.338545	LDL	-3.21325	0.200803
6	10964788	rs7774711	A	G	0.338015	TC	-3.09517	0.24787
6	10964788	rs7774711	A	G	0.338015	TG	0.0175056	0.567234
6	10965214	rs9295733	T	A	0.338015	HDL	-0.12516	0.887146
6	10965214	rs9295733	T	A	0.338545	LDL	-3.21325	0.200803
6	10965214	rs9295733	T	A	0.338015	TC	-3.09517	0.24787
6	10965214	rs9295733	T	A	0.338015	TG	0.0175056	0.567234
6	10966308	rs9468126	T	A	0.338015	HDL	-0.12516	0.887146
6	10966308	rs9468126	T	A	0.338545	LDL	-3.21325	0.200803
6	10966308	rs9468126	T	A	0.338015	TC	-3.09517	0.24787
6	10966308	rs9468126	T	A	0.338015	TG	0.0175056	0.567234
6	10966787	rs68148747	A	T	0.338011	HDL	-0.125136	0.887166
6	10966787	rs68148747	A	T	0.338541	LDL	-3.21367	0.200739
6	10966787	rs68148747	A	T	0.338011	TC	-3.09557	0.247804
6	10966787	rs68148747	A	T	0.338011	TG	0.0174998	0.567358
6	10967685	rs9393818	T	G	0.338011	HDL	-0.125136	0.887166
6	10967685	rs9393818	T	G	0.338541	LDL	-3.21367	0.200739
6	10967685	rs9393818	T	G	0.338011	TC	-3.09557	0.247804
6	10967685	rs9393818	T	G	0.338011	TG	0.0174998	0.567358
6	10968908	rs4713103	G	T	0.337723	HDL	-0.123578	0.888735
6	10968908	rs4713103	G	T	0.338252	LDL	-3.15396	0.209914
6	10968908	rs4713103	G	T	0.337723	TC	-3.0296	0.258735
6	10968908	rs4713103	G	T	0.337723	TG	0.0178271	0.560748
6	10969563	rs9461383	A	G	0.337624	HDL	-0.101351	0.908578
6	10969563	rs9461383	A	G	0.338153	LDL	-3.17398	0.206857
6	10969563	rs9461383	A	G	0.337624	TC	-3.04486	0.256175
6	10969563	rs9461383	A	G	0.337624	TG	0.0164767	0.5905
6	10971715	rs9468136	G	A	0.337912	HDL	-0.123645	0.888496
6	10971715	rs9468136	G	A	0.338441	LDL	-3.21191	0.200955
6	10971715	rs9468136	G	A	0.337912	TC	-3.09269	0.248212
6	10971715	rs9468136	G	A	0.337912	TG	0.0174064	0.569406
6	10974799	rs9368512	C	G	0.337912	HDL	-0.123645	0.888496
6	10974799	rs9368512	C	G	0.338441	LDL	-3.21191	0.200955
6	10974799	rs9368512	C	G	0.337912	TC	-3.09269	0.248212
6	10974799	rs9368512	C	G	0.337912	TG	0.0174064	0.569406
6	10975563	rs9368513	C	T	0.337912	HDL	-0.123645	0.888496
6	10975563	rs9368513	C	T	0.338441	LDL	-3.21191	0.200955
6	10975563	rs9368513	C	T	0.337912	TC	-3.09269	0.248212
6	10975563	rs9368513	C	T	0.337912	TG	0.0174064	0.569406
6	10978785	rs66464172	T	C	0.3379	HDL	-0.12357	0.888559
6	10978785	rs66464172	T	C	0.338429	LDL	-3.21316	0.200762
6	10978785	rs66464172	T	C	0.3379	TC	-3.09388	0.248013
6	10978785	rs66464172	T	C	0.3379	TG	0.0173888	0.569781
6	10980820	rs8523	G	A	0.269133	HDL	-0.160936	0.862748
6	10980820	rs8523	G	A	0.269555	LDL	-3.59391	0.176863
6	10980820	rs8523	G	A	0.269133	TC	-3.55702	0.210215
6	10980820	rs8523	G	A	0.269133	TG	0.00968685	0.764151
6	10982740	rs3734398	T	C	0.277778	HDL	0.1633	0.858709
6	10982740	rs3734398	T	C	0.278213	LDL	-4.58973	0.0807382
6	10982740	rs3734398	T	C	0.277778	TC	-4.32012	0.12344
6	10982740	rs3734398	T	C	0.277778	TG	0.00132113	0.966857
6	10983738	rs4532436	C	G	0.277727	HDL	0.1646	0.857613
6	10983738	rs4532436	C	G	0.278162	LDL	-4.58214	0.0812612
6	10983738	rs4532436	C	G	0.277727	TC	-4.31213	0.12416
6	10983738	rs4532436	C	G	0.277727	TG	0.00125572	0.968501
6	10984097	rs9379992	G	A	0.277735	HDL	0.16456	0.857651
6	10984097	rs9379992	G	A	0.27817	LDL	-4.58131	0.0813252
6	10984097	rs9379992	G	A	0.277735	TC	-4.31134	0.124239
6	10984097	rs9379992	G	A	0.277735	TG	0.00126754	0.968205
6	10985097	rs2093777	T	C	0.277735	HDL	0.16456	0.857651
6	10985097	rs2093777	T	C	0.27817	LDL	-4.58131	0.0813252
6	10985097	rs2093777	T	C	0.277735	TC	-4.31134	0.124239
6	10985097	rs2093777	T	C	0.277735	TG	0.00126754	0.968205
6	10991434	rs58988487	C	CT	0.27773	HDL	0.164771	0.857468
6	10991434	rs58988487	C	CT	0.278165	LDL	-4.58107	0.0813375
6	10991434	rs58988487	C	CT	0.27773	TC	-4.31099	0.124265
6	10991434	rs58988487	C	CT	0.27773	TG	0.0012577	0.968452
6	10991702	rs3798707	C	T	0.27773	HDL	0.164771	0.857468
6	10991702	rs3798707	C	T	0.278165	LDL	-4.58107	0.0813375
6	10991702	rs3798707	C	T	0.27773	TC	-4.31099	0.124265
6	10991702	rs3798707	C	T	0.27773	TG	0.0012577	0.968452
6	10994782	rs2236212	G	C	0.277777	HDL	0.16325	0.858753
6	10994782	rs2236212	G	C	0.278212	LDL	-4.58967	0.0807433
6	10994782	rs2236212	G	C	0.277777	TC	-4.3201	0.123443
6	10994782	rs2236212	G	C	0.277777	TG	0.00132192	0.966837
6	10996933	rs9295741	C	T	0.277681	HDL	0.166279	0.856192
6	10996933	rs9295741	C	T	0.278116	LDL	-4.57936	0.0814796
6	10996933	rs9295741	C	T	0.277681	TC	-4.30909	0.124466
6	10996933	rs9295741	C	T	0.277681	TG	0.001146	0.971255
6	10997590	rs61624919	G	A	0.27773	HDL	0.164771	0.857468
6	10997590	rs61624919	G	A	0.278165	LDL	-4.58107	0.0813375
6	10997590	rs61624919	G	A	0.27773	TC	-4.31099	0.124265
6	10997590	rs61624919	G	A	0.27773	TG	0.0012577	0.968452
6	10999417	rs9918362	T	C	0.277585	HDL	0.156175	0.864929
6	10999417	rs9918362	T	C	0.27802	LDL	-4.57155	0.0821741
6	10999417	rs9918362	T	C	0.277585	TC	-4.30743	0.124822
6	10999417	rs9918362	T	C	0.277585	TG	0.00137866	0.965445
6	11002577	rs3798711	T	C	0.277585	HDL	0.156175	0.864929
6	11002577	rs3798711	T	C	0.27802	LDL	-4.57155	0.0821741
6	11002577	rs3798711	T	C	0.277585	TC	-4.30743	0.124822
6	11002577	rs3798711	T	C	0.277585	TG	0.00137866	0.965445
6	11004328	rs1323739	C	G	0.276796	HDL	0.136203	0.882006
6	11004328	rs1323739	C	G	0.27723	LDL	-4.76596	0.069802
6	11004328	rs1323739	C	G	0.276796	TC	-4.51262	0.107647
6	11004328	rs1323739	C	G	0.276796	TG	0.00264118	0.933822
6	11005609	rs2295602	T	C	0.277484	HDL	0.149869	0.870394
6	11005609	rs2295602	T	C	0.277919	LDL	-4.56319	0.0828642
6	11005609	rs2295602	T	C	0.277484	TC	-4.30347	0.125324
6	11005609	rs2295602	T	C	0.277484	TG	0.00147362	0.963085
6	11005793	rs67580629	A	G	0.277484	HDL	0.149869	0.870394
6	11005793	rs67580629	A	G	0.277919	LDL	-4.56319	0.0828642
6	11005793	rs67580629	A	G	0.277484	TC	-4.30347	0.125324
6	11005793	rs67580629	A	G	0.277484	TG	0.00147362	0.963085
6	11008389	rs3798713	G	C	0.277484	HDL	0.149869	0.870394
6	11008389	rs3798713	G	C	0.277919	LDL	-4.56319	0.0828642
6	11008389	rs3798713	G	C	0.277484	TC	-4.30347	0.125324
6	11008389	rs3798713	G	C	0.277484	TG	0.00147362	0.963085
6	11010567	rs9295752	T	G	0.277484	HDL	0.149869	0.870394
6	11010567	rs9295752	T	G	0.277919	LDL	-4.56319	0.0828642
6	11010567	rs9295752	T	G	0.277484	TC	-4.30347	0.125324
6	11010567	rs9295752	T	G	0.277484	TG	0.00147362	0.963085
6	11010841	rs9380025	T	G	0.277484	HDL	0.149869	0.870394
6	11010841	rs9380025	T	G	0.277919	LDL	-4.56319	0.0828642
6	11010841	rs9380025	T	G	0.277484	TC	-4.30347	0.125324
6	11010841	rs9380025	T	G	0.277484	TG	0.00147362	0.963085
6	11011172	rs3945981	G	A	0.277484	HDL	0.149869	0.870394
6	11011172	rs3945981	G	A	0.277919	LDL	-4.56319	0.0828642
6	11011172	rs3945981	G	A	0.277484	TC	-4.30347	0.125324
6	11011172	rs3945981	G	A	0.277484	TG	0.00147362	0.963085
6	11011298	rs7756794	A	G	0.277484	HDL	0.149869	0.870394
6	11011298	rs7756794	A	G	0.277919	LDL	-4.56319	0.0828642
6	11011298	rs7756794	A	G	0.277484	TC	-4.30347	0.125324
6	11011298	rs7756794	A	G	0.277484	TG	0.00147362	0.963085
6	11012626	rs953413	G	A	0.277484	HDL	0.149869	0.870394
6	11012626	rs953413	G	A	0.277919	LDL	-4.56319	0.0828642
6	11012626	rs953413	G	A	0.277484	TC	-4.30347	0.125324
6	11012626	rs953413	G	A	0.277484	TG	0.00147362	0.963085
6	11013987	rs7743830	A	G	0.277484	HDL	0.149869	0.870394
6	11013987	rs7743830	A	G	0.277919	LDL	-4.56319	0.0828642
6	11013987	rs7743830	A	G	0.277484	TC	-4.30347	0.125324
6	11013987	rs7743830	A	G	0.277484	TG	0.00147362	0.963085
6	11017592	rs1570069	A	G	0.277484	HDL	0.149869	0.870394
6	11017592	rs1570069	A	G	0.277919	LDL	-4.56319	0.0828642
6	11017592	rs1570069	A	G	0.277484	TC	-4.30347	0.125324
6	11017592	rs1570069	A	G	0.277484	TG	0.00147362	0.963085
6	11018579	rs1321536	T	G	0.277484	HDL	0.149869	0.870394
6	11018579	rs1321536	T	G	0.277919	LDL	-4.56319	0.0828642
6	11018579	rs1321536	T	G	0.277484	TC	-4.30347	0.125324
6	11018579	rs1321536	T	G	0.277484	TG	0.00147362	0.963085
6	11020183	rs113673873	TA	T	0.233155	HDL	-0.343708	0.719808
6	11020183	rs113673873	TA	T	0.23352	LDL	-4.83623	0.0776959
6	11020183	rs113673873	TA	T	0.233155	TC	-4.90007	0.0937751
6	11020183	rs113673873	TA	T	0.233155	TG	0.00199276	0.952193
6	11027709	rs35460883	CTAAGA	C	0.277081	HDL	0.122932	0.893663
6	11027709	rs35460883	CTAAGA	C	0.277515	LDL	-4.52397	0.0858481
6	11027709	rs35460883	CTAAGA	C	0.277081	TC	-4.28317	0.127477
6	11027709	rs35460883	CTAAGA	C	0.277081	TG	0.00188736	0.95279
6	11027716	rs60376022	A	C	0.277081	HDL	0.122932	0.893663
6	11027716	rs60376022	A	C	0.277515	LDL	-4.52397	0.0858481
6	11027716	rs60376022	A	C	0.277081	TC	-4.28317	0.127477
6	11027716	rs60376022	A	C	0.277081	TG	0.00188736	0.95279
6	11033235	rs3778167	T	C	0.277081	HDL	0.122932	0.893663
6	11033235	rs3778167	T	C	0.277515	LDL	-4.52397	0.0858481
6	11033235	rs3778167	T	C	0.277081	TC	-4.28317	0.127477
6	11033235	rs3778167	T	C	0.277081	TG	0.00188736	0.95279
6	86071765	rs13200742	G	A	0.123449	HDL	-1.47792	0.244522
6	86071765	rs13200742	G	A	0.123643	LDL	-10.7493	0.00322639
6	86071765	rs13200742	G	A	0.123449	TC	-13.0153	0.000825563
6	86071765	rs13200742	G	A	0.123449	TG	-0.0507091	0.247963
7	57440288	rs17151735	G	A	0.58878	HDL	0.0114564	0.989363
7	57440288	rs17151735	G	A	0.588933	LDL	-2.82649	0.25202
7	57440288	rs17151735	G	A	0.58878	TC	-2.75019	0.296393
7	57440288	rs17151735	G	A	0.58878	TG	-0.012256	0.680522
7	57442954	rs9656574	G	A	0.588002	HDL	0.0216314	0.979935
7	57442954	rs9656574	G	A	0.588153	LDL	-2.82532	0.252637
7	57442954	rs9656574	G	A	0.588002	TC	-2.73337	0.299789
7	57442954	rs9656574	G	A	0.588002	TG	-0.012415	0.676887
7	57448897	rs11135651	T	G	0.588787	HDL	0.0107914	0.98998
7	57448897	rs11135651	T	G	0.58894	LDL	-2.82614	0.252065
7	57448897	rs11135651	T	G	0.588787	TC	-2.75053	0.29632
7	57448897	rs11135651	T	G	0.588787	TG	-0.012247	0.680736
7	57453303	rs12537885	G	T	0.587965	HDL	0.0111666	0.989645
7	57453303	rs12537885	G	T	0.588116	LDL	-2.84967	0.248748
7	57453303	rs12537885	G	T	0.587965	TC	-2.77343	0.292939
7	57453303	rs12537885	G	T	0.587965	TG	-0.0123503	0.678593
7	57454701	rs7797210	G	A	0.587998	HDL	0.0129293	0.988011
7	57454701	rs7797210	G	A	0.588149	LDL	-2.84469	0.249601
7	57454701	rs7797210	G	A	0.587998	TC	-2.76689	0.294102
7	57454701	rs7797210	G	A	0.587998	TG	-0.0123892	0.67765
7	57457313	rs7458146	T	C	0.588	HDL	0.0127433	0.988183
7	57457313	rs7458146	T	C	0.588151	LDL	-2.84498	0.249549
7	57457313	rs7458146	T	C	0.588	TC	-2.76733	0.294021
7	57457313	rs7458146	T	C	0.588	TG	-0.0123855	0.677739
7	57460001	rs34091018	GT	G	0.587918	HDL	0.0139294	0.987085
7	57460001	rs34091018	GT	G	0.588069	LDL	-2.84929	0.248891
7	57460001	rs34091018	GT	G	0.587918	TC	-2.76984	0.293645
7	57460001	rs34091018	GT	G	0.587918	TG	-0.0123901	0.677666
7	57465376	rs10255898	T	C	0.587998	HDL	0.012888	0.988049
7	57465376	rs10255898	T	C	0.58815	LDL	-2.84465	0.249605
7	57465376	rs10255898	T	C	0.587998	TC	-2.76689	0.2941
7	57465376	rs10255898	T	C	0.587998	TG	-0.0123886	0.677664
7	57471080	rs6950361	G	A	0.587156	HDL	0.0118788	0.989001
7	57471080	rs6950361	G	A	0.58731	LDL	-2.83436	0.251998
7	57471080	rs6950361	G	A	0.587156	TC	-2.75866	0.296226
7	57471080	rs6950361	G	A	0.587156	TG	-0.0123741	0.678451
7	57471483	rs4496914	C	T	0.587157	HDL	0.0118162	0.989059
7	57471483	rs4496914	C	T	0.587311	LDL	-2.83456	0.251963
7	57471483	rs4496914	C	T	0.587157	TC	-2.75893	0.296177
7	57471483	rs4496914	C	T	0.587157	TG	-0.0123729	0.67848
7	57472655	rs56301829	T	C	0.587156	HDL	0.0119492	0.988935
7	57472655	rs56301829	T	C	0.58731	LDL	-2.83406	0.25205
7	57472655	rs56301829	T	C	0.587156	TC	-2.75832	0.296289
7	57472655	rs56301829	T	C	0.587156	TG	-0.0123757	0.678414
7	57474976	rs4398848	G	A	0.587075	HDL	0.00963359	0.99108
7	57474976	rs4398848	G	A	0.587229	LDL	-2.84169	0.250771
7	57474976	rs4398848	G	A	0.587075	TC	-2.76815	0.294566
7	57474976	rs4398848	G	A	0.587075	TG	-0.0123357	0.679392
7	57476108	rs4321941	A	T	0.587095	HDL	0.0117842	0.989089
7	57476108	rs4321941	A	T	0.587248	LDL	-2.83641	0.251709
7	57476108	rs4321941	A	T	0.587095	TC	-2.76102	0.29587
7	57476108	rs4321941	A	T	0.587095	TG	-0.0124005	0.677836
7	57477516	rs4584102	A	G	0.587075	HDL	0.00937511	0.991319
7	57477516	rs4584102	A	G	0.587229	LDL	-2.84163	0.25078
7	57477516	rs4584102	A	G	0.587075	TC	-2.76826	0.294546
7	57477516	rs4584102	A	G	0.587075	TG	-0.0123265	0.679618
7	57480325	rs4412320	A	C	0.587092	HDL	0.0116459	0.989218
7	57480325	rs4412320	A	C	0.587245	LDL	-2.83633	0.251724
7	57480325	rs4412320	A	C	0.587092	TC	-2.761	0.295875
7	57480325	rs4412320	A	C	0.587092	TG	-0.0123968	0.67793
7	57480865	rs4642582	T	C	0.58709	HDL	0.0116762	0.989189
7	57480865	rs4642582	T	C	0.587244	LDL	-2.83593	0.251792
7	57480865	rs4642582	T	C	0.58709	TC	-2.76057	0.295952
7	57480865	rs4642582	T	C	0.58709	TG	-0.0123964	0.67794
7	57484909	rs7790854	T	C	0.587067	HDL	0.00933687	0.991354
7	57484909	rs7790854	T	C	0.58722	LDL	-2.84102	0.25089
7	57484909	rs7790854	T	C	0.587067	TC	-2.76787	0.294624
7	57484909	rs7790854	T	C	0.587067	TG	-0.0123337	0.679447
7	57485297	rs28571069	C	T	0.58707	HDL	0.00941568	0.991281
7	57485297	rs28571069	C	T	0.587224	LDL	-2.84147	0.250812
7	57485297	rs28571069	C	T	0.58707	TC	-2.76812	0.294574
7	57485297	rs28571069	C	T	0.58707	TG	-0.0123315	0.679499
7	57485392	rs28611079	C	T	0.58707	HDL	0.00944248	0.991257
7	57485392	rs28611079	C	T	0.587223	LDL	-2.84102	0.25089
7	57485392	rs28611079	C	T	0.58707	TC	-2.76763	0.294665
7	57485392	rs28611079	C	T	0.58707	TG	-0.0123299	0.679541
7	57485654	rs11771965	G	C	0.58706	HDL	0.00943316	0.991265
7	57485654	rs11771965	G	C	0.587214	LDL	-2.84008	0.251055
7	57485654	rs11771965	G	C	0.58706	TC	-2.76668	0.294838
7	57485654	rs11771965	G	C	0.58706	TG	-0.0123303	0.679535
7	57486052	rs11772767	G	A	0.58707	HDL	0.00943706	0.991262
7	57486052	rs11772767	G	A	0.587223	LDL	-2.84125	0.250848
7	57486052	rs11772767	G	A	0.58707	TC	-2.76789	0.294617
7	57486052	rs11772767	G	A	0.58707	TG	-0.0123319	0.679489
7	57486553	rs57939539	G	C	0.586688	HDL	-0.0169255	0.984344
7	57486553	rs57939539	G	C	0.586841	LDL	-2.82914	0.253347
7	57486553	rs57939539	G	C	0.586688	TC	-2.77421	0.293992
7	57486553	rs57939539	G	C	0.586688	TG	-0.0115717	0.698528
7	57492918	rs57757276	C	T	0.585748	HDL	0.0090244	0.991638
7	57492918	rs57757276	C	T	0.5859	LDL	-2.83749	0.251137
7	57492918	rs57757276	C	T	0.585748	TC	-2.75481	0.296563
7	57492918	rs57757276	C	T	0.585748	TG	-0.0109702	0.713058
7	57495856	rs36172368	T	C	0.585164	HDL	0.0257889	0.976154
7	57495856	rs36172368	T	C	0.585314	LDL	-2.73024	0.270479
7	57495856	rs36172368	T	C	0.585164	TC	-2.62158	0.32153
7	57495856	rs36172368	T	C	0.585164	TG	-0.0106877	0.720643
7	57498459	rs4870669	G	A	0.586532	HDL	-0.0184446	0.982904
7	57498459	rs4870669	G	A	0.586685	LDL	-2.7214	0.270956
7	57498459	rs4870669	G	A	0.586532	TC	-2.6699	0.311597
7	57498459	rs4870669	G	A	0.586532	TG	-0.0109203	0.714178
7	57499830	rs7778266	G	A	0.586567	HDL	-0.0151873	0.985925
7	57499830	rs7778266	G	A	0.586719	LDL	-2.71472	0.272207
7	57499830	rs7778266	G	A	0.586567	TC	-2.66024	0.313426
7	57499830	rs7778266	G	A	0.586567	TG	-0.0110131	0.711896
7	57499921	rs7792689	C	A	0.58656	HDL	-0.015073	0.986031
7	57499921	rs7792689	C	A	0.586713	LDL	-2.71502	0.272165
7	57499921	rs7792689	C	A	0.58656	TC	-2.66068	0.313355
7	57499921	rs7792689	C	A	0.58656	TG	-0.0110231	0.711652
7	57502107	rs13226002	A	G	0.586457	HDL	-0.0185829	0.982778
7	57502107	rs13226002	A	G	0.58661	LDL	-2.72895	0.269677
7	57502107	rs13226002	A	G	0.586457	TC	-2.6782	0.310143
7	57502107	rs13226002	A	G	0.586457	TG	-0.010995	0.712342
7	57502276	rs4580991	C	T	0.586534	HDL	-0.0184041	0.982941
7	57502276	rs4580991	C	T	0.586687	LDL	-2.7224	0.270777
7	57502276	rs4580991	C	T	0.586534	TC	-2.67093	0.311407
7	57502276	rs4580991	C	T	0.586534	TG	-0.0109265	0.714023
7	57502688	rs10259585	A	C	0.585997	HDL	-0.0186332	0.982744
7	57502688	rs10259585	A	C	0.586149	LDL	-2.70749	0.27385
7	57502688	rs10259585	A	C	0.585997	TC	-2.65474	0.314795
7	57502688	rs10259585	A	C	0.585997	TG	-0.0108105	0.71716
7	57503682	rs35359086	A	AT	0.579085	HDL	-0.0717614	0.934458
7	57503682	rs35359086	A	AT	0.579226	LDL	-2.49757	0.319337
7	57503682	rs35359086	A	AT	0.579085	TC	-2.47492	0.355217
7	57503682	rs35359086	A	AT	0.579085	TG	-0.00594125	0.844172
7	72673613	rs6460025	G	A	0.197459	HDL	-0.91306	0.379278
7	72673613	rs6460025	G	A	0.197768	LDL	-0.637296	0.829484
7	72673613	rs6460025	G	A	0.197459	TC	-0.240542	0.939249
7	72673613	rs6460025	G	A	0.197459	TG	0.0857603	0.016809
7	101337966	rs57107564	C	A	0.338512	HDL	-2.11677	0.0145602
7	101337966	rs57107564	C	A	0.338259	LDL	5.7316	0.0205507
7	101337966	rs57107564	C	A	0.338512	TC	5.19834	0.0490537
7	101337966	rs57107564	C	A	0.338512	TG	0.100113	0.000823809
7	101341089	rs9690686	C	T	0.338714	HDL	-2.1216	0.0142959
7	101341089	rs9690686	C	T	0.338462	LDL	5.71895	0.0207856
7	101341089	rs9690686	C	T	0.338714	TC	5.18145	0.0497131
7	101341089	rs9690686	C	T	0.338714	TG	0.100017	0.000829606
7	101341432	rs9692131	A	G	0.338714	HDL	-2.1216	0.0142959
7	101341432	rs9692131	A	G	0.338462	LDL	5.71895	0.0207856
7	101341432	rs9692131	A	G	0.338714	TC	5.18145	0.0497131
7	101341432	rs9692131	A	G	0.338714	TG	0.100017	0.000829606
7	101342462	rs12112627	G	C	0.338717	HDL	-2.12075	0.0143303
7	101342462	rs12112627	G	C	0.338464	LDL	5.72253	0.0206977
7	101342462	rs12112627	G	C	0.338717	TC	5.18612	0.0494926
7	101342462	rs12112627	G	C	0.338717	TG	0.100011	0.000829763
8	21821815	rs111946885	G	A	0.035985	HDL	-4.86712	0.0295576
8	21821815	rs111946885	G	A	0.036042	LDL	-12.8784	0.0443792
8	21821815	rs111946885	G	A	0.035985	TC	-15.3959	0.0241462
8	21821815	rs111946885	G	A	0.035985	TG	0.1587	0.0408093
9	89561253	rs9410497	T	C	0.099424	HDL	-0.639244	0.644093
9	89561253	rs9410497	T	C	0.09958	LDL	-1.75629	0.65387
9	89561253	rs9410497	T	C	0.099424	TC	-2.64009	0.527118
9	89561253	rs9410497	T	C	0.099424	TG	-0.0127065	0.791477
9	112634717	rs117102340	C	T	0.045401	HDL	0.124227	0.948786
9	112634717	rs117102340	C	T	0.045472	LDL	11.4494	0.0364583
9	112634717	rs117102340	C	T	0.045401	TC	12.0274	0.0393062
9	112634717	rs117102340	C	T	0.045401	TG	0.0325657	0.627638
9	112654923	rs189253264	C	T	0.045422	HDL	0.136898	0.943532
9	112654923	rs189253264	C	T	0.045493	LDL	11.4368	0.0365331
9	112654923	rs189253264	C	T	0.045422	TC	12.0256	0.0391984
9	112654923	rs189253264	C	T	0.045422	TG	0.0322799	0.63043
9	112715413	rs529212503	AACTTT	A	0.049338	HDL	0.749823	0.689754
9	112715413	rs529212503	AACTTT	A	0.049415	LDL	11.162	0.036261
9	112715413	rs529212503	AACTTT	A	0.049338	TC	12.2297	0.0313926
9	112715413	rs529212503	AACTTT	A	0.049338	TG	0.0117192	0.857326
9	112794596	rs118096493	T	C	0.049333	HDL	0.749249	0.689914
9	112794596	rs118096493	T	C	0.049411	LDL	11.173	0.0360354
9	112794596	rs118096493	T	C	0.049333	TC	12.24	0.0312115
9	112794596	rs118096493	T	C	0.049333	TG	0.0117771	0.856597
9	112913935	rs912669	G	A	0.053211	HDL	0.439446	0.809135
9	112913935	rs912669	G	A	0.053295	LDL	10.1722	0.048818
9	112913935	rs912669	G	A	0.053211	TC	10.8758	0.0481807
9	112913935	rs912669	G	A	0.053211	TG	0.00947027	0.880771
9	112924194	rs140552607	C	T	0.057915	HDL	0.709503	0.688738
9	112924194	rs140552607	C	T	0.058005	LDL	8.16064	0.106115
9	112924194	rs140552607	C	T	0.057915	TC	9.09816	0.091116
9	112924194	rs140552607	C	T	0.057915	TG	0.0220253	0.719933
9	112950739	rs183835429	G	A	0.048729	HDL	1.52097	0.430386
9	112950739	rs183835429	G	A	0.048806	LDL	12.5802	0.0212876
9	112950739	rs183835429	G	A	0.048729	TC	14.2195	0.0145876
9	112950739	rs183835429	G	A	0.048729	TG	0.00292298	0.965187
9	112955231	rs2900560	A	G	0.048732	HDL	1.52335	0.429654
9	112955231	rs2900560	A	G	0.048808	LDL	12.5798	0.0212891
9	112955231	rs2900560	A	G	0.048732	TC	14.221	0.0145748
9	112955231	rs2900560	A	G	0.048732	TG	0.00288109	0.965685
9	112973419	rs1408694	C	T	0.095335	HDL	1.05914	0.456117
9	112973419	rs1408694	C	T	0.095484	LDL	11.2028	0.00519418
9	112973419	rs1408694	C	T	0.095335	TC	12.4808	0.00347298
9	112973419	rs1408694	C	T	0.095335	TG	0.0168146	0.733519
9	112974577	rs61314683	G	T	0.04825	HDL	1.55164	0.423214
9	112974577	rs61314683	G	T	0.048325	LDL	13.6152	0.013127
9	112974577	rs61314683	G	T	0.04825	TC	15.4389	0.00831204
9	112974577	rs61314683	G	T	0.04825	TG	0.0159966	0.812011
9	112975645	rs145956020	TAAATA	T	0.051389	HDL	0.45058	0.813558
9	112975645	rs145956020	TAAATA	T	0.051469	LDL	10.3382	0.0564328
9	112975645	rs145956020	TAAATA	T	0.051389	TC	10.7925	0.0617889
9	112975645	rs145956020	TAAATA	T	0.051389	TG	0.00696019	0.916396
9	112977884	rs866511223	C	G	0.047668	HDL	1.00349	0.605796
9	112977884	rs866511223	C	G	0.047743	LDL	13.6988	0.0129052
9	112977884	rs866511223	C	G	0.047668	TC	15.0875	0.0101973
9	112977884	rs866511223	C	G	0.047668	TG	0.0271816	0.687087
9	112978113	rs181492715	G	A	0.047668	HDL	1.00349	0.605796
9	112978113	rs181492715	G	A	0.047743	LDL	13.6988	0.0129052
9	112978113	rs181492715	G	A	0.047668	TC	15.0875	0.0101973
9	112978113	rs181492715	G	A	0.047668	TG	0.0271816	0.687087
9	112998232	rs372484597	C	T	0.047636	HDL	1.00533	0.605397
9	112998232	rs372484597	C	T	0.047711	LDL	13.6749	0.0131327
9	112998232	rs372484597	C	T	0.047636	TC	15.0693	0.0103469
9	112998232	rs372484597	C	T	0.047636	TG	0.0272457	0.686603
9	113324468	rs1030624008	C	T	0.04449	HDL	1.54723	0.440189
9	113324468	rs1030624008	C	T	0.04456	LDL	13.4147	0.0180851
9	113324468	rs1030624008	C	T	0.04449	TC	15.4753	0.0104859
9	113324468	rs1030624008	C	T	0.04449	TG	0.0317404	0.648281
9	113371363	rs542120882	C	T	0.042074	HDL	2.42977	0.236776
9	113371363	rs542120882	C	T	0.042139	LDL	13.1542	0.0238455
9	113371363	rs542120882	C	T	0.042074	TC	15.6299	0.0117307
9	113371363	rs542120882	C	T	0.042074	TG	-0.00387146	0.956726
9	113394465	rs149863069	G	C	0.042283	HDL	2.16156	0.293635
9	113394465	rs149863069	G	C	0.04235	LDL	13.0295	0.0255666
9	113394465	rs149863069	G	C	0.042283	TC	15.2232	0.0143541
9	113394465	rs149863069	G	C	0.042283	TG	-0.00307804	0.965658
9	113397838	rs142368333	T	C	0.042303	HDL	2.14921	0.296365
9	113397838	rs142368333	T	C	0.042369	LDL	12.9931	0.0259736
9	113397838	rs142368333	T	C	0.042303	TC	15.1725	0.0146781
9	113397838	rs142368333	T	C	0.042303	TG	-0.00316346	0.964703
9	113402298	rs112152257	C	T	0.046945	HDL	1.70435	0.387301
9	113402298	rs112152257	C	T	0.047019	LDL	8.98801	0.107731
9	113402298	rs112152257	C	T	0.046945	TC	10.3496	0.0822177
9	113402298	rs112152257	C	T	0.046945	TG	-0.0234014	0.73257
9	113402903	rs17766289	G	C	0.046973	HDL	1.69256	0.390505
9	113402903	rs17766289	G	C	0.047047	LDL	8.94708	0.109285
9	113402903	rs17766289	G	C	0.046973	TC	10.2963	0.0837604
9	113402903	rs17766289	G	C	0.046973	TG	-0.023457	0.731908
9	113406426	rs544766221	C	CT	0.041199	HDL	2.19174	0.291969
9	113406426	rs544766221	C	CT	0.041263	LDL	12.5835	0.0328551
9	113406426	rs544766221	C	CT	0.041199	TC	14.8754	0.017905
9	113406426	rs544766221	C	CT	0.041199	TG	0.00480727	0.946943
9	113412243	rs111863884	G	A	0.046966	HDL	1.69199	0.390688
9	113412243	rs111863884	G	A	0.04704	LDL	8.95126	0.109138
9	113412243	rs111863884	G	A	0.046966	TC	10.2984	0.0837115
9	113412243	rs111863884	G	A	0.046966	TG	-0.0234795	0.731675
9	113413055	rs117923133	C	T	0.046966	HDL	1.69245	0.390562
9	113413055	rs117923133	C	T	0.047039	LDL	8.95263	0.109085
9	113413055	rs117923133	C	T	0.046966	TC	10.3004	0.0836552
9	113413055	rs117923133	C	T	0.046966	TG	-0.0234766	0.731708
9	113428251	rs41297197	G	T	0.047271	HDL	1.57255	0.423269
9	113428251	rs41297197	G	T	0.047345	LDL	8.46167	0.128591
9	113428251	rs41297197	G	T	0.047271	TC	9.6577	0.103648
9	113428251	rs41297197	G	T	0.047271	TG	-0.0251062	0.712826
9	113429387	rs41276817	G	C	0.047271	HDL	1.57255	0.423269
9	113429387	rs41276817	G	C	0.047345	LDL	8.46167	0.128591
9	113429387	rs41276817	G	C	0.047271	TC	9.6577	0.103648
9	113429387	rs41276817	G	C	0.047271	TG	-0.0251062	0.712826
9	113432550	rs111595035	T	C	0.047272	HDL	1.57207	0.423403
9	113432550	rs111595035	T	C	0.047346	LDL	8.46022	0.128652
9	113432550	rs111595035	T	C	0.047272	TC	9.6557	0.103716
9	113432550	rs111595035	T	C	0.047272	TG	-0.0251087	0.712796
9	113434671	rs141347892	C	T	0.04727	HDL	1.57372	0.422927
9	113434671	rs141347892	C	T	0.047344	LDL	8.46461	0.128459
9	113434671	rs141347892	C	T	0.04727	TC	9.66201	0.103494
9	113434671	rs141347892	C	T	0.04727	TG	-0.0251018	0.712877
9	113452734	rs111765436	GTCT	G	0.047271	HDL	1.57255	0.423269
9	113452734	rs111765436	GTCT	G	0.047345	LDL	8.46167	0.128591
9	113452734	rs111765436	GTCT	G	0.047271	TC	9.6577	0.103648
9	113452734	rs111765436	GTCT	G	0.047271	TG	-0.0251062	0.712826
9	113454458	rs113933499	C	T	0.047272	HDL	1.57207	0.423403
9	113454458	rs113933499	C	T	0.047346	LDL	8.46022	0.128652
9	113454458	rs113933499	C	T	0.047272	TC	9.6557	0.103716
9	113454458	rs113933499	C	T	0.047272	TG	-0.0251087	0.712796
9	113456812	rs115134397	T	C	0.047272	HDL	1.57207	0.423403
9	113456812	rs115134397	T	C	0.047346	LDL	8.46022	0.128652
9	113456812	rs115134397	T	C	0.047272	TC	9.6557	0.103716
9	113456812	rs115134397	T	C	0.047272	TG	-0.0251087	0.712796
9	113459602	rs113719453	T	G	0.047273	HDL	1.57112	0.423672
9	113459602	rs113719453	T	G	0.047347	LDL	8.45728	0.128776
9	113459602	rs113719453	T	G	0.047273	TC	9.65168	0.103852
9	113459602	rs113719453	T	G	0.047273	TG	-0.0251137	0.712734
9	113460813	rs118083161	T	G	0.047271	HDL	1.57255	0.423269
9	113460813	rs118083161	T	G	0.047345	LDL	8.46167	0.128591
9	113460813	rs118083161	T	G	0.047271	TC	9.6577	0.103648
9	113460813	rs118083161	T	G	0.047271	TG	-0.0251062	0.712826
9	113465783	rs118167986	G	C	0.047272	HDL	1.57207	0.423403
9	113465783	rs118167986	G	C	0.047346	LDL	8.46022	0.128652
9	113465783	rs118167986	G	C	0.047272	TC	9.6557	0.103716
9	113465783	rs118167986	G	C	0.047272	TG	-0.0251087	0.712796
9	113468075	rs76272278	T	C	0.047273	HDL	1.57112	0.423672
9	113468075	rs76272278	T	C	0.047347	LDL	8.45728	0.128776
9	113468075	rs76272278	T	C	0.047273	TC	9.65168	0.103852
9	113468075	rs76272278	T	C	0.047273	TG	-0.0251137	0.712734
9	113472090	rs116956860	T	C	0.047272	HDL	1.57207	0.423403
9	113472090	rs116956860	T	C	0.047346	LDL	8.46022	0.128652
9	113472090	rs116956860	T	C	0.047272	TC	9.6557	0.103716
9	113472090	rs116956860	T	C	0.047272	TG	-0.0251087	0.712796
9	113477696	rs111228197	T	G	0.047274	HDL	1.57065	0.423807
9	113477696	rs111228197	T	G	0.047348	LDL	8.45583	0.128837
9	113477696	rs111228197	T	G	0.047274	TC	9.6497	0.103919
9	113477696	rs111228197	T	G	0.047274	TG	-0.0251162	0.712704
9	113485714	rs56038206	G	A	0.047545	HDL	1.60573	0.411281
9	113485714	rs56038206	G	A	0.04762	LDL	8.15879	0.140871
9	113485714	rs56038206	G	A	0.047545	TC	9.40992	0.111036
9	113485714	rs56038206	G	A	0.047545	TG	-0.025706	0.70492
9	113490268	rs112538522	G	C	0.047546	HDL	1.60526	0.411414
9	113490268	rs112538522	G	C	0.047621	LDL	8.15733	0.140938
9	113490268	rs112538522	G	C	0.047546	TC	9.40791	0.111108
9	113490268	rs112538522	G	C	0.047546	TG	-0.0257084	0.704889
9	113493518	rs113304149	A	G	0.047545	HDL	1.60573	0.411281
9	113493518	rs113304149	A	G	0.04762	LDL	8.15879	0.140871
9	113493518	rs113304149	A	G	0.047545	TC	9.40992	0.111036
9	113493518	rs113304149	A	G	0.047545	TG	-0.025706	0.70492
9	113503821	rs112294983	C	G	0.047603	HDL	1.6293	0.403889
9	113503821	rs112294983	C	G	0.047678	LDL	8.11209	0.142654
9	113503821	rs112294983	C	G	0.047603	TC	9.39552	0.111127
9	113503821	rs112294983	C	G	0.047603	TG	-0.0257938	0.703627
9	113507023	rs80204071	T	G	0.047605	HDL	1.62835	0.404151
9	113507023	rs80204071	T	G	0.047679	LDL	8.10917	0.142788
9	113507023	rs80204071	T	G	0.047605	TC	9.3915	0.11127
9	113507023	rs80204071	T	G	0.047605	TG	-0.0257985	0.703568
9	113507612	rs36062487	C	T	0.047603	HDL	1.62978	0.403758
9	113507612	rs36062487	C	T	0.047677	LDL	8.11356	0.142587
9	113507612	rs36062487	C	T	0.047603	TC	9.39751	0.111055
9	113507612	rs36062487	C	T	0.047603	TG	-0.0257914	0.703657
9	113507936	rs55916010	G	T	0.047603	HDL	1.62978	0.403758
9	113507936	rs55916010	G	T	0.047677	LDL	8.11356	0.142587
9	113507936	rs55916010	G	T	0.047603	TC	9.39751	0.111055
9	113507936	rs55916010	G	T	0.047603	TG	-0.0257914	0.703657
9	113508133	rs76385691	G	A	0.047603	HDL	1.62978	0.403758
9	113508133	rs76385691	G	A	0.047677	LDL	8.11356	0.142587
9	113508133	rs76385691	G	A	0.047603	TC	9.39751	0.111055
9	113508133	rs76385691	G	A	0.047603	TG	-0.0257914	0.703657
9	113517045	rs143370865	T	C	0.047411	HDL	1.6366	0.403271
9	113517045	rs143370865	T	C	0.047485	LDL	8.33177	0.133249
9	113517045	rs143370865	T	C	0.047411	TC	9.60413	0.104392
9	113517045	rs143370865	T	C	0.047411	TG	-0.0258771	0.703615
9	113525337	rs117042885	T	C	0.047208	HDL	1.63686	0.404448
9	113525337	rs117042885	T	C	0.047282	LDL	8.55757	0.123897
9	113525337	rs117042885	T	C	0.047208	TC	9.8134	0.0978056
9	113525337	rs117042885	T	C	0.047208	TG	-0.0257457	0.70581
9	113526376	rs140741204	C	T	0.047208	HDL	1.63686	0.404448
9	113526376	rs140741204	C	T	0.047282	LDL	8.55757	0.123897
9	113526376	rs140741204	C	T	0.047208	TC	9.8134	0.0978056
9	113526376	rs140741204	C	T	0.047208	TG	-0.0257457	0.70581
9	113526769	rs113880035	C	T	0.04721	HDL	1.63542	0.404844
9	113526769	rs113880035	C	T	0.047284	LDL	8.55308	0.12408
9	113526769	rs113880035	C	T	0.04721	TC	9.80729	0.0980016
9	113526769	rs113880035	C	T	0.04721	TG	-0.025753	0.70572
9	113528553	rs79104283	G	A	0.04721	HDL	1.63542	0.404844
9	113528553	rs79104283	G	A	0.047284	LDL	8.55308	0.12408
9	113528553	rs79104283	G	A	0.04721	TC	9.80729	0.0980016
9	113528553	rs79104283	G	A	0.04721	TG	-0.025753	0.70572
9	113542140	rs200719288	C	CT	0.047207	HDL	1.63783	0.404184
9	113542140	rs200719288	C	CT	0.047281	LDL	8.56056	0.123775
9	113542140	rs200719288	C	CT	0.047207	TC	9.81748	0.0976746
9	113542140	rs200719288	C	CT	0.047207	TG	-0.025741	0.70587
9	113542404	rs138522961	A	G	0.04143	HDL	2.37378	0.251469
9	113542404	rs138522961	A	G	0.041495	LDL	14.1888	0.0152941
9	113542404	rs138522961	A	G	0.04143	TC	16.5348	0.00797489
9	113542404	rs138522961	A	G	0.04143	TG	-0.00287753	0.968088
9	113542786	rs111331885	G	A	0.046585	HDL	1.62952	0.408436
9	113542786	rs111331885	G	A	0.046658	LDL	9.16805	0.100058
9	113542786	rs111331885	G	A	0.046585	TC	10.361	0.081149
9	113542786	rs111331885	G	A	0.046585	TG	-0.0254064	0.71067
9	113542863	rs117960641	C	G	0.046582	HDL	1.63098	0.408037
9	113542863	rs117960641	C	G	0.046655	LDL	9.17262	0.0999026
9	113542863	rs117960641	C	G	0.046582	TC	10.3672	0.0809787
9	113542863	rs117960641	C	G	0.046582	TG	-0.0253992	0.710761
9	113551017	rs112481585	A	C	0.046585	HDL	1.62952	0.408436
9	113551017	rs112481585	A	C	0.046658	LDL	9.16805	0.100058
9	113551017	rs112481585	A	C	0.046585	TC	10.361	0.081149
9	113551017	rs112481585	A	C	0.046585	TG	-0.0254064	0.71067
9	113558542	rs117507747	G	A	0.045651	HDL	1.69179	0.398862
9	113558542	rs117507747	G	A	0.045723	LDL	9.75799	0.0857418
9	113558542	rs117507747	G	A	0.045651	TC	11.1287	0.0659397
9	113558542	rs117507747	G	A	0.045651	TG	-0.018009	0.795997
9	113564850	rs111338245	G	T	0.046439	HDL	1.63041	0.408217
9	113564850	rs111338245	G	T	0.046512	LDL	9.28973	0.095505
9	113564850	rs111338245	G	T	0.046439	TC	10.4684	0.0779234
9	113564850	rs111338245	G	T	0.046439	TG	-0.0255075	0.709609
9	113567248	rs112112668	C	T	0.046417	HDL	1.62976	0.408381
9	113567248	rs112112668	C	T	0.04649	LDL	9.30701	0.0948494
9	113567248	rs112112668	C	T	0.046417	TC	10.483	0.0774719
9	113567248	rs112112668	C	T	0.046417	TG	-0.0254851	0.709842
9	113571564	rs113069800	A	AT	0.046397	HDL	1.63016	0.408258
9	113571564	rs113069800	A	AT	0.046469	LDL	9.32472	0.0941941
9	113571564	rs113069800	A	AT	0.046397	TC	10.4995	0.0769806
9	113571564	rs113069800	A	AT	0.046397	TG	-0.0254607	0.710105
9	113575577	rs148706422	A	G	0.046396	HDL	1.63065	0.408125
9	113575577	rs148706422	A	G	0.046469	LDL	9.32624	0.0941448
9	113575577	rs148706422	A	G	0.046396	TC	10.5015	0.0769266
9	113575577	rs148706422	A	G	0.046396	TG	-0.0254582	0.710136
9	113581761	rs147452744	G	A	0.046158	HDL	1.60961	0.413717
9	113581761	rs147452744	G	A	0.04623	LDL	9.52316	0.0867816
9	113581761	rs147452744	G	A	0.046158	TC	10.6658	0.0718493
9	113581761	rs147452744	G	A	0.046158	TG	-0.0244986	0.720347
9	113590828	rs190763594	A	G	0.040724	HDL	2.33781	0.257732
9	113590828	rs190763594	A	G	0.040788	LDL	14.8224	0.0109434
9	113590828	rs190763594	A	G	0.040724	TC	17.1162	0.00580682
9	113590828	rs190763594	A	G	0.040724	TG	0.000607553	0.993248
9	113594150	rs147596194	G	T	0.046084	HDL	1.60264	0.415491
9	113594150	rs147596194	G	T	0.046156	LDL	9.57864	0.0846961
9	113594150	rs147596194	G	T	0.046084	TC	10.7103	0.0704283
9	113594150	rs147596194	G	T	0.046084	TG	-0.0242176	0.723289
9	113599948	rs150767530	C	T	0.04608	HDL	1.60506	0.414821
9	113599948	rs150767530	C	T	0.046152	LDL	9.58624	0.0844696
9	113599948	rs150767530	C	T	0.04608	TC	10.7206	0.0701761
9	113599948	rs150767530	C	T	0.04608	TG	-0.0242054	0.723441
9	113606266	rs57989349	G	C	0.046103	HDL	1.60546	0.414749
9	113606266	rs57989349	G	C	0.046175	LDL	9.58126	0.0846764
9	113606266	rs57989349	G	C	0.046103	TC	10.7215	0.0701942
9	113606266	rs57989349	G	C	0.046103	TG	-0.0239972	0.725747
9	113606490	rs80045666	T	C	0.046103	HDL	1.60546	0.414749
9	113606490	rs80045666	T	C	0.046175	LDL	9.58126	0.0846764
9	113606490	rs80045666	T	C	0.046103	TC	10.7215	0.0701942
9	113606490	rs80045666	T	C	0.046103	TG	-0.0239972	0.725747
9	113606572	rs60302610	T	C	0.046103	HDL	1.60546	0.414749
9	113606572	rs60302610	T	C	0.046175	LDL	9.58126	0.0846764
9	113606572	rs60302610	T	C	0.046103	TC	10.7215	0.0701942
9	113606572	rs60302610	T	C	0.046103	TG	-0.0239972	0.725747
9	113615811	rs71993315	GTTCTTGAA	G	0.046292	HDL	1.57447	0.425455
9	113615811	rs71993315	GTTCTTGAA	G	0.046364	LDL	9.68817	0.0826262
9	113615811	rs71993315	GTTCTTGAA	G	0.046292	TC	10.9051	0.0667419
9	113615811	rs71993315	GTTCTTGAA	G	0.046292	TG	-0.0190579	0.781291
9	113618893	rs117939669	T	C	0.046291	HDL	1.57495	0.42532
9	113618893	rs117939669	T	C	0.046364	LDL	9.68963	0.0825827
9	113618893	rs117939669	T	C	0.046291	TC	10.9071	0.0666938
9	113618893	rs117939669	T	C	0.046291	TG	-0.019055	0.781325
9	113623874	rs10981844	C	T	0.046088	HDL	1.69827	0.390901
9	113623874	rs10981844	C	T	0.046161	LDL	10.0596	0.0720071
9	113623874	rs10981844	C	T	0.046088	TC	11.4192	0.0552855
9	113623874	rs10981844	C	T	0.046088	TG	-0.0182999	0.790198
9	113624582	rs138974917	G	A	0.046088	HDL	1.69759	0.391097
9	113624582	rs138974917	G	A	0.046161	LDL	10.0583	0.0720491
9	113624582	rs138974917	G	A	0.046088	TC	11.417	0.0553346
9	113624582	rs138974917	G	A	0.046088	TG	-0.018302	0.790177
9	113625798	rs10981845	G	A	0.046088	HDL	1.69759	0.391097
9	113625798	rs10981845	G	A	0.046161	LDL	10.0583	0.0720491
9	113625798	rs10981845	G	A	0.046088	TC	11.417	0.0553346
9	113625798	rs10981845	G	A	0.046088	TG	-0.018302	0.790177
9	113627719	rs10981846	T	C	0.046088	HDL	1.69805	0.390971
9	113627719	rs10981846	T	C	0.04616	LDL	10.0597	0.072011
9	113627719	rs10981846	T	C	0.046088	TC	11.419	0.0552944
9	113627719	rs10981846	T	C	0.046088	TG	-0.0182989	0.790213
9	113627979	rs10981847	A	C	0.04609	HDL	1.69956	0.390543
9	113627979	rs10981847	A	C	0.046162	LDL	10.0612	0.071963
9	113627979	rs10981847	A	C	0.04609	TC	11.4222	0.0552201
9	113627979	rs10981847	A	C	0.04609	TG	-0.018288	0.790331
9	113629436	rs150565104	G	A	0.04609	HDL	1.69956	0.390543
9	113629436	rs150565104	G	A	0.046162	LDL	10.0612	0.071963
9	113629436	rs150565104	G	A	0.04609	TC	11.4222	0.0552201
9	113629436	rs150565104	G	A	0.04609	TG	-0.018288	0.790331
9	113633144	rs116901427	C	G	0.046128	HDL	1.70229	0.389773
9	113633144	rs116901427	C	G	0.046201	LDL	10.0448	0.0724302
9	113633144	rs116901427	C	G	0.046128	TC	11.413	0.0554178
9	113633144	rs116901427	C	G	0.046128	TG	-0.0181527	0.791843
9	113635947	rs10981850	G	A	0.046116	HDL	1.69959	0.390612
9	113635947	rs10981850	G	A	0.046188	LDL	10.058	0.0721041
9	113635947	rs10981850	G	A	0.046116	TC	11.4253	0.0551969
9	113635947	rs10981850	G	A	0.046116	TG	-0.0180001	0.793589
9	113691531	rs77024206	C	T	0.045359	HDL	2.28624	0.25339
9	113691531	rs77024206	C	T	0.04543	LDL	11.4751	0.0436136
9	113691531	rs77024206	C	T	0.045359	TC	13.5232	0.0256559
9	113691531	rs77024206	C	T	0.045359	TG	-0.0219008	0.752687
9	113714895	rs116859047	C	T	0.045381	HDL	2.28613	0.253194
9	113714895	rs116859047	C	T	0.045452	LDL	11.4545	0.043895
9	113714895	rs116859047	C	T	0.045381	TC	13.5054	0.0257815
9	113714895	rs116859047	C	T	0.045381	TG	-0.0217983	0.753697
9	113732134	rs75871620	G	A	0.043816	HDL	2.53473	0.207038
9	113732134	rs75871620	G	A	0.043885	LDL	12.5851	0.0270111
9	113732134	rs75871620	G	A	0.043816	TC	15.2572	0.0118461
9	113732134	rs75871620	G	A	0.043816	TG	-0.00155243	0.982256
9	113765072	rs150636658	A	T	0.045381	HDL	2.28645	0.253126
9	113765072	rs150636658	A	T	0.045452	LDL	11.4552	0.0438807
9	113765072	rs150636658	A	T	0.045381	TC	13.5065	0.025769
9	113765072	rs150636658	A	T	0.045381	TG	-0.0217961	0.753721
9	113766011	rs79417562	T	G	0.045381	HDL	2.28645	0.253126
9	113766011	rs79417562	T	G	0.045452	LDL	11.4552	0.0438807
9	113766011	rs79417562	T	G	0.045381	TC	13.5065	0.025769
9	113766011	rs79417562	T	G	0.045381	TG	-0.0217961	0.753721
9	113873679	rs74773051	G	C	0.043033	HDL	2.9246	0.148787
9	113873679	rs74773051	G	C	0.0431	LDL	12.5717	0.028523
9	113873679	rs74773051	G	C	0.043033	TC	15.4312	0.0116166
9	113873679	rs74773051	G	C	0.043033	TG	-0.0189384	0.787915
9	114091505	rs118001597	G	A	0.056154	HDL	3.61547	0.0366763
9	114091505	rs118001597	G	A	0.056242	LDL	8.2504	0.0921777
9	114091505	rs118001597	G	A	0.056154	TC	11.6863	0.0250737
9	114091505	rs118001597	G	A	0.056154	TG	-0.0240594	0.689629
9	114107486	rs66681310	G	A	0.103081	HDL	0.709783	0.596624
9	114107486	rs66681310	G	A	0.103242	LDL	0.724126	0.848038
9	114107486	rs66681310	G	A	0.103081	TC	1.35615	0.736189
9	114107486	rs66681310	G	A	0.103081	TG	-0.0214224	0.645682
9	114162427	rs528148931	G	A	0.041464	HDL	3.18079	0.121191
9	114162427	rs528148931	G	A	0.041529	LDL	9.16668	0.114018
9	114162427	rs528148931	G	A	0.041464	TC	12.8945	0.0367953
9	114162427	rs528148931	G	A	0.041464	TG	-0.0037259	0.958369
9	114201596	rs2567713	T	C	0.856396	HDL	-1.29702	0.255534
9	114201596	rs2567713	T	C	0.856172	LDL	-10.4085	0.00122986
9	114201596	rs2567713	T	C	0.856396	TC	-11.9612	0.000486671
9	114201596	rs2567713	T	C	0.856396	TG	-0.0221916	0.57588
9	114201781	rs2567714	T	C	0.856366	HDL	-1.29454	0.256364
9	114201781	rs2567714	T	C	0.856142	LDL	-10.416	0.00121736
9	114201781	rs2567714	T	C	0.856366	TC	-11.9674	0.000482211
9	114201781	rs2567714	T	C	0.856366	TG	-0.0222509	0.574794
9	114205672	rs2567720	T	C	0.872975	HDL	-1.47948	0.220586
9	114205672	rs2567720	T	C	0.872777	LDL	-11.665	0.000608834
9	114205672	rs2567720	T	C	0.872975	TC	-13.6862	0.000157623
9	114205672	rs2567720	T	C	0.872975	TG	-0.0369927	0.378578
9	114250160	rs77569894	C	T	0.087559	HDL	0.335111	0.820236
9	114250160	rs77569894	C	T	0.087697	LDL	7.14012	0.088116
9	114250160	rs77569894	C	T	0.087559	TC	9.45432	0.0340721
9	114250160	rs77569894	C	T	0.087559	TG	0.0912042	0.0739423
9	114257142	rs993853922	G	A	0.041471	HDL	3.1789	0.121332
9	114257142	rs993853922	G	A	0.041536	LDL	9.17148	0.113749
9	114257142	rs993853922	G	A	0.041471	TC	12.8996	0.036678
9	114257142	rs993853922	G	A	0.041471	TG	-0.00360071	0.959758
9	114301834	rs956743578	C	A	0.041467	HDL	3.17916	0.121338
9	114301834	rs956743578	C	A	0.041532	LDL	9.16891	0.113886
9	114301834	rs956743578	C	A	0.041467	TC	12.8981	0.0367194
9	114301834	rs956743578	C	A	0.041467	TG	-0.0035726	0.960076
9	114305608	rs111548718	G	C	0.097805	HDL	1.20341	0.380459
9	114305608	rs111548718	G	C	0.097958	LDL	2.95421	0.444957
9	114305608	rs111548718	G	C	0.097805	TC	3.54909	0.388987
9	114305608	rs111548718	G	C	0.097805	TG	-0.0184454	0.699155
9	114321523	rs150611042	C	A	0.111864	HDL	1.39388	0.279504
9	114321523	rs150611042	C	A	0.112039	LDL	2.10195	0.562762
9	114321523	rs150611042	C	A	0.111864	TC	3.51544	0.363417
9	114321523	rs150611042	C	A	0.111864	TG	-0.00667202	0.881682
9	114322392	rs116994374	G	A	0.111864	HDL	1.39388	0.279504
9	114322392	rs116994374	G	A	0.112039	LDL	2.10195	0.562762
9	114322392	rs116994374	G	A	0.111864	TC	3.51544	0.363417
9	114322392	rs116994374	G	A	0.111864	TG	-0.00667202	0.881682
9	114371244	rs56294298	G	A	0.120482	HDL	1.06393	0.39406
9	114371244	rs56294298	G	A	0.120671	LDL	3.75526	0.284784
9	114371244	rs56294298	G	A	0.120482	TC	5.01856	0.179366
9	114371244	rs56294298	G	A	0.120482	TG	0.0217986	0.615571
9	114373042	rs531892793	G	A	0.041457	HDL	3.17565	0.121844
9	114373042	rs531892793	G	A	0.041522	LDL	9.15754	0.114428
9	114373042	rs531892793	G	A	0.041457	TC	12.8864	0.0369383
9	114373042	rs531892793	G	A	0.041457	TG	-0.0034706	0.961224
9	114405328	rs117421574	C	T	0.119703	HDL	1.1963	0.338718
9	114405328	rs117421574	C	T	0.11989	LDL	3.7668	0.283885
9	114405328	rs117421574	C	T	0.119703	TC	5.17205	0.166893
9	114405328	rs117421574	C	T	0.119703	TG	0.0219134	0.61436
9	114424874	rs543685197	G	A	0.041414	HDL	3.17985	0.121754
9	114424874	rs543685197	G	A	0.041479	LDL	9.11909	0.116368
9	114424874	rs543685197	G	A	0.041414	TC	12.8541	0.0376303
9	114424874	rs543685197	G	A	0.041414	TG	-0.00355074	0.960372
9	114425397	rs533456288	C	T	0.041441	HDL	3.17036	0.122632
9	114425397	rs533456288	C	T	0.041505	LDL	9.14013	0.115282
9	114425397	rs533456288	C	T	0.041441	TC	12.8684	0.0372885
9	114425397	rs533456288	C	T	0.041441	TG	-0.00333418	0.962764
9	114428084	rs78026734	T	C	0.130662	HDL	2.04023	0.0908074
9	114428084	rs78026734	T	C	0.130867	LDL	3.2104	0.344136
9	114428084	rs78026734	T	C	0.130662	TC	5.06569	0.160741
9	114428084	rs78026734	T	C	0.130662	TG	-0.00190984	0.96375
9	114434877	rs78211581	C	T	0.130662	HDL	2.04023	0.0908074
9	114434877	rs78211581	C	T	0.130867	LDL	3.2104	0.344136
9	114434877	rs78211581	C	T	0.130662	TC	5.06569	0.160741
9	114434877	rs78211581	C	T	0.130662	TG	-0.00190984	0.96375
9	114464656	rs12555873	G	T	0.138372	HDL	1.44336	0.217022
9	114464656	rs12555873	G	T	0.138589	LDL	3.18624	0.333421
9	114464656	rs12555873	G	T	0.138372	TC	4.58091	0.191489
9	114464656	rs12555873	G	T	0.138372	TG	0.00407683	0.92018
9	114518983	rs200989604	A	AG	0.069135	HDL	1.88121	0.246138
9	114518983	rs200989604	A	AG	0.069244	LDL	2.10147	0.646691
9	114518983	rs200989604	A	AG	0.069135	TC	3.95718	0.417797
9	114518983	rs200989604	A	AG	0.069135	TG	-0.0282999	0.61582
9	114526813	rs952789069	A	G	0.040843	HDL	2.91315	0.159168
9	114526813	rs952789069	A	G	0.040907	LDL	8.31241	0.154989
9	114526813	rs952789069	A	G	0.040843	TC	11.9629	0.0545789
9	114526813	rs952789069	A	G	0.040843	TG	0.00280839	0.968863
9	114535390	rs113645610	A	G	0.083742	HDL	0.997186	0.501811
9	114535390	rs113645610	A	G	0.083873	LDL	2.68121	0.520623
9	114535390	rs113645610	A	G	0.083742	TC	3.48567	0.432934
9	114535390	rs113645610	A	G	0.083742	TG	-0.0160293	0.756219
9	114541420	rs112537398	G	A	0.068855	HDL	1.79182	0.269139
9	114541420	rs112537398	G	A	0.068963	LDL	1.8238	0.690562
9	114541420	rs112537398	G	A	0.068855	TC	3.64027	0.455724
9	114541420	rs112537398	G	A	0.068855	TG	-0.0264871	0.638485
9	114551204	rs10124912	A	G	0.922716	HDL	-1.29541	0.381901
9	114551204	rs10124912	A	G	0.922596	LDL	-3.67219	0.382233
9	114551204	rs10124912	A	G	0.922716	TC	-5.54009	0.216088
9	114551204	rs10124912	A	G	0.922716	TG	-0.0170488	0.740307
9	114555592	rs10739421	T	C	0.863737	HDL	-1.63245	0.182511
9	114555592	rs10739421	T	C	0.863524	LDL	-0.337829	0.922516
9	114555592	rs10739421	T	C	0.863737	TC	-1.43047	0.699165
9	114555592	rs10739421	T	C	0.863737	TG	0.0112499	0.791523
9	114563433	rs36021500	C	CT	0.069637	HDL	1.13591	0.475735
9	114563433	rs36021500	C	CT	0.069746	LDL	1.06786	0.814175
9	114563433	rs36021500	C	CT	0.069637	TC	2.74382	0.571076
9	114563433	rs36021500	C	CT	0.069637	TG	0.0115557	0.834231
9	114563915	rs34151359	A	AT	0.859842	HDL	-1.85469	0.129892
9	114563915	rs34151359	A	AT	0.859626	LDL	-0.612954	0.859948
9	114563915	rs34151359	A	AT	0.859842	TC	-1.88329	0.610964
9	114563915	rs34151359	A	AT	0.859842	TG	0.0121753	0.774884
9	114567888	rs7466264	A	C	0.863059	HDL	-1.69204	0.166029
9	114567888	rs7466264	A	C	0.862845	LDL	-0.36715	0.91561
9	114567888	rs7466264	A	C	0.863059	TC	-1.47456	0.689645
9	114567888	rs7466264	A	C	0.863059	TG	0.0136756	0.747404
9	114568225	rs34005760	AT	A	0.861478	HDL	-1.60441	0.189562
9	114568225	rs34005760	AT	A	0.861262	LDL	-0.14471	0.966704
9	114568225	rs34005760	AT	A	0.861478	TC	-1.33436	0.717968
9	114568225	rs34005760	AT	A	0.861478	TG	0.0070566	0.868137
9	114569093	rs10759722	C	T	0.863737	HDL	-1.63303	0.182356
9	114569093	rs10759722	C	T	0.863524	LDL	-0.339538	0.922125
9	114569093	rs10759722	C	T	0.863737	TC	-1.43301	0.698655
9	114569093	rs10759722	C	T	0.863737	TG	0.0112392	0.791716
9	114569290	rs35434179	CT	C	0.862883	HDL	-1.64872	0.178392
9	114569290	rs35434179	CT	C	0.862668	LDL	-0.18185	0.958257
9	114569290	rs35434179	CT	C	0.862883	TC	-1.26946	0.731714
9	114569290	rs35434179	CT	C	0.862883	TG	0.0133395	0.754067
9	114569315	rs4979430	C	G	0.863737	HDL	-1.63303	0.182356
9	114569315	rs4979430	C	G	0.863524	LDL	-0.339538	0.922125
9	114569315	rs4979430	C	G	0.863737	TC	-1.43301	0.698655
9	114569315	rs4979430	C	G	0.863737	TG	0.0112392	0.791716
9	114569707	rs536845619	CAAAAAAAA	C	0.860462	HDL	-1.82022	0.133235
9	114569707	rs536845619	CAAAAAAAA	C	0.860245	LDL	-1.29042	0.707048
9	114569707	rs536845619	CAAAAAAAA	C	0.860462	TC	-2.73137	0.455304
9	114569707	rs536845619	CAAAAAAAA	C	0.860462	TG	0.00465754	0.912004
9	114570113	rs10533766	GTT	G	0.863468	HDL	-1.62238	0.185174
9	114570113	rs10533766	GTT	G	0.863255	LDL	-0.308544	0.929188
9	114570113	rs10533766	GTT	G	0.863468	TC	-1.38125	0.708933
9	114570113	rs10533766	GTT	G	0.863468	TG	0.01268	0.765726
9	114570738	rs34076798	AC	A	0.861622	HDL	-1.5045	0.21848
9	114570738	rs34076798	AC	A	0.861406	LDL	-0.11996	0.972396
9	114570738	rs34076798	AC	A	0.861622	TC	-1.0489	0.776499
9	114570738	rs34076798	AC	A	0.861622	TG	0.0135569	0.749648
9	114573030	rs10116446	G	A	0.863737	HDL	-1.63303	0.182356
9	114573030	rs10116446	G	A	0.863524	LDL	-0.339538	0.922125
9	114573030	rs10116446	G	A	0.863737	TC	-1.43301	0.698655
9	114573030	rs10116446	G	A	0.863737	TG	0.0112392	0.791716
9	114573649	rs10759723	G	T	0.863736	HDL	-1.63315	0.18232
9	114573649	rs10759723	G	T	0.863524	LDL	-0.339976	0.922024
9	114573649	rs10759723	G	T	0.863736	TC	-1.4335	0.698556
9	114573649	rs10759723	G	T	0.863736	TG	0.011242	0.791664
9	114575453	rs751653	A	T	0.863737	HDL	-1.63303	0.182356
9	114575453	rs751653	A	T	0.863524	LDL	-0.339538	0.922125
9	114575453	rs751653	A	T	0.863737	TC	-1.43301	0.698655
9	114575453	rs751653	A	T	0.863737	TG	0.0112392	0.791716
9	114575863	rs56792613	T	G	0.863737	HDL	-1.63303	0.182356
9	114575863	rs56792613	T	G	0.863524	LDL	-0.339538	0.922125
9	114575863	rs56792613	T	G	0.863737	TC	-1.43301	0.698655
9	114575863	rs56792613	T	G	0.863737	TG	0.0112392	0.791716
9	114576092	rs10119030	C	T	0.863737	HDL	-1.63303	0.182356
9	114576092	rs10119030	C	T	0.863524	LDL	-0.339538	0.922125
9	114576092	rs10119030	C	T	0.863737	TC	-1.43301	0.698655
9	114576092	rs10119030	C	T	0.863737	TG	0.0112392	0.791716
9	114578266	rs4979432	A	C	0.863737	HDL	-1.63303	0.182356
9	114578266	rs4979432	A	C	0.863524	LDL	-0.339538	0.922125
9	114578266	rs4979432	A	C	0.863737	TC	-1.43301	0.698655
9	114578266	rs4979432	A	C	0.863737	TG	0.0112392	0.791716
9	114578285	rs4979433	G	A	0.863737	HDL	-1.63303	0.182356
9	114578285	rs4979433	G	A	0.863524	LDL	-0.339538	0.922125
9	114578285	rs4979433	G	A	0.863737	TC	-1.43301	0.698655
9	114578285	rs4979433	G	A	0.863737	TG	0.0112392	0.791716
9	114578555	rs4979434	T	A	0.863737	HDL	-1.63303	0.182356
9	114578555	rs4979434	T	A	0.863524	LDL	-0.339538	0.922125
9	114578555	rs4979434	T	A	0.863737	TC	-1.43301	0.698655
9	114578555	rs4979434	T	A	0.863737	TG	0.0112392	0.791716
9	114578791	rs4979435	C	T	0.863737	HDL	-1.63303	0.182356
9	114578791	rs4979435	C	T	0.863524	LDL	-0.339538	0.922125
9	114578791	rs4979435	C	T	0.863737	TC	-1.43301	0.698655
9	114578791	rs4979435	C	T	0.863737	TG	0.0112392	0.791716
9	114578814	rs4979436	C	T	0.863737	HDL	-1.63303	0.182356
9	114578814	rs4979436	C	T	0.863524	LDL	-0.339538	0.922125
9	114578814	rs4979436	C	T	0.863737	TC	-1.43301	0.698655
9	114578814	rs4979436	C	T	0.863737	TG	0.0112392	0.791716
9	114578817	rs4979437	A	C	0.863737	HDL	-1.63303	0.182356
9	114578817	rs4979437	A	C	0.863524	LDL	-0.339538	0.922125
9	114578817	rs4979437	A	C	0.863737	TC	-1.43301	0.698655
9	114578817	rs4979437	A	C	0.863737	TG	0.0112392	0.791716
9	114578854	rs4979438	C	T	0.863737	HDL	-1.63303	0.182356
9	114578854	rs4979438	C	T	0.863524	LDL	-0.339538	0.922125
9	114578854	rs4979438	C	T	0.863737	TC	-1.43301	0.698655
9	114578854	rs4979438	C	T	0.863737	TG	0.0112392	0.791716
9	114580133	rs10759724	T	C	0.863737	HDL	-1.63303	0.182356
9	114580133	rs10759724	T	C	0.863524	LDL	-0.339538	0.922125
9	114580133	rs10759724	T	C	0.863737	TC	-1.43301	0.698655
9	114580133	rs10759724	T	C	0.863737	TG	0.0112392	0.791716
9	114580375	rs6478089	T	G	0.863737	HDL	-1.63303	0.182356
9	114580375	rs6478089	T	G	0.863524	LDL	-0.339538	0.922125
9	114580375	rs6478089	T	G	0.863737	TC	-1.43301	0.698655
9	114580375	rs6478089	T	G	0.863737	TG	0.0112392	0.791716
9	114580457	rs138715201	G	C	0.040676	HDL	2.83078	0.171307
9	114580457	rs138715201	G	C	0.04074	LDL	8.05224	0.168205
9	114580457	rs138715201	G	C	0.040676	TC	11.6642	0.0608322
9	114580457	rs138715201	G	C	0.040676	TG	0.00439313	0.951311
9	114580648	rs61221343	GGAA	G	0.863703	HDL	-1.63099	0.182931
9	114580648	rs61221343	GGAA	G	0.86349	LDL	-0.332671	0.923699
9	114580648	rs61221343	GGAA	G	0.863703	TC	-1.42283	0.700706
9	114580648	rs61221343	GGAA	G	0.863703	TG	0.011249	0.791552
9	114580673	rs7867701	T	C	0.863703	HDL	-1.63099	0.182931
9	114580673	rs7867701	T	C	0.86349	LDL	-0.332671	0.923699
9	114580673	rs7867701	T	C	0.863703	TC	-1.42283	0.700706
9	114580673	rs7867701	T	C	0.863703	TG	0.011249	0.791552
9	114581873	rs10817642	C	T	0.863703	HDL	-1.63099	0.182931
9	114581873	rs10817642	C	T	0.86349	LDL	-0.332671	0.923699
9	114581873	rs10817642	C	T	0.863703	TC	-1.42283	0.700706
9	114581873	rs10817642	C	T	0.863703	TG	0.011249	0.791552
9	114584641	rs7868728	C	A	0.863703	HDL	-1.63099	0.18293
9	114584641	rs7868728	C	A	0.86349	LDL	-0.332577	0.92372
9	114584641	rs7868728	C	A	0.863703	TC	-1.42247	0.700778
9	114584641	rs7868728	C	A	0.863703	TG	0.0112578	0.791392
9	114589789	rs11463169	A	AT	0.863703	HDL	-1.63104	0.182916
9	114589789	rs11463169	A	AT	0.863491	LDL	-0.332736	0.923684
9	114589789	rs11463169	A	AT	0.863703	TC	-1.42271	0.70073
9	114589789	rs11463169	A	AT	0.863703	TG	0.011257	0.791408
9	114591184	rs10124511	G	A	0.863703	HDL	-1.63104	0.182916
9	114591184	rs10124511	G	A	0.863491	LDL	-0.332736	0.923684
9	114591184	rs10124511	G	A	0.863703	TC	-1.42271	0.70073
9	114591184	rs10124511	G	A	0.863703	TG	0.011257	0.791408
9	114598381	rs186979747	C	T	0.040676	HDL	2.83078	0.171307
9	114598381	rs186979747	C	T	0.04074	LDL	8.05224	0.168205
9	114598381	rs186979747	C	T	0.040676	TC	11.6642	0.0608322
9	114598381	rs186979747	C	T	0.040676	TG	0.00439313	0.951311
9	114598449	rs7868842	T	C	0.86366	HDL	-1.63271	0.182462
9	114598449	rs7868842	T	C	0.863447	LDL	-0.321991	0.926138
9	114598449	rs7868842	T	C	0.86366	TC	-1.41061	0.703142
9	114598449	rs7868842	T	C	0.86366	TG	0.0114126	0.78859
9	114603094	rs4979442	A	G	0.880909	HDL	-1.24255	0.333425
9	114603094	rs4979442	A	G	0.880723	LDL	1.50073	0.679387
9	114603094	rs4979442	A	G	0.880909	TC	0.661806	0.864196
9	114603094	rs4979442	A	G	0.880909	TG	0.0187011	0.67528
9	114604562	rs10817645	A	G	0.880909	HDL	-1.24255	0.333425
9	114604562	rs10817645	A	G	0.880723	LDL	1.50073	0.679387
9	114604562	rs10817645	A	G	0.880909	TC	0.661806	0.864196
9	114604562	rs10817645	A	G	0.880909	TG	0.0187011	0.67528
9	114604781	rs10817646	G	C	0.880909	HDL	-1.24255	0.333425
9	114604781	rs10817646	G	C	0.880723	LDL	1.50073	0.679387
9	114604781	rs10817646	G	C	0.880909	TC	0.661806	0.864196
9	114604781	rs10817646	G	C	0.880909	TG	0.0187011	0.67528
9	114622649	rs542505754	ATGC	A	0.040676	HDL	2.83078	0.171307
9	114622649	rs542505754	ATGC	A	0.04074	LDL	8.05224	0.168205
9	114622649	rs542505754	ATGC	A	0.040676	TC	11.6642	0.0608322
9	114622649	rs542505754	ATGC	A	0.040676	TG	0.00439313	0.951311
9	114624285	rs140093477	G	A	0.040676	HDL	2.83078	0.171307
9	114624285	rs140093477	G	A	0.04074	LDL	8.05224	0.168205
9	114624285	rs140093477	G	A	0.040676	TC	11.6642	0.0608322
9	114624285	rs140093477	G	A	0.040676	TG	0.00439313	0.951311
9	114669716	rs10117179	A	C	0.759656	HDL	-1.36184	0.181067
9	114669716	rs10117179	A	C	0.759281	LDL	-2.64064	0.361984
9	114669716	rs10117179	A	C	0.759656	TC	-5.34976	0.083063
9	114669716	rs10117179	A	C	0.759656	TG	-0.0518516	0.141536
9	114670664	rs7846979	T	C	0.759781	HDL	-1.36385	0.180314
9	114670664	rs7846979	T	C	0.759404	LDL	-2.65295	0.35963
9	114670664	rs7846979	T	C	0.759781	TC	-5.36426	0.0821545
9	114670664	rs7846979	T	C	0.759781	TG	-0.0518105	0.141751
9	114671531	rs3215861	C	CA	0.759656	HDL	-1.36184	0.181067
9	114671531	rs3215861	C	CA	0.759281	LDL	-2.64064	0.361984
9	114671531	rs3215861	C	CA	0.759656	TC	-5.34976	0.083063
9	114671531	rs3215861	C	CA	0.759656	TG	-0.0518516	0.141536
9	114672078	rs6478099	C	A	0.759656	HDL	-1.36184	0.181067
9	114672078	rs6478099	C	A	0.759281	LDL	-2.64064	0.361984
9	114672078	rs6478099	C	A	0.759656	TC	-5.34976	0.083063
9	114672078	rs6478099	C	A	0.759656	TG	-0.0518516	0.141536
9	114672481	rs4246903	T	C	0.759656	HDL	-1.36184	0.181067
9	114672481	rs4246903	T	C	0.759281	LDL	-2.64064	0.361984
9	114672481	rs4246903	T	C	0.759656	TC	-5.34976	0.083063
9	114672481	rs4246903	T	C	0.759656	TG	-0.0518516	0.141536
9	114673411	rs9697153	T	C	0.759656	HDL	-1.36181	0.181078
9	114673411	rs9697153	T	C	0.75928	LDL	-2.64061	0.36199
9	114673411	rs9697153	T	C	0.759656	TC	-5.34989	0.0830568
9	114673411	rs9697153	T	C	0.759656	TG	-0.0518574	0.141493
9	114676385	rs9886711	T	C	0.774524	HDL	-1.44581	0.160587
9	114676385	rs9886711	T	C	0.774172	LDL	-2.43234	0.404685
9	114676385	rs9886711	T	C	0.774524	TC	-4.75637	0.126045
9	114676385	rs9886711	T	C	0.774524	TG	-0.0395097	0.269627
9	114677575	rs9695517	T	C	0.774513	HDL	-1.44642	0.160418
9	114677575	rs9695517	T	C	0.77416	LDL	-2.42965	0.405213
9	114677575	rs9695517	T	C	0.774513	TC	-4.7546	0.126191
9	114677575	rs9695517	T	C	0.774513	TG	-0.0395339	0.269341
9	114692303	rs1539614	T	C	0.823041	HDL	-1.76615	0.115522
9	114692303	rs1539614	T	C	0.822765	LDL	-2.47446	0.437178
9	114692303	rs1539614	T	C	0.823041	TC	-4.83677	0.154006
9	114692303	rs1539614	T	C	0.823041	TG	-0.0148392	0.703381
9	114693299	rs7853396	G	A	0.823041	HDL	-1.76615	0.115522
9	114693299	rs7853396	G	A	0.822765	LDL	-2.47446	0.437178
9	114693299	rs7853396	G	A	0.823041	TC	-4.83677	0.154006
9	114693299	rs7853396	G	A	0.823041	TG	-0.0148392	0.703381
9	114700982	rs10982373	A	G	0.7847	HDL	-0.861374	0.408702
9	114700982	rs10982373	A	G	0.784364	LDL	-2.51597	0.393942
9	114700982	rs10982373	A	G	0.7847	TC	-4.48589	0.153633
9	114700982	rs10982373	A	G	0.7847	TG	-0.0516281	0.153532
9	114712510	rs67241885	G	A	0.0712	HDL	0.876213	0.578867
9	114712510	rs67241885	G	A	0.071311	LDL	2.35336	0.601105
9	114712510	rs67241885	G	A	0.0712	TC	3.81396	0.426752
9	114712510	rs67241885	G	A	0.0712	TG	0.0226831	0.678532
9	114720372	rs146764160	C	A	0.040676	HDL	2.83078	0.171307
9	114720372	rs146764160	C	A	0.04074	LDL	8.05224	0.168205
9	114720372	rs146764160	C	A	0.040676	TC	11.6642	0.0608322
9	114720372	rs146764160	C	A	0.040676	TG	0.00439313	0.951311
9	114760738	rs12683136	C	T	0.070401	HDL	1.30163	0.423044
9	114760738	rs12683136	C	T	0.070512	LDL	3.68565	0.423556
9	114760738	rs12683136	C	T	0.070401	TC	5.65971	0.248799
9	114760738	rs12683136	C	T	0.070401	TG	0.0199101	0.724062
9	114854382	rs141715532	CT	C	0.094654	HDL	0.207077	0.884844
9	114854382	rs141715532	CT	C	0.094803	LDL	3.30726	0.418133
9	114854382	rs141715532	CT	C	0.094654	TC	4.76885	0.273632
9	114854382	rs141715532	CT	C	0.094654	TG	0.0508171	0.30498
9	114937465	rs17292115	A	C	0.1702	HDL	0.159898	0.885811
9	114937465	rs17292115	A	C	0.169683	LDL	1.65427	0.598345
9	114937465	rs17292115	A	C	0.1702	TC	2.3512	0.481492
9	114937465	rs17292115	A	C	0.1702	TG	-0.00182841	0.962316
9	114988029	rs17817489	C	T	0.089393	HDL	1.53767	0.288684
9	114988029	rs17817489	C	T	0.088749	LDL	-0.335626	0.935328
9	114988029	rs17817489	C	T	0.089393	TC	1.38102	0.753538
9	114988029	rs17817489	C	T	0.089393	TG	-0.0381473	0.448273
9	115065563	rs17241477	A	G	0.082984	HDL	1.08372	0.473505
9	115065563	rs17241477	A	G	0.082331	LDL	-0.665612	0.877476
9	115065563	rs17241477	A	G	0.082984	TC	0.791784	0.863046
9	115065563	rs17241477	A	G	0.082984	TG	-0.0417229	0.426501
9	115066560	rs62578426	T	A	0.083002	HDL	1.07979	0.475119
9	115066560	rs62578426	T	A	0.082348	LDL	-0.674647	0.875828
9	115066560	rs62578426	T	A	0.083002	TC	0.780893	0.864914
9	115066560	rs62578426	T	A	0.083002	TG	-0.0415977	0.427897
9	115071747	rs79747220	A	G	0.083002	HDL	1.07979	0.475119
9	115071747	rs79747220	A	G	0.082348	LDL	-0.674647	0.875828
9	115071747	rs79747220	A	G	0.083002	TC	0.780893	0.864914
9	115071747	rs79747220	A	G	0.083002	TG	-0.0415977	0.427897
9	115072817	rs62578427	A	T	0.083002	HDL	1.07979	0.475119
9	115072817	rs62578427	A	T	0.082348	LDL	-0.674647	0.875828
9	115072817	rs62578427	A	T	0.083002	TC	0.780893	0.864914
9	115072817	rs62578427	A	T	0.083002	TG	-0.0415977	0.427897
9	115074768	rs78724386	CAT	C	0.083002	HDL	1.07979	0.475119
9	115074768	rs78724386	CAT	C	0.082348	LDL	-0.674647	0.875828
9	115074768	rs78724386	CAT	C	0.083002	TC	0.780893	0.864914
9	115074768	rs78724386	CAT	C	0.083002	TG	-0.0415977	0.427897
9	115077482	rs1262054	G	T	0.082228	HDL	1.0769	0.479382
9	115077482	rs1262054	G	T	0.081573	LDL	-0.799106	0.854132
9	115077482	rs1262054	G	T	0.082228	TC	0.670135	0.884696
9	115077482	rs1262054	G	T	0.082228	TG	-0.0411592	0.436014
9	115154738	rs1011013571	T	C	0.042193	HDL	2.32497	0.265978
9	115154738	rs1011013571	T	C	0.042259	LDL	8.76033	0.138195
9	115154738	rs1011013571	T	C	0.042193	TC	12.1013	0.0544742
9	115154738	rs1011013571	T	C	0.042193	TG	0.00964621	0.894359
9	115156545	rs76411053	A	C	0.064121	HDL	1.40675	0.405471
9	115156545	rs76411053	A	C	0.063438	LDL	3.49265	0.468091
9	115156545	rs76411053	A	C	0.064121	TC	6.0382	0.237518
9	115156545	rs76411053	A	C	0.064121	TG	-0.00718266	0.902639
9	115204675	rs141683313	C	A	0.041462	HDL	2.22555	0.288508
9	115204675	rs141683313	C	A	0.041527	LDL	9.62399	0.103988
9	115204675	rs141683313	C	A	0.041462	TC	12.9873	0.0393537
9	115204675	rs141683313	C	A	0.041462	TG	0.0140854	0.84677
9	115216837	rs78709754	C	T	0.063377	HDL	1.33837	0.429522
9	115216837	rs78709754	C	T	0.062693	LDL	4.0376	0.401965
9	115216837	rs78709754	C	T	0.063377	TC	6.58934	0.197617
9	115216837	rs78709754	C	T	0.063377	TG	-0.00446874	0.939454
9	115240550	rs1014518150	A	C	0.041451	HDL	2.23408	0.286797
9	115240550	rs1014518150	A	C	0.041516	LDL	9.61506	0.104413
9	115240550	rs1014518150	A	C	0.041451	TC	12.9823	0.0394888
9	115240550	rs1014518150	A	C	0.041451	TG	0.0138529	0.84931
9	115320565	rs145703167	C	T	0.062549	HDL	2.39056	0.160781
9	115320565	rs145703167	C	T	0.062647	LDL	8.84309	0.0683919
9	115320565	rs145703167	C	T	0.062549	TC	11.3468	0.0281789
9	115320565	rs145703167	C	T	0.062549	TG	7.70656e-05	0.998962
9	115367615	rs79723139	T	G	0.062491	HDL	2.43115	0.154145
9	115367615	rs79723139	T	G	0.062589	LDL	8.80465	0.0698854
9	115367615	rs79723139	T	G	0.062491	TC	11.3269	0.0286179
9	115367615	rs79723139	T	G	0.062491	TG	-0.00103834	0.98603
9	115369219	rs143228477	CA	C	0.062527	HDL	2.40603	0.158223
9	115369219	rs143228477	CA	C	0.062625	LDL	8.82876	0.0689464
9	115369219	rs143228477	CA	C	0.062527	TC	11.3395	0.0283413
9	115369219	rs143228477	CA	C	0.062527	TG	-0.000368326	0.995042
9	115383295	rs74844663	G	A	0.062491	HDL	2.43115	0.154145
9	115383295	rs74844663	G	A	0.062589	LDL	8.80465	0.0698854
9	115383295	rs74844663	G	A	0.062491	TC	11.3269	0.0286179
9	115383295	rs74844663	G	A	0.062491	TG	-0.00103834	0.98603
9	115389989	rs138361929	C	A	0.062478	HDL	2.43968	0.152777
9	115389989	rs138361929	C	A	0.062576	LDL	8.79628	0.0702101
9	115389989	rs138361929	C	A	0.062478	TC	11.3225	0.0287141
9	115389989	rs138361929	C	A	0.062478	TG	-0.00126676	0.982961
9	115441100	rs74489103	C	T	0.060898	HDL	2.38405	0.167639
9	115441100	rs74489103	C	T	0.060994	LDL	7.15902	0.145593
9	115441100	rs74489103	C	T	0.060898	TC	9.65331	0.0655516
9	115441100	rs74489103	C	T	0.060898	TG	-0.00860797	0.885995
9	115489262	rs75759192	T	C	0.060869	HDL	2.4041	0.164257
9	115489262	rs75759192	T	C	0.060964	LDL	7.13679	0.147033
9	115489262	rs75759192	T	C	0.060869	TC	9.64014	0.0660453
9	115489262	rs75759192	T	C	0.060869	TG	-0.00916668	0.8787
9	115499829	rs554319484	G	T	0.039642	HDL	2.37486	0.269152
9	115499829	rs554319484	G	T	0.039705	LDL	6.93496	0.252731
9	115499829	rs554319484	G	T	0.039642	TC	10.4015	0.107175
9	115499829	rs554319484	G	T	0.039642	TG	-0.00304899	0.967446
9	115500448	rs978182891	G	A	0.039642	HDL	2.37486	0.269152
9	115500448	rs978182891	G	A	0.039705	LDL	6.93496	0.252731
9	115500448	rs978182891	G	A	0.039642	TC	10.4015	0.107175
9	115500448	rs978182891	G	A	0.039642	TG	-0.00304899	0.967446
9	115510173	rs13285131	T	G	0.066338	HDL	1.77462	0.268222
9	115510173	rs13285131	T	G	0.066442	LDL	1.07181	0.815078
9	115510173	rs13285131	T	G	0.066338	TC	2.88914	0.554476
9	115510173	rs13285131	T	G	0.066338	TG	-0.0231187	0.677834
9	115514593	rs7850720	C	G	0.066468	HDL	1.6995	0.288331
9	115514593	rs7850720	C	G	0.066572	LDL	1.18066	0.796379
9	115514593	rs7850720	C	G	0.066468	TC	2.96615	0.543337
9	115514593	rs7850720	C	G	0.066468	TG	-0.0209558	0.706093
9	115514967	rs12686079	T	C	0.11811	HDL	0.193765	0.878517
9	115514967	rs12686079	T	C	0.118295	LDL	-0.244741	0.946182
9	115514967	rs12686079	T	C	0.11811	TC	-0.0592264	0.987781
9	115514967	rs12686079	T	C	0.11811	TG	-0.00385177	0.93016
9	115515036	rs9408872	C	A	0.11811	HDL	0.193765	0.878517
9	115515036	rs9408872	C	A	0.118295	LDL	-0.244741	0.946182
9	115515036	rs9408872	C	A	0.11811	TC	-0.0592264	0.987781
9	115515036	rs9408872	C	A	0.11811	TG	-0.00385177	0.93016
9	115515652	rs71377205	TA	T	0.11811	HDL	0.193765	0.878517
9	115515652	rs71377205	TA	T	0.118295	LDL	-0.244741	0.946182
9	115515652	rs71377205	TA	T	0.11811	TC	-0.0592264	0.987781
9	115515652	rs71377205	TA	T	0.11811	TG	-0.00385177	0.93016
9	115515669	rs10982772	T	G	0.118111	HDL	0.193637	0.878596
9	115515669	rs10982772	T	G	0.118296	LDL	-0.245036	0.946117
9	115515669	rs10982772	T	G	0.118111	TC	-0.0595822	0.987708
9	115515669	rs10982772	T	G	0.118111	TG	-0.00384776	0.930233
9	115515827	rs10982773	T	C	0.118111	HDL	0.193637	0.878596
9	115515827	rs10982773	T	C	0.118296	LDL	-0.245036	0.946117
9	115515827	rs10982773	T	C	0.118111	TC	-0.0595822	0.987708
9	115515827	rs10982773	T	C	0.118111	TG	-0.00384776	0.930233
9	115516337	rs9408873	C	T	0.11811	HDL	0.193895	0.878436
9	115516337	rs9408873	C	T	0.118295	LDL	-0.244459	0.946244
9	115516337	rs9408873	C	T	0.11811	TC	-0.0588681	0.987855
9	115516337	rs9408873	C	T	0.11811	TG	-0.0038558	0.930087
9	115516509	rs10982774	A	G	0.118111	HDL	0.193637	0.878596
9	115516509	rs10982774	A	G	0.118296	LDL	-0.245036	0.946117
9	115516509	rs10982774	A	G	0.118111	TC	-0.0595822	0.987708
9	115516509	rs10982774	A	G	0.118111	TG	-0.00384776	0.930233
9	115517210	rs9408874	C	T	0.080552	HDL	1.34018	0.364475
9	115517210	rs9408874	C	T	0.080678	LDL	-0.940928	0.823721
9	115517210	rs9408874	C	T	0.080552	TC	0.229034	0.959459
9	115517210	rs9408874	C	T	0.080552	TG	-0.0329146	0.520855
9	115517631	rs10982776	A	G	0.080595	HDL	1.33034	0.367814
9	115517631	rs10982776	A	G	0.080721	LDL	-0.933145	0.825082
9	115517631	rs10982776	A	G	0.080595	TC	0.233876	0.958585
9	115517631	rs10982776	A	G	0.080595	TG	-0.032567	0.525099
9	115518007	rs7022392	A	C	0.066468	HDL	1.6995	0.288331
9	115518007	rs7022392	A	C	0.066572	LDL	1.18066	0.796379
9	115518007	rs7022392	A	C	0.066468	TC	2.96615	0.543337
9	115518007	rs7022392	A	C	0.066468	TG	-0.0209558	0.706093
9	115520332	rs1013668	G	A	0.080552	HDL	1.34	0.364539
9	115520332	rs1013668	G	A	0.080679	LDL	-0.941315	0.823649
9	115520332	rs1013668	G	A	0.080552	TC	0.228552	0.959544
9	115520332	rs1013668	G	A	0.080552	TG	-0.0329088	0.520927
9	115531148	rs916556	C	A	0.065678	HDL	1.97896	0.218001
9	115531148	rs916556	C	A	0.065781	LDL	0.743798	0.871292
9	115531148	rs916556	C	A	0.065678	TC	2.72674	0.577608
9	115531148	rs916556	C	A	0.065678	TG	-0.0277949	0.618346
9	115533655	rs916557	G	C	0.065678	HDL	1.97871	0.218054
9	115533655	rs916557	G	C	0.065781	LDL	0.74331	0.871374
9	115533655	rs916557	G	C	0.065678	TC	2.72611	0.577691
9	115533655	rs916557	G	C	0.065678	TG	-0.0277877	0.618432
9	115538789	rs13283670	C	T	0.065685	HDL	1.97976	0.21777
9	115538789	rs13283670	C	T	0.065788	LDL	0.751129	0.870021
[truncated: 4,410 more rows]
